# Supplementary material for: LIN28A-Dependent Kinome and Phosphoproteome Reprogramming Promotes Imatinib Resistance
Source: Mol Cell Proteomics. 2026 Jan 19;25(4):101514. doi: 10.1016/j.mcpro.2026.101514 (PMC13091335; doi:10.1016/j.mcpro.2026.101514)
Supplement: Supplemental Table S1 [file mmc1.xlsx]

## Sheet: Design
Supplementary Table 1
Please see Pride PXD066618 for corresponding ion TSV files that contain peptide m/z, charges and identification scores
This Excel sheet	ion.tsv file name in PXD066618
Proteome_K562vImR tab	K562vImR_proteome_panel_A_ion.tsv
	K562vImR_proteome_panel_B_ion.tsv
IMAC_K562vImR tab	K562vImR_pST_panel_A_ion.tsv
	K562vImR_pST_panel_B_ion.tsv
sSH2_K562vImR tab	K562vImR_pY_panel_A_ion.tsv
	K562vImR_pY_panel_B_ion.tsv
Design of TMT experiments comparing K562 and ImR cells
Plex1			Plex2
TMT channel	Sample		TMT channel	Sample
126	Boost01		126	Boost02
127N	K562Control01		127N	K562Control03
127C	Empty01		127C	Empty02
128N	K562Control02		128N	K562Control04
128C	ImRControl01		128C	ImRControl03
129N	K562Imatinib01		129N	K562Imatinib03
129C	ImRControl02		129C	ImRControl04
130N	K562Imatinib02		130N	K562Imatinib04
130C	ImRImatinib01		130C	ImRImatinib03
131N	pool01		131N	pool02
131C	ImRImatinib02		131C	ImRImatinib04
Notes
IMAC: pSer/pThr dataset
sSH2: pTyr dataset

## Sheet: Proteome_K562vImR
Index	NumberPSM	ProteinID	MaxPepProb	ReferenceIntensity	Boost01	K562Control01	Empty01	K562Control02	ImRControl01	K562Imatinib01	ImRControl02	K562Imatinib02	ImRImatinib01	ImRImatinib02	Boost02	K562Control03	Empty02	K562Control04	ImRControl03	K562Imatinib03	ImRControl04	K562Imatinib04	ImRImatinib03	ImRImatinib04
A1BG	2	P04217	0.97	20.8495	NA	22.0032	NA	20.6288	22.0644	21.4569	20.6567	21.4948	22.3719	19.5035	NA	20.5322	NA	20.5765	21.3605	20.6366	20.5587	22.1785	21.7968	21.4696
A1CF	1	Q9NQ94	0.9909	13.0771	NA	13.274	NA	13.1263	13.247	13.1188	13.309	13.0216	13.4286	12.668	NA	NA	NA	NA	NA	NA	NA	NA	NA	NA
A2M	66	P01023	1	24.3097	24.1336	24.9006	24.8608	23.8608	25.0518	25.3456	23.9562	24.5972	24.8771	24.4431	NA	23.353	23.9807	23.5796	24.3819	23.7493	23.659	25.0013	23.75	24.1503
AAAS	36	Q9NRG9	1	21.6197	NA	21.5612	21.2612	21.5152	21.6327	21.6798	21.7809	21.6772	21.696	21.8294	20.6353	21.547	21.4228	21.5316	21.5023	21.3977	21.5766	21.4748	21.6552	21.8323
AACS	17	Q86V21	1	21.222	NA	21.1121	21.209	21.1678	21.3406	21.2062	21.2239	21.4116	21.3579	21.4596	NA	21.2341	20.1132	21.3298	21.2954	21.3545	21.212	21.481	21.1692	21.2311
AAGAB	16	Q6PD74	1	20.4439	23.7278	20.9898	21.6621	21.109	20.391	20.3495	20.7056	20.5984	20.6751	20.5496	NA	21.0888	20.4534	20.7132	20.675	20.7898	20.7137	20.5012	20.5914	20.7794
AAK1	17	Q2M2I8	1	20.9534	NA	21.202	22.4477	21.0345	20.9703	21.2946	20.8095	21.1126	20.7885	21.165	NA	21.0168	20.8951	21.105	20.8389	20.9992	20.4653	20.9663	20.5495	20.5247
AAMDC	4	Q9H7C9	1	17.1149	NA	17.2785	16.8463	17.516	16.9673	17.4569	17.0798	17.8964	17.1919	17.3457	NA	17.1778	NA	17.1186	17.2264	17.7951	17.3128	17.6289	16.8045	17.0649
AAMP	47	Q13685	1	22.9524	22.713	21.9756	23.0585	21.7848	23.2704	21.7936	23.15	21.6087	22.9742	22.9573	22.239	21.7381	22.3008	21.9593	22.9217	21.4547	22.9482	21.7471	22.6151	23.2412
AAR2	35	Q9Y312	1	22.0538	NA	21.8347	22.0332	21.9759	22.042	21.9659	22.3051	21.9224	22.05	22.2013	NA	21.6184	22.5305	21.7546	22.1275	21.7471	22.2545	21.7934	22.2325	22.3061
AARS1	330	P49588	1	24.2965	23.9189	24.3999	24.1937	24.3465	24.3101	24.5844	24.1716	24.3343	24.1817	24.0208	23.9285	24.4098	24.0057	24.4741	24.1304	24.3568	24.0716	24.389	23.9176	24.0936
AARS2	110	Q5JTZ9	1	21.6811	24.9223	21.3889	21.7557	21.398	21.744	21.5057	21.8225	21.6479	21.7747	21.5982	NA	21.4162	21.489	21.5677	21.6933	21.6348	21.843	21.6457	21.5471	21.8593
AARSD1	47	Q9BTE6	1	20.6196	NA	20.7136	20.5781	20.7194	20.4932	20.7192	20.2738	20.7428	20.5037	20.2691	19.5819	20.76	20.3977	20.9831	20.4411	20.8124	20.3989	20.796	20.6734	20.3325
AASDH	3	Q4L235	1	16.4405	NA	NA	NA	NA	NA	NA	NA	NA	NA	NA	NA	16.0878	NA	15.9089	16.2314	15.9207	16.2464	16.2319	16.8843	16.8254
AASDHPPT	40	Q9NRN7	1	20.5195	NA	20.4828	20.1103	21.4622	20.2597	19.9659	21.9777	20.7954	21.5689	21.8931	21.1628	20.6297	21.196	19.9448	22.047	20.8599	22.2618	20.1694	21.4199	21.7275
AASS	10	Q9UDR5	1	19.7589	NA	18.1475	19.8555	18.1245	20.2498	18.4871	19.9432	18.0218	20.0648	20.1413	NA	16.3359	NA	15.6973	20.0741	16.4222	19.2383	16.7318	19.884	20.1895
AATF	29	Q9NY61	1	21.3257	NA	21.3417	21.1702	21.2598	21.3396	21.4222	20.8905	20.9572	21.1156	21.3383	24.6238	21.2637	21.7994	21.3805	21.1342	21.0341	21.1864	21.0533	20.9532	21.028
ABCA3	3	Q99758	0.9999	20.3321	NA	20.4268	NA	19.8045	20.1923	20.3026	20.1597	20.05	20.3616	20.9473	NA	20.5011	18.7415	20.4954	19.6416	20.405	19.6875	20.4053	19.452	19.8064
ABCA7	1	Q8IZY2	0.9963	14.6323	NA	14.1093	NA	14.6192	14.9334	14.273	14.737	14.3674	14.7447	14.3766	NA	NA	NA	NA	NA	NA	NA	NA	NA	NA
ABCA8	7	O94911	1	17.7783	NA	18.4374	18.6384	17.4868	18.5502	18.8854	17.4348	18.1095	18.4183	17.7883	NA	17.7403	NA	17.6779	17.3881	18.3774	17.0898	18.0281	18.7824	17.5376
ABCB1	43	P08183	1	22.476	23.2685	20.7149	21.8511	20.7339	22.5736	20.7839	22.6905	21.1213	22.4336	22.1777	22.4204	20.8347	21.6789	20.9206	22.4734	21.0044	22.6945	21.0963	22.3265	22.8542
ABCB10	71	Q9NRK6	1	22.6477	21.7746	21.9179	22.2032	21.8843	22.7258	22.6165	22.8032	22.5173	22.5903	22.6448	NA	21.9151	21.7408	22.0162	22.5662	22.2665	22.7509	22.2514	22.8529	22.9485
ABCB11	7	O95342	1	18.7088	NA	15.6605	19.1139	16.1226	18.8955	16.6664	19.0824	16.6617	18.5786	19.0848	NA	16.0527	NA	16.7819	18.751	16.602	18.9358	17.8245	18.2095	19.1513
ABCB6	48	Q9NP58	1	20.8852	NA	20.469	20.7369	20.4774	20.6823	21.1522	20.7886	21.165	20.5858	20.773	NA	20.4913	20.0745	20.6007	20.4987	20.9504	20.7961	20.9566	20.8657	20.7673
ABCB7	41	O75027	1	20.9916	NA	20.6478	21.3106	20.5547	21.3111	20.9654	20.9468	20.806	21.2029	20.9155	NA	20.6094	20.8814	20.4846	21.0625	20.6433	20.8197	20.6837	20.7984	20.9576
ABCB8	32	Q9NUT2	1	20.8831	NA	20.7744	20.653	20.5746	21.0824	20.8633	20.9	20.7294	21.083	20.9769	NA	20.6056	20.5814	20.6342	21.0049	20.5011	20.817	20.7005	21.0508	20.8951
ABCB9	1	Q9NP78	0.9998	14.1888	NA	13.3771	NA	12.3485	14.0665	13.5921	14.2903	12.4388	14.079	14.2232	NA	NA	NA	NA	NA	NA	NA	NA	NA	NA
ABCC1	18	P33527	1	20.2396	22.2143	20.3491	19.8228	20.3464	20.0394	20.6837	20.2297	20.5893	20.197	20.2333	NA	20.2922	NA	20.2649	19.8676	20.2155	19.7094	20.3792	20.2109	20.0398
ABCC10	4	Q5T3U5	1	17.5284	NA	17.5482	19.6669	17.6396	17.6949	17.7778	17.8668	17.8329	17.8725	17.866	NA	17.1931	17.4597	16.9599	18.1796	17.5723	18.2267	17.0501	17.3685	17.6947
ABCC4	43	O15439	1	23.8604	NA	23.6495	23.8034	23.7239	23.7673	24.018	23.8492	24.018	23.6011	23.6698	NA	23.5998	24.089	23.7888	23.5176	23.6773	23.7112	23.7489	24.1089	23.8025
ABCC5	6	O15440	1	17.5878	NA	17.9466	15.8349	18.015	17.8713	17.8259	17.5154	17.9541	17.8247	17.9748	NA	17.319	NA	17.417	17.425	17.1133	17.3329	17.6863	17.5325	17.7066
ABCD1	4	P33897	1	17.4254	NA	17.4226	NA	17.5439	16.8623	17.8858	17.3192	18.1513	17.0609	16.8475	NA	17.554	NA	17.9472	17.5524	18.2351	17.9203	18.3939	17.0508	17.1978
ABCD3	33	P28288	1	21.3508	NA	21.0626	20.8384	21.0437	21.5208	21.1969	21.2561	21.0636	21.2556	21.2773	NA	21.1353	20.3289	21.1998	21.1666	21.0084	21.1754	20.9746	20.859	21.2961
ABCD4	1	O14678	0.9584	17.9265	NA	17.7487	NA	17.4862	18.0642	18.1927	17.7488	17.7866	18.0723	17.9197	NA	NA	NA	NA	NA	NA	NA	NA	NA	NA
ABCE1	175	P61221	1	23.5631	23.2472	23.5039	23.4228	23.5167	23.5733	22.9127	24.2265	23.0506	23.713	23.9028	23.2463	23.6417	23.39	23.2073	23.9569	23.4023	24.0007	23.2051	23.9099	24.2281
ABCF1	223	Q8NE71	1	23.1744	22.6833	22.9779	23.2975	22.9087	23.3818	23.1204	23.1683	22.764	23.1898	23.1787	22.9049	23.0113	22.9277	23.1701	23.188	22.8989	23.0957	22.8941	22.8024	22.9856
ABCF2	137	Q9UG63	1	23.6523	23.7675	23.9625	23.7973	23.9796	23.8962	23.0015	23.8672	23.1426	23.8182	23.6221	24.0038	23.9782	23.6056	24.0071	23.9288	23.451	23.8759	23.4375	23.4595	23.7226
ABCF3	63	Q9NUQ8	1	21.4669	21.4914	21.3797	21.1125	21.3239	21.6008	21.44	21.3755	21.2753	21.4755	21.2649	20.2539	21.3612	21.5744	21.4545	21.3747	21.3503	21.4501	21.4165	21.239	21.2192
ABHD10	14	Q9NUJ1	1	19.2059	21.0241	19.104	19.0044	19.5204	19.0016	19.3191	19.4709	19.3847	19.2426	19.4974	NA	19.1653	19.0156	18.9961	19.6595	19.3924	19.6516	19.2387	19.4085	19.414
ABHD11	3	Q8NFV4	1	19.707	NA	19.3915	19.5785	20.0728	19.6272	19.5741	20.9211	19.8505	20.0709	20.102	NA	19.2911	NA	19.2776	20.351	19.7869	20.989	19.3943	21.0115	20.5064
ABHD12	9	Q8N2K0	1	19.0507	NA	18.9218	18.4346	18.8797	19.0787	19.2001	19.1747	19.1313	19.3008	19.3686	19.0943	19.1116	18.9328	18.8361	19.4	19.1987	19.1539	18.8194	18.791	19.0467
ABHD14B	27	Q96IU4	1	22.0733	NA	21.7415	21.5405	22.038	22.132	21.9706	22.988	22.0347	22.1735	21.8995	NA	21.3954	21.6415	21.4879	22.6169	21.6501	22.8772	21.7348	22.1336	22.1375
ABHD16A	51	O95870	1	21.7168	NA	21.3979	21.572	21.3563	21.8604	21.6695	21.8562	21.6223	21.9155	21.8013	NA	21.3001	20.6319	21.4079	21.7271	21.4438	21.7601	21.5298	21.6928	21.8769
ABHD17B	1	Q5VST6	0.9997	15.6109	NA	NA	NA	NA	NA	NA	NA	NA	NA	NA	NA	15.8269	NA	15.8685	15.6122	15.9092	15.7577	15.7982	15.6688	15.4552
ABHD5	6	Q8WTS1	1	18.7259	NA	18.6375	NA	18.7136	18.5565	18.826	18.7779	18.9617	18.7571	18.5677	NA	18.7568	19.2394	18.7094	18.8628	18.6355	19.2014	18.6695	18.7893	19.1316
ABI1	32	Q8IZP0	1	19.9326	NA	20.4147	19.8766	20.545	20.079	19.834	20.0395	20.305	20.0871	19.878	19.4779	20.7519	20.6454	20.6899	20.2537	20.8045	20.0413	20.6654	19.4837	19.656
ABL1	72	P00519	1	22.2414	NA	22.432	22.066	22.4586	22.2794	22.8637	21.9826	22.642	22.1927	22.0714	NA	22.4559	23.1736	22.4725	22.0795	22.5595	21.9535	22.6226	22.1576	22.1734
ABL2	11	P42684	1	18.1175	NA	18.0659	18.9737	18.0668	18.3263	18.4044	18.0811	17.5279	18.0409	18.1606	NA	17.8152	20.7815	17.81	18.2172	17.6614	18.1457	17.7123	18.4175	18.0098
ABRACL	2	Q9P1F3	0.9997	16.0376	NA	15.655	NA	15.4082	16.0223	15.5912	15.9612	15.1222	15.7556	16.1486	NA	NA	NA	NA	NA	NA	NA	NA	NA	NA
ABRAXAS1	7	Q6UWZ7	1	18.9803	NA	18.8705	18.1764	18.8081	18.8241	19.0571	18.7867	18.9095	18.8073	18.7642	NA	19.0043	NA	19.0578	18.3926	19.1943	18.9646	19.2991	19.0011	18.9769
ABRAXAS2	12	Q15018	1	18.7436	NA	18.6129	NA	18.6422	18.6303	18.7619	18.2716	18.1725	18.0125	18.7897	NA	18.6796	NA	18.7865	18.4075	18.8493	18.4558	18.8336	18.2517	18.3193
ABT1	4	Q9ULW3	1	16.2047	NA	16.4812	NA	16.1624	16.3127	16.2247	15.5893	15.0762	16.1653	17.9291	NA	17.4061	NA	16.6536	17.4975	17.353	17.3252	16.7839	17.1072	16.0715
ACAA1	61	P09110	1	21.972	NA	22.1188	22.1084	22.0195	21.9135	22.0539	21.817	22.0955	21.8003	21.8254	21.5334	22.0368	21.7092	22.1903	21.7091	22.1218	21.6902	21.9733	21.9087	21.8483
ACAA2	54	P42765	1	23.1116	NA	23.1698	23.0228	23.0934	23.0131	23.5146	22.9903	23.3821	22.8294	23.1286	NA	23.205	23.8931	23.2092	22.7601	23.4454	22.8486	23.444	22.7644	22.9617
ACACA	183	Q13085	1	21.2995	20.5297	21.5122	21.0425	21.4666	21.2537	21.5263	21.1063	21.3735	21.128	20.9316	21.519	21.5274	21.1553	21.6323	21.0803	21.2987	20.9975	21.3076	21.0487	21.0427
ACAD10	3	Q6JQN1	0.9999	20.8259	NA	20.8821	NA	20.9171	20.7819	21.0931	20.9729	21.4782	20.9125	20.7053	NA	20.5277	19.9338	20.2792	21.1577	19.9609	19.9942	21.5919	19.7507	20.2563
ACAD11	9	Q709F0	1	17.9421	NA	17.1904	17.9798	16.792	18.1575	17.1777	18.1465	16.4782	18.0332	18.3891	NA	16.882	NA	17.0629	17.9084	16.7577	18.1175	16.956	18.1245	18.6629
ACAD8	6	Q9UKU7	1	19.0114	NA	19.0266	NA	18.9893	18.9499	19.2202	18.3754	19.0742	19.1425	18.7918	NA	18.5426	19.2113	18.5322	19.0198	18.5212	18.8671	18.7955	19.3887	19.0257
ACAD9	56	Q9H845	1	22.4843	NA	22.2936	22.6084	22.2036	22.6417	22.7673	22.3422	22.5135	22.4537	22.3523	22.6064	22.3534	22.1615	22.3763	22.3004	22.4102	22.1414	22.3584	21.9112	22.3508
ACADM	85	P11310	1	23.371	23.2371	23.4587	23.3879	23.4774	23.4335	23.0439	23.6759	23.4773	23.556	23.5393	23.2239	23.5127	23.5685	23.3425	23.6272	23.6883	23.6958	23.6148	23.5619	23.6412
ACADS	18	P16219	1	19.6944	NA	19.958	19.3336	20.0288	19.5057	20.1452	19.7307	20.5506	19.7044	19.365	NA	19.9914	18.9302	19.906	19.5888	20.4506	19.5909	20.3794	19.8608	19.8019
ACADSB	11	P45954	1	18.1787	NA	18.0962	18.9894	18.0372	18.2056	18.2771	18.256	18.4506	18.1493	18.012	NA	18.0391	NA	17.9145	18.1904	18.2071	18.3774	18.205	18.2452	18.0956
ACADVL	158	P49748	1	24.2975	24.4934	23.8403	24.0508	23.7522	24.4695	24.1725	24.4036	24.1167	24.2679	24.0535	23.755	23.8647	23.7876	23.9315	24.191	23.985	24.2618	24.0839	24.2112	24.4532
ACAP1	2	Q15027	0.997	18.5269	NA	18.5646	NA	18.4748	18.7239	18.0565	18.7418	17.8075	18.6321	18.7276	NA	18.369	NA	19.577	18.4352	20.4792	19.43	18.4305	17.8238	19.373
ACAP2	54	Q15057	1	20.1803	NA	20.2237	20.0574	20.2497	20.124	20.3932	20.0137	20.3458	19.9548	20.0856	NA	20.3847	20.3375	20.4264	19.9004	20.3213	19.9252	20.4212	19.8901	19.8822
ACAP3	1	Q96P50	0.9476	16.9297	NA	NA	NA	NA	NA	NA	NA	NA	NA	NA	NA	17.5499	18.7182	17.0553	17.3439	17.3796	17.1759	17.4189	17.5858	17.4095
ACAT1	121	P24752	1	24.081	24.2398	24.1377	23.9143	24.2272	24.0899	24.0373	24.4586	24.2999	24.2021	24.0711	23.0673	24.1111	23.9496	24.031	24.2789	24.4018	24.3359	24.2521	24.206	24.4448
ACAT2	73	Q9BWD1	1	24.1452	24.0747	24.2881	24.1894	24.2639	24.3508	24.1581	24.069	24.2055	24.2304	23.8862	24.4261	24.1697	23.8278	24.0529	24.1157	24.034	23.9111	24.0542	24.1761	24.1237
ACBD3	57	Q9H3P7	1	22.1984	21.7429	21.9905	22.2426	21.9139	22.3591	22.1313	22.136	22.0198	22.182	22.1734	NA	21.8795	22.299	22.0872	22.0439	22.0677	22.1586	21.9485	22.1132	22.2151
ACBD5	5	Q5T8D3	1	18.8093	NA	18.6664	19.0381	18.6469	18.9546	18.7757	18.7595	18.8315	18.8054	18.2166	NA	18.931	18.8229	19.0917	18.8883	19.3962	19.2041	18.9704	18.8979	19.1915
ACBD6	8	Q9BR61	1	19.5295	19.856	20.178	20.092	19.9546	19.6559	19.5939	19.2736	19.0492	19.6811	20.1249	NA	20.25	19.9875	19.9298	19.9657	19.6702	19.6995	19.2687	19.675	19.1329
ACCS	2	Q96QU6	0.988	18.7422	NA	NA	NA	NA	NA	NA	NA	NA	NA	NA	NA	18.7344	18.2891	18.3193	18.6004	18.0192	18.1161	17.6586	18.4345	18.5557
ACD	1	Q96AP0	1	18.0235	NA	17.8107	NA	17.8435	18.1543	17.8169	18.345	17.6961	18.2418	18.3458	NA	NA	NA	NA	NA	NA	NA	NA	NA	NA
ACE	6	P12821	1	19.0529	NA	18.4331	19.3078	18.4494	19.5335	18.6978	19.186	18.253	19.4766	19.2005	NA	17.6701	NA	18.3776	19.4021	18.3874	18.9162	18.2462	18.9571	19.4351
ACIN1	197	Q9UKV3	1	24.401	24.5849	24.5186	24.0904	24.4289	24.3147	24.8415	24.0994	24.5891	24.0993	24.0378	23.8493	24.506	23.9732	24.5913	24.1044	24.5326	24.0508	24.4671	23.8262	24.1769
ACLY	291	P53396	1	24.4688	24.5388	24.516	24.099	24.4929	24.332	24.7043	24.3142	24.4824	24.1302	24.1244	23.2992	24.5785	23.8881	24.6134	24.1322	24.5016	24.2219	24.4505	24.0265	24.3012
ACO1	99	P21399	1	21.9568	21.8639	21.9154	21.5971	21.7764	22.0756	22.1411	21.9217	22.0039	21.9627	21.8205	22.4231	21.8249	21.6819	21.8671	21.8596	21.87	21.8718	21.9509	21.778	21.9501
ACO2	216	Q99798	1	24.1271	23.2058	24.0297	24.1931	23.9877	24.2994	24.3486	24.0202	24.0881	24.0008	24.0591	23.8186	24.0643	23.7782	24.0837	23.9891	24.1674	23.8834	24.1434	23.9328	24.042
ACOT13	8	Q9NPJ3	1	19.8025	NA	19.8449	19.7827	19.5952	19.5269	20.2275	19.254	19.5635	19.3243	19.4798	20.5408	19.4004	19.6418	19.4759	19.4821	19.3762	19.4912	19.6414	19.4883	19.4821
ACOT7	69	O00154	1	23.0718	21.7729	22.7874	22.8635	22.7511	23.2522	22.9429	22.9369	22.7819	23.1605	22.8532	22.0438	22.7995	22.9038	22.844	23.0065	22.7413	22.8944	22.917	22.9117	22.9983
ACOT8	9	O14734	1	19.1344	NA	18.8481	19.9412	18.9553	19.3599	19.2468	18.9162	19.1178	19.1451	18.9302	NA	19.0033	21.6231	18.9065	18.9784	19.0059	18.7129	18.887	19.5835	19.3907
ACOT9	66	Q9Y305	1	21.2546	NA	21.0896	21.0544	21.0682	21.4259	21.1973	21.2866	21.2554	21.2153	21.2828	21.5116	20.9151	21.5367	20.9504	21.1888	21.1132	21.3312	21.1065	21.4244	21.1159
ACOX1	51	Q15067	1	20.2637	NA	20.4654	20.2208	20.7147	20.3456	20.0812	20.9261	20.5271	20.7497	20.5299	18.4095	20.5936	20.2599	20.1608	20.9012	20.6553	20.6866	20.2818	20.5306	20.579
ACOX3	12	O15254	1	17.489	NA	17.4254	NA	17.5917	17.3856	17.4856	17.6924	17.744	17.5345	17.9181	NA	17.3548	NA	17.3153	17.7537	17.5619	17.6616	17.5643	17.595	17.7967
ACP1	23	P24666	1	20.9268	NA	21.4449	21.4068	22.0175	20.8801	21.0905	20.7348	21.7336	21.2789	20.8927	21.9555	21.2953	21.7693	21.2213	21.7288	21.7994	21.741	21.5342	21.0952	20.8479
ACP2	22	P11117	1	20.3993	20.2487	20.3927	20.6659	20.2064	20.3978	20.7887	20.104	20.4402	20.224	20.2308	NA	20.3429	19.9761	20.2702	20.0807	20.5284	20.0753	20.5695	20.144	20.2342
ACSF2	16	Q96CM8	1	17.9812	NA	17.6219	NA	17.3117	17.8115	17.9935	17.7142	17.2349	17.4963	18.2423	NA	17.9378	NA	18.0188	17.7655	18.0522	18.0262	18.0474	18.6223	18.16
ACSF3	26	Q4G176	1	20.0733	NA	19.786	20.1349	19.8042	20.1912	20.3277	19.9302	20.1789	20.0619	20.2734	NA	19.7048	19.8579	19.7111	19.81	20.0019	19.9709	20.1312	20.2865	20.129
ACSL1	43	P33121	1	21.0264	NA	20.7852	20.4503	20.7299	21.0288	21.0434	21.1532	20.8115	20.9954	20.8034	NA	20.6893	20.7319	20.7578	20.9327	20.7503	21.1266	20.7474	20.8037	21.1354
ACSL3	97	O95573	1	22.2189	NA	22.092	22.2642	22.0377	22.3746	22.1562	22.1693	22.064	22.2467	21.9773	22.705	21.9764	21.9099	21.9099	22.1203	21.9003	22.0503	21.981	22.2561	22.2587
ACSL4	128	O60488	1	23.6188	23.2451	22.3769	23.6503	22.2681	23.9144	22.3328	23.9616	22.1373	23.8648	23.6056	NA	22.3781	23.1826	22.3805	23.6703	22.3425	23.8197	22.3315	23.6958	23.9771
ACSM3	103	Q53FZ2	1	22.4173	22.7303	22.9701	22.1281	22.9917	21.5408	23.5924	21.6112	23.3757	21.3881	21.5317	NA	23.032	22.2875	23.103	21.3499	23.3911	21.6512	23.3555	22.0931	21.813
ACSM4	5	P0C7M7	1	20.9196	NA	21.654	20.9454	21.7368	19.8351	22.226	20.2113	22.4992	19.4499	19.1809	NA	21.7733	NA	21.8789	19.6999	22.2147	20.2917	22.3746	20.6173	20.2185
ACSS1	2	Q9NUB1	0.9999	16.331	NA	15.682	NA	15.3422	15.5537	16.573	16.1496	15.9647	15.2379	15.5163	NA	16.25	NA	16.3412	16.3527	15.4499	16.4507	16.4281	14.7341	16.3321
ACSS2	43	Q9NR19	1	20.9468	NA	21.0689	20.6832	21.1609	20.9598	21.392	20.8052	21.2091	20.8576	20.6958	NA	21.1572	21.1632	21.2295	20.7439	21.3047	20.6054	21.1617	20.6633	20.7184
ACSS3	2	Q9H6R3	1	15.6528	NA	13.4286	NA	13.7234	16.367	13.5983	15.9391	13.7835	16.0217	15.9407	NA	NA	NA	NA	NA	NA	NA	NA	NA	NA
ACTA1	4	P68133	1	16.8822	NA	17.0661	NA	16.8791	16.5148	16.5789	16.9581	17.2454	16.9328	16.7661	NA	17.2963	NA	16.8784	17.1408	17.2063	16.9207	17.173	17.1732	16.5046
ACTB	435	P60709	1	28.4576	28.8038	28.8967	28.3601	28.9467	28.2887	28.232	28.7632	28.6471	28.5626	28.5779	28.968	28.8232	28.2904	28.6189	28.7315	28.8948	28.756	28.7161	28.7169	28.6867
ACTBL2	2	Q562R1	0.9931	15.063	NA	14.4671	NA	14.7958	14.5791	14.7403	14.83	14.9116	15.0567	14.0711	NA	15.0045	NA	14.6445	15.324	14.8122	15.4514	14.6472	16.1201	16.0809
ACTC1	77	P68032	1	24.4976	24.4292	24.9341	24.4132	24.6147	24.3758	24.3279	24.5944	24.4362	24.4666	25.0925	24.4837	24.8629	24.726	24.588	24.8783	24.7465	24.8698	24.7099	24.7552	24.7182
ACTG1	34	P63261	1	23.0537	NA	22.7902	23.1224	23.1519	23.0572	22.4227	23.5507	22.9689	23.0945	22.7222	NA	22.2774	22.8593	22.7236	23.1818	22.773	23.6297	22.6415	22.9753	23.4853
ACTL6A	101	O96019	1	23.2465	22.8548	23.2301	23.1864	23.1412	23.3069	23.3703	23.1938	23.1875	23.1814	23.2416	25.3297	23.1709	22.8878	23.2796	23.0942	23.1176	23.0253	23.1127	23.037	23.1768
ACTN1	141	P12814	1	22.3461	23.2916	22.8077	22.7012	22.8511	22.3714	21.9654	22.8372	22.5222	22.9055	22.9524	23.0515	22.9491	22.9424	22.2609	23.1636	22.86	22.9175	22.6821	22.6873	22.8083
ACTN4	429	O43707	1	24.2826	24.2551	25.2501	24.569	25.1995	24.4098	24.0887	24.5686	24.6859	24.5676	24.7155	24.894	25.2026	24.8847	24.6941	25.0045	25.042	24.6507	24.973	24.4726	24.3209
ACTR10	10	Q9NZ32	1	18.2594	NA	18.1655	18.6209	19.0045	18.0082	18.0226	18.6769	18.3391	18.6261	18.4036	NA	18.3884	NA	18.0268	19.0084	18.7403	19.3805	18.5387	18.3233	18.9798
ACTR1A	55	P61163	1	22.1575	22.5132	22.4023	21.771	22.6635	22.0388	21.8231	22.6232	22.4304	22.4876	22.349	25.0057	22.4622	22.2568	22.1696	22.5783	22.5007	22.6547	22.3585	22.2931	22.4051
ACTR1B	18	P42025	1	19.0637	NA	19.433	19.3426	20.0959	19.0366	19.1809	19.5469	20.023	19.2782	19.0469	NA	19.8749	18.6837	19.3516	19.4654	20.2018	19.4432	19.9787	19.1734	18.8564
ACTR2	51	P61160	1	21.8877	21.8219	21.9759	21.9043	22.4956	21.7121	21.79	22.5697	22.1787	22.0802	22.0544	21.4595	21.993	21.8148	21.8015	22.2887	22.1841	22.3295	21.9141	22.2176	22.4286
ACTR3	101	P61158	1	22.8916	21.7616	23.0888	22.7341	23.1085	22.7805	22.8235	23.0229	22.862	22.8172	22.7368	21.5415	22.9056	22.5538	23.0616	22.9862	23.0799	23.072	22.9857	22.8701	23.0488
ACTR5	2	Q9H9F9	1	16.681	NA	17.1942	NA	18.3238	16.2885	16.8489	16.6997	17.2005	17.4025	17.901	NA	16.6983	NA	16.5172	16.7121	16.3776	16.9008	16.0782	17.2786	16.566
ACTR6	16	Q9GZN1	1	19.1515	NA	19.276	19.6431	18.8577	19.0533	18.8621	19.1436	18.6351	19.1221	19.1454	NA	19.0916	19.3389	19.2113	19.1401	19.0662	19.1477	18.9004	19.3804	19.2739
ACTR8	5	Q9H981	1	18.0023	NA	17.7421	18.2518	17.9249	18.0509	17.7697	18.0196	18.5322	17.9089	17.7194	NA	17.7079	18.5903	17.8458	17.7884	17.5373	17.7972	17.703	17.7754	17.9574
ACVR1	7	Q04771	1	17.4245	NA	17.4193	NA	17.4647	17.328	17.7633	17.1935	17.6883	17.3287	16.8352	NA	17.3118	18.9277	17.3275	16.9969	17.1456	16.8516	17.6053	17.6515	16.9803
ACY1	77	Q03154	1	22.1363	21.936	22.5282	22.3392	22.7282	22.124	22.1143	22.1749	22.5826	22.4658	22.4385	22.6186	22.7394	22.4457	22.2923	22.6333	22.9358	22.3171	22.7203	22.1493	22.03
ACYP1	12	P07311	1	21.0582	NA	21.3153	20.642	20.9342	20.9417	21.1948	20.278	20.916	21.109	20.7565	NA	20.9805	20.8941	21.0899	20.8241	21.0916	21.0915	20.9813	20.658	20.5705
ADA	3	P00813	1	17.9162	NA	18.4561	NA	18.7099	17.5228	18.2485	17.6658	18.2896	17.8214	17.8858	NA	18.8481	NA	18.0299	17.8937	19.0428	18.0946	18.1595	18.0442	17.5227
ADAL	4	Q6DHV7	1	17.4202	NA	17.5826	NA	17.5609	17.1935	17.7366	16.8871	17.8793	17.4453	17.2379	NA	17.4911	NA	17.121	17.2904	17.7761	17.4849	17.9797	17.1752	17.2008
ADAM10	41	O14672	1	21.7224	22.1658	21.9447	21.628	21.9407	21.3464	22.2441	21.1963	22.0113	21.3002	21.1742	NA	21.8498	21.608	22.0016	21.2348	21.7797	21.0616	21.7341	21.4966	21.3961
ADAM15	3	Q13444	0.9997	17.165	NA	16.9434	NA	17.063	16.9652	17.1244	16.7066	16.8263	16.5454	17.2322	NA	16.815	NA	17.0433	16.6234	16.2196	16.5137	16.7069	16.9643	16.5924
ADAM17	16	P78536	1	18.8618	NA	19.0019	18.2282	18.7248	18.9191	18.8026	18.8953	19.0647	18.7691	18.7944	NA	18.9131	NA	18.453	18.6696	18.6256	18.7591	18.8165	18.613	18.5622
ADAM9	8	Q13443	1	18.3676	NA	18.2899	NA	18.171	18.2991	18.256	18.1644	17.9553	17.9582	18.4262	NA	18.1109	NA	18.2675	18.0144	17.5505	17.4706	17.8887	17.6742	18.1363
ADAMTS13	1	Q76LX8	0.9999	15.2006	NA	NA	NA	NA	NA	NA	NA	NA	NA	NA	NA	14.2779	NA	14.4585	15.0564	14.5227	14.9407	15.3328	15.4918	15.4864
ADAMTS3	23	O15072	1	23.5801	NA	22.7119	23.0856	23.0359	23.4563	22.7496	23.5286	22.7544	23.6617	23.3791	22.553	22.0154	22.6366	22.8669	23.5459	22.579	23.8401	22.7811	23.4057	23.6672
ADAMTSL4	15	Q6UY14	1	18.6597	NA	18.5118	NA	18.2949	18.4512	19.3052	18.427	18.6661	18.25	18.8274	NA	18.3935	NA	18.6071	18.4557	19.0101	18.4656	19.0756	19.3224	18.5321
ADAR	161	P55265	1	22.4516	22.8799	22.4211	22.3446	22.3303	22.5361	22.525	22.4522	22.4536	22.3119	22.402	23.0441	22.4615	22.0888	22.5169	22.3697	22.4932	22.3905	22.4265	22.3697	22.4267
ADAT3	1	Q96EY9	0.9997	11.2491	NA	11.5505	NA	12.022	11.7447	11.3507	11.8051	11.8945	12.0554	11.4063	NA	NA	NA	NA	NA	NA	NA	NA	NA	NA
ADCY6	4	O43306	1	19.6526	NA	19.4095	19.6711	20.2936	20.6136	19.7395	20.1143	19.9032	20.069	19.7699	NA	19.076	NA	18.89	19.3022	19.1698	19.6376	19.0188	20.3138	19.7525
ADCY7	5	P51828	1	17.0025	NA	16.9495	NA	16.913	17.027	17.106	17.0203	16.9235	17.1578	17.0399	NA	16.5007	NA	16.7829	16.0427	16.8271	16.726	16.7219	16.5552	16.9794
ADD1	63	P35611	1	21.7716	22.4599	22.1219	21.571	22.1127	21.2669	22.6477	21.1979	22.4737	21.2175	21.1793	22.0401	22.1449	21.741	22.2558	21.3218	22.4043	21.2481	22.4812	21.4993	21.2625
ADD2	87	P35612	1	21.3128	NA	21.5738	20.6279	21.4482	20.8303	22.4069	20.8847	22.1646	20.623	20.9845	21.1156	21.5544	20.8418	21.6694	20.6987	22.2196	20.7622	22.138	20.9485	20.8353
ADD3	30	Q9UEY8	1	19.9233	NA	20.4092	19.7371	20.3969	19.586	20.6581	19.3259	20.4543	19.4543	19.5124	20.4641	20.4915	19.8871	20.5076	19.3674	20.56	19.4946	20.5493	20.0128	19.4429
ADGRE2	6	Q9UHX3	1	18.8726	NA	18.6773	17.9959	18.6408	18.8252	18.996	18.8718	18.8271	18.6148	18.8007	NA	18.6843	18.1738	18.7748	18.3626	18.6152	18.568	18.4828	18.1979	18.819
ADGRE5	33	P48960	1	19.6047	NA	19.5424	20.0682	19.3306	19.6353	19.6083	19.4773	19.254	19.4366	19.8323	NA	19.4813	NA	19.687	19.4727	19.3795	19.4932	19.6026	19.5204	19.4286
ADGRG6	1	Q86SQ4	0.9985	15.6994	NA	15.8623	15.7424	15.3364	16.271	16.1498	15.5672	15.6237	16.2604	15.8504	NA	NA	NA	NA	NA	NA	NA	NA	NA	NA
ADH5	88	P11766	1	24.905	NA	24.5551	24.6385	24.4422	25.0408	24.9887	24.953	24.6845	24.7471	24.3983	23.99	24.4971	24.2411	24.522	24.7014	24.528	24.7978	24.4969	24.5463	25.0172
ADI1	11	Q9BV57	1	19.0509	NA	19.5924	19.6067	20.2706	18.8319	19.0975	18.8113	19.6223	19.6311	19.7043	19.8375	19.6605	20.587	19.3058	20.5403	19.9978	20.2198	19.4401	19.4973	19.1755
ADIPOR1	8	Q96A54	1	17.9423	NA	17.7176	17.3946	17.7348	17.7377	17.7332	17.6974	17.5197	17.6118	17.3761	NA	17.8909	NA	18.1154	17.9202	17.6702	17.8232	17.503	17.468	17.744
ADIPOR2	2	Q86V24	1	14.5672	NA	15.2868	NA	15.2068	14.3375	14.9692	14.3026	14.3163	14.4373	14.4944	NA	14.9255	NA	15.204	14.1138	14.8688	14.0598	14.4768	13.8654	13.9893
ADK	77	P55263	1	22.2493	NA	22.3457	22.1719	22.271	22.1771	22.4358	21.9827	22.2391	22.1535	22.089	NA	22.317	21.7445	22.2511	22.1994	22.4665	22.2527	22.2146	21.9655	21.9984
ADNP	67	Q9H2P0	1	21.3829	NA	21.3955	21.0343	21.42	21.2767	21.7052	21.3077	21.5174	21.0704	21.2367	21.3703	21.5181	21.0631	21.5655	21.0672	21.5073	21.1172	21.5264	21.2996	21.1941
ADNP2	2	Q6IQ32	1	15.1778	NA	14.5774	NA	14.7048	15.2244	14.672	15.5807	14.4699	15.4031	15.4174	NA	15.382	NA	15.1253	15.3681	15.1841	15.5993	16.1203	15.9539	15.2105
ADO	12	Q96SZ5	1	19.6054	19.7393	19.6979	20.1217	19.6205	19.8334	19.0693	20.2112	19.3634	20.3391	19.9558	NA	19.9304	NA	19.6772	20.4125	19.901	20.7615	19.8608	20.0732	20.1922
ADPGK	16	Q9BRR6	1	19.5793	NA	19.8183	19.1963	19.4388	19.4775	19.8746	19.3739	19.5671	19.4483	19.9209	NA	19.5138	19.62	19.4517	19.2368	19.4077	18.9612	19.437	19.7899	19.3328
ADPRS	28	Q9NX46	1	20.7282	NA	20.9151	20.7117	21.0962	20.6824	20.5877	20.7295	21.3358	21.2057	20.9883	NA	20.8237	20.9801	20.6517	21.3204	21.0797	21.2325	20.8841	20.8696	20.7524
ADRM1	69	Q16186	1	23.2629	22.9556	23.2354	23.1756	22.9993	23.3964	22.8849	23.3749	22.6499	23.2788	23.5963	NA	23.0665	23.125	22.9426	23.2604	23.0843	23.2707	22.9425	23.5654	23.4946
ADSL	75	P30566	1	21.892	NA	21.771	21.7138	22.4464	21.8199	21.4585	22.9282	21.8907	22.6242	22.7423	NA	21.8964	22.7056	21.3476	23.1707	22.3118	23.1359	21.4722	22.5422	22.9136
ADSS1	12	Q8N142	1	18.3025	NA	17.9645	NA	17.9461	18.2007	18.56	18.1731	18.6446	18.4601	17.63	NA	18.0018	18.8992	18.3554	17.992	18.4716	18.0627	18.2866	18.1228	18.274
ADSS2	81	P30520	1	23.4926	22.8255	23.3687	23.2287	23.32	23.5821	23.39	23.4428	23.2169	23.4341	23.2286	23.6672	23.4269	22.9798	23.5132	23.384	23.1563	23.3987	23.1802	22.8214	23.357
AFDN	181	P55196	1	22.1063	21.4936	21.9467	22.1712	21.9008	22.315	22.1513	22.0642	21.8912	22.0558	21.9806	22.261	21.9976	21.9906	22.0913	22.1543	21.8775	22.0002	21.9692	22.0029	22.0337
AFF1	5	P51825	1	17.0611	NA	17.318	NA	17.0665	16.9184	16.9384	17.0206	17.2476	17.0936	16.7477	NA	17.0268	NA	17.4408	17.6731	17.7221	17.6445	17.7168	17.2991	17.1927
AFF4	14	Q9UHB7	1	18.17	NA	18.3607	18.9882	18.4256	18.3503	18.8603	18.2238	18.7859	17.8113	17.7615	NA	18.3343	NA	18.502	18.0259	18.6749	18.244	18.4069	18.1075	18.3709
AFG1L	4	Q8WV93	1	19.6837	18.6117	19.9523	19.9208	19.8653	20.0287	19.8774	20.0872	19.9105	19.6964	19.1257	NA	20.0299	NA	19.6658	19.9168	20.2148	20.2312	20.1374	20.1604	19.831
AFG3L2	126	Q9Y4W6	1	22.712	21.7062	22.4605	22.5363	22.4079	22.8724	22.58	22.8018	22.5803	22.715	22.935	22.2926	22.5294	22.3839	22.4896	22.7959	22.6345	22.7977	22.6299	22.1561	22.7896
AFM	5	P43652	0.9924	20.6581	20.6494	21.9319	21.3469	20.7721	22.0702	22.2904	20.5223	20.752	21.1345	21.101	20.9618	19.8873	20.1424	20.268	21.0466	20.3472	20.2175	21.5176	19.7246	20.8082
AFP	37	P02771	1	25.2644	25.4792	25.8899	25.7087	24.8678	26.0932	26.1892	24.8298	25.7325	25.9562	25.4436	NA	24.2424	24.7913	24.6273	25.378	24.8153	24.6528	26.2581	24.3279	24.8965
AFTPH	8	Q6ULP2	1	17.8587	NA	18.0878	18.6026	18.0936	17.8415	18.4659	17.4864	17.9016	17.4632	17.6113	NA	18.3298	NA	18.163	17.7699	17.7851	17.6331	17.7557	19.1534	17.9851
AGA	11	P20933	1	19.0761	NA	18.8853	19.7267	19.032	19.1824	19.2469	18.8887	19.0318	18.978	18.7364	NA	18.6735	18.3083	18.9072	18.9435	19.0254	19.0336	18.9678	18.9735	19.1509
AGAP1	5	Q9UPQ3	1	17.1598	NA	16.7297	16.502	16.912	16.9183	16.9	17.646	16.5915	17.1356	17.344	NA	16.9658	NA	16.8183	17.3864	16.738	17.4743	16.9872	17.7101	17.0445
AGAP3	25	Q96P47	1	20.3808	NA	20.3924	22.5109	20.1982	20.1995	20.3933	20.4498	20.3069	20.4729	20.2926	NA	20.3984	19.5358	20.366	20.2494	20.2528	20.2703	20.3299	20.1586	20.3913
AGFG1	34	P52594	1	20.988	21.17	21.011	21.0949	21.045	21.1627	21.3345	20.9351	21.2007	20.8731	20.7253	21.2999	20.9325	20.8715	21.1466	20.8273	21.2116	20.8886	21.0576	20.6299	20.6984
AGFG2	6	O95081	1	16.9084	NA	17.4127	17.1568	17.3026	17.0463	17.4003	16.6447	17.4465	16.9792	17.2549	NA	17.1896	NA	17.242	16.6435	17.3576	16.3959	17.13	17.8897	17.0029
AGGF1	3	Q8N302	0.9961	15.6924	NA	14.9433	NA	14.9116	15.2191	15.5559	15.3204	15.1053	15.2499	14.7975	NA	15.7129	NA	15.3575	15.1394	15.588	14.8275	15.5857	15.4837	14.8822
AGK	83	Q53H12	1	23.2465	22.9975	22.8837	23.2108	22.7394	23.4888	23.073	23.3708	23.1281	23.181	23.163	21.9291	22.7667	22.5894	22.7678	23.0694	22.8643	23.0864	22.8779	23.1498	23.2615
AGL	82	P35573	1	21.2221	21.4207	21.5015	20.7949	21.4212	21.0464	21.8226	20.8763	21.6319	20.947	21.1236	23.8503	21.5047	21.1353	21.4766	20.8951	21.5172	20.7864	21.5115	21.089	20.9154
AGO1	8	Q9UL18	1	16.0395	NA	16.0633	NA	15.9606	15.9793	16.4491	15.7789	16.2527	15.8603	15.8792	NA	15.8624	NA	15.9632	15.7051	15.7646	15.6575	15.9239	15.6817	15.79
AGO2	46	Q9UKV8	1	21.3809	22.837	21.2034	21.6106	21.1923	21.4975	21.5209	21.2171	21.319	21.3159	21.5013	NA	21.2559	21.1047	21.2646	21.298	21.3444	21.1369	21.3342	21.3707	21.3009
AGO3	3	Q9H9G7	1	16.4517	NA	16.5259	NA	16.7558	16.2926	16.4788	16.2039	16.8657	16.24	NA	NA	16.2717	NA	16.0858	16.3885	16.3322	16.0675	16.3687	17.6559	16.4521
AGPAT1	23	Q99943	1	22.3213	24.4908	22.1361	22.1962	22.0304	22.4006	22.396	22.2527	22.0972	22.0948	22.8143	21.5679	22.2024	21.9438	22.1435	22.193	22.1643	22.4727	22.2695	22.2578	22.4112
AGPAT2	5	O15120	1	17.3396	NA	17.2683	NA	16.9294	17.23	17.621	17.0604	17.1958	17.0792	17.2734	NA	17.1017	NA	17.2946	16.7637	17.106	16.9633	17.1321	18.162	17.0573
AGPAT3	21	Q9NRZ7	1	20.6339	NA	20.0927	20.3781	20.1477	20.619	20.5645	20.5708	20.2853	20.5078	20.3779	20.2046	20.2388	19.8162	20.3091	20.4648	20.3393	20.5321	20.152	20.8337	20.7158
AGPAT5	33	Q9NUQ2	1	20.9582	NA	20.7169	20.9066	20.5574	21.1634	20.9088	21.0746	20.9163	21.1289	21.23	21.0113	20.5901	20.6815	20.6953	21.1447	20.8489	21.1497	20.9074	21.447	21.0663
AGPS	93	O00116	1	22.4188	22.2878	22.3947	22.253	22.4221	22.4382	22.3388	22.3693	22.3268	22.4085	22.0097	22.196	22.4506	22.042	22.5116	22.205	22.2513	22.2074	22.2502	22.0638	22.2446
AGRN	54	O00468	1	21.1823	21.5484	20.6428	21.262	20.6133	21.4168	21.1956	21.2861	21.0471	21.2569	21.0805	NA	20.2619	21.5861	20.3473	21.1438	20.7263	21.1694	20.7968	20.8606	21.3422
AGTPBP1	2	Q9UPW5	0.9998	15.6891	NA	16.2175	NA	16.4151	15.4625	16.4811	15.347	15.8255	16.2679	15.5908	NA	15.1955	NA	15.4602	15.3218	14.6205	15.4966	14.7611	NA	15.2513
AGTRAP	6	Q6RW13	1	18.7682	NA	18.5142	18.6633	18.8448	18.3772	19.0911	18.8504	19.5571	18.4561	18.4539	NA	18.544	NA	19.0251	18.691	18.9088	18.7495	19.0902	18.8166	18.5551
AHCTF1	150	Q8WYP5	1	21.3939	NA	21.3056	21.568	21.3361	21.4079	21.4616	21.2352	21.3133	21.2771	21.2636	21.4606	21.3151	21.0642	21.4308	21.24	21.3141	21.2259	21.2627	21.0833	21.2631
AHCY	144	P23526	1	24.791	24.6246	24.3985	24.8378	24.3707	24.9973	24.4216	25.0566	24.374	24.8983	24.5593	24.1478	24.3406	24.5885	24.2985	24.8848	24.255	24.962	24.2417	24.7282	24.9922
AHCYL1	72	O43865	1	24.3401	NA	23.9957	24.3438	23.8853	24.5604	24.1132	24.3712	23.8342	24.3226	24.231	24.6699	23.9245	24.1377	23.9112	24.4006	23.8149	24.2266	23.8893	24.2471	24.4081
AHCYL2	5	Q96HN2	1	15.7052	NA	15.5755	NA	15.9722	15.8255	16.2276	15.8757	16.1325	16.001	15.9457	NA	16.3829	NA	15.6637	16.7033	15.7636	14.2177	15.8931	NA	15.7319
AHDC1	6	Q5TGY3	1	19.0158	NA	19.3216	18.4035	19.0833	19.047	18.8973	18.8931	19.093	18.9267	19.0472	NA	19.2487	20.124	19.0296	18.9	19.0747	19.02	18.8848	19.655	19.3035
AHNAK	918	Q09666	1	24.0319	24.3188	24.6958	24.2197	24.6977	24.1091	24.7329	23.6652	24.4251	23.8645	23.7607	24.3823	24.7417	24.1903	24.7015	23.945	24.761	23.6023	24.6067	23.583	23.5006
AHSA1	116	O95433	1	24.2828	24.2176	23.674	24.0933	23.5682	24.4648	23.7341	24.3604	23.5418	24.268	24.1738	22.5756	23.57	23.7413	23.6512	24.2673	23.2665	24.2593	23.4365	23.9956	24.3887
AHSG	57	P02765	1	28.3504	28.0148	28.7993	28.4494	27.4028	28.873	29.4063	27.3201	27.5609	28.3065	29.8815	26.139	27.0955	27.377	27.014	28.1758	27.1354	26.749	28.2099	27.8761	28.246
AIDA	11	Q96BJ3	1	18.046	NA	18.4011	NA	18.7592	17.7784	18.1935	17.74	18.4977	18.5101	18.8272	NA	18.401	19.8136	18.0176	18.5241	18.4654	18.566	18.1376	18.6577	17.7264
AIFM1	136	O95831	1	23.8001	23.4841	24.1966	23.5129	24.1709	23.4717	24.6752	23.2488	24.4491	23.2224	23.1725	24.1464	24.155	23.1717	24.2492	23.2237	24.3311	23.089	24.3432	23.0815	23.2525
AIFM2	14	Q9BRQ8	1	18.655	NA	18.6673	18.2694	18.6362	18.6877	18.9236	18.4559	18.7437	18.6344	18.8436	NA	18.6314	NA	19.0768	18.522	18.8002	18.9467	19.1065	18.4131	18.4383
AIMP1	93	Q12904	1	23.144	23.0455	23.4206	23.1429	23.3701	23.2167	23.1762	23.0456	23.2596	23.2222	23.0152	NA	23.4083	22.966	23.443	23.1555	23.344	23.0657	23.4178	22.9604	23.0407
AIMP2	26	Q13155	1	20.6005	19.9827	20.705	20.5565	21.4508	20.5107	20.7536	21.0467	21.0092	20.8664	21.1498	NA	20.5007	22.0078	20.1853	21.4757	20.5504	21.8465	20.5314	21.8246	21.523
AIP	32	O00170	1	21.3237	NA	21.7937	22.0424	22.3924	21.2135	21.3427	21.3424	21.8766	22.0227	22.1651	NA	21.6172	22.2511	21.2676	22.043	21.7797	22.0373	21.5846	21.8991	21.5302
AJUBA	2	Q96IF1	1	16.8627	NA	17.1923	NA	17.0788	16.8788	17.1234	16.7682	17.268	17.0967	17.158	NA	16.9676	NA	16.7009	16.8147	17.4194	16.7789	18.3189	NA	16.6732
AK1	39	P00568	1	21.7403	20.8525	21.6627	21.2911	21.6911	21.6244	21.8781	21.589	22.0995	21.869	21.0794	NA	21.7143	22.0362	21.6571	21.7248	21.9518	21.9076	21.8903	21.4712	21.7508
AK2	55	P54819	1	20.8712	NA	21.0985	21.6645	22.5678	20.6699	21.3332	20.7054	21.779	21.3141	21.4846	22.3508	21.5989	22.5187	21.2177	22.4859	21.7684	22.8912	21.2212	21.6344	21.6028
AK3	17	Q9UIJ7	1	18.7969	NA	18.6985	19.0194	19.1654	18.6995	18.4201	18.9907	19.359	19.4119	19.4553	19.6336	18.6195	19.7881	18.6992	19.943	18.9925	20.9678	18.9335	19.6236	19.2097
AK4	5	P27144	0.9999	18.5301	NA	18.4363	NA	18.7659	18.607	19.3298	18.5489	18.7673	18.616	18.7211	NA	18.2062	17.8082	18.3381	19.0372	18.3548	19.7207	18.1636	18.6822	18.9834
AK6	22	Q9Y3D8	1	20.769	NA	20.7277	21.3105	20.7624	20.7404	20.6647	21.358	20.849	21.1456	21.1911	NA	20.4997	21.2013	20.5694	21.6493	20.5166	21.7903	20.6942	21.105	21.5648
AKAP1	30	Q92667	1	20.7198	NA	20.7549	20.7156	20.7819	20.5569	20.7288	20.4995	20.7568	20.4377	20.528	NA	20.9546	22.7414	20.9458	20.5314	20.5607	20.4815	20.8019	20.765	20.5336
AKAP10	2	O43572	1	15.0071	NA	14.2078	NA	14.862	14.0441	NA	15.0335	16.207	14.6961	NA	NA	15.1124	NA	15.6839	15.191	15.808	15.49	16.192	16.6353	14.87
AKAP11	6	Q9UKA4	1	18.4792	NA	18.5245	18.8103	18.3796	18.3966	18.3608	18.4848	18.0828	18.4496	18.2123	NA	18.1364	NA	17.6592	18.3173	18.211	18.0171	17.5303	19.3543	18.84
AKAP17A	10	Q02040	1	18.8091	NA	18.5926	18.2767	18.4819	19.0057	18.8864	18.7789	18.3983	18.8	19.182	NA	18.73	18.4095	18.8658	18.6518	18.8608	19.0195	18.9401	18.0589	18.799
AKAP2	1	Q9Y2D5	0.9995	15.2235	NA	13.0763	NA	12.3477	15.3496	13.611	15.1369	13.5281	15.4969	15.3482	NA	NA	NA	NA	NA	NA	NA	NA	NA	NA
AKAP8	49	O43823	1	23.7753	NA	23.8035	23.5156	23.6958	23.8161	23.8635	23.6988	23.7447	23.6025	23.7053	NA	23.7423	23.166	23.8782	23.6334	23.7291	23.5645	23.6761	23.3857	23.5801
AKAP8L	76	Q9ULX6	1	21.8244	NA	21.825	21.5995	21.8672	21.7465	22.1578	21.6983	22.009	21.6516	21.6122	NA	21.8383	21.295	21.9435	21.6042	21.9611	21.6316	21.8661	21.6174	21.5604
AKAP9	40	Q99996	1	20.2419	21.7217	20.2367	20.0219	20.2437	19.9716	20.5559	19.9708	20.3389	20.0795	20.3131	NA	20.3681	19.9739	20.5115	20.1619	20.5165	20.006	20.5115	20.2544	20.038
AKR1A1	41	P14550	1	22.1004	NA	21.705	22.3421	22.5178	22.0407	21.9363	22.398	22.5378	22.4908	22.5141	23.2278	21.73	22.0402	21.5425	23.6549	22.2675	24.0924	21.8316	22.9534	22.9086
AKR1B15	1	C9JRZ8	0.9989	16.9067	NA	NA	NA	NA	NA	NA	NA	NA	NA	NA	NA	15.6212	17.9464	15.3644	18.7086	15.7909	19.0667	15.7671	18.4303	17.941
AKR1C1	38	Q04828	1	21.9527	NA	21.6402	22.2156	22.2996	22.2139	21.5004	22.691	22.2702	22.8976	22.7688	23.8987	21.5575	22.7233	21.3058	23.3422	21.8031	23.2749	21.418	22.1914	22.4819
AKR7A2	30	O43488	1	21.9397	21.1484	22.4306	22.0146	22.7125	21.9554	22.0387	22.1278	22.5963	22.4572	22.3629	21.26	22.371	22.0043	22.084	22.7518	22.7954	22.6453	22.2662	22.4611	22.1441
AKT1	15	P31749	1	20.3668	19.6111	20.631	20.3099	20.5158	20.1457	20.4019	20.3023	20.7434	20.4231	19.5653	NA	20.6042	20.3432	20.517	20.3344	20.6802	20.5253	20.6868	20.3678	20.3155
AKT1S1	13	Q96B36	1	21.053	21.6425	21.4245	21.1501	21.3063	21.4745	20.9353	21.3209	20.8877	21.736	21.0673	NA	21.5275	20.9033	21.6066	21.5257	21.4183	21.4556	21.3172	20.7743	20.8847
AKT2	27	P31751	1	19.8436	NA	19.965	19.6963	19.951	19.7334	19.6548	19.959	19.9746	19.8176	19.8764	NA	19.9192	20.6368	19.9417	19.9424	19.9018	19.9563	20.1242	20.0048	20.0668
ALAS1	6	P13196	1	17.6014	NA	16.8587	18.171	16.73	17.8181	16.7676	17.7079	16.468	17.6717	17.6739	NA	17.0499	NA	17.065	17.9317	16.8417	17.9749	16.582	17.9198	18.0485
ALAS2	4	P22557	1	16.9429	NA	16.6376	NA	16.326	17.2627	17.0963	17.0997	17.2765	17.328	17.1384	NA	17.7568	NA	17.2266	17.2247	17.6935	17.2443	17.2964	17.4329	17.3385
ALB	982	P02769;P02768	1	29.1535	29.4773	29.9526	29.9244	28.7565	30.097	30.031	28.5741	29.0939	29.8353	30.0465	28.6088	28.134	28.8147	28.4773	29.3541	28.6601	28.4562	29.8876	28.5736	28.6099
ALDH16A1	42	Q8IZ83	1	21.7068	NA	21.6836	21.9603	21.9026	21.5506	21.5058	22.4295	22.0567	22.2146	21.8631	NA	21.8205	22.0027	21.5643	22.254	22.1492	22.4436	21.7999	22.168	22.4984
ALDH18A1	110	P54886	1	23.0027	23.435	22.8391	22.8272	22.6926	23.0939	22.9986	23.0349	22.7449	22.9337	22.9157	22.6918	22.815	22.3754	22.8192	22.8621	22.7939	22.9072	22.8778	22.8568	23.0337
ALDH1A1	77	P00352	1	22.7067	22.811	23.6452	22.2448	23.6086	21.4295	24.2311	21.0818	24.2134	21.0846	21.216	22.6153	23.3495	22.4746	23.4395	21.6675	23.8599	21.6481	23.9524	22.5233	21.7759
ALDH1A2	62	O94788	1	21.7357	NA	22.6418	20.7796	22.7422	20.9632	22.3192	21.0325	22.6587	20.948	20.9554	24.3211	22.6328	21.8634	22.6058	21.0122	22.6223	20.8591	22.5846	20.8709	20.7713
ALDH1B1	58	P30837	1	21.4643	23.3331	21.2799	21.3947	21.3517	21.5583	21.3737	21.4734	21.4734	21.4126	21.2758	21.113	21.3272	20.9455	21.2651	21.3979	21.4222	21.5213	21.4011	21.1641	21.5803
ALDH1L1	4	O75891	1	15.8961	NA	15.4307	NA	15.5649	16.2316	15.8574	16.1546	15.6332	16.1189	15.813	NA	15.5188	NA	15.1362	16.1982	15.4854	16.3447	15.7008	15.7458	16.3643
ALDH1L2	36	Q3SY69	1	20.5436	NA	20.3298	21.2364	20.2608	20.7682	20.5444	20.5527	20.459	20.6343	20.4951	NA	20.2013	21.4122	20.1776	20.628	20.3965	20.4726	20.3624	20.4524	20.6954
ALDH2	66	P05091	1	20.8402	21.0278	21.1211	21.1511	21.1073	20.9598	21.5044	20.5364	21.2431	20.7263	20.7064	NA	21.0084	20.4251	21.0107	20.6237	21.2789	20.4362	21.3203	20.5236	20.4463
ALDH4A1	60	P30038	1	21.5272	22.4786	21.3776	21.3667	21.368	21.5129	21.3194	21.6389	21.4868	21.3451	21.4341	NA	21.3877	21.1755	21.3727	21.3599	21.5733	21.5721	21.6031	21.534	21.7012
ALDH5A1	40	P51649	1	20.3397	NA	20.2745	20.8232	20.3909	20.5593	20.1785	20.8265	20.2985	20.7481	20.8883	NA	20.3056	20.8794	20.0248	20.8023	20.4536	20.7526	20.2964	20.6452	20.7331
ALDH6A1	17	Q02252	1	20.9566	NA	20.8008	21.8082	20.6239	21.2801	21.0188	21.0625	21.302	21.2344	21.0975	NA	20.5246	NA	20.5174	21.2213	21.0269	20.9111	21.1107	21.3349	21.2347
ALDH7A1	1	P49419	0.9996	13.7922	NA	NA	NA	NA	NA	NA	NA	NA	NA	NA	NA	12.8894	NA	12.8593	14.303	13.4516	14.4133	13.6552	15.7653	14.363
ALDH8A1	1	Q9H2A2	1	13.4334	NA	NA	NA	NA	NA	NA	NA	NA	NA	NA	NA	12.7765	NA	12.0575	13.287	12.189	13.4993	12.1011	NA	13.7507
ALDH9A1	57	P49189	1	23.2444	22.9466	23.3898	23.0662	23.5722	23.063	22.9287	23.7961	23.4268	23.3895	23.6714	23.9929	23.4544	23.3455	23.0093	23.6877	23.5878	23.7472	23.3487	23.3539	23.7826
ALDOA	329	P04075;P00883	1	26.8968	27.0168	27.6716	26.8399	27.6874	26.5548	27.2513	26.5863	27.5104	26.7262	26.6101	27.2165	27.5935	26.9669	27.3418	26.691	27.6087	26.5601	27.4451	26.6106	26.6014
ALDOB	1	P05062	0.9992	14.9964	NA	15.1939	15.7837	14.9068	15.6108	15.7663	15.3281	15.7045	15.4393	15.1954	NA	NA	NA	NA	NA	NA	NA	NA	NA	NA
ALDOC	124	P09972	1	23.7462	24.4336	24.5088	23.5069	24.5444	23.2319	24.5695	23.0389	24.7868	23.315	23.0222	23.6922	24.5247	23.7238	24.4024	23.309	24.632	23.0903	24.6834	23.0383	22.995
ALG1	19	Q9BT22	1	20.2761	NA	20.1325	20.5409	20.0813	20.0775	20.2735	20.2055	20.3603	20.1017	19.9633	NA	20.1495	19.6562	20.2787	20.0819	20.1067	20.1488	20.249	19.6635	20.1492
ALG10	6	Q5BKT4	1	18.5715	NA	18.3624	18.1133	18.4052	18.7654	18.5586	18.5188	18.9933	18.6622	18.5467	NA	18.5684	18.4919	18.5736	18.4233	18.4902	18.6277	18.4006	18.7427	18.2998
ALG11	2	Q2TAA5	1	15.7947	NA	15.6065	NA	15.2709	15.8364	15.8053	15.4264	15.2875	15.5396	15.8748	NA	15.548	NA	15.6077	15.5874	15.8876	15.5898	15.8837	NA	15.7368
ALG12	1	Q9BV10	1	13.4707	NA	NA	NA	NA	NA	NA	NA	NA	NA	NA	NA	12.9665	NA	12.5227	12.9501	13.2123	13.037	12.5979	13.4021	13.4404
ALG13	1	Q9NP73	1	15.9904	NA	NA	NA	NA	NA	NA	NA	NA	NA	NA	NA	15.7812	16.7287	15.7294	16.5491	15.4986	16.4356	15.3748	16.6346	16.2494
ALG3	7	Q92685	1	19.7256	NA	19.2657	18.8945	19.3853	19.7022	19.4361	19.7766	18.8478	19.3578	20.0183	NA	19.3064	18.506	19.2706	19.5213	18.908	19.3262	18.5983	19.4729	19.9166
ALG5	19	Q9Y673	1	20.1318	NA	19.7507	19.2857	19.7672	20.2115	20.0058	20.1382	19.9349	20.0109	19.8224	NA	19.8952	19.2136	20.176	19.9151	19.7251	20.0573	19.8482	19.7615	20.1774
ALG6	6	Q9Y672	1	17.4244	NA	17.1905	NA	16.9448	17.3776	17.4654	17.0951	16.9615	17.083	17.32	NA	17.6556	19.3855	17.6261	17.5199	17.8345	17.6645	17.6344	16.9102	17.0745
ALG8	3	Q9BVK2	1	18.9799	NA	18.6918	18.9584	18.6376	18.817	18.6674	19.0806	18.2663	19.0246	19.3946	NA	18.9926	20.8813	19.0364	18.8603	18.7279	18.7047	18.6863	18.5499	18.8096
ALG9	18	Q9H6U8	1	18.6982	NA	18.3367	18.6838	17.9154	18.6878	18.5084	18.8405	18.2993	18.733	18.4013	NA	18.5025	19.0056	18.7882	18.7462	18.517	18.924	18.3696	18.864	18.7252
ALKBH1	17	Q13686	1	19.172	NA	18.8045	18.8447	18.8277	19.3869	18.8719	19.2434	19.1974	19.2294	19.4787	NA	18.4614	NA	18.7323	19.5442	18.3633	19.2531	18.4187	19.4362	19.278
ALKBH2	8	Q6NS38	1	17.477	NA	17.968	17.7397	17.8547	17.499	16.9405	17.9663	17.1961	17.7918	17.8904	NA	17.7496	NA	17.6005	17.5884	17.4342	17.7124	17.4618	17.5167	17.4377
ALKBH3	4	Q96Q83	1	16.4417	NA	16.6573	NA	16.6439	16.3599	16.38	16.5315	16.8271	16.5011	16.592	NA	16.6025	NA	16.9173	16.4417	16.8268	16.8378	16.8179	16.8534	16.4869
ALKBH4	2	Q9NXW9	1	16.905	NA	NA	NA	NA	NA	NA	NA	NA	NA	NA	17.4024	17.3219	17.6958	16.835	17.5592	17.4737	17.5211	17.0725	16.9893	17.1529
ALKBH5	7	Q6P6C2	1	19.1689	NA	19.3197	18.6324	19.2732	18.8813	19.346	18.9308	19.3224	18.8167	18.9131	NA	19.1234	17.9581	19.1867	18.9176	19.2585	19.0912	19.2093	18.9818	19.0409
ALKBH8	1	Q96BT7	0.9928	17.2224	NA	NA	NA	NA	NA	NA	NA	NA	NA	NA	NA	17.2071	NA	17.2135	17.3478	17.4436	17.3345	17.2768	17.3995	17.2322
ALMS1	3	Q8TCU4	1	14.1204	NA	14.2249	NA	14.4459	14.1873	14.5025	14.2888	14.3419	14.2766	14.252	NA	13.8918	NA	13.9476	13.635	14.3734	13.5489	14.6683	NA	13.3786
ALOX5	9	P09917	1	17.2192	NA	17.6632	NA	17.6515	16.9584	18.0442	16.7691	18.1351	16.7703	17.7618	NA	17.4364	NA	17.5241	16.6648	18.3047	16.6756	18.1647	17.2537	16.4352
ALS2	6	Q96Q42	1	17.3418	NA	17.119	17.6628	17.042	17.3368	17.7569	17.2142	17.6222	17.1362	16.9609	NA	17.5554	18.9458	17.4044	17.4481	17.5175	17.3816	17.2948	17.6462	17.625
ALYREF	75	Q86V81	1	23.3812	24.1368	24.3215	23.5891	24.4308	23.4488	23.2882	24.075	23.7481	23.8142	24.1282	23.3735	24.3507	24.0768	24.1061	24.2429	24.289	24.0434	24.0979	23.6019	23.3616
AMBP	9	P02760	0.9998	24.2606	NA	24.6108	23.3962	23.5728	24.8335	25.2461	23.5339	24.8615	24.9878	24.3331	NA	23.0544	22.8153	23.444	24.2999	23.6518	23.4953	25.2106	22.9253	24.0091
AMBRA1	12	Q9C0C7	1	19.2707	NA	19.176	NA	19.0874	19.5545	19.284	19.2754	19.0535	19.1732	19.6732	NA	18.937	18.4293	19.0463	19.0273	18.618	19.0122	18.6697	19.8255	19.5135
AMD1	1	P17707	0.9951	14.9691	NA	14.4232	NA	14.1849	14.8585	13.9144	14.4532	13.7016	15.1123	15.1583	NA	NA	NA	NA	NA	NA	NA	NA	NA	NA
AMDHD2	5	Q9Y303	1	16.8743	NA	17.1351	17.1095	17.0394	16.8063	17.3503	16.8814	17.2347	17.0718	17.1242	NA	16.7269	NA	16.848	16.832	16.7219	16.6989	17.1057	17.1844	16.7096
AMFR	22	Q9UKV5	1	18.8212	NA	18.7373	19.5324	18.8175	18.8574	18.6977	18.7322	18.6846	18.8212	18.7963	NA	19.0498	19.3616	19.0797	19.1031	18.9905	19.1115	18.8654	19.0101	18.9018
AMMECR1	21	Q9Y4X0	1	21.9666	NA	20.8797	21.6999	20.7581	22.331	20.5699	22.3276	20.7485	22.4854	22.0693	NA	20.806	22.3723	20.8164	22.421	20.8182	22.4299	20.8708	21.861	22.3457
AMMECR1L	2	Q6DCA0	0.9996	17.9785	NA	18.4288	NA	18.3493	18.1951	18.1642	18.3021	18.0652	17.766	18.5832	NA	17.4541	NA	17.8133	17.886	17.733	17.8965	17.822	18.5924	17.4255
AMOTL1	2	Q8IY63	0.9925	18.812	NA	18.6036	18.7726	18.6691	18.4596	19.1069	18.7824	18.7158	18.4898	18.743	NA	19.2239	NA	18.986	18.5277	19.275	19.309	19.1853	NA	18.6204
AMPD2	44	Q01433	1	21.4055	NA	22.0664	21.319	22.0248	21.2926	21.1314	21.6918	21.6767	21.7167	22.0518	NA	22.3583	21.9996	21.5259	21.9934	22.1718	21.9541	22.0527	21.3154	21.9752
AMPD3	8	Q01432	1	17.5562	NA	18.0756	NA	18.0663	17.3975	17.3691	17.9621	17.8877	17.7866	18.006	NA	18.2965	17.9084	17.918	18.2516	18.4238	18.1151	18.3081	18.1199	17.726
AMY1A	5	P04745	1	19.8113	NA	20.1398	20.2582	19.6044	20.2318	20.6457	19.4832	19.2604	20.2235	19.8365	NA	19.3152	NA	19.6489	19.7013	19.6223	19.4963	20.5197	19.9471	19.8134
AMZ2	1	Q86W34	0.9999	19.0226	NA	NA	NA	NA	NA	NA	NA	NA	NA	NA	NA	19.1311	NA	19.0878	18.6293	19.1625	18.9083	19.4892	18.7803	18.5844
ANAPC1	70	Q9H1A4	1	21.1353	NA	20.9726	21.1575	20.9058	21.2855	21.1373	21.25	21.0202	21.1229	21.1428	20.7055	20.8426	20.6924	20.9861	20.9606	20.8279	21.0693	20.8791	21.111	21.1425
ANAPC10	5	Q9UM13	1	17.8982	NA	17.6946	NA	17.9202	17.8357	17.6578	17.7675	17.5837	17.7722	17.6593	NA	17.9974	18.6305	17.8108	17.912	17.6767	17.682	17.5583	17.3527	17.5699
ANAPC16	2	Q96DE5	1	14.3306	NA	14.7151	NA	14.8249	14.4366	14.3397	15.013	14.8062	14.4339	14.8393	NA	NA	NA	NA	NA	NA	NA	NA	NA	NA
ANAPC2	27	Q9UJX6	1	19.8713	NA	19.9372	20.0855	19.8972	19.9882	19.8394	20.1908	19.9177	20.0619	20.0711	NA	19.8868	19.9194	19.6344	20.0684	19.8815	20.1344	19.9681	20.112	20.4243
ANAPC4	21	Q9UJX5	1	19.8382	NA	19.4965	19.7619	19.6175	19.9544	19.5811	19.9086	19.7855	19.7224	19.8551	NA	19.4092	20.2504	19.2927	19.6393	19.434	19.7164	19.319	19.8157	20.0894
ANAPC5	16	Q9UJX4	1	18.6874	NA	18.4743	NA	18.5711	18.6136	18.5156	19.404	18.5614	18.8424	19.1037	NA	18.3079	18.8635	18.4316	18.9981	18.3038	19.1322	18.3534	19.5153	19.5152
ANAPC7	29	Q9UJX3	1	19.7829	22.8474	20.0702	19.7529	20.3773	19.6219	19.7831	20.5162	20.1274	20.1153	20.1872	20.6188	19.99	20.4684	19.6719	20.3397	20.1027	20.4094	20.0498	20.3308	20.6303
ANGEL1	3	Q9UNK9	1	15.9965	NA	15.3837	15.5077	15.2286	15.969	15.717	15.5519	15.9691	16.0281	16.5219	NA	14.4308	NA	15.2766	15.8254	14.8414	15.8771	16.4362	14.9366	15.4441
ANGEL2	2	Q5VTE6	1	15.4221	NA	15.2884	15.8463	15.1515	15.5629	15.3007	15.6271	15.6627	15.5412	15.4919	NA	15.4239	NA	15.1248	15.6304	15.3067	15.585	15.4088	14.4735	15.3982
ANK1	213	P16157	1	22.3053	22.4916	22.3356	22.277	22.2253	22.3205	22.5234	22.1691	22.3221	22.1717	22.1499	22.4544	22.3165	22.2488	22.3508	22.1969	22.3091	22.238	22.3567	22.1546	22.141
ANK2	12	Q01484	1	17.8705	NA	17.5766	16.934	17.446	17.8178	17.6169	17.917	16.9921	17.6443	18.0577	NA	17.4544	18.9136	17.7209	17.5154	17.3809	18.2285	17.3952	17.9	18.2052
ANK3	16	Q12955	1	22.3891	NA	22.4395	NA	22.3539	22.4859	22.6945	22.0793	22.3491	22.1963	22.4277	NA	22.2741	NA	22.7852	22.2731	22.7203	22.2822	22.4867	21.962	22.2188
ANKDD1A	3	Q495B1	1	11.2491	NA	10.2841	10.8442	10.5412	11.6469	10.2113	11.3942	10.3362	11.2561	11.6152	NA	10.561	NA	10.6958	11.7644	9.88042	11.0409	10.1726	10.442	11.4354
ANKFY1	30	Q9P2R3	1	19.3853	NA	19.7147	19.9002	19.7912	19.3552	19.499	19.393	19.8347	19.4102	19.3066	19.5194	19.8636	18.9915	19.6058	19.2099	19.7744	19.2814	19.935	19.1752	19.2759
ANKHD1	114	Q8IWZ3	1	22.1546	21.9672	22.1293	22.2789	22.0688	22.0993	22.1433	21.9572	21.9341	22.0724	22.0669	22.8238	22.1336	22.0978	22.2307	22.0168	21.9408	22.0042	21.9991	21.8682	22.0116
ANKIB1	1	Q9P2G1	0.9998	13.1228	NA	13.3381	NA	13.4814	13.1959	12.8759	13.3354	13.3429	13.2017	13.6204	NA	NA	NA	NA	NA	NA	NA	NA	NA	NA
ANKLE2	16	Q86XL3	1	18.6818	NA	19.0623	19.1813	19.11	18.7859	18.7303	18.6389	19.0035	18.7408	18.8779	NA	18.8605	NA	18.99	18.5485	18.4336	18.4556	18.8398	19.4542	18.5408
ANKMY2	35	Q8IV38	1	20.6912	20.6926	21.1857	20.473	21.1367	20.4211	20.9718	20.2773	21.013	20.3882	20.0837	21.3872	21.1265	20.6337	21.368	20.3493	21.0674	20.3086	21.0296	20.358	20.2094
ANKRD11	8	Q6UB99	1	17.629	NA	17.7925	NA	18.026	17.5192	17.6239	17.4476	17.846	17.3722	17.5408	NA	17.8184	16.9717	18.0885	17.4578	17.888	17.574	18.1885	17.4097	16.9538
ANKRD13A	17	Q8IZ07	1	18.6865	NA	18.9542	18.4794	18.7443	18.573	19.2016	18.3018	19.051	18.5375	18.4102	NA	18.9153	NA	19.03	18.5271	19.0975	18.2497	19.1214	18.5585	18.504
ANKRD16	1	Q6P6B7	0.9977	14.4536	NA	14.5702	14.7157	14.442	14.7359	14.395	14.2685	14.2122	14.8813	15.4396	NA	NA	NA	NA	NA	NA	NA	NA	NA	NA
ANKRD17	59	O75179	1	20.528	NA	20.472	20.3751	20.4526	20.5748	20.4277	20.4149	20.3263	20.4186	20.4667	NA	20.4187	19.773	20.446	20.323	20.2336	20.3779	20.2751	20.2139	20.4246
ANKRD27	35	Q96NW4	1	20.0191	NA	20.0743	20.3552	19.9374	19.9337	20.2069	19.9198	20.2405	19.9077	20.0915	NA	19.8513	20.3822	19.8746	19.8086	19.9475	19.8279	20.0637	19.959	19.8638
ANKRD28	44	O15084	1	20.9304	20.0225	20.8708	20.5056	20.6796	20.9502	20.9026	20.9676	20.7881	20.9641	20.8792	NA	20.8146	21.1518	20.7686	20.844	20.736	21.0112	20.7257	20.9888	20.9549
ANKRD35	2	Q8N283	0.9956	20.4389	NA	21.0951	20.5513	21.3464	20.5008	20.2638	20.8756	21.0385	21.4918	20.5885	NA	20.2421	20.6063	20.229	20.6589	20.0235	20.7368	19.8279	20.0803	20.7163
ANKRD39	1	Q53RE8	0.9923	13.8084	NA	13.3356	NA	13.4165	13.2451	12.8977	13.3003	12.969	13.1451	14.0208	NA	NA	NA	NA	NA	NA	NA	NA	NA	NA
ANKRD40	1	Q6AI12	0.997	14.3828	NA	NA	NA	NA	NA	NA	NA	NA	NA	NA	NA	14.9512	NA	14.4472	15.131	14.593	14.8583	14.6015	14.381	14.5997
ANKRD50	6	Q9ULJ7	1	18.4438	NA	18.2546	NA	18.5407	18.8055	18.2921	18.6948	18.2807	18.4873	18.6206	NA	18.6141	NA	18.6443	18.4996	18.4464	18.5576	18.4133	18.7205	18.3971
ANKRD52	4	Q8NB46	1	17.5199	NA	17.7119	NA	17.5394	17.7202	17.4751	17.5775	17.8014	17.8823	17.8723	NA	17.1363	NA	17.03	17.0355	17.0309	17.3032	17.6064	17.0658	17.3444
ANKRD54	3	Q6NXT1	1	16.0646	NA	16.7234	NA	17.0561	16.0259	15.4446	16.898	17.2793	17.6628	16.2591	NA	16.8759	16.919	15.854	17.3029	16.8917	17.5873	16.3981	17.321	16.839
ANKS1A	12	Q92625	1	20.8427	NA	20.9818	NA	21.0797	20.8934	20.9924	20.7217	21.0678	21.0672	20.738	NA	20.9291	20.443	21.0153	20.9174	20.9913	20.7762	21.0069	21.318	20.4902
ANKS6	3	Q68DC2	0.9996	15.0443	NA	NA	NA	NA	NA	NA	NA	NA	NA	NA	NA	15.1458	NA	15.2783	15.18	15.0868	14.6081	15.3431	15.0164	14.9628
ANKZF1	20	Q9H8Y5	1	19.1508	NA	18.6384	18.8843	18.8744	19.1337	19.0612	19.0109	19.1096	19.0891	19.1123	NA	18.6944	19.1055	18.7931	18.8397	18.7048	18.7606	18.8148	19.6686	18.9708
ANLN	37	Q9NQW6	1	20.2255	19.805	20.5353	20.433	20.3254	20.1071	20.1474	19.986	20.1339	19.9765	19.8854	20.6822	20.6212	19.4693	20.6417	19.8371	19.8797	19.8749	19.7586	19.9351	20.0285
ANO10	23	Q9NW15	1	19.5289	NA	19.5074	19.2828	19.5903	19.2525	19.9903	19.201	19.847	19.235	19.0479	NA	19.7058	20.2632	19.7808	19.2061	19.8128	19.1621	19.8212	19.0977	19.181
ANO6	8	Q4KMQ2	1	17.9827	NA	17.742	17.7617	17.598	17.9833	18.2525	17.8996	18.0464	17.8301	17.6805	NA	17.7193	NA	17.7524	17.7386	17.6672	17.783	17.6488	17.6617	17.9559
ANP32A	86	P39687	1	25.3053	25.4409	25.5682	25.2637	25.5738	25.1945	25.9065	23.5183	25.0756	25.0135	24.7947	24.9846	25.602	25.0574	25.68	24.9445	25.8298	24.8878	25.6925	24.393	23.7905
ANP32B	43	Q92688	1	25.5013	25.8077	25.6039	25.5277	25.5526	25.6346	25.8933	24.0591	25.1331	25.3582	24.941	25.1457	25.5371	25.1396	25.7166	25.3994	25.5754	25.3994	25.6136	24.6784	24.328
ANP32E	44	Q9BTT0	1	22.5354	22.7173	22.6162	22.3091	22.6743	22.5224	23.0437	21.7518	22.1672	22.0691	22.1307	22.7526	22.6778	22.7307	22.8172	21.9948	22.8126	22.2042	22.7216	21.6464	21.5417
ANPEP	3	P15144	1	15.6663	NA	15.8859	NA	15.861	14.6054	16.6803	14.1289	16.508	14.6751	15.1917	NA	16.6366	NA	16.2831	15.4984	16.5535	15.0687	16.4076	NA	15.4247
ANTXR2	18	P58335	1	19.0671	NA	18.8546	19.3394	18.872	19.7239	19.0339	19.1296	18.9777	19.3327	19.1458	NA	18.9205	19.9836	18.9909	19.5481	18.8635	18.8878	18.8482	18.5211	18.8339
ANXA1	167	P04083	1	23.863	25.1776	23.9867	24.1864	25.2805	23.9885	23.7125	24.936	24.9371	25.3694	25.21	24.416	24.0929	25.8474	23.5595	26.5802	24.6079	26.2572	23.881	24.8112	25.0267
ANXA11	94	P50995	1	21.923	NA	22.2755	22.012	23.3006	21.6603	21.8796	22.4239	23.0104	22.6444	22.8283	22.3517	22.3878	22.7407	21.9196	23.0067	22.9395	23.1703	22.2781	22.1264	22.1613
ANXA2	159	P07355	1	23.6099	23.6752	24.0766	23.9393	25.3184	23.3649	23.7106	24.4815	24.9206	24.5813	24.7679	24.5546	24.2513	24.7847	23.5044	25.3569	24.8586	25.0694	23.9714	24.1206	24.1852
ANXA3	55	P12429	1	21.9989	22.1448	22.3722	21.7826	22.5395	21.3324	22.4424	21.5932	22.3324	21.3461	21.3251	22.2903	22.5658	21.827	22.2133	21.491	22.8058	22.0943	22.5428	21.3971	21.3915
ANXA4	64	P09525	1	20.6265	NA	20.6393	20.6245	21.2423	20.5457	20.5435	21.4096	21.6337	21.5008	20.8022	NA	20.7359	21.4694	20.3233	22.0001	21.466	22.0105	20.8518	20.8552	21.0566
ANXA5	101	P08758	1	22.9479	25.9918	22.5928	22.5329	23.0857	22.6414	22.6945	24.3521	23.296	23.0023	22.8989	22.7716	22.5315	23.0022	22.4021	23.9342	22.9376	24.1127	22.5324	23.4939	24.1322
ANXA6	54	P08133	1	21.1868	20.7466	21.4079	21.2918	21.6997	20.9823	21.0787	22.002	21.4361	21.6514	21.8589	21.7534	21.6689	21.1644	20.8732	22.0092	21.8585	21.9653	21.3053	21.7134	21.9265
ANXA7	87	P20073	1	22.2777	22.2145	22.0832	22.2564	23.1749	21.8729	21.9599	23.762	23.2284	22.8885	22.5801	22.8818	22.0573	23.3248	21.7947	23.7858	22.4435	23.9246	22.0572	23.199	23.7902
AOC2	2	O75106	1	15.4469	NA	15.8681	18.1813	15.2886	16.1326	16.2386	15.8736	16.094	16.191	15.0684	NA	15.2229	NA	15.5057	15.53	15.2685	15.3769	16.7645	16.9191	15.8149
AP1AR	1	Q63HQ0	0.993	16.1978	NA	NA	NA	NA	NA	NA	NA	NA	NA	NA	NA	16.2642	17.4351	16.1415	16.4061	16.1647	16.3661	16.0347	15.0992	16.1475
AP1B1	57	Q10567	1	21.1661	20.498	21.4691	20.8648	21.6054	21.0919	21.0029	21.7634	21.5545	21.6148	21.4085	22.1217	21.4346	21.5916	21.0017	21.6451	21.4632	21.5199	21.2122	21.6288	21.6199
AP1G1	87	O43747	1	22.2428	24.1627	22.3923	21.9932	22.3393	22.2177	22.3404	22.2266	22.1291	22.1081	22.1755	NA	22.3215	21.9955	22.3303	22.2317	22.2797	22.1928	22.2993	22.2371	22.2644
AP1G2	10	O75843	1	20.0407	NA	20.1904	19.7375	20.3075	20.0368	20.0402	20.2955	19.9671	20.419	20.445	NA	19.9127	18.8846	19.8988	20.323	20.1664	20.1517	20.2441	20.2433	20.2442
AP1M1	77	Q9BXS5	1	21.7709	22.2547	21.7582	21.7433	21.6885	21.878	21.8944	21.7946	21.6865	21.683	21.7358	NA	21.8938	21.4456	21.767	21.774	21.7975	21.6681	21.8277	21.5706	21.697
AP1S1	3	P61966	1	16.4241	NA	16.7451	17.6498	16.4021	16.5591	16.7846	16.7223	16.8088	17.3329	16.7137	NA	15.5696	NA	15.9744	16.4625	16.4386	16.0891	17.3346	15.3246	16.1382
AP1S2	3	P56377	0.9889	16.6005	NA	15.8515	NA	16.5224	15.9734	16.8294	17.6308	16.3607	16.3601	16.2905	NA	16.2098	NA	16.8816	17.2979	16.7826	17.4613	16.5252	NA	17.0827
AP2A1	167	O95782	1	22.8454	22.751	22.9574	22.7214	23.0922	22.8052	23.1773	22.8696	23.1804	22.8044	22.6394	22.8096	22.7953	22.4635	22.7633	22.7879	22.9689	22.8358	23.0744	22.7495	22.8904
AP2A2	43	O94973	1	20.5654	NA	20.6455	20.3449	20.6482	20.2938	20.9044	20.2891	20.7156	20.2022	20.1876	NA	20.6446	20.8159	20.736	20.2292	20.7494	20.256	20.7603	20.5003	20.3883
AP2B1	143	P63010	1	22.4212	21.8777	22.8104	22.3414	23.3259	22.0782	22.323	23.113	22.8918	22.6469	22.6766	23.2739	23.1288	22.7593	22.386	22.995	23.1356	22.9904	22.5224	22.7717	22.925
AP2M1	72	Q96CW1	1	23.2109	NA	23.2546	23.3004	23.1157	23.1537	23.5918	23.0064	23.1367	22.9482	22.9354	22.6779	23.3275	23.0602	23.3369	22.8767	23.2182	22.9048	23.2014	22.9891	23.0577
AP2S1	11	P53680	1	20.4647	NA	20.0303	20.8097	20.3098	20.4331	20.4743	21.1661	20.7905	20.8634	21.1422	NA	19.7316	21.8228	20.0738	20.178	20.1766	20.3306	20.5113	21.2401	20.8423
AP3B1	114	O00203	1	22.5206	22.4371	22.5137	22.2601	22.4404	22.4989	22.7526	22.5186	22.6344	22.3258	22.1919	22.3216	22.5227	22.0573	22.4951	22.3292	22.4053	22.3492	22.4407	22.3658	22.5968
AP3D1	124	O14617	1	22.0628	22.2065	21.7876	21.7947	21.8296	22.0302	22.1643	21.9454	21.9869	21.9484	21.6855	22.0104	21.898	21.3583	21.9879	21.8695	21.895	21.8805	21.9414	21.7584	22.0522
AP3M1	39	Q9Y2T2	1	21.7372	24.3063	21.4733	21.3535	21.441	21.7891	21.8114	21.6591	21.5349	21.6953	21.4641	21.3123	21.4729	21.1701	21.568	21.5263	21.389	21.4992	21.4523	21.7927	21.8119
AP3M2	3	P53677	1	15.7272	NA	14.7597	NA	15.0017	15.4243	15.1336	15.2728	14.7807	15.5763	15.5222	NA	15.0708	NA	15.4644	15.3383	15.0453	15.5515	15.3781	16.052	15.8042
AP3S1	13	Q92572	1	20.1629	NA	20.0145	19.4478	19.8613	20.0238	19.9525	20.692	19.7334	20.2081	20.4533	NA	19.2675	22.3271	19.5704	20.3079	19.4883	20.7739	19.8832	20.9734	20.8423
AP4B1	2	Q9Y6B7	1	15.6426	NA	15.4607	15.3674	15.8918	15.4538	15.3138	16.2625	15.7978	15.7282	16.198	NA	NA	NA	NA	NA	NA	NA	NA	NA	NA
AP4E1	7	Q9UPM8	1	16.7195	NA	16.5736	NA	16.5644	16.5333	16.6555	16.3626	16.7732	16.8688	16.6342	NA	16.6065	NA	16.4264	16.5439	16.5544	15.996	16.8185	17.0478	16.1262
AP4M1	6	O00189	1	18.8273	NA	18.8728	NA	18.8666	19.0345	19.2858	18.9435	19.1556	18.79	18.629	NA	18.7098	NA	18.6223	18.7798	18.5876	18.3921	18.7478	18.7705	18.6644
AP4S1	1	Q9Y587	0.9996	14.437	NA	14.1524	NA	14.3426	14.5359	14.6479	14.6802	14.5366	14.9901	14.453	NA	NA	NA	NA	NA	NA	NA	NA	NA	NA
AP5B1	3	Q2VPB7	1	16.8626	NA	16.7626	NA	16.5942	16.8276	17.1407	16.7642	16.6316	17.0794	16.6053	NA	NA	NA	NA	NA	NA	NA	NA	NA	NA
AP5M1	2	Q9H0R1	0.9997	14.8304	NA	14.7527	NA	14.1612	14.7716	14.1207	14.5762	14.6575	14.6102	14.3309	NA	14.8606	NA	14.8244	14.8521	14.764	14.9118	14.7459	14.6456	14.7336
AP5S1	1	Q9NUS5	1	14.915	NA	14.7419	NA	14.6272	14.7568	15.2843	14.7782	15.0716	15.0576	14.9914	NA	NA	NA	NA	NA	NA	NA	NA	NA	NA
AP5Z1	5	O43299	1	16.7745	NA	17.1053	NA	16.7812	16.5487	17.4223	16.7888	17.2116	16.8762	16.8794	NA	16.7645	NA	16.9503	16.6336	17.2054	17.0475	16.8667	17.1159	16.536
APAF1	4	O14727	0.9999	19.4812	NA	19.6175	NA	19.6079	19.2248	19.9256	19.141	19.6829	19.2502	19.0428	NA	19.4192	22.7506	19.565	19.2814	19.7252	19.1219	19.5588	19.4678	19.417
APBA2	2	Q99767	1	15.1148	NA	15.276	NA	15.7376	14.7042	15.7268	15.0864	15.5292	14.8686	14.3217	NA	14.879	NA	14.8253	15.0032	14.9493	14.0907	15.5801	NA	14.5871
APBA3	4	O96018	1	16.6041	NA	16.1455	NA	16.2511	16.448	16.5789	16.6531	16.1951	16.394	16.6308	NA	15.9328	NA	15.9909	16.2889	15.8282	16.333	16.3667	17.074	16.5397
APBB1	2	O00213	0.997	16.8004	NA	NA	NA	NA	NA	NA	NA	NA	NA	NA	NA	16.8875	NA	17.2156	16.5242	16.995	16.2602	16.8601	16.9417	16.4044
APC	6	P25054	1	16.0159	NA	15.9215	NA	15.4871	16.1927	15.988	15.9384	15.9995	16.1108	16.236	NA	15.7094	NA	16.0932	15.9512	15.8952	16.0601	15.9524	16.7508	15.9632
APCS	3	P02743	0.9989	19.6601	NA	19.1972	19.9601	18.1078	19.8291	19.7532	19.2243	18.7928	19.9553	19.7618	NA	18.3994	18.9755	18.6913	19.8579	19.0809	19.5268	20.246	18.8528	19.4155
APEH	88	P13798	1	22.8661	22.5176	22.7702	22.8423	22.7958	23.0597	23.1172	22.7258	23.0833	22.8734	22.6732	NA	22.792	22.187	22.8793	22.8696	22.9359	22.7016	22.9043	22.4112	22.6917
APEX1	67	P27695	1	23.6294	NA	24.3199	23.6539	24.1951	23.6271	23.5603	23.6115	23.8346	23.7008	23.9042	24.4027	24.117	23.4569	24.002	23.8723	24.207	23.8355	24.1603	23.2005	23.3584
APH1A	5	Q96BI3	1	19.5911	NA	19.1804	19.2312	19.2466	19.4865	19.5469	19.5899	19.7246	19.6425	19.3647	NA	19.3837	NA	19.5725	19.3482	19.2875	19.3819	19.5117	19.287	19.6085
API5	95	Q9BZZ5	1	21.8563	21.1791	22.3837	21.763	23.1946	21.4799	21.6286	22.6534	22.6641	22.5759	22.6034	22.7747	22.8324	22.7254	21.8753	22.8932	22.942	22.8021	22.1912	22.3288	22.5493
APIP	53	Q96GX9	1	22.3763	NA	22.3412	22.1078	22.3487	22.558	22.4586	22.1324	22.152	22.1188	22.5364	22.9111	22.4484	22.4538	22.528	22.4785	22.5031	22.1299	22.4635	22.1448	22.1517
APLP2	11	Q06481	1	19.0928	NA	19.7343	18.3943	19.5181	18.6229	19.7535	18.7285	19.5638	18.6639	18.6996	18.4078	19.4254	20.2016	19.5522	18.7444	19.2336	18.7934	19.3332	19.1274	18.7893
APMAP	40	Q9HDC9	1	21.2196	22.7719	21.0407	21.181	21.015	21.3367	20.9892	21.355	21.1529	21.3136	21.1715	21.1058	21.0636	20.8806	21.047	21.2605	21.1601	21.3103	21.1472	20.9847	21.4136
APOA1	7	P02647	1	19.171	NA	19.4569	19.7152	19.5893	19.7368	19.6891	20.5874	19.8849	20.3172	20.5154	NA	18.1829	20.0429	18.4465	20.88	18.7743	21.4349	19.3491	20.4632	20.3308
APOB	60	P04114	1	22.6322	21.7171	22.5868	22.571	22.2077	22.9218	22.6187	22.5707	22.1877	22.712	22.7505	NA	22.0922	21.9828	22.3079	22.5675	21.6492	22.4613	22.1793	21.9091	22.5105
APOBEC3B	23	Q9UH17	1	20.7866	NA	20.8845	20.8112	20.6908	20.6077	20.8419	20.7685	20.6654	20.4957	20.9417	NA	20.6859	21.2506	20.7813	20.8379	20.7676	20.8084	20.796	20.6504	20.8218
APOBEC3C	15	Q9NRW3	1	21.2757	NA	21.3537	20.8098	21.5748	21.3821	21.4593	21.6025	21.8041	21.4951	20.7119	NA	21.2892	21.6251	20.964	21.6556	21.3129	21.903	21.361	21.5524	21.4607
APOBEC3D	1	Q96AK3	0.9998	11.2491	NA	NA	NA	NA	NA	NA	NA	NA	NA	NA	NA	11.1287	NA	10.9279	11.1071	11.3998	10.877	11.3565	11.8819	10.9417
APOBEC3F	1	Q8IUX4	0.9997	11.2491	NA	11.1584	NA	11.0985	11.0115	11.2943	11.165	11.3404	11.0751	11.178	NA	NA	NA	NA	NA	NA	NA	NA	NA	NA
APOBEC3G	2	Q9HC16	0.9997	18.1247	NA	NA	NA	NA	NA	NA	NA	NA	NA	NA	NA	18.432	19.169	18.0906	18.1828	18.6001	18.3083	18.2087	18.9113	18.5309
APOBR	91	Q0VD83	1	21.813	NA	22.2195	21.8221	22.2397	20.9835	22.3392	21.2312	22.2719	20.917	21.0557	NA	22.3671	21.8776	22.3897	21.1283	22.1867	21.3918	22.1705	21.6282	21.3324
APOC3	7	P02656	1	19.1795	NA	18.9725	NA	19.0026	19.4452	18.8722	19.5856	19.1372	19.6629	20.0428	NA	18.6464	19.8854	18.7772	19.6582	18.8972	19.8183	18.8062	19.3224	19.1533
APOE	56	P02649	1	21.6165	NA	20.9872	21.1681	21.7403	21.5805	21.1101	22.8208	22.0423	22.3772	22.8482	NA	21.1646	22.5342	21.1143	23.3691	21.68	24.1095	21.5462	22.5434	22.834
APOH	14	P02749	1	22.9999	23.1079	23.353	23.6314	22.1209	23.7438	24.0397	22.5552	22.6624	23.1842	23.8959	NA	21.7769	22.2657	22.1513	22.9714	22.1631	21.9979	22.9199	22.1124	23.0255
APOL2	2	Q9BQE5	0.9918	14.3068	NA	15.1583	NA	15.2401	12.462	14.521	13.5756	15.2572	13.4723	NA	NA	14.6885	NA	14.9491	NA	14.9369	15.225	14.941	NA	14.4298
APOM	4	O95445	0.9976	20.1726	NA	19.9347	19.7817	19.6774	20.3062	19.848	21.1766	20.0548	21.0502	20.6993	NA	19.0495	19.741	19.2577	21.1911	19.3775	21.4514	19.7451	21.1166	21.4213
APOO	5	Q9BUR5	1	19.1598	NA	18.8628	18.7428	19.5238	19.1308	18.8736	20.1647	19.2246	19.2842	19.7889	20.0314	19.3158	19.3384	19.1049	19.7327	19.3576	20.2805	18.9793	19.7996	20.1052
APOOL	34	Q6UXV4	1	21.4451	NA	21.124	21.4189	21.0616	21.4977	21.4539	21.3105	21.3279	21.2989	21.2991	NA	21.0874	22.0781	21.0926	21.2955	21.2789	21.3683	21.2947	21.4879	21.4476
APPL1	16	Q9UKG1	1	18.0963	NA	17.8697	NA	17.8633	17.9668	18.183	17.9812	18.2554	18.1351	17.9654	NA	18.0184	NA	18.1575	18.1788	18.128	18.1529	18.3497	18.1723	17.8933
APPL2	3	Q8NEU8	1	15.0994	NA	14.6723	NA	14.6527	14.8855	14.8168	14.8562	15.3376	14.7049	15.3256	NA	15.4491	NA	15.3056	15.2266	15.6562	14.6958	15.4082	13.9842	14.6964
APRT	26	P07741	1	22.5904	22.6724	22.5491	22.1433	22.8067	22.5044	22.3519	24.0631	22.4117	22.7317	22.6997	21.9871	22.22	22.1314	22.2232	23.0571	22.3466	23.4648	22.3264	22.5786	23.5687
APTX	7	Q7Z2E3	1	19.2928	NA	19.539	19.0292	19.3689	19.4824	19.7394	19.1121	19.1538	19.3047	19.8117	NA	19.4598	19.0706	19.5073	19.2442	19.5032	19.3716	19.619	19.5211	19.0195
AQP1	3	P29972	1	17.2357	NA	16.8326	NA	17.1257	17.1111	17.6423	17.1547	17.4255	16.8631	17.3506	NA	17.2807	NA	17.8525	17.2464	18.5438	16.7787	18.4562	16.4086	16.2932
AQR	83	O60306	1	21.3944	NA	21.3289	21.3302	21.3056	21.3805	21.1153	21.5883	21.1769	21.3207	21.4616	20.3621	21.3662	21.4643	21.3412	21.417	21.1924	21.5082	21.2451	21.3938	21.6559
ARAF	39	P10398	1	21.1786	20.1819	20.7962	20.8266	20.6483	21.3431	20.9554	21.3078	20.7724	21.1849	20.8097	NA	20.8359	20.7443	20.714	21.1544	20.7433	21.2624	20.8171	20.9691	21.2097
ARAP1	51	Q96P48	1	21.1051	20.367	21.2686	21.0543	21.2492	21.1724	21.4927	20.7903	21.3125	21.1065	21.0475	NA	21.3584	20.9004	21.2789	21.0856	21.3395	20.9463	21.343	20.8997	20.8956
ARAP3	27	Q8WWN8	1	18.0714	NA	17.8834	18.5292	17.6771	17.9714	17.8856	17.9889	17.7298	18.0274	18.23	NA	17.8578	NA	17.8701	17.7601	17.663	17.8953	17.6596	18.2857	18.0907
ARCN1	119	P48444	1	23.8739	23.5712	23.7323	24.0493	23.5978	23.8417	23.9107	23.779	23.5706	23.6094	23.6933	23.7388	23.7958	23.3532	23.7968	23.6847	23.5869	23.6194	23.602	23.6815	23.8485
ARF1	67	P84077	1	23.9657	22.5765	23.5392	23.951	23.4191	23.9577	23.6703	24.3858	23.3245	23.6279	23.6792	23.1699	23.1154	23.0658	23.4177	23.6738	22.9958	24.0134	23.0967	23.8793	24.3882
ARF4	32	P18085	1	22.6412	NA	22.2151	22.5851	21.9458	22.7691	22.2678	23.1293	22.0509	22.518	22.5405	NA	21.6	22.7384	21.995	22.369	21.7342	22.57	21.8286	22.7273	23.2209
ARF5	32	P84085	1	22.0861	NA	21.7867	22.38	21.6381	22.2004	22.0433	22.4277	21.6427	21.8396	22.0443	NA	21.304	22.2623	21.6743	21.8618	21.3541	22.071	21.5594	22.0979	22.4031
ARF6	14	P62330	1	20.2913	21.1496	20.1031	20.1572	20.1491	20.3526	20.1263	20.6586	19.9781	20.3868	20.2619	20.0968	20.0654	20.2512	19.9969	20.5611	19.9778	20.5384	19.9272	20.3196	20.7223
ARFGAP1	40	Q8N6T3	1	22.4183	NA	22.2694	22.6986	22.1482	22.6295	22.2224	22.5566	22.0182	22.3673	22.1515	NA	22.02	21.8394	22.1821	22.3827	21.9482	22.2524	21.9421	22.0703	22.5499
ARFGAP2	70	Q8N6H7	1	23.0108	22.4233	22.9106	22.8328	22.955	23.0771	22.9634	22.9905	22.8806	22.8676	22.6198	22.8572	22.9655	22.6804	23.0351	22.813	22.9471	22.9403	22.8926	22.8108	22.8512
ARFGAP3	30	Q9NP61	1	20.8549	NA	20.8031	20.971	20.8549	21.0613	20.8798	20.6857	20.8475	20.7442	21.0325	NA	20.9954	20.8188	20.8841	20.7046	20.7393	20.5438	20.8253	20.4574	20.6386
ARFGEF1	49	Q9Y6D6	1	20.2218	NA	20.2116	20.4853	20.0858	20.2634	20.3267	20.1784	20.2324	20.1082	20.2271	NA	20.1728	20.7191	20.1425	20.0837	20.0728	20.1385	20.1059	20.0208	20.2209
ARFGEF2	15	Q9Y6D5	1	18.1927	NA	18.1437	19.7834	18.2553	17.9904	18.6098	17.9002	18.428	17.9019	17.6357	NA	18.391	NA	18.3764	17.8272	18.3393	17.6665	18.2603	18.1579	17.9175
ARFIP1	25	P53367	1	20.7702	NA	20.8614	20.7335	21.1013	20.7465	20.5423	21.4597	20.8693	21.361	21.8029	20.9158	21.0606	20.9942	20.5263	21.5927	20.8995	21.5999	20.5663	21.3968	21.6262
ARFIP2	5	P53365	1	17.7709	NA	17.2714	17.8447	17.975	17.5916	17.3659	19.0535	17.6433	17.8854	19.5822	NA	17.4645	18.169	17.5306	19.079	17.8265	19.3658	17.9703	18.4986	18.7575
ARFRP1	10	Q13795	1	20.9198	NA	20.5231	20.1824	20.3039	20.8545	20.26	20.7881	20.2222	20.7185	20.6887	NA	20.3487	20.2279	20.514	21.0065	20.5146	20.8832	20.3513	20.7527	20.8962
ARG1	1	P05089	1	14.5483	NA	14.9865	NA	14.9729	14.3185	14.645	14.3454	14.1672	14.8679	15.165	NA	NA	NA	NA	NA	NA	NA	NA	NA	NA
ARG2	20	P78540	1	19.7347	NA	19.3967	20.6844	19.3361	20.4482	19.4293	19.9359	19.6198	20.4263	20.4008	NA	19.3977	20.2002	19.3995	20.3574	19.3778	19.8982	19.5835	19.921	19.6794
ARGLU1	29	Q9NWB6	0.9999	21.1583	NA	21.7605	20.8545	21.7693	21.8072	21.2925	21.6155	21.7176	21.6056	21.2866	NA	21.5695	20.4712	21.678	21.3885	21.7634	21.3637	21.5792	20.9012	21.4126
ARHGAP1	55	Q07960	1	21.0467	22.4411	20.9822	20.9525	21.4068	20.889	20.7171	21.8842	21.2356	21.471	21.6867	NA	21.1356	21.7363	20.7784	21.9106	21.3251	21.6829	20.8915	21.5729	21.8756
ARHGAP10	1	A1A4S6	1	12.7859	NA	12.2568	NA	11.824	13.3477	11.3563	12.441	11.9752	13.2105	13.9316	NA	NA	NA	NA	NA	NA	NA	NA	NA	NA
ARHGAP11A	5	Q6P4F7	1	16.4107	NA	17.0574	NA	16.6221	16.6131	16.3897	16.323	16.604	16.305	16.279	NA	16.8827	NA	16.8927	16.6732	15.6036	16.1787	15.7256	17.5878	16.4139
ARHGAP12	6	Q8IWW6	1	17.8021	NA	18.1494	17.271	18.2629	17.7846	18.2187	17.6088	18.239	17.6474	17.8375	NA	18.3986	NA	18.3949	17.3882	18.2865	17.1972	18.2157	17.2195	17.1155
ARHGAP15	9	Q53QZ3	1	17.1109	NA	17.1394	NA	16.8152	16.9273	16.9047	16.9689	16.8692	17.0484	16.8585	NA	16.8647	NA	16.9067	17.088	16.7608	16.997	16.9439	17.2785	17.2014
ARHGAP17	27	Q68EM7	1	19.8803	NA	20.6709	19.9759	20.3802	19.7992	19.979	19.8178	20.4103	19.8684	19.8127	NA	20.4253	21.2725	20.5739	19.8994	20.5458	19.8758	20.4575	19.8953	19.8512
ARHGAP18	61	Q8N392	1	20.8474	NA	21.0228	20.8972	20.9628	20.9465	20.6344	20.8438	20.7896	21.0596	20.9535	20.6657	21.0709	21.2637	20.9574	21.027	20.9192	20.8873	20.9307	20.9016	20.8323
ARHGAP19	1	Q14CB8	0.9955	11.2491	NA	12.661	NA	12.6248	11.6484	10.9786	11.1145	12.0083	11.9392	10.642	NA	NA	NA	NA	NA	NA	NA	NA	NA	NA
ARHGAP21	16	Q5T5U3	1	17.5446	NA	17.1515	19.0953	17.2648	17.792	17.4036	17.5561	16.7925	17.6117	17.3181	NA	17.3597	NA	17.3951	17.7005	17.0604	17.4422	17.1867	17.5811	17.352
ARHGAP24	2	Q8N264	1	13.5856	NA	13.1876	NA	13.3587	13.3288	12.8514	12.5441	12.1792	12.585	14.151	NA	13.4713	NA	13.7941	13.5801	13.1946	12.7985	13.5832	NA	13.4196
ARHGAP25	21	P42331	1	19.8534	NA	20.0074	20.422	20.0874	20.1463	19.4076	20.3516	19.6458	20.4501	20.3309	NA	20.0923	19.3465	19.9228	20.0538	19.6025	19.9599	19.7789	19.8029	19.8028
ARHGAP35	35	Q9NRY4	1	18.9394	NA	19.0319	19.0253	18.9808	18.7846	19.0629	18.8101	18.8707	18.7594	18.8616	NA	18.9245	19.9995	19.0976	18.6863	18.9628	18.793	18.9378	19.0961	18.8109
ARHGAP39	2	Q9C0H5	1	14.6769	NA	14.494	NA	14.2466	14.8392	14.5459	14.8063	14.9158	15.2	14.4067	NA	NA	NA	NA	NA	NA	NA	NA	NA	NA
ARHGAP4	23	P98171	1	20.0473	NA	20.6495	20.4124	20.6776	19.7635	20.3952	19.9267	20.5651	19.8442	20.0049	NA	20.6918	21.0611	20.6316	19.8674	20.718	19.7245	20.6079	20.167	19.7451
ARHGAP45	5	Q92619	1	18.5767	NA	18.3951	NA	18.1878	18.4156	18.6076	18.4825	18.8932	18.4038	18.4407	21.2097	18.4215	NA	18.5177	18.3078	18.3389	18.6361	18.4187	18.8154	18.5816
ARHGAP5	14	Q13017	1	20.7857	NA	20.7143	20.9117	20.5056	20.8917	20.9173	20.59	20.4833	20.7551	21.1381	NA	20.6893	20.847	20.8503	21.0812	20.9962	20.9202	20.9176	21.0533	21.0425
ARHGAP6	40	O43182	1	20.7291	NA	20.3908	20.7129	20.3736	20.8616	20.2442	20.9172	20.2136	20.7122	20.5278	NA	20.3432	20.446	20.4609	20.7016	20.0664	20.8573	20.1101	20.7333	20.8878
ARHGDIA	99	P52565	1	23.9549	24.0614	24.1002	23.8643	24.114	23.912	24.1377	22.8661	23.6331	23.6403	23.8819	23.4422	24.1576	23.6088	24.1933	23.8515	24.1332	23.7165	23.8876	23.4761	23.1978
ARHGDIB	57	P52566	1	23.3911	23.0163	24.2579	22.6968	24.211	22.1968	24.2499	21.5814	23.4498	21.9899	22.2473	23.6044	24.3058	23.2337	24.2161	22.1977	24.1003	22.516	23.8514	22.4073	22.0415
ARHGEF1	115	Q92888	1	21.1337	22.1464	21.8755	21.7062	21.7871	21.1908	20.9289	21.8748	21.4282	21.6344	21.7852	22.7614	21.6407	21.7534	21.4521	21.7499	21.7095	21.7185	21.678	21.7081	21.9629
ARHGEF10	6	O15013	1	19.7862	NA	19.4184	NA	19.4549	19.63	19.4203	19.7232	20.3958	19.7392	19.5322	NA	18.8867	NA	19.3567	19.7	19.1483	19.814	19.2728	19.8799	20.0279
ARHGEF11	4	O15085	1	19.4538	NA	19.1991	18.7063	19.2747	19.3935	19.7254	19.1893	19.0863	19.1133	19.5588	NA	19.6007	NA	19.7677	19.5624	19.5773	19.4245	20.0378	19.764	19.2566
ARHGEF12	12	Q9NZN5	1	18.1948	NA	18.4113	NA	18.4645	18.0334	18.5948	18.2001	18.3518	18.0642	18.1229	NA	18.394	NA	18.5396	18.1176	18.4198	18.1666	18.0968	18.069	18.2641
ARHGEF2	153	Q92974	1	23.152	22.8284	23.1866	22.8449	23.1173	23.1446	23.0402	23.1379	22.9907	23.0065	22.9588	22.92	23.2215	22.5165	23.2667	23.0994	22.9888	23.1696	23.0799	22.8041	23.1073
ARHGEF6	15	Q15052	1	18.6068	NA	19.0339	18.9254	18.9139	18.305	18.6753	18.3259	18.8573	18.4292	18.143	NA	19.1714	18.7066	19.1438	18.4184	19.0459	18.5701	19.0758	18.7573	18.4185
ARHGEF7	26	Q14155	1	20.322	NA	20.4437	19.7864	20.3735	20.4098	20.3465	20.1672	20.3273	20.2969	20.0373	NA	20.38	20.4818	20.3466	20.2259	20.4212	20.3424	20.3928	20.036	20.1817
ARID1A	116	O14497	1	20.8836	21.1021	21.1246	21.1973	21.0696	20.8181	21.142	20.6829	21.0628	20.5858	20.8584	21.2488	21.0639	20.6961	21.2115	20.7318	21.2139	20.6663	21.165	20.8179	20.7406
ARID1B	29	Q8NFD5	1	18.9477	NA	19.0169	18.6916	18.9947	18.9625	19.1516	18.9169	19.2237	18.9015	18.5946	NA	18.6865	19.9121	18.8791	18.7498	18.9583	18.9427	19.0157	18.9533	18.8693
ARID2	25	Q68CP9	1	19.6147	NA	19.6963	21.2575	19.6182	19.5661	19.7549	19.341	19.7499	19.5178	19.3832	NA	19.6437	19.0719	19.6984	19.5064	19.6315	19.5489	19.6333	19.7662	19.5964
ARID3A	80	Q99856	1	21.1358	NA	21.4792	20.8991	21.549	20.9032	21.858	20.9424	21.6542	20.6983	20.608	20.7295	21.5567	20.791	21.6704	20.7391	21.8425	20.837	21.8913	20.8763	20.8962
ARID3B	9	Q8IVW6	1	17.3697	NA	17.7838	17.4497	17.7429	17.4639	17.5075	17.7729	17.8353	17.8324	17.7716	NA	17.6512	NA	17.5395	17.5102	17.6253	17.5467	17.7231	17.9589	17.5743
ARID4A	6	P29374	1	17.1689	NA	17.0333	NA	17.0406	16.9586	17.3061	16.8267	17.3548	16.9936	16.9521	NA	17.0418	17.5691	17.2468	17.0087	17.2285	17.0411	17.2365	17.5287	17.0975
ARID4B	24	Q4LE39	1	20.1804	NA	20.2354	20.4547	20.1743	20.2123	20.3538	20.0204	19.9627	19.9583	19.9773	NA	20.1066	20.5068	20.1793	19.8612	19.9963	19.8823	20.141	19.6431	19.9589
ARIH1	29	Q9Y4X5	1	19.9905	19.9344	20.1739	20.5618	20.2031	20.0086	20.5134	19.9323	19.84	19.8231	19.6875	NA	20.2808	20.4667	20.3589	19.8336	20.4237	19.8871	20.2667	19.5453	19.6915
ARIH2	17	O95376	1	20.2909	NA	19.9314	21.8917	19.9783	20.3825	20.3767	20.364	20.345	20.436	20.3976	NA	19.9446	19.5351	19.9446	20.1576	20.2161	20.2024	20.2867	20.5302	20.2388
ARL1	49	P40616	1	20.3485	NA	20.1752	20.8785	19.9645	20.5384	20.2118	20.3037	20.0291	20.316	20.4943	NA	19.9541	20.2629	20.2337	20.3374	19.9854	20.1327	19.9696	19.8299	20.2127
ARL13B	2	Q3SXY8	0.9998	15.4844	NA	15.5909	NA	15.4039	15.476	15.5073	15.3517	15.4228	15.3802	15.2839	NA	15.5448	NA	15.4672	15.715	15.3241	15.1209	15.087	15.7278	15.574
ARL14EP	3	Q8N8R7	1	17.5615	NA	18.175	NA	17.8641	17.5307	17.6776	17.3708	17.7463	17.9942	17.8534	NA	17.4786	NA	17.6083	17.661	17.4623	17.3879	17.6076	17.8677	17.6726
ARL15	10	Q9NXU5	1	18.608	NA	19.002	18.7063	19.2412	18.6811	18.6705	18.8508	18.887	18.7782	18.6853	NA	19.0289	18.9928	18.676	19.2628	18.8286	19.2193	18.6787	18.8916	18.8468
ARL2	17	P36404	1	20.0307	NA	19.734	19.7799	20.0322	20.1259	19.351	21.2831	19.8266	20.73	20.1473	NA	19.5088	20.0294	19.3416	20.7432	19.5968	21.1661	19.5532	20.6667	21.1527
ARL2BP	3	Q9Y2Y0	1	15.2646	NA	14.8327	16.8294	15.3198	14.7324	15.0953	16.0391	16.1252	15.5523	15.5889	NA	14.3299	NA	13.8991	15.3802	14.1737	15.8029	14.0331	16.0945	16.9158
ARL3	1	P36405	1	14.8922	NA	14.7195	NA	14.4501	14.7071	14.8915	14.746	14.5924	14.7341	14.5582	NA	NA	NA	NA	NA	NA	NA	NA	NA	NA
ARL5A	3	Q9Y689	0.9999	17.2085	NA	16.9385	NA	16.2129	17.3168	17.3142	17.0068	16.8276	17.2272	16.7898	NA	16.3649	NA	16.8271	16.8313	16.4546	16.4931	16.7653	17.3407	17.3224
ARL5B	7	Q96KC2	0.9999	18.1218	NA	17.557	NA	17.6621	18.1588	17.7974	18.4125	18.0127	18.1373	18.3821	NA	17.0591	NA	17.2553	18.0024	17.2412	18.1203	17.6676	17.9345	18.5191
ARL6IP1	4	Q15041	0.9995	22.1385	NA	21.597	21.0709	21.7517	21.4671	21.9115	21.8627	21.8224	21.618	21.5723	NA	22.2287	22.7836	22.1572	21.6062	21.7598	21.5513	21.654	21.3775	21.8938
ARL6IP4	26	Q66PJ3	1	20.833	NA	20.6944	20.9172	20.8274	20.8658	20.9859	20.6792	21.1442	20.8454	20.2271	NA	20.707	21.0293	20.9115	20.7467	20.7525	20.5546	20.7784	20.2851	20.6024
ARL6IP5	11	O75915	1	20.9366	NA	20.5371	20.1515	20.5692	20.6632	21.3468	20.7313	21.4698	20.6648	20.2949	19.9771	20.6644	20.2624	20.884	20.6096	20.8495	20.7563	21.1006	20.309	20.7687
ARL6IP6	8	Q8N6S5	1	18.6412	NA	19.1242	NA	19.0672	18.6226	19.2461	18.4931	19.6454	18.5776	17.8446	NA	18.8769	19.2393	18.9564	18.0572	18.8638	18.0572	18.8464	18.1694	18.1453
ARL8A	26	Q96BM9	1	22.9718	NA	22.7573	23.3957	22.5561	22.8738	22.798	23.5515	22.7197	23.0033	23.1033	NA	22.9121	23.5076	22.5385	23.2366	22.9171	23.4063	22.9394	23.4848	23.5062
ARL8B	16	Q9NVJ2	1	21.3214	NA	21.1287	21.4922	21.2163	21.2996	21.4408	22.0627	21.2968	21.2417	21.8158	NA	21.0307	22.3374	20.9508	21.772	21.2481	21.9164	21.1909	21.834	22.1223
ARMC1	12	Q9NVT9	1	20.2203	NA	20.3563	21.4692	20.9939	20.3242	20.1863	21.4089	20.7786	20.3796	20.9201	NA	20.191	20.4651	20.1501	21.0561	20.3914	21.559	20.1926	21.0273	21.0463
ARMC10	15	Q8N2F6	1	17.9816	NA	17.9896	NA	17.924	17.7006	18.0061	18.7722	17.9898	18.0833	18.0768	NA	18.0206	17.4794	18.003	17.9572	18.1879	18.2602	18.0961	18.8653	18.7772
ARMC6	52	Q6NXE6	1	21.3404	NA	21.3576	21.2856	21.6727	21.3094	20.7945	21.7866	21.3841	21.81	21.5568	NA	21.5345	21.2549	21.0689	22.129	21.4081	22.2073	21.2915	21.3954	21.883
ARMC8	15	Q8IUR7	1	21.1207	NA	20.7671	NA	21.122	21.0293	20.8894	20.5424	20.8921	21.1872	20.7738	NA	20.8771	21.6649	20.9584	21.4485	21.1617	21.5808	21.2029	21.4612	21.7451
ARMC9	3	Q7Z3E5	0.9999	18.4905	NA	18.1539	NA	18.0414	18.2598	18.3671	18.8962	17.8754	18.5514	NA	NA	17.8905	NA	17.7016	18.7127	17.6013	18.4975	17.7373	18.5533	18.8974
ARMCX3	6	Q9UH62	1	17.5257	NA	17.3806	NA	17.593	17.3667	17.751	18.0189	18.0066	17.9108	16.7017	NA	17.4714	NA	17.2141	17.8307	17.665	17.9082	17.7681	18.4067	18.4012
ARMT1	18	Q9H993	1	19.0528	20.3849	19.0264	18.8031	19.668	18.9298	19.2107	19.7782	19.6267	19.3896	19.2818	NA	19.0273	19.7282	18.6503	19.9241	19.1845	19.8629	19.1118	19.8284	19.8475
ARNT	5	P27540	1	19.226	NA	19.2558	19.1298	19.4412	19.0386	19.4191	19.1281	19.5728	19.1316	19.1589	NA	19.3181	21.3056	19.4117	19.2703	19.2907	19.2496	19.4301	19.4693	19.2131
ARPC1A	14	Q92747	1	20.6246	NA	19.8959	20.2554	19.61	20.6855	20.2564	20.6419	20.0201	20.321	20.6604	NA	19.9162	19.5255	19.8758	20.4281	20.0398	20.6385	20.0326	20.3777	20.9903
ARPC1B	56	O15143	1	23.3901	23.5303	23.357	23.2413	23.1846	23.3534	23.6283	23.329	23.1298	23.1626	23.1273	23.5177	23.1878	22.7295	23.1423	23.0731	22.9562	22.9865	23.0625	23.1617	23.3921
ARPC2	88	O15144	1	23.2697	22.5436	23.2283	23.2699	23.0949	23.2912	23.493	23.0289	22.9179	23.0408	23.1623	22.5725	23.3308	22.8565	23.2509	23.0334	23.1715	22.9791	23.1395	22.6382	22.9327
ARPC3	14	O15145	1	21.437	22.5955	20.7084	21.3765	21.1639	21.0284	20.5886	23.3792	20.7591	21.1479	20.5719	NA	20.5931	NA	20.8853	21.7255	20.9161	23.0684	21.1913	22.323	23.1462
ARPC4	13	P59998	1	21.4246	NA	20.7061	21.0449	20.7588	21.0515	20.9149	23.8484	20.8134	21.0044	20.9798	NA	20.3502	20.8881	20.4489	20.9092	20.4698	21.4698	20.7455	22.5558	23.5577
ARPC5	30	O15511	1	21.1769	NA	22.0835	21.4856	22.324	21.0681	21.1145	20.837	21.6419	21.4902	22.0957	22.4618	21.994	22.3576	21.5361	22.0672	22.0189	21.8545	21.4742	21.6608	21.0497
ARPC5L	7	Q9BPX5	1	18.4135	NA	18.7323	NA	18.8593	18.6262	18.9596	17.8969	18.6697	18.1866	18.6818	NA	18.3335	18.7638	18.5	19.1052	18.2832	19.8387	18.2957	19.0388	18.3863
ARPP19	2	P56211	1	14.8713	NA	15.1257	NA	15.84	14.6292	15.3235	14.6425	14.9815	14.7677	15.1966	NA	15.4579	NA	15.2251	16.4359	15.897	16.5948	15.4809	16.2919	15.4392
ARR3	2	P36575	1	18.7081	NA	18.7659	19.7184	19.1262	18.7073	19.1488	18.3114	19.1323	18.281	18.6672	NA	18.5151	NA	18.6972	18.5996	18.6498	18.7756	19.3857	19.1472	18.4484
ARRB1	23	P49407	1	21.0763	21.8467	21.2823	20.7549	21.2797	20.9023	21.401	20.2901	21.1567	20.7339	20.6414	NA	21.3169	20.5487	21.2994	20.8912	21.3056	20.7171	21.4419	19.8048	20.3398
ARRB2	4	P32121	1	18.4105	NA	18.2184	NA	18.0598	18.2289	18.6932	17.8731	18.0953	18.0115	18.407	NA	18.1964	NA	17.8487	18.5138	18.0135	18.2088	18.2785	NA	17.9452
ARRDC1	2	Q8N5I2	1	15.31	NA	15.1432	16.953	15.1174	15.4609	15.4679	15.0269	15.1226	15.2719	15.4976	NA	14.8407	NA	14.8369	14.7989	14.7374	15.0945	13.772	16.1017	15.574
ARRDC3	5	Q96B67	0.9999	17.2422	NA	17.0059	NA	16.6863	17.3314	16.9706	17.1713	16.959	16.9125	17.4655	NA	17.0715	NA	16.8834	17.5627	16.7454	16.9803	16.5775	16.0841	17.5851
ARRDC4	4	Q8NCT1	1	16.3136	NA	15.2569	NA	15.101	16.6077	15.132	16.346	15.0854	16.7646	16.3987	NA	15.2623	NA	15.2269	16.0235	15.5539	16.06	15.8219	15.7547	16.4206
ARSA	3	P15289	1	18.1702	NA	18.7387	NA	18.6192	18.0692	17.9814	18.652	19.3364	19.1746	17.9587	NA	18.1828	17.7487	18.7937	18.2236	18.8162	17.9348	18.9541	18.4755	18.0611
ARSB	1	P15848	0.905	17.2369	NA	NA	NA	NA	NA	NA	NA	NA	NA	NA	NA	16.9488	NA	17.1762	16.9945	17.2858	17.2628	17.5707	17.2756	16.9807
ARV1	5	Q9H2C2	1	18.3	NA	17.7149	NA	17.7086	18.0727	18.0843	18.1891	17.9101	17.8274	18.4058	NA	17.9782	18.6609	18.2424	18.2466	17.9286	18.2366	18.108	18.66	18.4764
ARVCF	11	O00192	1	18.3028	NA	18.2253	NA	17.9962	18.3376	18.5454	18.2516	18.6166	18.4144	18.5723	NA	17.9768	NA	18.3172	18.2066	18.512	18.1642	18.6112	17.553	18.2849
ASAH1	60	Q13510	1	22.434	NA	22.4168	22.3993	22.2842	22.4359	23.1731	22.2803	22.8451	22.0932	22.0298	22.9863	22.2652	21.949	22.3651	22.0117	22.8802	22.1398	22.8059	22.1545	22.2872
ASAP1	12	Q9ULH1	1	18.7245	NA	18.7123	18.8549	18.5419	18.734	19.0853	18.4055	18.4918	18.6627	19.1984	NA	18.4644	NA	18.6329	18.5077	18.7789	18.4428	18.7109	18.9543	18.5049
ASB3	2	Q9Y575	1	17.6618	NA	17.4244	17.0022	17.3604	17.5144	17.257	18.1714	17.3445	17.5473	17.8193	NA	17.5696	NA	17.6299	18.0978	17.1145	18.0173	17.1788	16.8319	17.6683
ASB6	1	Q9NWX5	0.9355	11.2491	NA	NA	NA	NA	NA	NA	NA	NA	NA	NA	NA	10.7515	NA	11.0049	10.97	11.0628	11.3031	11.0888	10.8076	11.3088
ASCC1	14	Q8N9N2	1	20.1285	NA	20.0992	19.5968	19.9524	20.1259	20.1701	20.0253	19.5903	19.9525	20.0179	20.158	20.1593	20.0974	20.1083	20.1312	19.9228	19.9423	19.7864	19.5597	20.0261
ASCC2	14	Q9H1I8	1	24.4141	NA	24.457	24.5035	24.4524	24.4407	24.7028	24.3574	24.339	24.3335	24.4825	NA	24.5102	24.1447	24.5218	24.3703	24.3471	24.3957	24.5342	24.2437	24.2498
ASCC3	78	Q8N3C0	1	21.3835	NA	21.2242	21.3896	21.1879	21.4716	21.2074	21.441	21.1088	21.4041	21.1109	NA	21.2724	20.9237	21.216	21.3687	21.0351	21.3701	21.1026	21.44	21.4487
ASF1A	28	Q9Y294	1	22.4056	NA	22.5098	22.3232	22.5846	22.2718	22.8172	22.2181	22.6652	22.0958	22.1048	NA	22.5846	22.4818	22.7454	22.1166	22.6875	22.0783	22.7255	22.117	22.1248
ASF1B	12	Q9NVP2	1	18.9118	NA	19.1439	18.3735	19.2402	18.7243	19.2194	18.6588	19.197	18.6186	18.4251	NA	18.7537	19.1882	19.0448	18.4754	18.9813	18.642	19.131	18.9395	18.6608
ASH2L	61	Q9UBL3	1	23.0879	22.2109	22.9827	22.6931	22.9239	22.9487	23.3308	22.9905	22.9816	22.7086	22.6493	22.6515	23.0602	22.9579	23.1474	22.8005	23.0875	22.8711	23.1355	22.8075	22.9237
ASL	17	P04424	1	19.6176	NA	19.3472	19.0717	19.5744	19.3558	19.6817	19.8206	19.7374	19.4381	20.0817	NA	19.4917	19.1588	19.4406	19.8099	19.5929	19.875	19.5514	19.4799	19.932
ASMTL	17	O95671	1	20.7957	NA	20.759	20.6497	20.6486	20.7024	20.7457	20.6895	20.7006	20.7285	20.9121	19.7629	20.9751	20.4798	20.8396	20.8641	20.8781	20.7103	20.8519	20.6951	20.6932
ASNS	136	P08243	1	24.5897	25.1172	24.3565	24.7801	24.5084	24.7507	23.9165	25.0921	24.1016	24.8408	24.6272	24.6943	24.5036	24.5173	24.1623	25.0366	24.2542	25.008	24.0128	24.9107	25.157
ASNSD1	6	Q9NWL6	1	16.7837	NA	16.6226	NA	16.4497	16.7692	16.9209	16.6613	16.5585	16.5445	16.4287	NA	16.5826	NA	16.7255	16.5874	16.583	16.6324	16.7011	17.0896	16.7877
ASPH	50	Q12797	1	20.6397	NA	20.4017	20.6905	20.3937	20.7784	20.7682	20.506	20.3609	20.4206	20.8665	NA	20.5127	20.4507	20.6154	20.5585	20.624	20.4537	20.6031	20.3395	20.4414
ASPM	11	Q8IZT6	1	18.4215	NA	18.0946	18.1853	17.9911	18.1141	17.6571	18.214	18.1111	17.8936	18.4156	NA	18.2059	NA	18.4169	18.0362	17.8238	18.1456	17.9445	18.5885	18.361
ASPSCR1	30	Q9BZE9	1	19.7798	NA	20.3742	20.268	20.3949	20.1657	19.3646	20.2623	19.998	20.3632	20.3573	20.2235	20.2791	19.6323	20.1525	20.3241	20.1655	20.2075	20.4001	19.9645	20.0983
ASRGL1	1	Q7L266	0.9968	12.6519	NA	NA	NA	NA	NA	NA	NA	NA	NA	NA	NA	13.4581	NA	13.0808	12.1431	13.812	11.911	13.1659	NA	12.8948
ASS1	9	P00966	1	18.8245	NA	18.0751	18.8213	17.9619	18.9448	18.5513	19.1893	18.5193	18.9426	19.1968	NA	18.0167	18.7979	18.1471	18.9664	18.3683	19.3408	18.4319	19.3662	19.2966
ASXL1	3	Q8IXJ9	1	18.5449	NA	18.6907	18.5159	19.0112	18.5464	18.9244	18.4683	18.9005	18.5008	18.8821	NA	18.5759	NA	18.7847	18.9628	18.462	18.5002	18.181	18.4238	18.143
ASXL2	3	Q76L83	1	17.8746	17.3954	18.0041	17.9424	17.7787	17.6096	18.0611	17.8039	17.6256	17.6106	17.8144	NA	NA	NA	NA	NA	NA	NA	NA	NA	NA
ATAD1	17	Q8NBU5	1	18.6076	NA	18.5175	19.034	18.6805	18.7322	18.6884	18.8581	18.3867	18.8113	18.963	NA	18.4792	NA	18.5397	19.0404	18.7697	18.9211	18.5809	18.7887	18.6626
ATAD2	41	Q6PL18	1	19.5263	NA	19.678	18.1687	19.6055	19.3454	19.5789	19.3099	19.3065	19.3049	19.4311	NA	19.8538	19.9458	19.9011	19.1789	19.4877	19.2527	19.5381	19.4978	19.2137
ATAD2B	13	Q9ULI0	1	18.2315	NA	18.3816	NA	18.5134	18.1856	18.793	18.1164	18.5205	17.7316	17.8998	NA	18.3776	18.2342	18.4512	17.9178	18.6171	18.0083	18.5532	18.2944	17.9301
ATAD3A	100	Q9NVI7	1	23.1359	23.2946	23.3968	23.177	24.0923	22.9538	22.9831	24.1105	23.6724	23.826	24.0129	24.1006	23.8584	23.5061	22.9441	24.2003	23.9411	24.2127	23.1773	23.5071	23.647
ATAD3B	19	Q5T9A4	1	19.6013	NA	20.0746	19.8056	20.6916	19.3349	19.489	20.676	20.2647	20.1442	20.3387	NA	20.5103	21.3088	20.0415	19.8904	20.4891	20.1038	20.0922	20.0484	19.7203
ATAD5	8	Q96QE3	1	18.2016	NA	18.4717	NA	18.4578	18.2808	18.3404	18.0059	17.9517	17.6794	17.8275	NA	18.2333	18.6851	18.5052	18.0994	17.8588	18.0135	18.1526	18.3415	18.1183
ATE1	7	O95260	1	19.4221	NA	19.2445	NA	19.3702	19.3208	19.1976	19.3135	19.518	19.4567	19.1955	NA	19.4253	20.0459	19.4742	19.3275	19.361	19.3153	19.4872	19.929	19.2207
ATF1	11	P18846	1	22.0058	21.5545	22.1397	21.4167	21.9732	22.0127	22.3304	21.7912	21.6396	21.6404	21.764	21.1148	22.1145	22.1586	22.1703	21.5878	22.0697	21.5916	21.8001	21.0754	21.9064
ATF2	9	P15336	1	18.1646	NA	18.5272	18.0042	18.6548	17.8781	18.499	17.8233	18.0483	18.0973	18.0528	NA	18.6814	NA	18.7795	17.9507	18.5807	17.6223	18.5712	18.2954	17.6663
ATF6	4	P18850	1	15.7968	NA	15.6647	NA	15.3819	15.3716	14.8804	15.3115	14.5962	15.1836	15.2596	NA	15.8032	NA	15.8329	15.9154	15.2494	15.6224	15.221	NA	15.7908
ATF6B	4	Q99941	1	17.344	NA	17.726	19.0263	17.7402	17.5326	17.6471	17.326	17.5795	17.5112	17.4535	NA	17.6537	NA	17.7274	17.2316	17.4423	16.8644	17.2113	17.3479	16.6922
ATF7	1	P17544	1	15.4442	NA	14.9705	NA	15.5898	15.2779	15.2977	15.3145	15.3206	14.8587	14.5039	NA	NA	NA	NA	NA	NA	NA	NA	NA	NA
ATF7IP	14	Q6VMQ6	1	17.723	NA	17.7418	18.5325	17.4284	17.455	17.5669	17.6983	17.4788	17.5632	17.657	NA	17.7032	NA	17.7227	17.3147	17.3607	17.1643	17.132	16.7185	17.23
ATG10	2	Q9H0Y0	0.9996	13.3291	NA	13.6404	NA	13.9105	13.558	13.2237	13.3932	13.6333	13.3756	13.8048	NA	14.8046	NA	14.52	14.1392	15.0403	14.6372	14.9991	NA	14.1622
ATG101	3	Q9BSB4	1	15.747	NA	15.8487	16.3149	15.7562	15.5687	15.9977	15.7909	15.9407	15.7167	15.7888	NA	15.8024	16.1279	15.3056	16.2942	15.5005	16.1088	15.4759	16.4021	16.3019
ATG12	2	O94817	1	14.1775	NA	14.9653	NA	15.3208	13.9017	14.3212	14.5353	13.8457	15.5848	15.613	NA	14.2882	15.6102	13.8937	14.9493	14.3056	14.4464	13.8493	16.5262	15.1616
ATG13	8	O75143	1	17.3371	NA	17.1008	NA	17.3419	16.9782	17.1429	17.0753	17.5584	17.2731	17.2891	NA	17.3709	NA	17.4942	17.4382	17.8724	17.4917	18.0352	17.469	17.2105
ATG16L1	10	Q676U5	1	18.2316	NA	18.0765	19.986	18.1662	18.3079	17.9855	18.2054	18.0124	18.1939	18.1313	NA	17.9837	17.762	18.149	18.2813	17.8317	18.1429	18.0036	18.3246	18.1395
ATG2A	26	Q2TAZ0	1	19.8769	NA	19.634	19.5579	19.6541	19.7926	19.4871	19.9173	19.6359	19.9322	19.9345	NA	19.687	19.7303	19.7227	19.9479	19.7642	19.8486	20.1464	19.9744	19.9541
ATG2B	7	Q96BY7	1	18.029	NA	17.7482	17.4202	17.8144	18.0339	18.0472	17.9886	17.7486	18.1098	18.0738	NA	18.4754	NA	18.0436	18.4806	18.1169	18.4031	18.1018	17.8927	17.5
ATG3	23	Q9NT62	1	20.9212	NA	21.1461	21.0308	21.2303	20.9278	20.9052	20.8087	21.0608	20.9924	20.9589	NA	21.2096	20.7767	21.0496	21.1976	21.1211	21.0695	21.121	20.9255	20.8356
ATG4A	6	Q8WYN0	1	16.8906	NA	16.3457	16.7561	16.4499	17.2161	16.2621	18.1814	16.7252	17.9824	17.6654	NA	16.2229	19.1602	15.4967	18.2951	16.6416	18.0896	15.8821	17.7252	18.3785
ATG4B	14	Q9Y4P1	1	20.3151	NA	20.5317	20.3863	20.6398	20.3666	20.0369	20.8391	20.1067	20.6434	20.7172	NA	20.696	20.1379	20.2663	20.9902	20.4863	20.9255	20.1703	20.3824	20.7271
ATG4C	9	Q96DT6	1	18.1894	NA	17.8761	17.9224	17.879	18.1986	18.2483	18.1938	18.1612	17.9837	18.5353	NA	17.923	18.8882	18.1117	17.8331	18.0759	17.8499	18.0569	16.9295	18.1096
ATG5	4	Q9H1Y0	1	17.8497	NA	18.0455	NA	19.164	17.5709	17.3231	18.5616	18.651	18.6117	18.8356	NA	18.0088	NA	17.8375	18.6256	18.3411	18.8348	18.4692	18.2836	18.2853
ATG7	33	O95352	1	19.8331	NA	20.0683	19.8576	20.0493	19.6603	19.8399	19.9488	19.863	19.8314	19.7967	NA	20.1553	20.0223	19.8324	19.8182	20.0642	19.8578	19.91	20.2032	20.0904
ATG9A	20	Q7Z3C6	1	20.3034	NA	20.0069	20.483	20.0951	20.1334	20.5058	20.1687	20.6129	20.0004	19.8478	NA	20.5932	18.7855	20.3141	20.1168	20.6256	20.2434	20.5327	20.4639	20.2958
ATIC	242	P31939	1	24.2208	24.8085	24.086	23.9943	24.0127	24.341	24.1373	24.1517	23.9164	24.1119	24.1909	23.9269	24.1133	23.668	24.1209	24.1271	23.991	24.1904	23.9829	23.9744	24.065
ATL2	22	Q8NHH9	1	20.9381	20.6965	21.3349	21.2417	21.1841	20.5832	21.1446	20.7112	20.7456	20.571	20.8418	22.7353	21.3532	21.7124	21.3202	20.597	21.037	20.4738	21.0109	21.0169	20.5402
ATL3	74	Q6DD88	1	22.3845	NA	22.1474	22.4009	22.0019	22.5384	22.2364	22.4642	21.8295	22.21	22.4465	NA	22.1574	21.7733	22.1865	22.3956	22.0063	22.2867	21.9105	22.1779	22.4123
ATM	15	Q13315	1	17.891	NA	18.113	NA	17.9816	17.7188	18.1598	18.0203	18.6107	17.7852	18.1406	NA	18.1895	NA	17.8066	17.5248	18.0279	17.5682	18.0195	17.6555	17.8877
ATN1	3	P54259	1	14.2418	NA	14.0778	NA	13.7761	14.547	13.7757	14.6689	14.4459	14.608	NA	NA	13.9834	NA	14.189	14.5106	14.5951	14.4483	13.7976	14.4066	14.4507
ATOX1	7	O00244	0.9999	19.5548	NA	19.8614	20.02	20.6247	19.566	19.5589	19.9267	19.5149	19.9419	20.1134	NA	20.006	19.8366	19.9994	20.7339	20.1059	20.9139	20.0344	19.6805	19.9144
ATP11A	4	P98196	1	15.7181	NA	15.2988	NA	15.3428	16.0281	15.2426	16.4839	15.6319	16.0283	15.8647	NA	15.2528	NA	15.7734	15.6112	15.7391	16.0039	15.8243	16.1711	15.872
ATP11B	31	Q9Y2G3	1	19.1303	NA	18.8727	18.9567	18.7635	19.0326	19.3134	18.9362	19.009	18.8529	18.874	NA	18.972	NA	18.9676	18.8855	19.0293	18.9661	19.1014	19.2702	18.9957
ATP11C	17	Q8NB49	1	21.7731	NA	21.7849	21.4418	21.6068	21.6062	21.9226	21.6632	22.0744	21.5236	21.4634	NA	21.6821	21.8824	21.7623	21.465	21.7798	21.6854	21.9756	21.715	21.5742
ATP13A1	60	Q9HD20	1	20.8308	21.0833	20.4751	20.8876	20.3534	20.9045	20.6313	20.8803	20.556	20.741	20.7199	NA	20.5108	20.2218	20.5498	20.7443	20.472	20.8128	20.41	20.5911	20.9275
ATP13A3	7	Q9H7F0	1	17.922	NA	17.76	NA	17.3339	17.8846	17.6443	17.8329	17.2261	17.8155	17.9261	NA	17.6135	NA	17.7039	17.7504	17.7369	17.7242	17.7103	17.2979	17.765
ATP1A1	267	P05023	1	24.2487	23.8525	23.7971	24.1985	23.6824	24.4287	24.0556	24.2563	23.8945	24.2463	24.3351	24.2927	23.7558	23.9345	23.908	24.2156	23.6836	24.1399	23.7387	24.091	24.3013
ATP1A3	1	P13637	0.9927	14.1335	NA	14.2009	NA	14.1552	14.1842	14.9829	14.3111	14.0134	14.8747	14.4268	NA	NA	NA	NA	NA	NA	NA	NA	NA	NA
ATP1B1	10	P05026	1	19.1211	NA	18.445	18.7065	18.4981	19.5706	18.6169	19.225	18.4145	19.4608	19.3333	NA	18.4396	NA	18.5176	19.2287	18.3871	19.3083	18.6906	19.7473	19.0911
ATP1B2	2	P14415	1	15.1683	NA	14.891	NA	14.8371	15.0938	15.8314	14.9819	15.7132	14.9591	15.7113	NA	14.9081	NA	15.2544	15.1784	15.6236	15.5708	15.8922	15.673	15.115
ATP1B3	47	P54709	1	22.3399	22.5152	22.5602	22.361	22.5679	22.5799	22.0724	23.0474	22.1976	22.8134	23.0017	22.1025	22.7465	22.5934	22.6056	23.1797	22.7184	23.2609	22.4283	22.4667	22.9267
ATP1B4	1	Q9UN42	0.9996	13.6656	NA	13.2015	NA	13.5554	14.1991	13.4475	14.039	13.5197	13.9808	14.3094	NA	NA	NA	NA	NA	NA	NA	NA	NA	NA
ATP23	3	Q9Y6H3	1	16.2428	NA	16.3254	NA	16.4449	16.2853	16.3433	16.2466	16.6194	16.2614	16.0449	NA	16.4062	NA	16.6344	17.0998	16.7626	16.1952	16.5648	NA	16.4849
ATP2A2	248	P16615	1	23.9346	24.1069	23.7115	23.748	23.6384	23.9616	23.8644	23.8289	23.6844	23.782	23.765	23.1014	23.7921	23.689	23.867	23.7598	23.6518	23.7455	23.5622	23.5588	23.8355
ATP2A3	86	Q93084	1	21.5469	21.3458	21.7715	21.2514	21.6819	21.0928	22.0522	21.1121	21.6475	20.8542	21.0928	NA	21.8556	21.6673	21.7793	20.8	21.6432	21.0289	21.6602	21.0112	21.2306
ATP2B1	81	P20020	1	21.8756	21.7309	21.6669	21.9157	21.6267	21.9769	21.9721	21.7341	21.9154	21.8575	21.7328	NA	21.7175	21.7441	21.8252	21.8613	21.75	21.7674	21.8209	21.8859	21.8326
ATP2B4	38	P23634	1	20.328	NA	20.194	20.3461	20.0383	20.2439	20.5795	20.0693	20.2269	20.0573	20.2239	NA	20.2229	21.7526	20.3065	20.0134	20.2054	20.0585	20.2054	19.4914	20.2489
ATP2C1	14	P98194	1	18.9926	NA	18.5078	NA	18.4663	18.9517	18.8496	18.7242	18.6739	18.9204	18.5566	NA	18.7946	19.7315	18.8452	18.7811	18.7638	18.7646	18.9362	18.6238	18.8795
ATP5F1A	252	P25705	1	26.0365	26.291	25.7409	25.9028	25.8405	26.1349	25.786	26.5877	25.9925	26.3643	26.3573	25.9692	25.7607	25.8818	25.5612	26.5732	26.0005	26.5811	25.7273	26.0917	26.335
ATP5F1B	329	P06576	1	26.1322	28.9222	25.8909	26.1615	25.8874	26.2819	26.004	26.4044	26.0078	26.2877	26.2254	26.2633	25.8412	25.8907	25.7586	26.2505	25.9918	26.2651	25.9504	26.2257	26.3629
ATP5F1C	74	P36542	1	23.539	23.6685	23.2411	23.2818	23.1113	23.6629	23.3271	24.0378	23.2009	23.6512	23.7247	24.0675	23.05	23.6188	23.0771	23.8449	23.2519	23.8832	22.9568	23.5395	23.76
ATP5F1D	26	P30049	1	22.6546	23.0499	22.8487	22.7003	23.1416	22.8523	22.1708	23.9504	22.464	23.3986	23.2499	NA	22.7565	23.1649	22.5871	23.8158	22.7661	23.7092	22.5845	23.1959	23.4288
ATP5F1E	7	P56381	0.9999	21.0372	NA	21.0555	20.4675	21.2137	21.0086	20.6904	21.0872	20.5291	21.1621	21.615	NA	20.4437	21.3021	20.3504	21.7642	20.275	22.0916	20.1459	21.2313	21.3823
ATP5IF1	13	Q9UII2	1	20.7082	21.3674	22.8355	21.1124	23.2196	21.6368	21.0052	20.6125	22.1047	22.1567	21.3952	21.6953	22.3512	21.7125	21.9656	22.0859	23.17	21.8966	22.2179	20.8628	21.1975
ATP5MC1	14	P05496	0.9999	25.3129	NA	25.8961	25.6568	25.8359	25.7735	26.3895	26.1714	26.09	25.164	24.9264	NA	25.2109	24.0523	25.7632	25.1746	25.9595	25.4149	25.1747	24.9532	26.1043
ATP5ME	2	P56385	0.9999	14.7637	NA	14.7586	NA	14.6538	14.3703	14.8654	14.3995	14.5519	14.757	15.6588	NA	15.2454	NA	14.8359	15.4347	14.8274	15.7172	15.1939	15.145	14.621
ATP5MF	13	P56134	1	21.1102	NA	20.6567	20.7339	20.559	21.2273	20.7853	21.7537	20.7041	21.1069	20.8508	NA	20.1149	20.2225	20.6083	20.8097	20.4486	21.0735	20.4721	21.4432	21.6768
ATP5MG	12	O75964	1	20.1584	19.6166	19.2601	19.8679	19.2216	19.8813	19.2593	21.9797	19.7758	19.8766	19.3988	NA	19.0869	19.0155	19.2406	19.4004	19.0299	19.5044	19.1597	21.5285	21.9199
ATP5MJ	2	P56378	0.9983	18.4023	NA	17.76	18.5657	17.2226	18.253	17.6401	19.6205	16.0011	18.3144	19.1818	NA	16.9826	NA	17.3942	17.8734	16.8759	18.4535	17.5143	18.4579	19.5544
ATP5MK	8	Q96IX5	1	20.5857	NA	20.0088	20.2771	20.1671	20.609	20.0939	21.55	20.2229	20.717	19.9124	NA	19.3143	20.2271	19.7698	20.2033	19.5862	20.5557	20.0856	20.8238	21.2042
ATP5PB	30	P24539	1	21.4995	NA	20.6712	21.3523	20.5902	21.1892	20.878	23.4876	20.7837	21.2758	21.4134	NA	20.3952	20.0972	20.4801	20.7815	20.44	20.9692	20.7555	22.5567	22.9993
ATP5PD	19	O75947	1	19.8947	NA	19.6198	20.2064	20.2031	19.8654	19.9582	19.7452	20.0413	20.0575	20.3572	21.0818	19.5394	20.9197	19.6729	21.3429	19.8086	22.4996	19.6328	20.6264	20.5969
ATP5PF	1	P18859	1	13.5281	NA	NA	NA	NA	NA	NA	NA	NA	NA	NA	NA	13.0067	NA	13.1886	13.6198	13.1852	13.7716	14.0028	NA	13.3839
ATP5PO	14	P48047	1	20.6761	NA	20.1245	20.7745	20.465	20.9252	20.1796	21.5749	20.0004	20.8494	20.8075	NA	20.0031	20.4281	19.9497	21.0205	20.1029	21.9539	20.0285	21.0949	21.3374
ATP6AP1	22	Q15904	1	21.4753	NA	21.6971	21.0302	21.4841	21.227	21.9726	21.1585	21.8871	21.1792	21.0914	NA	21.5703	21.3978	21.5594	21.119	21.5534	21.0985	21.5869	21.2787	21.3158
ATP6AP2	6	O75787	1	16.7817	NA	17.0557	17.1145	17.2164	16.7607	16.8815	17.0089	16.9691	16.6692	16.4493	NA	16.5689	NA	16.6849	16.5543	16.6208	17.3253	16.7764	NA	17.2035
ATP6V0A1	48	Q93050	1	21.4658	20.2488	21.5739	21.9329	21.6179	21.3477	21.9037	21.3626	21.8499	21.3351	21.3442	21.0604	21.6769	20.9293	21.7272	21.1134	21.7867	21.1719	21.7576	21.4705	21.3491
ATP6V0A2	31	Q9Y487	1	20.0649	NA	19.8178	20.0016	19.8742	20.1419	20.0254	20.0396	20.0583	20.1587	20.0175	NA	19.9126	20.3697	19.9777	20.15	19.8581	19.9988	19.7918	20.1762	20.1513
ATP6V0C	2	P27449	1	17.2775	NA	17.5789	NA	17.2177	17.3794	17.5089	17.1586	16.7683	17.0794	17.5893	NA	16.8908	16.3687	16.6385	16.6909	16.9077	16.7388	16.8215	17.3014	17.8995
ATP6V0D1	16	P61421	1	19.2645	NA	18.5362	20.0008	18.76	18.8357	18.9089	21.2787	19.4338	19.108	18.9366	NA	18.4907	20.4165	18.8043	19.2304	18.8973	20.0288	19.0819	19.9753	20.5282
ATP6V1A	136	P38606	1	25.2853	29.9087	25.3763	25.275	25.3636	25.3018	25.4741	25.3889	25.5517	25.1591	25.2926	25.4322	25.465	24.9858	25.5363	25.2389	25.4952	25.2476	25.5118	25.0815	25.1411
ATP6V1B2	85	P21281	1	22.6886	23.0025	22.9038	22.1627	22.8859	22.5373	22.8883	22.535	23.0623	22.5401	22.5173	21.8478	23.0031	22.1942	22.9398	22.5328	22.9564	22.5391	22.8675	22.5697	22.5952
ATP6V1C1	22	P21283	1	18.6572	NA	18.4185	18.4949	18.8778	18.4283	18.7898	19.7294	19.1186	18.6659	18.7533	NA	17.9441	18.8735	18.1245	19.2875	18.2355	19.3416	18.58	19.0752	19.7021
ATP6V1D	9	Q9Y5K8	1	19.5837	NA	19.5838	NA	20.2223	19.6015	19.3224	20.8777	20.0266	20.0816	20.5388	NA	19.2453	19.7199	19.2769	20.6608	19.691	20.5166	19.3522	20.0088	20.4879
ATP6V1E1	23	P36543	1	19.0683	NA	19.1394	19.7052	20.2368	18.8858	19.0711	19.8807	19.6755	19.7914	19.891	20.6724	19.3285	20.5176	19.0815	21.1926	19.7241	21.4518	19.0837	19.9638	20.0375
ATP6V1F	11	Q16864	1	17.7049	NA	17.8218	17.9804	18.3345	17.6547	17.4464	18.7063	17.6251	17.9295	18.5646	NA	17.6564	18.5275	17.6108	18.3415	17.85	18.7397	17.6175	18.0117	18.1823
ATP6V1H	63	Q9UI12	1	21.14	NA	21.1411	21.2251	21.0873	21.0916	21.524	21.0561	21.2933	20.9596	20.9761	22.0041	21.0322	20.532	21.1333	20.8848	21.1941	20.9307	21.0872	20.8267	21.1056
ATP7A	7	Q04656	1	18.7255	NA	18.8893	NA	18.8017	18.5754	19.3187	18.3095	19.2302	18.4281	18.5591	NA	19.1116	19.067	19.1255	18.6982	19.2133	18.6502	19.1044	18.7077	18.5945
ATP7B	6	P35670	1	16.2059	NA	16.4131	NA	16.6248	16.6053	16.9136	16.3207	16.7245	16.3186	15.899	NA	15.5827	NA	15.8673	16.3572	15.9763	15.9816	16.1865	16.6618	15.9936
ATPAF1	5	Q5TC12	1	16.9142	NA	16.8411	NA	17.12	16.9431	16.9388	17.3765	17.072	17.0966	17.1469	NA	16.1637	NA	16.0296	17.1893	16.7075	17.2266	16.7016	17.1843	17.1475
ATPAF2	3	Q8N5M1	1	18.0368	NA	17.5381	18.5816	17.3971	18.0749	17.9463	18.2795	18.2816	18.2876	18.249	NA	17.765	NA	17.7335	18.0589	17.9815	18.4057	17.9574	NA	18.3486
ATR	18	Q13535	1	18.417	NA	18.3028	18.2725	18.1075	18.4419	18.2812	18.5064	18.0236	18.4835	18.7063	NA	18.2011	19.4702	18.3375	18.277	18.1441	18.4235	18.0601	18.3079	18.3815
ATRAID	2	Q6UW56	1	18.9128	NA	18.9066	18.2559	18.9038	18.8687	18.949	18.8121	19.3332	19.0874	17.2899	NA	18.8053	18.891	18.89	18.6148	18.9853	18.6273	19.0572	18.6802	18.8189
ATRIP	1	Q8WXE1	0.998	15.3005	NA	15.1808	NA	14.5607	14.7383	15.9114	14.6519	14.1828	15.189	16.1875	NA	NA	NA	NA	NA	NA	NA	NA	NA	NA
ATRN	3	O75882	1	15.6143	NA	14.9754	NA	14.1218	15.3902	15.317	14.9432	13.248	14.9039	16.2239	NA	15.2548	NA	15.2151	15.3461	15.1132	15.485	15.5586	16.2289	15.3177
ATRX	15	P46100	1	20.057	NA	20.0579	19.7365	20.051	20.0682	20.4743	19.9239	20.199	19.8227	19.9076	NA	20.398	NA	20.2879	19.6508	19.9904	19.6742	20.161	20.2284	19.9956
ATXN10	68	Q9UBB4	1	21.155	21.7474	20.635	21.1333	21.1932	21.0327	20.7276	22.209	21.184	21.7114	21.7924	22.6222	20.6748	22.2698	20.5294	22.1533	20.7998	22.4342	20.72	22.1354	22.507
ATXN1L	3	P0C7T5	1	19.5276	NA	19.0256	NA	18.9312	19.526	19.1929	18.9579	19.6174	19.5977	NA	NA	18.409	21.5554	18.4421	19.1778	18.5236	18.5107	18.7958	18.4822	19.0396
ATXN2	68	Q99700	1	21.1185	NA	21.0634	21.0983	21.0517	21.1113	21.22	20.9688	21.1803	20.9312	20.9217	20.432	21.231	20.4016	21.3788	21.0213	21.16	20.9385	21.0705	20.8064	20.8467
ATXN2L	129	Q8WWM7	1	22.7564	NA	22.8566	22.4873	22.8282	22.6756	22.6426	22.6285	22.4936	22.4239	22.5907	22.9274	22.94	22.2	22.9964	22.4926	22.6909	22.5026	22.6203	22.1271	22.5552
ATXN3	8	P54252	1	17.1845	NA	16.9127	17.4228	17.6885	16.8816	16.5144	17.7958	17.8295	17.7985	17.3418	NA	17.0445	19.409	17.1982	18.2478	17.5025	18.5956	17.3305	18.1323	17.8076
ATXN7L3	2	Q14CW9	1	14.599	NA	14.6689	NA	14.3251	14.6063	14.5343	14.5038	14.8405	14.9094	14.8489	NA	14.4655	NA	14.2288	14.0443	14.0133	14.2861	14.1742	16.2779	15.2244
ATXN7L3B	13	Q96GX2	1	18.9122	NA	18.7531	19.9164	18.9861	18.897	18.3875	19.9138	18.3974	19.1536	19.6523	NA	18.5182	20.1872	18.7068	19.6682	18.4762	19.8075	18.5821	19.2609	19.7398
AUP1	28	Q9Y679	1	21.5192	NA	21.5873	21.4277	21.6219	21.4095	21.6526	21.6071	21.6197	21.4533	21.2864	23.3848	21.5564	21.3866	21.6331	21.4252	21.486	21.5653	21.3964	21.4456	21.6371
AURKA	18	O14965	1	18.811	NA	19.2005	19.2764	19.3116	18.6734	18.4519	19.1206	18.5486	19.0271	18.9623	19.5975	19.2631	18.6029	19.1104	19.3208	18.8601	19.4316	18.7314	18.9737	19.0605
AURKB	9	Q96GD4	1	16.6928	NA	17.0811	NA	17.4076	16.5086	16.4562	17.0153	16.4486	17.0952	17.4153	NA	17.4061	NA	16.4556	17.6886	16.7879	17.5048	15.7623	17.5178	17.1669
AVL9	30	Q8NBF6	1	20.2895	NA	20.3248	20.0536	20.2671	20.2491	20.4917	20.1198	20.4097	20.0322	19.8445	NA	20.6153	20.673	20.4878	20.0248	20.2995	20.1446	20.3368	20.2742	20.165
AXIN1	3	O15169	1	15.9176	NA	15.9325	NA	16.1635	15.8673	16.1229	15.3173	16.2933	15.8874	15.5444	NA	15.6657	NA	15.6126	15.9857	15.7052	15.4623	15.982	NA	15.24
AXL	3	P30530	1	16.3477	NA	15.7303	16.7784	15.6662	17.1667	15.685	16.6436	15.6587	16.6359	17.267	NA	15.6239	NA	15.2494	16.4891	15.5978	16.2113	16.0292	15.4546	16.1187
AZGP1	1	P25311	0.9998	14.5768	NA	NA	NA	NA	NA	NA	NA	NA	NA	NA	NA	14.4944	NA	14.4031	14.8266	14.3652	14.1042	14.9483	14.5189	14.0903
AZI2	2	Q9H6S1	0.9927	19.7878	NA	19.5333	NA	19.5783	19.2485	19.952	19.8306	19.7116	19.6363	19.6632	NA	20.2871	NA	20.6423	20.2202	20.1347	20.0232	19.9684	19.92	19.8358
B2M	2	P61769	1	17.3086	NA	NA	NA	NA	NA	NA	NA	NA	NA	NA	18.1481	17.9162	17.8302	17.4343	18.0336	17.6834	18.1478	17.2289	18.2108	17.4673
B3GAT3	10	O94766	1	17.7597	NA	17.8707	NA	17.7192	17.7631	17.6298	18.1689	17.288	18.1024	18.2336	NA	17.5757	NA	17.5319	17.8322	17.6748	17.9251	17.4865	18.0279	17.6611
B3GLCT	4	Q6Y288	1	16.4189	NA	16.3525	NA	16.5428	16.5013	16.562	16.4199	17.8659	16.9884	16.3037	NA	16.4115	NA	16.6421	16.2632	16.706	16.6602	17.7915	16.013	16.0841
B3GNT5	1	Q9BYG0	0.9997	14.8342	NA	14.3645	NA	14.2756	15.0098	14.4322	14.9914	14.2664	14.9735	15.0887	NA	NA	NA	NA	NA	NA	NA	NA	NA	NA
B4GALT1	6	P15291	1	19.4221	NA	19.3884	20.8713	19.5292	19.4933	19.6532	19.1903	19.5928	19.5095	19.3396	NA	18.7125	NA	19.633	19.9013	19.2101	19.4558	19.4734	NA	19.7656
B4GALT3	5	O60512	1	17.8234	NA	17.4812	NA	17.3902	17.9018	17.705	17.4117	17.1849	17.5779	18.0637	NA	17.8843	NA	17.8519	17.7905	17.8245	17.9618	17.6842	18.1866	17.932
B4GALT5	2	O43286	0.9993	15.9852	NA	NA	NA	NA	NA	NA	NA	NA	NA	NA	NA	15.2267	NA	15.2497	16.0207	15.3265	16.247	15.775	16.5545	16.0614
B4GALT7	3	Q9UBV7	0.9993	19.0352	NA	19.1736	19.4648	18.9939	18.8759	19.2834	18.906	19.3133	19.1773	19.0081	NA	19.5982	NA	19.2786	18.6776	19.1831	19.2269	19.2285	19.4136	19.1577
B4GAT1	2	O43505	1	15.5272	NA	15.8983	NA	15.8476	16.0483	16.0159	16.0296	15.2915	15.5746	15.6283	NA	15.2379	NA	15.4159	15.7831	15.4355	15.5877	15.3278	14.6218	15.3969
BABAM1	30	Q9NWV8	1	21.8684	NA	21.8264	21.3817	21.7396	21.8954	21.5002	21.9735	21.5706	21.8622	22.0235	NA	21.7024	21.3371	21.6314	22.0209	21.6151	21.9564	21.489	21.5114	21.8783
BABAM2	10	Q9NXR7	1	19.059	NA	19.0636	19.2451	19.3411	19.0914	18.9026	19.4914	19.2279	19.2317	19.1679	NA	19.1954	19.0151	18.8986	19.4253	19.2478	19.5306	19.1462	19.4069	19.6044
BACH1	8	O14867	1	17.8892	NA	17.9847	NA	17.8767	17.7628	18.3029	17.6448	18.2886	18.0471	17.7377	NA	17.6836	17.963	17.9654	17.8177	17.9693	17.6357	17.5326	17.0029	17.6373
BAD	3	Q92934	1	14.3216	NA	15.8009	NA	16.0122	14.7595	14.2976	15.1446	15.3933	15.3194	15.4206	NA	15.8347	NA	15.5796	15.4891	16.3562	15.2167	16.2438	NA	14.4535
BAG1	8	Q99933	1	18.3902	NA	18.5405	NA	19.0266	18.2963	18.2104	17.9239	18.5121	18.5882	18.2984	NA	18.2617	19.2737	18.2297	18.455	18.6578	18.5677	18.4932	18.2458	18.1583
BAG2	27	O95816	1	20.437	NA	20.2386	20.4618	21.4704	20.19	19.673	21.0838	20.7885	21.2714	21.2118	NA	20.387	21.6856	19.8108	22.563	20.5369	22.9224	19.9394	21.2202	21.7962
BAG3	45	O95817	1	19.7932	NA	20.7773	20.308	20.9089	20.1637	19.7147	20.48	19.9948	20.4067	20.8487	NA	20.7891	20.7111	20.7484	20.6017	20.6597	20.472	20.6932	20.4606	20.3463
BAG4	16	O95429	1	18.2235	NA	19.804	NA	19.957	18.5298	17.9262	19.8219	18.7129	19.3263	20.0232	NA	19.5289	NA	19.2293	19.2728	19.4656	18.9317	19.1827	18.4737	18.913
BAG5	11	Q9UL15	1	18.6409	NA	18.4936	18.6191	19.1112	18.5795	18.2611	19.1434	18.6101	19.5283	19.6093	NA	18.7723	19.1957	18.3531	19.6407	18.8889	19.7883	18.943	19.4417	19.5611
BAG6	119	P46379	1	22.6127	22.1319	22.8974	22.6741	22.8666	22.76	22.5733	22.7586	22.7375	22.7574	22.5682	24.467	22.8652	22.4828	22.8632	22.6557	22.7409	22.6748	22.7721	22.5529	22.6657
BAIAP2	58	Q9UQB8	1	21.0351	NA	21.6385	21.0949	21.4898	21.2128	20.8655	21.3348	21.1589	21.2076	21.3343	NA	21.7621	21.6357	21.6412	21.4157	21.5002	21.1959	21.4672	21.0282	21.2639
BAIAP2L1	7	Q9UHR4	1	16.8995	NA	17.6329	NA	17.4983	16.0252	17.1462	16.0593	17.1245	15.8805	17.097	NA	17.6421	NA	17.6323	16.104	17.2829	16.3529	17.2392	16.9041	15.8657
BAK1	1	Q16611	1	17.1354	NA	NA	NA	NA	NA	NA	NA	NA	NA	NA	NA	16.7341	NA	16.8587	16.9492	17.0198	17.1143	16.9754	16.6391	17.1834
BANF1	20	O75531	1	19.4623	NA	19.4773	19.3745	20.2936	19.6019	19.3623	20.019	19.336	19.8249	19.8562	20.2789	19.3972	20.2362	19.3779	20.6561	19.763	21.5676	19.4147	20.3232	20.1664
BANP	3	Q8N9N5	1	15.9714	NA	16.0563	16.8142	15.9034	15.8519	16.279	15.6771	16.314	15.9296	15.6846	NA	16.1533	NA	16.3141	16.0855	16.1735	15.6858	16.1056	NA	15.376
BAP1	2	Q92560	1	16.545	NA	16.4146	NA	16.2565	16.5451	16.6051	16.5754	16.8526	16.548	16.4001	NA	16.7763	NA	16.8275	16.2579	16.653	16.1529	16.7217	15.3598	16.0896
BAP18	2	Q8IXM2	1	16.4766	NA	NA	NA	NA	NA	NA	NA	NA	NA	NA	NA	16.3829	16.6649	16.3637	17.3085	16.6524	17.5576	16.6907	17.0845	16.7541
BARD1	1	Q99728	1	11.2491	NA	11.8013	NA	11.8921	11.4231	11.9757	11.5001	11.7773	11.4917	11.6379	NA	NA	NA	NA	NA	NA	NA	NA	NA	NA
BAX	20	Q07812	1	22.0568	NA	22.0235	21.4308	21.9427	22.1046	22.3071	21.9253	21.9827	21.8673	22.32	NA	21.835	21.9067	22.0151	21.6795	22.0118	21.7631	22.1227	22.0958	21.9823
BAZ1A	65	Q9NRL2	1	22.0188	NA	21.9859	21.8215	21.9813	21.9676	21.9942	21.9368	21.7856	21.7909	21.7622	NA	21.9417	22.198	22.0328	21.8199	21.6913	21.9251	21.5695	21.9404	21.9427
BAZ1B	197	Q9UIG0	1	22.1194	21.9159	22.2891	22.0076	22.2274	22.0057	22.2914	21.9103	21.8892	21.8221	21.7603	21.961	22.2634	22.0626	22.4162	21.9091	22.0557	21.927	22.1484	21.8148	21.8473
BAZ2A	40	Q9UIF9	1	20.0108	20.0783	20.0108	20.5526	20.0244	20.0817	20.1467	19.906	20.135	19.9125	20.0345	20.455	20.0607	19.3322	20.1113	20.0112	20.069	19.939	20.2217	20.0504	19.9036
BAZ2B	2	Q9UIF8	0.9986	13.5781	NA	13.7963	NA	13.7186	13.5101	13.9596	13.22	14.108	13.3007	12.8793	NA	13.8865	NA	13.5941	13.2302	13.5477	12.7987	13.8096	13.6689	13.4665
BBS4	1	Q96RK4	0.9995	14.1437	NA	NA	NA	NA	NA	NA	NA	NA	NA	NA	NA	14.285	NA	14.5594	14.8873	14.3979	15.0354	14.3262	15.168	14.8398
BBS7	1	Q8IWZ6	0.9957	14.5811	NA	14.3651	NA	14.1522	14.451	14.4473	14.5291	14.0247	14.3456	14.1966	NA	NA	NA	NA	NA	NA	NA	NA	NA	NA
BBX	3	Q8WY36	1	13.4191	NA	13.28	NA	13.4133	13.4501	14.0996	13.1937	13.3473	13.1896	13.4	NA	13.57	NA	13.8621	13.1827	13.8616	13.1858	14.0057	12.4891	13.2012
BCAP29	13	Q9UHQ4	1	19.5567	NA	19.5051	19.3331	19.8594	19.3791	19.7958	19.3935	19.8222	19.4725	19.0231	NA	19.6926	18.9086	19.9394	19.6706	19.7013	19.6453	19.7106	19.1444	19.3768
BCAP31	83	P51572	1	23.0895	23.8768	23.3816	22.8074	23.6028	22.754	23.6558	22.9224	23.4916	22.6372	22.4237	22.9414	23.7767	22.8239	23.8674	22.6715	23.6195	22.8464	23.1939	22.5369	22.6643
BCAR1	8	P56945	1	18.0084	NA	18.4371	NA	18.5858	18.1386	17.497	18.1497	18.0013	18.2759	18.3318	NA	18.6228	NA	18.4482	18.7843	18.5654	18.4771	18.6259	18.0415	18.3408
BCAS2	7	O75934	1	17.3696	NA	17.1127	19.3689	17.4122	17.2844	17.3224	17.4227	16.4887	17.4728	18.61	NA	17.0436	NA	17.1719	18.6232	16.9597	19.3036	17.2328	18.3515	17.9917
BCAS3	6	Q9H6U6	1	16.8541	NA	16.6391	NA	16.7156	16.7234	17.3738	16.7779	17.0176	16.4909	16.6478	NA	17.5512	NA	17.3153	17.1079	17.676	17.2027	17.9434	16.6562	17.047
BCAT1	67	P54687	1	22.8478	22.5566	23.0147	22.8026	22.9923	22.8125	22.7296	22.9377	22.8885	22.7996	22.7206	23.1303	23.1289	22.8898	22.9653	22.8018	22.8859	22.9202	22.9376	22.8661	22.8538
BCAT2	20	O15382	1	19.1582	NA	19.0775	NA	19.0936	19.0095	19.0448	20.0187	18.9222	19.4639	19.1905	NA	18.91	19.9081	18.8615	19.4579	19.1466	19.7135	19.111	19.6046	19.6573
BCCIP	40	Q9P287	1	21.6957	21.3157	21.7023	21.8482	21.7797	21.9984	21.2901	22.2226	21.2411	21.9441	21.8068	21.0741	21.7206	21.7427	21.6216	21.9868	21.5434	21.9202	21.6001	21.8145	22.1963
BCDIN3D	1	Q7Z5W3	1	13.5345	NA	NA	NA	NA	NA	NA	NA	NA	NA	NA	NA	13.8864	NA	13.8812	13.9315	13.9868	14.132	13.6647	13.8107	13.9905
BCKDHA	11	P12694	1	18.6272	NA	18.593	20.5124	18.4661	18.9466	18.7801	18.5597	18.6071	18.7338	18.7122	NA	18.4697	NA	18.4527	18.5947	18.4522	18.2977	18.7272	18.4752	18.1415
BCKDHB	7	P21953	1	19.5009	NA	19.2835	19.6891	19.3112	19.962	19.3209	19.7722	19.2686	19.7529	19.2587	NA	19.2697	19.2877	19.2686	19.4066	19.3938	19.2032	19.345	19.0426	19.3987
BCKDK	1	O14874	1	14.3367	NA	14.723	NA	14.8163	14.3451	14.3006	14.9022	13.9016	14.6505	14.7788	NA	NA	NA	NA	NA	NA	NA	NA	NA	NA
BCL10	13	O95999	1	17.9083	NA	18.9492	18.8937	19.0504	17.4564	17.8423	18.2257	18.1539	18.2289	18.5568	20.3725	19.2136	18.3378	18.6042	18.5998	19.0211	18.483	18.6835	18.677	18.0604
BCL2L1	13	Q07817	1	20.9116	NA	20.8671	20.6416	20.9256	20.798	20.828	20.7977	20.7528	20.6113	20.6005	NA	20.5764	21.2114	21.0479	21.0345	20.5904	21.1943	20.7357	21.1081	20.9376
BCL2L12	3	Q9HB09	1	17.1145	NA	16.8526	17.0906	17.859	16.8848	16.8342	17.4541	17.0341	17.7811	17.6747	NA	17.4133	NA	17.0774	18.4922	16.961	18.6484	17.2297	NA	17.2356
BCL2L13	75	Q9BXK5	1	20.5281	NA	20.9131	20.645	20.9551	20.4764	20.6177	20.6621	21.0874	20.6171	20.5145	NA	20.9676	20.857	20.992	20.6427	21.1457	20.6789	21.1145	20.5798	20.7571
BCL7A	7	Q4VC05	1	18.3998	NA	18.531	17.9971	18.5496	18.4867	18.9751	18.5961	18.4602	18.3737	18.4977	NA	18.9009	NA	19.2096	18.4319	19.0589	18.4325	18.3239	18.1961	18.4594
BCL7B	8	Q9BQE9	1	21.4258	NA	21.8853	22.0541	22.0313	21.6	21.5435	21.7017	21.4879	21.6317	21.3508	NA	21.828	20.3838	21.8234	21.9145	21.5382	21.9198	21.6	21.1983	21.3585
BCL7C	4	Q8WUZ0	1	17.2302	NA	18.1638	NA	18.2583	17.3542	17.6315	17.3619	17.754	17.5516	17.5235	NA	NA	NA	NA	NA	NA	NA	NA	NA	NA
BCL9L	1	Q86UU0	0.9957	17.0867	NA	17.4279	NA	17.3988	17.4099	17.1573	17.0657	16.9657	17.5234	18.3124	NA	NA	NA	NA	NA	NA	NA	NA	NA	NA
BCLAF1	143	Q9NYF8	1	23.6772	23.3721	23.5828	23.5089	23.5681	23.7436	23.9226	23.5424	23.724	23.2135	23.4094	22.3315	23.6075	23.0304	23.7449	23.4156	23.724	23.3417	23.4901	23.1031	23.4597
BCOR	19	Q6W2J9	1	18.1394	NA	18.2667	NA	18.3849	18.0235	18.1903	17.9851	17.7969	17.8503	17.7137	NA	18.3374	NA	18.3022	17.7552	17.8915	17.9512	18.1131	17.7958	18.1229
BCORL1	3	Q5H9F3	1	15.0395	NA	16.1755	NA	15.7704	16.1433	16.0474	14.9025	15.0603	14.7825	15.9975	NA	15.0989	NA	14.4638	14.626	15.0216	14.3653	15.3967	15.0752	14.5946
BCR	50	P11274	1	21.2466	NA	21.3309	21.2624	21.2634	21.1969	21.6249	20.986	21.6935	21.2754	20.9656	22.6014	21.3775	20.6973	21.4998	21.0832	21.4799	20.9751	21.5508	20.6668	21.0591
BCS1L	21	Q9Y276	1	18.8398	NA	18.7132	18.9839	18.5842	18.8996	18.8217	19.2678	18.7557	18.9696	19.2524	NA	18.5953	NA	18.4357	19.1415	18.5904	18.8778	18.5782	18.7707	18.9609
BDH2	1	Q9BUT1	1	15.5972	NA	15.2662	NA	15.1054	15.5228	15.4253	16.0728	15.6905	15.4721	15.7931	NA	NA	NA	NA	NA	NA	NA	NA	NA	NA
BECN1	12	Q14457	1	20.0931	22.5399	20.4871	21.1293	20.4541	19.8652	19.7344	20.2965	20.3445	20.2958	20.3547	24.2916	20.2766	20.3165	20.1106	20.4066	20.3587	20.4682	20.2355	20.7009	20.3087
BEND3	7	Q5T5X7	1	17.0111	NA	17.0195	NA	17.3915	17.0051	16.7655	16.9746	16.8179	17.3586	17.1524	NA	17.234	NA	17.5011	17.1453	16.9087	17.2027	16.8797	16.9205	17.076
BET1	1	O15155	0.9996	13.956	NA	NA	NA	NA	NA	NA	NA	NA	NA	NA	NA	13.9251	NA	14.3786	14.1089	14.4031	14.372	14.8488	14.1267	13.8394
BET1L	1	Q9NYM9	0.9999	14.3505	NA	NA	NA	NA	NA	NA	NA	NA	NA	NA	NA	13.7578	NA	14.0809	13.9529	13.94	14.5139	14.4861	14.6392	14.2808
BGN	2	P21810	1	17.7223	NA	17.791	NA	17.7297	17.844	NA	18.0465	18.3146	18.3193	17.8407	NA	16.691	16.9772	16.4718	17.4857	16.4431	17.246	16.1791	20.379	18.6656
BHMT	7	Q93088	1	18.381	NA	17.8775	18.2189	17.7121	18.3902	17.9686	18.4844	18.155	18.833	18.2285	NA	17.4124	NA	17.6026	18.8062	17.8235	19.3393	18.447	17.697	18.8544
BICD2	26	Q8TD16	1	18.2619	NA	18.9575	17.7397	19.1166	18.3372	18.1899	18.0728	18.4	18.8049	18.6733	NA	18.6445	19.5431	18.4502	18.8705	18.5911	18.7286	18.5643	18.7456	18.1566
BICRA	3	Q9NZM4	1	14.3202	NA	13.861	NA	14.0336	14.4035	14.12	14.0208	15.0718	14.0945	14.5436	NA	14.4252	NA	14.5497	14.4772	14.6176	14.5966	14.5612	15.3707	14.5968
BID	12	P55957	1	19.5424	NA	19.5227	20.7051	20.1448	19.6197	19.8769	19.9456	20.2936	20.1098	20.1868	NA	19.532	NA	19.4529	20.2249	19.6143	20.3899	19.5409	20.5828	19.8498
BIRC2	12	Q13490	1	18.8778	NA	19.1455	18.7786	19.1304	18.7545	18.8251	18.8909	19.1603	18.9964	19.0018	NA	19.2476	20.9128	19.1266	18.9456	19.1462	18.803	18.991	18.8852	18.7561
BIRC6	96	Q9NR09	1	21.7351	NA	21.7124	21.7549	21.6472	21.7434	21.8339	21.672	21.6095	21.5718	21.5405	NA	21.7036	21.6374	21.8375	21.4993	21.5456	21.6344	21.5395	21.5918	21.7244
BLM	16	P54132	1	20.2368	21.1824	20.4501	20.9535	20.6021	20.1335	20.2515	20.0141	20.0462	19.6815	20.2085	NA	20.616	NA	20.4457	19.723	19.7662	19.7436	19.8194	19.8049	20.2376
BLMH	59	Q13867	1	22.6128	22.2681	22.8829	22.2529	22.8862	22.4548	22.7837	22.5644	22.7334	22.4211	22.3853	22.9148	22.9998	22.5094	22.8144	22.4955	22.9702	22.5013	22.8112	22.4824	22.5803
BLOC1S2	1	Q6QNY1	0.9967	12.2157	NA	NA	NA	NA	NA	NA	NA	NA	NA	NA	NA	12.5477	NA	11.8817	12.9921	12.48	13.7773	12.2041	13.3109	12.0527
BLOC1S3	7	Q6QNY0	1	18.8204	NA	19.0602	18.883	19.2091	18.9108	19.1512	18.6753	18.9549	18.8357	18.8792	NA	18.9617	18.3902	19.0735	18.7758	18.8808	18.6614	19.0839	19.0129	18.492
BLOC1S4	2	Q9NUP1	1	13.6707	NA	13.8152	NA	14.579	13.2413	14.1951	14.0598	14.4492	13.8711	14.7374	NA	13.7519	NA	13.9102	14.4733	14.0967	13.9886	13.7249	NA	13.5317
BLOC1S5	4	Q8TDH9	1	15.7253	NA	15.9151	NA	16.8054	15.5542	15.137	14.7254	16.2446	16.7778	16.2608	NA	16.7443	NA	15.5543	16.9961	17.0242	16.6758	16.4839	16.6301	15.5552
BLVRA	22	P53004	1	21.1914	20.7173	22.0066	21.0659	22.1631	20.7409	21.8523	20.8308	22.1044	20.6696	20.8179	21.0499	22.1007	21.0625	21.6718	21.1371	22.3486	20.9879	21.9459	21.2909	21.0312
BLVRB	108	P30043	1	26.2864	26.0871	26.245	26.0865	26.1317	26.148	26.5356	26.0585	26.2692	26.0028	26.4875	26.1521	26.2605	25.8877	26.1614	26.1812	26.4998	26.1289	26.3718	26.0799	26.1418
BLZF1	1	Q9H2G9	1	13.4602	NA	NA	NA	NA	NA	NA	NA	NA	NA	NA	NA	13.6358	NA	13.2659	13.8571	13.6224	13.8064	13.7673	NA	13.5362
BMI1	18	P35226	1	22.5621	NA	23.0161	23.3092	22.8977	22.6873	22.4874	22.8407	22.4973	22.8779	23.1959	NA	22.8609	22.0397	23.0297	22.8129	22.842	22.621	22.8976	22.5656	22.3863
BMP1	3	P13497	1	16.9058	NA	16.1288	NA	15.8907	17.1079	16.6637	17.0346	16.2683	16.9568	16.7596	NA	NA	NA	NA	NA	NA	NA	NA	NA	NA
BMP2K	86	Q9NSY1	1	21.5051	NA	21.3514	20.9234	21.2811	21.5111	21.2993	21.478	21.1077	21.3441	21.3272	NA	21.3097	21.3226	21.3439	21.3151	21.128	21.4111	21.1935	21.2972	21.3972
BMS1	109	Q14692	1	21.434	21.5974	21.3466	21.2804	21.3209	21.4206	21.4325	21.3621	21.3264	21.3765	21.3745	21.9357	21.4005	21.0191	21.408	21.2613	21.2308	21.2592	21.2406	20.9529	21.2584
BNIP1	2	Q12981	1	16.5824	NA	NA	NA	NA	NA	NA	NA	NA	NA	NA	NA	16.4233	NA	16.2415	16.6938	15.8595	16.885	15.8606	17.0286	17.626
BNIP2	6	Q12982	1	17.2615	NA	17.4999	NA	17.5215	17.0194	17.7276	16.8594	17.1137	16.9498	17.1458	NA	17.8245	NA	17.7702	17.1242	17.7304	16.8243	17.5707	17.5897	16.9027
BNIP3	3	Q12983	0.9999	16.0035	NA	NA	NA	NA	NA	NA	NA	NA	NA	NA	NA	17.0557	18.1464	16.8981	15.2787	17.3929	15.7796	16.0444	15.0405	16.2152
BOD1L1	81	Q8NFC6	1	20.316	NA	20.3459	20.1843	20.3122	20.3144	20.5684	20.1029	20.3449	20.1556	20.068	NA	20.4159	20.2712	20.5867	20.194	20.4771	20.0692	20.4175	20.3435	20.2285
BOLA2	10	Q9H3K6	1	21.7986	NA	21.2599	21.3406	21.5255	21.7579	21.1219	21.3487	21.0847	21.7525	21.9854	21.3901	21.3294	21.9106	21.3416	22.219	21.324	22.6966	21.2634	22.082	21.6388
BOLA3	3	Q53S33	1	16.3174	NA	16.1681	NA	16.3618	16.636	16.3316	15.8046	16.0666	16.5822	16.5979	NA	16.0954	NA	15.8124	16.8782	15.5043	16.7567	16.3375	NA	15.9364
BOP1	90	Q14137	1	24.13	26.9322	23.9033	24.3922	24.0678	24.2444	24.0037	24.1298	23.8538	23.9843	24.2614	NA	23.9592	23.7693	24.1523	24.1468	23.7965	24.0707	23.8669	24.0022	23.9219
BORA	1	Q6PGQ7	0.9856	11.975	NA	NA	NA	NA	NA	NA	NA	NA	NA	NA	NA	11.5706	NA	12.7385	13.0817	12.3055	12.5283	12.4899	NA	12.3864
BORCS6	7	Q96GS4	1	18.1328	NA	19.0196	NA	19.2638	18.2367	18.7174	18.6432	18.3078	18.2391	18.7288	NA	18.3932	18.1371	18.5682	18.1713	18.6792	18.2333	18.6527	18.9174	17.9507
BPGM	2	P07738	1	13.8466	NA	13.6191	NA	13.6577	13.9662	13.5988	14.0259	13.9147	14.0482	13.4279	NA	13.5302	13.4583	13.8015	14.3085	13.8002	14.8787	13.7255	14.2768	14.3106
BPHL	7	Q86WA6	0.9998	18.4076	NA	18.7528	18.3302	18.5703	18.4268	18.5579	18.3106	18.8412	18.4647	18.2678	NA	19.0204	19.932	18.7289	18.5166	19.274	18.2529	19.2587	17.4504	18.198
BPNT1	46	O95861	1	21.2727	NA	21.2971	20.948	21.3027	21.2372	21.5155	21.261	21.4043	21.1302	21.1111	NA	21.2647	21.1504	21.2094	21.1234	21.3262	21.1989	21.458	21.0812	21.2532
BPNT2	16	Q9NX62	1	21.3989	20.3795	21.1551	21.7721	21.1179	21.7317	21.1237	21.3648	20.8322	21.435	21.1946	NA	21.1841	21.4295	21.2814	21.474	21.0237	21.3093	21.0698	21.2555	21.3903
BPTF	53	Q12830	1	19.7469	19.215	19.6403	19.9316	19.6684	19.7253	19.8728	19.6799	19.6975	19.5141	19.6326	NA	19.6948	21.0396	19.8215	19.6164	19.729	19.6963	19.846	19.6472	19.6313
BRAF	3	P15056	1	17.9658	NA	17.4499	18.0778	17.5246	17.7187	17.6753	18.1769	17.6185	17.2974	18.6571	NA	18.3418	18.3917	17.9795	18.0893	17.8989	17.9981	18.0237	18.3162	17.8343
BRAP	22	Q7Z569	1	21.106	NA	21.1525	21.5593	21.0433	21.1961	21.2886	20.8581	20.8623	21.0009	21.1368	NA	21.3797	21.5572	21.3961	21.2611	21.4026	20.9946	21.0657	20.5179	20.7138
BRAT1	34	Q6PJG6	1	20.4935	NA	20.4281	20.4614	20.5877	20.4102	20.1311	20.851	20.4528	20.6541	20.7838	NA	20.4973	21.1606	20.213	20.859	20.5166	20.9643	20.6171	20.8955	21.0528
BRCA1	6	P38398	1	17.1976	NA	17.1926	NA	17.2094	16.7603	17.1404	16.409	17.0016	16.7461	17.3391	NA	17.237	NA	17.3996	16.9502	16.9997	16.9746	17.3554	17.1654	16.5598
BRCA2	3	P51587	0.9999	17.3486	NA	17.1242	NA	17.2595	17.0741	17.1213	17.2489	17.7283	17.4551	16.8496	NA	NA	NA	NA	NA	NA	NA	NA	NA	NA
BRCC3	15	P46736	1	19.4946	NA	19.5351	19.0907	19.5773	19.5592	19.9743	19.2911	19.644	19.5134	19.5308	NA	19.4592	20.1987	19.775	19.246	19.6999	19.1616	19.7011	19.7193	19.1022
BRD1	3	O95696	0.9997	17.8978	NA	17.6583	NA	17.892	18.2123	17.8252	18.4988	18.9423	18.7097	18.4903	NA	18.2844	17.4444	18.2054	17.7867	18.3045	17.8594	18.2779	18.305	17.5771
BRD2	27	P25440	1	20.3277	NA	20.2329	20.516	20.2105	20.2302	20.314	20.1095	20.1985	20.216	20.1142	NA	20.3232	20.5731	20.3834	20.0639	20.1021	20.0929	20.1187	20.2827	20.192
BRD3	28	Q15059	1	18.7156	NA	18.8144	18.3266	18.9087	18.7249	19.2674	18.6367	19.2477	18.598	18.432	NA	18.7271	18.6724	18.8282	18.3635	18.9506	18.5452	19.0071	18.818	18.5129
BRD4	67	O60885	1	21.1703	NA	21.2192	21.3147	21.1505	21.1239	21.5402	20.9685	21.2667	20.8775	21.1092	20.4182	21.2041	20.6704	21.3062	20.9948	21.3201	20.9576	21.2842	21.4219	21.01
BRD7	18	Q9NPI1	1	21.4861	NA	21.5408	21.5834	21.415	21.3948	21.9172	21.3138	21.5203	21.4467	21.3607	21.3806	21.773	21.3614	21.6685	21.1584	21.8055	21.2928	21.8105	21.2915	21.2647
BRD8	45	Q9H0E9	1	20.476	NA	20.6244	20.3937	20.5256	20.3573	20.6516	20.2681	20.2783	20.2642	20.5168	NA	20.6736	20.7919	20.771	20.3689	20.7119	20.2184	20.6818	19.8564	20.2522
BRD9	15	Q9H8M2	1	23.7239	NA	23.5945	24.0869	23.6423	23.7127	23.8603	23.6733	23.8711	23.9938	23.494	NA	23.9719	22.6543	24.0539	24.2055	24.0108	24.2956	24.1951	24.4284	24.0723
BRF1	2	Q92994	1	18.7005	NA	NA	NA	NA	NA	NA	NA	NA	NA	NA	NA	18.7165	NA	18.8182	18.8166	18.9308	18.7215	19.0419	18.1459	18.5787
BRF2	6	Q9HAW0	1	18.7057	NA	18.6845	NA	18.7483	18.7068	18.5596	18.6954	18.5926	18.3349	18.3633	NA	18.6603	18.8576	18.5719	18.0408	18.3399	18.3237	18.268	18.8379	18.6936
BRI3BP	6	Q8WY22	1	18.6661	NA	18.4323	NA	18.5004	18.0659	18.6864	18.4106	18.411	17.8291	17.856	NA	18.8459	NA	18.9634	18.2082	18.6324	18.3103	18.4921	18.9194	18.3158
BRIP1	1	Q9BX63	0.9932	11.2491	NA	NA	NA	NA	NA	NA	NA	NA	NA	NA	NA	10.7465	NA	10.7235	10.6872	10.421	10.6762	10.2893	12.4622	11.6162
BRIX1	70	Q8TDN6	1	22.4703	22.0529	22.6948	22.4564	22.7085	22.4804	22.0929	22.8573	22.0343	22.5073	22.656	22.4503	22.7144	22.5329	22.6248	22.7774	22.644	22.8527	22.4537	22.567	22.6581
BRMS1	9	Q9HCU9	1	17.9672	22.1074	18.0835	NA	17.9446	18.0463	18.2558	17.7747	18.2663	18.1269	17.9475	NA	18.0862	18.142	18.1237	17.978	18.1144	17.8046	18.4915	17.5796	17.6363
BRMS1L	1	Q5PSV4	1	15.1133	NA	NA	NA	NA	NA	NA	NA	NA	NA	NA	NA	14.6981	NA	15.1482	15.2135	14.8514	15.4208	15.6084	14.7392	15.2044
BROX	28	Q5VW32	1	20.0394	NA	20.1499	19.8025	21.0346	19.8447	20.0338	21.0651	20.826	20.5559	20.3955	20.0567	19.9991	20.4482	19.5625	21.1082	20.4147	21.1297	19.9919	20.9102	21.2352
BRPF1	15	P55201	1	19.7603	21.5492	19.5195	19.1406	19.5805	19.5633	19.7175	19.6205	19.9785	19.702	19.3971	NA	19.6834	18.9026	19.8725	19.7956	19.4645	19.5497	19.7294	19.5751	19.4142
BRPF3	4	Q9ULD4	1	19.3794	NA	19.2909	NA	18.448	19.151	19.6042	18.8437	18.6114	18.9795	20.0754	NA	19.4635	NA	19.7101	19.3387	19.4454	19.4597	19.4889	19.1937	18.9068
BRWD1	7	Q9NSI6	1	18.3507	NA	18.3201	18.9221	18.0617	18.3155	18.4818	17.975	18.4475	18.3237	18.6343	NA	18.3477	NA	18.1999	18.0683	18.3048	18.3876	18.3897	18.1785	18.0508
BSCL2	1	Q96G97	1	16.227	NA	16.0239	NA	15.5167	16.183	16.3861	16.0311	15.4567	15.9734	16.6244	NA	NA	NA	NA	NA	NA	NA	NA	NA	NA
BSDC1	14	Q9NW68	1	18.9115	NA	19.8303	NA	19.8045	18.8347	18.9922	18.2785	19.5372	19.4106	19.2585	NA	20.1397	20.7618	19.4777	19.4097	20.088	19.3699	19.843	18.214	18.503
BSG	90	P35613	1	24.3577	27.5699	23.9905	24.233	23.9914	24.4172	24.3039	24.3889	24.1048	24.2844	24.2302	22.927	24.1956	24.4007	24.1991	24.3887	24.1747	24.3283	24.137	24.3143	24.3256
BST2	8	Q10589	1	20.1307	NA	20.7624	19.8645	20.8323	20.0822	20.4238	19.923	20.5364	20.0116	19.6641	NA	20.627	20.5596	20.7936	19.9012	20.2733	19.577	20.332	19.5168	19.6515
BTAF1	44	O14981	1	20.5979	NA	20.5929	21.1622	20.528	20.7538	20.6518	20.6605	20.4663	20.5996	20.7569	NA	20.5138	20.8881	20.5039	20.5376	20.4482	20.596	20.548	20.744	20.6431
BTBD1	5	Q9H0C5	1	18.7349	NA	18.9441	17.3181	18.7482	18.8057	18.5086	18.6703	18.9978	19.0341	19.0869	NA	18.8934	NA	19.2602	18.504	18.7109	18.9975	18.1785	18.2052	18.9951
BTD	1	P43251	1	15.0171	NA	14.8525	NA	14.9579	14.9206	15.7234	15.064	15.3069	14.9071	14.9181	NA	NA	NA	NA	NA	NA	NA	NA	NA	NA
BTF3	88	P20290	1	24.4678	25.4951	24.6771	24.4497	24.6903	24.5392	24.0033	23.8695	23.8242	24.6379	24.5441	NA	24.6775	24.5565	24.6557	24.7936	24.2259	24.6037	24.1192	24.2135	23.9761
BTF3L4	32	Q96K17	1	22.1362	21.7999	23.0956	21.725	23.1804	22.0556	22.4041	21.0725	22.5015	22.2576	22.625	NA	23.1036	22.7021	22.7925	22.6117	22.9734	22.3643	22.7203	21.8151	21.5566
BTK	95	Q06187	1	22.8366	22.4845	22.3954	22.4028	22.3311	22.7858	22.3542	22.9826	22.3711	22.6268	22.5615	23.3929	22.3561	22.1262	22.4224	22.6373	22.2566	22.9419	22.3933	22.8806	22.8693
BTRC	1	Q9Y297	1	13.9771	NA	13.6214	NA	13.2736	13.7735	13.715	13.3175	13.7161	13.8069	13.9975	NA	NA	NA	NA	NA	NA	NA	NA	NA	NA
BUB1	11	O43683	1	18.8896	20.2166	19.0225	18.7583	19.0622	18.7557	18.8113	18.7792	18.9032	18.7539	18.5603	NA	19.0639	18.7874	19.1651	18.3783	18.506	18.438	18.5177	18.3793	18.5342
BUB1B	59	O60566	1	20.3897	NA	20.484	20.5187	20.5583	20.2614	20.3574	20.2121	20.3058	20.2362	20.1773	NA	20.5477	20.7897	20.6148	20.2099	20.101	20.2748	20.3111	20.1742	20.0656
BUB3	86	O43684	1	23.6439	23.1817	23.5434	23.5397	23.504	23.6732	23.7269	23.5616	23.4585	23.4046	23.3415	22.4755	23.5582	23.4888	23.627	23.4107	23.3985	23.4235	23.3903	23.3857	23.514
BUD13	15	Q9BRD0	1	19.3783	NA	19.3091	19.4408	19.145	19.3997	19.5383	19.0501	19.1207	19.0709	19.134	19.4401	19.3754	18.3064	19.67	19.2033	19.4624	19.2884	19.4856	19.0039	19.288
BUD23	16	O43709	1	20.4977	NA	21.1548	20.5417	21.4497	20.2807	20.0481	20.9508	20.7937	20.9125	20.5754	21.0297	21.2717	20.1737	20.7428	21.0488	20.8479	21.1928	20.5757	20.72	20.6017
BUD31	21	P41223	1	20.5339	21.0738	21.5779	20.9336	21.8572	20.528	20.5238	20.7156	20.5514	21.2697	21.5307	NA	21.5601	21.2303	20.907	21.5813	21.3176	21.8281	20.8753	21.0168	20.7332
BYSL	55	Q13895	1	21.2859	21.8952	21.8387	21.039	22.1575	21.0486	21.1557	22.199	21.6152	21.8582	21.7407	21.5724	22.1219	21.927	21.4629	21.9469	21.9976	22.1086	21.5973	22.1962	22.0819
BZW1	76	Q7L1Q6	1	22.4565	NA	21.5757	22.0999	22.4842	22.4333	21.6109	24.2842	22.1587	22.9415	22.8954	NA	21.5576	23.2711	21.4417	24.135	21.6652	24.2809	21.7696	23.6839	24.5268
BZW2	71	Q9Y6E2	1	21.9215	21.4819	22.0174	22.1031	23.2717	21.8599	21.8278	23.1375	22.5248	22.8159	22.9649	21.4606	22.109	22.7519	21.4592	23.5169	22.4086	23.4172	21.9511	22.7499	23.5033
C11orf54	13	Q9H0W9	1	19.1918	NA	19.6954	20.5225	19.6272	19.2876	19.3781	19.3267	19.6035	19.372	19.54	20.0869	19.6051	19.6399	19.2837	19.0001	19.6253	19.3548	19.8371	19.7155	19.3654
C11orf68	9	Q9H3H3	1	17.8615	NA	18.2042	NA	18.0044	17.8305	17.7637	17.8823	17.7551	18.0131	18.7419	NA	18.1158	19.1922	18.0091	18.2396	18.1859	18.0254	18.2451	18.4311	17.8808
C11orf98	4	E9PRG8	1	16.7621	NA	17.8527	18.1229	18.0185	17.3309	16.9159	16.8034	17.213	17.6182	17.3812	NA	17.2737	NA	17.0593	17.3057	17.4064	17.3577	17.1036	17.6426	17.145
C12orf29	11	Q8N999	1	20.4195	NA	20.4021	20.5479	20.3437	20.5832	20.1675	20.6377	20.0062	20.8767	20.8693	NA	20.4008	21.0007	20.2922	20.9402	20.1355	20.8526	20.0932	20.844	20.737
C12orf4	1	Q9NQ89	0.9999	17.371	NA	NA	NA	NA	NA	NA	NA	NA	NA	NA	NA	17.1987	NA	16.9019	16.9728	16.9161	17.3837	16.8973	17.2568	18.0649
C15orf40	3	Q8WUR7	1	15.0529	NA	15.6526	NA	15.7041	15.0252	15.2586	14.8589	15.6355	15.3366	15.6408	NA	15.6572	18.1725	15.2659	15.7952	15.8798	15.7612	15.3964	14.8719	14.8076
C17orf75	11	Q9HAS0	1	17.8138	NA	18.2697	18.3507	18.2984	17.6501	17.6832	17.9518	17.655	17.7514	18.032	NA	18.5634	NA	18.1246	18.3793	18.7006	18.3381	18.5688	17.7899	18.2057
C17orf80	2	Q9BSJ5	1	14.5642	NA	NA	NA	NA	NA	NA	NA	NA	NA	NA	NA	14.4947	NA	14.4491	14.6355	14.6359	14.5492	14.9135	NA	14.4399
C18orf21	7	Q32NC0	1	16.2975	NA	17.0014	NA	16.993	16.6135	16.3754	16.8621	16.4972	16.2275	16.3206	NA	16.6565	NA	16.6497	16.5437	16.9154	16.5041	16.449	16.6225	16.5948
C18orf25	16	Q96B23	1	19.7702	NA	19.3419	20.11	19.2728	19.7359	19.852	19.6443	19.7968	19.7094	19.6342	NA	19.2302	18.8869	19.5614	19.4277	19.5284	19.4283	19.6491	19.2399	19.6451
C19orf47	9	Q8N9M1	1	17.2529	NA	17.0774	19.0045	17.3745	17.3638	17.2858	17.4975	17.726	17.2907	17.3085	NA	17.3045	NA	17.3523	17.3181	17.3712	16.9964	17.3471	17.5648	16.6674
C19orf53	1	Q9UNZ5	0.9962	14.642	NA	15.2122	NA	15.6906	14.9731	14.8828	15.6962	15.8012	15.8124	15.2343	NA	NA	NA	NA	NA	NA	NA	NA	NA	NA
C19orf54	1	Q5BKX5	1	14.8019	NA	14.8476	NA	15.3248	14.6482	14.554	14.8468	15.2232	14.8549	15.1407	NA	NA	NA	NA	NA	NA	NA	NA	NA	NA
C1GALT1	3	Q9NS00	1	16.3822	NA	16.7693	NA	16.5574	16.4488	16.2854	16.0344	16.1921	16.4095	16.5398	NA	16.7468	NA	16.5184	16.9172	16.8409	16.6485	16.9725	16.2691	16.5357
C1QBP	76	Q07021	1	24.2183	23.8356	23.7906	24.4367	23.7431	24.6346	23.7112	23.9084	23.3093	24.2714	24.2167	23.0162	23.8293	23.6738	23.9298	24.2704	23.8935	24.3171	23.7612	24.0039	23.9279
C1QTNF3	1	Q9BXJ4	0.9993	13.0726	NA	NA	NA	NA	NA	NA	NA	NA	NA	NA	NA	12.9241	NA	13.1618	13.5513	13.4613	13.4305	14.5706	NA	13.3965
C1orf112	5	Q9NSG2	1	17.4704	NA	17.452	17.8484	17.0431	17.3723	17.1528	17.6956	17.1027	17.5132	17.3991	NA	17.5569	NA	17.5312	17.3682	16.7614	17.4862	17.0436	17.7472	17.7537
C1orf122	4	Q6ZSJ8	1	15.4211	NA	16.2924	NA	17.3401	15.4142	16.2705	16.9724	15.8764	16.7949	16.3001	NA	16.0448	NA	15.611	16.1842	15.6405	16.5544	15.3266	16.6147	15.8276
C1orf131	15	Q8NDD1	1	20.6458	NA	21.2262	20.4676	21.1623	20.8844	20.4086	20.5794	20.3638	20.9125	20.9339	NA	21.2542	21.1953	21.1389	20.9151	21.0182	20.9701	20.8457	20.2544	20.3438
C1orf159	1	Q96HA4	0.9939	14.8957	NA	NA	NA	NA	NA	NA	NA	NA	NA	NA	NA	14.3889	NA	14.3741	14.7113	14.56	14.6217	15.0491	NA	14.8072
C1orf167	1	Q5SNV9	0.9972	21.7542	NA	NA	NA	NA	NA	NA	NA	NA	NA	NA	NA	21.5653	20.9581	21.8779	21.6627	21.3719	21.8998	21.2084	21.5517	21.8287
C1orf174	4	Q8IYL3	1	15.6216	NA	15.8709	NA	15.7376	15.2759	14.9464	15.5795	15.3929	15.5135	15.7328	NA	15.4026	NA	16.3805	16.2131	16.4735	16.1796	16.6429	NA	14.5022
C1orf198	8	Q9H425	1	17.6339	NA	17.5698	18.473	17.4074	17.8083	17.0395	17.7989	17.1024	17.9231	17.3807	NA	17.5372	NA	17.6405	17.7091	17.2412	17.6287	17.4261	17.6667	17.6894
C1orf43	1	Q9BWL3	0.9815	12.6945	NA	12.8624	NA	13.4405	12.8242	13.0694	13.1705	13.6691	13.1597	12.7172	NA	NA	NA	NA	NA	NA	NA	NA	NA	NA
C1orf50	1	Q9BV19	1	11.9644	NA	NA	NA	NA	NA	NA	NA	NA	NA	NA	NA	12.7105	NA	11.9183	13.4121	12.609	13.8782	12.7558	13.6024	12.4581
C1orf52	4	Q8N6N3	1	16.1505	NA	16.7516	17.2784	16.8686	16.877	16.1559	16.9851	15.6845	16.4875	16.4391	NA	16.4769	NA	16.0437	16.6164	16.1491	16.9073	15.8388	16.7591	16.586
C20orf27	10	Q9GZN8	1	19.0645	NA	18.8406	20.0583	18.6412	19.2165	18.8587	18.9866	18.4755	19.0152	18.9674	NA	18.4716	19.0108	18.7178	18.9226	18.4785	19.2243	18.8611	19.3839	19.0974
C2CD2	3	Q9Y426	1	15.6209	NA	15.7105	NA	15.5625	15.5332	15.7652	15.5773	15.6408	15.5532	15.3039	NA	15.2871	NA	15.6079	15.3643	15.4604	15.6338	15.6944	15.1768	15.6001
C2CD2L	14	O14523	1	19.7219	NA	19.4527	19.4622	19.2684	19.5768	19.636	19.3572	19.4865	19.6086	19.8538	NA	19.7662	NA	19.5283	19.5565	19.5561	19.3407	19.6685	19.1185	19.4913
C2CD5	20	Q86YS7	1	21.5584	NA	21.2754	21.319	21.3677	21.5163	21.7691	21.5877	21.5173	21.2832	21.2805	NA	21.4864	20.6304	21.4284	21.3109	21.5157	21.5008	21.5199	21.2538	21.4805
C2orf49	6	Q9BVC5	1	21.5858	NA	22.0683	20.9631	22.1824	21.5865	21.8542	21.6219	21.681	21.7833	21.5312	NA	22.1905	23.0891	22.0911	21.6009	21.9525	21.4577	21.7975	21.7548	21.6465
C3	62	P01024	1	23.3191	22.5212	23.7889	23.5907	22.799	23.8874	24.3418	23.0216	23.4989	23.8878	23.6981	NA	22.3929	22.7506	22.5848	23.3881	22.7478	22.8911	23.9494	22.7173	23.2957
C3orf38	4	Q5JPI3	1	16.4139	NA	16.8858	NA	16.7991	16.6423	16.9852	16.7505	16.8519	17.2253	16.78	NA	16.5712	17.5592	16.2224	16.0399	16.2709	16.2889	16.0412	16.8558	16.25
C4A	31	P0C0L4	1	22.296	20.603	22.1093	22.5114	21.6083	22.6986	22.4225	22.4792	22.0118	22.6996	22.6265	NA	21.1911	21.6747	21.3317	22.4935	21.608	22.6293	22.3133	22.201	22.3821
C4BPA	4	P04003	1	19.467	NA	18.541	19.9034	18.0766	19.8118	18.928	19.5641	18.1338	19.3694	19.8102	NA	17.6392	19.1564	17.9497	19.1978	18.2142	19.3058	18.1476	19.8461	20.1206
C4orf33	2	Q8N1A6	1	14.7925	NA	15.8598	NA	16.1638	14.9077	15.1842	15.1614	15.6476	14.8662	15.3546	NA	15.7032	NA	15.0924	14.7238	15.8291	14.6863	15.2725	14.92	14.8233
C5	10	P01031	1	19.7183	NA	20.0126	19.8093	19.1943	20.1458	20.5687	19.4635	19.7498	20.0768	20.0298	NA	19.0376	19.8048	19.2731	19.6703	19.2543	19.309	20.3241	19.4132	19.7075
C5orf22	22	Q49AR2	1	20.0863	NA	19.9796	19.8562	20.0555	20.0408	20.0622	20.1507	19.7683	19.876	19.9961	NA	20.121	20.221	20.1458	20.0118	19.9118	19.7814	19.8479	19.5183	20.0121
C5orf24	6	Q7Z6I8	1	17.9384	NA	18.3261	17.7361	18.3297	17.7659	17.8742	18.1006	17.7554	18.1503	18.629	NA	18.4054	18.3835	18.3102	18.4197	18.5729	18.3059	18.6854	18.9265	18.1877
C5orf51	10	A6NDU8	1	17.5219	NA	17.7447	NA	18.2553	17.5133	17.8	17.8896	17.8224	18.0967	17.9294	NA	17.9222	NA	17.5436	18.8387	18.1344	18.5667	17.642	18.1875	18.5023
C6	1	P13671	1	11.2491	NA	11.3608	NA	11.2873	11.8923	12.1096	10.8059	11.578	11.6874	11.3492	NA	NA	NA	NA	NA	NA	NA	NA	NA	NA
C6orf47	13	O95873	1	19.7255	NA	20.5476	20.7468	20.848	19.5861	20.0694	19.9473	19.9936	19.9927	19.614	NA	20.6965	21.4703	20.3499	19.9663	20.552	19.9172	20.2787	19.9833	19.6392
C6orf89	6	Q6UWU4	1	16.9684	NA	16.7814	16.7432	16.9886	17.0116	16.959	16.9484	17.0492	17.2042	16.9536	NA	16.1305	NA	17.1855	16.6242	16.6307	17.0763	16.9284	NA	16.8245
C7	7	P10643	1	19.7875	19.3332	20.2225	19.5177	19.2042	20.2844	20.747	19.3974	19.7356	20.0576	20.5999	NA	18.4311	18.7039	18.7423	19.5554	18.9824	18.7343	19.9263	18.9171	19.7969
C7orf25	4	Q9BPX7	1	17.7229	NA	18.2429	17.6076	18.1166	18.0088	18.3423	18.0101	17.8931	17.5522	18.1083	NA	17.4403	NA	18.1395	17.2995	18.2669	17.7568	17.8174	17.5574	17.4859
C7orf26	7	Q96N11	1	17.9337	NA	17.9642	17.9017	17.9271	17.9603	18.3173	17.8413	17.9894	17.815	17.6234	NA	18.3905	NA	18.3623	18.362	18.2233	18.326	17.7999	17.1713	18.0625
C8B	6	P07358	1	17.2049	NA	16.9052	NA	17.1936	17.2846	17.521	17.2747	17.2802	17.414	17.4471	NA	16.4542	NA	17.1808	17.4809	17.0264	17.0283	17.6592	17.3654	17.1159
C8G	1	P07360	1	13.771	NA	NA	NA	NA	NA	NA	NA	NA	NA	NA	NA	14.2342	NA	14.1915	14.0322	14.1707	14.2361	14.7699	NA	14.3422
C8orf33	4	Q9H7E9	1	16.2755	NA	16.6916	NA	17.9342	16.1323	16.3421	17.1949	17.368	17.8108	17.4429	NA	17.5572	NA	16.6177	18.1395	17.4777	18.1975	17.3056	17.8172	16.9669
C8orf37	4	Q96NL8	1	14.6747	NA	15.5165	NA	15.2196	14.8491	14.8633	13.8201	14.6805	14.6455	15.5678	NA	15.4635	NA	15.7275	14.6577	15.5596	15.0081	15.4062	13.8327	14.1376
C8orf82	4	Q6P1X6	1	14.6036	NA	14.3885	NA	14.7822	14.4269	14.3888	14.8544	14.6805	15.0371	14.9969	NA	14.5185	14.8318	14.48	14.8875	14.4782	15.0169	14.5467	15.4347	15.025
C9	6	P02748	1	19.5185	NA	19.9354	19.7405	19.1844	20.2866	20.1674	19.4074	19.9527	20.3214	18.9587	NA	19.1575	NA	19.1708	19.6718	19.329	19.2477	20.1204	18.6811	19.2348
C9orf40	2	Q8IXQ3	1	15.7558	NA	16.4343	NA	16.3767	16.5453	16.933	16.7348	17.1276	16.9248	16.2942	NA	16.1316	NA	15.9563	16.7258	16.155	16.6756	16.4979	16.0765	15.896
C9orf64	40	Q5T6V5	1	21.5292	NA	21.4215	21.4047	21.5618	21.3792	21.404	21.7401	21.602	21.4182	21.7223	21.2059	21.5253	21.5827	21.1892	21.785	21.6857	21.838	21.4534	21.4994	21.9536
C9orf78	55	Q9NZ63	1	22.7312	NA	22.872	23.0923	22.8223	22.8651	22.3519	21.5134	22.0222	22.5096	22.6078	22.8702	22.8491	22.4129	22.8948	22.6989	22.3979	22.6364	22.4466	22.1652	21.8913
CA1	108	P00915	1	24.8239	23.5263	23.0341	24.8144	22.8243	25.3173	23.5425	25.1696	23.4632	25.1852	24.9252	24.3769	22.7587	24.4507	22.8226	25.2213	23.0806	25.0506	23.2321	24.8536	25.1596
CA13	2	Q8N1Q1	1	19.0174	NA	18.8048	NA	18.5996	19.0267	18.7531	19.06	18.9621	18.7398	18.6549	NA	18.1049	20.3021	18.3182	18.8417	18.3682	18.4884	19.6251	17.2069	18.6952
CA2	25	P00918;P00921	1	20.4437	NA	19.0805	20.4134	19.0058	20.995	19.3213	20.7306	19.1361	20.9376	20.7008	NA	18.9488	20.4927	19.181	20.6962	19.2294	20.6152	19.1876	20.6379	20.5913
CA3	9	P07451	1	18.5971	NA	17.585	19.3421	17.196	19.4864	17.4016	19.0196	17.7702	19.4628	19.4817	NA	16.9278	NA	17.2561	19.3591	17.6467	18.6399	17.6757	19.361	19.043
CA8	47	P35219	1	22.4145	NA	22.3787	22.0265	22.4063	22.1715	22.8072	22.2048	22.7541	21.9695	21.5564	22.2189	22.4443	21.7614	22.5508	21.9592	22.7686	22.1654	22.8022	22.0229	22.1699
CAAP1	5	Q9H8G2	1	20.2825	NA	20.2436	20.7078	20.3934	20.3302	20.8921	20.2672	20.266	20.4788	20.5373	NA	19.8222	NA	20.0275	20.0984	19.9726	19.9606	20.4246	19.9359	20.0788
CAB39	20	Q9Y376	1	18.8987	NA	18.5325	18.5588	19.2382	18.4421	18.6743	20.984	18.8319	18.9623	18.9879	NA	18.3371	19.3039	18.2535	19.8928	18.3311	20.8085	18.5297	20.0009	20.9501
CAB39L	2	Q9H9S4	0.9998	18.1064	NA	17.7425	16.6564	18.618	17.7072	17.9745	20.2719	18.8052	17.9009	17.3431	NA	17.7905	17.974	17.724	19.0458	18.025	20.1846	18.1234	19.1398	20.1583
CABIN1	20	Q9Y6J0	1	19.2932	NA	19.2821	19.0292	19.3146	19.3037	19.4864	19.3131	19.344	19.2162	19.4408	NA	19.3059	NA	19.2198	18.9892	19.4018	19.2327	19.5862	19.09	19.1434
CACNA1E	2	Q15878	0.9935	17.5555	NA	17.3909	NA	16.7982	18.0385	18.1337	17.0456	17.1627	17.4489	18.5926	NA	16.5159	NA	16.5455	17.4639	17.0372	17.1223	17.6494	16.759	17.5801
CACNG6	4	Q9BXT2	0.994	22.8045	22.0601	22.6948	22.2333	22.5316	23.006	22.8638	22.6789	22.5111	22.5661	23.1735	NA	22.6775	22.0179	22.5008	22.646	22.7071	22.5427	22.6534	21.9471	22.8286
CACTIN	17	Q8WUQ7	1	20.0497	NA	20.1676	20.6816	20.179	20.1149	20.2115	19.9031	20.3393	20.0771	20.0344	NA	20.2261	21.3513	20.3142	20.0884	20.136	19.9197	20.3509	20.1695	19.8554
CACYBP	125	Q9HB71	1	24.5709	23.8459	24.9749	24.5771	25.0409	24.5626	24.2356	24.4267	24.0634	24.7495	24.9206	24.1096	25.0932	24.8242	24.7066	25.0781	24.8591	25.0532	24.5576	24.4909	24.5041
CAD	314	P27708	1	24.0024	23.5296	23.8583	23.8131	23.8121	24.0168	23.9183	23.9877	23.8627	23.9669	23.8151	23.2788	23.8213	23.522	23.9101	23.8363	23.6938	23.9114	23.7445	23.9283	24.03
CALB1	29	P05937	1	19.8684	NA	20.5526	20.119	21.873	19.559	20.1474	19.8123	21.4306	20.2982	20.4264	20.344	20.8851	21.0375	20.2016	21.57	21.1041	20.993	20.453	20.161	20.1696
CALCOCO1	12	Q9P1Z2	1	17.8694	NA	18.0501	NA	17.9194	18.2017	18.2808	17.8904	17.943	18.1786	18.183	NA	17.813	16.6292	17.7077	17.9649	18.0727	17.9062	18.1859	18.1269	17.7943
CALCOCO2	14	Q13137	1	21.0458	NA	21.2899	20.8764	21.1669	21.3041	20.6487	21.1023	20.6367	21.2966	21.3491	NA	21.363	23.0867	21.2904	21.5298	20.7587	21.39	20.8478	20.6767	21.0114
CALM1	79	P0DP23	1	23.881	24.5538	24.8812	24.0643	25.2126	23.561	24.2186	22.6473	24.8104	24.4859	24.4189	23.6322	24.8541	24.5159	24.3848	25.1208	25.0736	25.2061	24.5237	23.8755	23.6934
CALML5	3	Q9NZT1	1	16.3073	NA	16.2189	NA	16.5526	16.1782	16.5441	16.0066	16.6489	15.9856	16.1203	NA	16.3364	NA	16.1665	16.6221	16.4864	16.2338	17.0247	15.89	15.399
CALR	289	P27797	1	26.8297	25.8784	26.8177	26.6578	26.6866	26.8348	27.1911	26.5949	26.5695	26.4003	26.3796	26.4475	26.591	26.361	26.7273	26.4076	26.842	26.4308	26.5473	26.5036	26.5699
CALU	140	O43852	1	24.1494	23.4936	24.2914	24.2433	24.2322	24.2905	24.5963	22.7439	23.6672	23.8257	24.181	23.1843	24.4084	23.591	24.4168	23.9329	24.2933	23.7486	24.1739	23.1485	22.6244
CAMK1	2	Q14012	1	13.8095	NA	13.1009	NA	13.8876	13.2532	13.2847	14.4192	13.6729	14.0885	13.1383	NA	13.6387	NA	12.5506	14.4524	13.5227	14.3867	13.0456	14.9512	14.8092
CAMK2G	31	Q13555	1	19.888	NA	20.3966	20.8988	20.3796	19.7336	20.0961	19.8425	19.8708	19.6589	19.8517	NA	20.31	19.736	20.1783	19.9338	20.4503	19.7802	20.1577	19.6962	19.9263
CAMKK2	1	Q96RR4	0.9864	12.8765	NA	12.3508	NA	12.2909	12.7521	12.5273	12.6188	11.4411	12.5989	13.5293	NA	NA	NA	NA	NA	NA	NA	NA	NA	NA
CAMKMT	1	Q7Z624	1	15.9202	NA	16.0544	15.8211	16.6476	15.874	15.8557	16.5837	17.505	16.7407	16.0638	NA	NA	NA	NA	NA	NA	NA	NA	NA	NA
CAMLG	4	P49069	1	17.0297	NA	16.9596	17.3908	16.9928	16.7899	17.0548	16.802	16.9131	16.8711	16.8926	NA	16.9913	NA	17.0622	17.0525	17.1277	17.2921	17.116	16.6762	17.2211
CAMSAP1	18	Q5T5Y3	1	23.583	NA	23.4438	23.0584	23.2058	23.7184	23.448	23.5047	22.9638	23.398	23.7078	NA	23.1695	22.7525	23.4359	23.455	23.1267	23.356	23.1923	23.8444	23.5447
CAND1	187	Q86VP6	1	23.3493	23.0623	23.6398	23.2392	23.5404	23.4308	23.6054	23.3852	23.4857	23.2631	23.3294	23.4187	23.57	23.3063	23.5217	23.3725	23.6157	23.2673	23.523	23.2006	23.4515
CAND2	20	O75155	1	18.4077	NA	18.4611	18.5061	18.4466	18.4503	18.4981	18.6394	18.6233	18.3452	18.7007	NA	18.5588	NA	18.5269	18.3425	18.5227	18.6362	18.6906	18.7037	18.4925
CANT1	33	Q8WVQ1	1	20.3582	NA	19.9325	20.8501	19.8754	20.5465	20.0982	20.2666	20.1178	20.2414	20.1173	21.2838	20.0966	20.8718	20.1525	20.3887	19.947	20.422	20.1502	19.8993	20.1851
CANX	299	P27824	1	26.0738	25.2511	26.034	25.6824	25.8624	25.8994	26.3042	25.8324	25.5581	25.5075	25.7021	24.6903	26.0781	25.3922	26.1199	25.5765	25.9982	25.8368	25.8219	25.5686	25.7745
CAP1	215	Q01518	1	25.1571	25.8341	25.3536	25.1652	25.3105	25.1516	25.3992	24.9752	25.0986	24.898	24.8509	25.309	25.3817	24.8501	25.3744	24.9757	25.3271	24.8945	25.2791	24.7203	24.8789
CAPG	79	P40121	1	22.4793	22.3149	23.007	22.3813	22.9997	22.0804	23.2127	21.7542	23.1685	21.9659	21.8813	21.8501	23.0287	22.1946	23.1296	22.0141	23.2041	21.8598	23.1954	21.8785	21.7439
CAPN1	129	P07384	1	23.5846	23.6146	23.6998	23.565	23.6914	23.7337	24.0334	23.393	23.8566	23.5077	23.557	23.4976	23.7589	23.0042	23.7724	23.4945	23.816	23.2472	23.7526	23.2514	23.3153
CAPN15	11	O75808	1	21.3307	NA	21.0858	19.8581	20.911	21.2081	21.4783	21.0448	21.3767	21.3942	21.015	NA	21.0793	NA	21.2337	20.995	21.1321	20.9411	21.0262	21.3413	20.9784
CAPN2	105	P17655	1	23.268	22.7081	22.5049	23.1187	22.5211	23.6438	22.7792	23.5149	22.6422	23.3948	23.3124	22.4737	22.5108	22.9109	22.4836	23.4076	22.5937	23.3935	22.6639	23.2185	23.4699
CAPN5	2	O15484	0.9999	17.0039	NA	17.4912	17.1291	17.8918	16.8071	16.4565	17.7294	16.9493	17.6855	17.3359	NA	16.7073	NA	16.5045	17.1759	16.5041	17.3354	16.6683	16.8725	17.1086
CAPN7	41	Q9Y6W3	1	20.9726	NA	20.9291	20.7679	20.9213	21.0674	21.345	20.8613	21.1523	20.8668	20.9171	20.511	20.8343	20.755	20.8808	20.7832	20.9137	20.6923	21.0454	20.6731	20.7691
CAPNS1	44	P04632	1	21.5074	NA	21.3032	21.5031	21.8881	21.41	21.156	22.5432	21.5605	21.9217	22.1901	NA	21.3519	22.5667	21.17	22.8633	21.4144	22.8159	21.2923	22.5785	22.6018
CAPRIN1	100	Q14444	1	23.9303	23.2731	24.491	24.2216	24.4594	24.2928	23.3933	24.3343	23.8271	24.1184	24.0777	23.9827	24.4621	23.8374	24.519	24.2533	23.9994	24.2208	23.9232	24.0461	24.2165
CAPZA1	93	P52907	1	24.2475	24.705	24.5842	23.9316	24.5988	24.2343	24.5073	23.4016	24.2514	24.1212	24.048	23.775	24.6142	24.3666	24.5491	24.1827	24.6	24.0738	24.4802	23.8647	23.435
CAPZA2	49	P47755	1	22.3253	23.505	22.4641	22.0123	22.558	22.2106	22.5505	22.1532	22.5216	22.2975	22.5127	23.2351	22.5473	22.1417	22.3949	22.504	22.7492	22.2202	22.3372	21.8899	21.8736
CAPZB	100	P47756	1	24.1786	24.3821	24.3433	24.1325	24.2815	24.1245	24.4864	23.4712	24.2206	23.9036	24.0409	23.9907	24.3621	24.0932	24.4862	24.0288	24.4072	23.8969	24.3402	23.5606	23.6287
CARD9	13	Q9H257	1	19.2525	NA	19.9927	18.6797	19.5605	19.0436	19.5944	18.8975	19.3514	19.1776	19.2667	NA	19.923	NA	19.9025	19.0461	19.6779	18.9523	19.5707	19.3927	18.5206
CARHSP1	19	Q9Y2V2	1	22.8871	NA	23.387	22.2444	23.0935	22.7532	23.317	22.6985	23.1699	22.8177	22.1778	NA	23.2078	24.5285	22.9235	22.5399	23.4682	22.4431	23.5315	23.2125	23.1331
CARM1	42	Q86X55	1	22.254	NA	22.2005	21.9292	22.151	22.3088	22.4817	22.2782	22.4563	22.1687	21.8334	21.5342	22.1965	21.9821	22.2908	21.9901	22.2669	22.1339	22.3021	22.0614	22.1623
CARNMT1	4	Q8N4J0	0.9997	16.315	NA	16.6403	NA	16.4219	16.6661	16.6616	16.8195	16.6953	16.3817	15.8765	NA	16.216	NA	16.21	16.19	16.3338	16.6284	16.1003	16.3243	16.8328
CARS1	123	P49589	1	22.1321	22.0111	22.0473	22.3793	22.0333	22.4272	21.7417	22.3884	21.8432	22.3492	22.2536	21.2931	22.0844	22.286	22.1119	22.4309	22.0783	22.3658	22.0857	22.0986	22.2925
CARS2	1	Q9HA77	1	11.2491	NA	NA	NA	NA	NA	NA	NA	NA	NA	NA	NA	11.0937	NA	11.2017	11.5943	11.1429	10.9031	11.1957	11.0763	10.7765
CASC3	17	O15234	1	19.7982	NA	19.797	19.512	19.8706	19.5985	19.6979	19.4875	19.9472	19.7771	18.7045	NA	19.9536	21.2064	19.9882	19.5351	19.8082	19.6058	19.8659	19.4903	19.5282
CASK	3	O14936	1	20.6677	NA	20.0259	19.8177	20.2112	20.6407	20.2524	20.6933	19.8609	20.5441	20.4177	NA	20.4823	NA	20.7466	20.1164	20.5887	20.261	21.0805	21.2606	20.6915
CASKIN2	4	Q8WXE0	1	16.8145	NA	17.2561	NA	17.113	17.1745	17.2258	17.2234	17.0386	16.7599	17.1403	NA	17.0416	NA	17.1261	16.9367	16.8065	16.8225	16.9472	16.7513	16.616
CASP10	6	Q92851	1	17.5564	NA	17.956	17.5788	18.1638	17.4696	17.8044	17.6805	17.2424	17.4961	17.6087	NA	18.2681	NA	17.8605	17.6662	17.8967	17.3641	17.1769	17.1261	17.3232
CASP14	1	P31944	0.9999	14.6665	NA	14.6276	14.9122	14.2605	14.8592	15.354	14.1878	14.5835	14.3114	15.808	NA	NA	NA	NA	NA	NA	NA	NA	NA	NA
CASP2	4	P42575	1	17.3769	NA	17.4422	16.9433	18.0118	17.2331	17.0417	17.6317	17.4294	17.5356	17.7967	NA	18.4886	NA	17.8519	18.2113	17.7276	17.7959	17.7903	17.8914	18.0928
CASP3	27	P42574	1	21.516	NA	21.5376	21.4012	21.622	21.5878	21.2355	21.5278	21.6114	21.6764	21.7199	21.2222	21.5335	20.8399	21.5059	21.7726	21.4507	21.7108	21.5901	20.3091	21.4538
CASP4	4	P49662	0.9997	19.1994	NA	18.6096	20.4918	18.7729	19.01	18.8922	19.0682	18.9433	19.2974	19.207	NA	18.7702	NA	18.9755	19.3669	19.0116	19.8397	19.1336	NA	19.3098
CASP6	23	P55212	1	20.7815	19.2066	20.8016	20.1469	20.7282	20.7497	21.0145	20.3491	20.9071	20.6591	20.6252	19.3194	20.8381	20.2592	20.8387	20.5947	20.9716	20.6107	21.0405	20.5208	20.402
CASP8	23	Q14790	1	18.3228	NA	18.8846	NA	18.9555	18.144	18.5312	18.5093	18.7241	18.4084	18.4322	NA	18.9874	19.7431	18.8704	18.4658	18.8678	18.3817	18.8396	18.0762	18.2347
CASP8AP2	2	Q9UKL3	1	15.4101	NA	15.4202	NA	15.2685	15.4858	14.9098	15.1471	15.2567	15.3589	15.2536	NA	15.2023	NA	15.5727	15.2225	14.8859	14.9781	14.802	15.0135	15.2575
CASP9	10	P55211	1	17.3655	NA	17.7134	18.5951	17.3788	17.3984	17.0282	17.3362	18.0664	17.3108	17.3329	NA	17.6565	NA	17.4194	17.7931	17.5555	17.2208	17.2678	17.6151	17.3125
CASS4	8	Q9NQ75	1	17.4956	NA	17.5138	NA	17.5518	17.8231	17.3718	17.527	17.4628	17.569	17.7772	NA	17.4439	NA	17.9587	17.7779	17.4908	17.6684	16.6359	17.0373	17.4343
CAST	131	P20810	1	22.5388	21.9565	22.4969	22.395	22.4866	22.7266	22.9044	22.3884	22.4619	22.498	22.5286	22.3127	22.5425	22.6212	22.7532	22.5242	22.7678	22.3161	22.6046	22.1345	22.2872
CASTOR2	7	A6NHX0	1	17.2936	NA	17.7602	NA	17.3148	17.2035	17.9078	17.3551	17.5874	17.5262	17.5552	NA	17.4682	17.6653	17.3922	17.427	17.7715	17.207	17.9046	17.2625	17.1011
CAT	144	P04040	1	24.498	27.589	24.0682	24.7237	24.032	24.841	24.3782	24.5379	24.246	24.566	24.6357	25.3607	24.0382	24.2884	24.2068	24.6173	24.3265	24.3696	24.2972	24.503	24.5398
CAV1	11	Q03135	1	21.1456	NA	19.2177	22.0312	19.3382	21.8734	19.1634	21.3117	19.6218	21.7007	21.5121	20.8327	18.8724	21.3003	18.8996	21.7291	18.4759	21.2767	19.4185	20.6785	21.3703
CAV2	10	P51636	1	21.104	NA	19.0498	21.2138	19.2333	21.7107	19.6691	21.3624	19.4381	21.7108	22.0579	NA	19.2644	20.5716	19.3223	21.5462	19.3977	21.1173	19.4943	20.3082	21.1234
CAVIN1	94	Q6NZI2	1	24.7485	23.5637	24.556	24.8861	24.6116	25.318	24.4809	24.2031	24.0822	25.1515	24.8571	24.7434	24.6351	24.9945	24.7359	25.1527	24.1185	24.6862	24.0645	24.0543	23.641
CAVIN2	73	O95810	1	22.108	21.7845	22.1164	22.1415	22.1285	22.6076	21.7559	21.369	21.343	22.3508	22.3658	21.9391	22.1302	21.9551	22.2306	22.4631	21.8415	22.1536	21.7815	21.6137	21.2975
CBFA2T2	2	O43439	0.9994	16.8496	NA	16.6757	15.7624	16.3257	16.6832	16.9504	16.3843	16.7571	16.6061	16.4548	NA	16.0925	16.4632	16.8171	16.3715	15.6589	16.0204	16.6291	16.157	16.9106
CBFA2T3	24	O75081	1	19.6424	20.318	20.2793	19.6954	20.0564	19.8987	19.5851	20.2576	19.627	19.9095	19.8828	NA	20.1503	NA	20.4471	19.8063	19.6821	20.169	19.6548	19.3356	19.8568
CBFB	24	Q13951	1	20.8727	23.7868	21.8125	20.8522	22.08	20.7939	20.5706	20.3633	21.4785	21.4191	21.2662	NA	21.9457	21.3834	21.3576	21.6021	21.8951	21.6526	21.314	20.3606	20.6812
CBL	14	P22681	1	19.163	NA	19.2911	19.1864	19.2803	19.0456	19.2462	18.8573	19.3493	19.2134	19.0873	NA	19.5304	19.2977	19.4428	18.8981	19.344	18.8264	19.3123	18.7276	18.8709
CBLB	5	Q13191	1	16.9062	NA	16.2733	17.3371	16.1491	17.2948	16.8106	16.9172	16.3646	16.9537	16.8193	NA	16.4967	NA	16.2987	17.1033	16.7214	16.6996	16.7793	16.6551	16.8616
CBLL1	7	Q75N03	1	19.8195	NA	19.6448	NA	19.8958	19.8469	19.6017	19.8142	19.664	19.8949	19.8868	NA	20.1379	19.72	20.2072	20.0217	20.1701	19.9788	20.1042	19.4281	19.712
CBR1	39	P16152	1	20.967	NA	20.6962	21.0752	20.7487	21.0774	20.7416	21.0456	20.702	21.1784	21.1216	NA	20.7763	20.9832	20.5606	21.2755	20.8308	21.4943	20.8453	21.1411	21.0783
CBR3	1	O75828	0.9939	17.9311	NA	17.5837	17.3599	17.5172	17.7665	17.6252	18.0679	17.557	18.2347	18.546	NA	NA	NA	NA	NA	NA	NA	NA	NA	NA
CBR4	11	Q8N4T8	1	19.4196	NA	19.3054	19.0028	19.0987	19.7007	19.5316	19.6238	19.7408	19.5339	19.0057	NA	19.2281	18.77	19.3176	19.5097	19.5737	19.6161	19.7093	19.7478	19.7025
CBSL	67	P0DN79	1	23.6881	23.8316	23.8726	23.4264	23.8085	23.5744	23.4544	23.8665	23.602	23.6605	23.7207	NA	23.9603	23.2876	23.8319	23.7048	23.7915	23.9362	23.7299	23.5141	24.0075
CBWD2	4	Q8IUF1	1	16.4333	NA	16.2743	NA	16.5652	16.1844	16.1717	16.5893	16.4643	16.7234	16.7332	NA	17.0223	NA	16.4877	16.8813	16.7247	16.8857	16.6267	17.116	16.6741
CBX1	11	P83916	1	20.8191	NA	20.9407	21.5508	20.6479	20.529	21.413	19.2626	19.8765	20.0672	20.4717	NA	21.1706	20.9751	21.0014	20.346	20.6183	19.9804	20.5563	19.3349	19.4524
CBX2	14	Q14781	1	18.0595	NA	18.0388	NA	18.0123	17.945	18.1817	18.0304	18.2179	17.8546	17.7505	NA	18.0878	NA	18.195	17.8673	17.865	18.0913	17.9763	18.0299	18.2866
CBX3	85	Q13185	1	23.2211	22.4834	23.6606	22.9619	23.5825	23.1831	23.4622	21.8995	22.8472	23.0999	23.0295	23.0453	23.4841	22.9244	23.8093	23.0856	23.5082	22.9979	23.3775	22.3119	21.9411
CBX4	7	O00257	1	18.1115	NA	18.3604	17.7821	18.1581	17.9296	18.5187	17.6733	17.8881	17.4127	17.766	NA	18.3835	NA	18.5795	17.6115	18.1111	17.6878	18.0994	18.1933	17.5101
CBX5	50	P45973	1	22.8377	22.3502	22.977	22.8754	23.0355	22.8523	23.434	21.8801	22.6569	22.7007	22.6833	22.7909	23.1305	22.7523	23.2103	22.5932	23.1548	22.5968	23.1441	22.1377	21.6073
CBX8	18	Q9HC52	1	19.4269	NA	19.714	19.3452	19.6871	19.4499	19.6383	19.1565	19.49	19.4189	19.2207	NA	19.7913	20.4575	19.9402	19.4361	19.9414	19.3172	20.03	19.3666	18.7031
CC2D1A	30	Q6P1N0	1	19.6162	NA	19.6118	19.7529	19.6213	19.732	19.5409	19.6328	19.5177	19.6279	19.5621	NA	19.6575	20.3793	19.67	19.6703	19.7415	19.742	19.7602	19.4221	19.4525
CC2D1B	23	Q5T0F9	1	19.4805	NA	19.69	19.5713	19.6415	19.3729	19.7113	19.0971	19.6429	19.4779	19.2773	NA	19.7691	20.702	19.6962	19.3446	19.6972	19.2824	19.7937	19.0993	18.9948
CCAR1	106	Q8IX12	1	22.9417	22.6789	22.9324	22.8215	22.9242	22.9756	23.2715	22.7466	22.7686	22.6577	22.8458	22.7594	22.9404	22.9486	22.9987	22.6876	23.065	22.7711	23.0552	22.5619	22.7135
CCAR2	207	Q8N163	1	23.1644	24.8413	23.2229	23.368	23.1835	23.4121	22.861	23.5545	22.9982	23.3388	23.2894	22.5782	23.28	23.1318	23.2478	23.4803	23.2649	23.6492	23.2033	23.2889	23.5005
CCDC117	6	Q8IWD4	1	19.6898	NA	20.2946	20.0679	20.4491	19.9919	19.9142	19.7766	19.9846	20.1225	20.079	NA	20.5997	20.9734	20.1664	20.1276	20.4265	20.2027	20.6414	20.1237	19.5852
CCDC12	10	Q8WUD4	1	17.7272	NA	18.8044	NA	19.0987	18.0749	17.8513	17.4473	18.1993	18.3252	18.7377	NA	19.1101	18.5966	18.9595	18.8811	19.0193	18.8484	18.6106	17.9959	17.6246
CCDC124	33	Q96CT7	1	19.6575	20.1087	20.74	21.2567	21.0899	20.1857	19.6518	19.3084	20.1501	20.5386	20.7535	20.9253	21.0629	21.766	20.4595	20.9961	20.9668	20.5172	20.6645	19.967	19.6883
CCDC134	2	Q9H6E4	1	17.0439	NA	NA	NA	NA	NA	NA	NA	NA	NA	NA	NA	16.893	16.425	17.304	17.2921	16.9885	17.0506	17.0477	17.2113	16.8985
CCDC137	13	Q6PK04	1	17.8646	NA	18.6628	20.4974	19.2373	18.6752	17.696	19.2543	18.029	18.8639	18.5925	NA	19.1245	20.1533	18.6313	18.784	18.1571	18.8872	18.2833	18.4772	17.8873
CCDC138	1	Q96M89	0.9907	15.6756	NA	15.9378	NA	15.5157	16.429	16.2149	15.2455	15.5187	16.0841	15.0139	NA	NA	NA	NA	NA	NA	NA	NA	NA	NA
CCDC14	4	Q49A88	1	17.6864	NA	17.5975	NA	17.4327	17.4911	17.4824	17.3608	16.8929	17.4595	17.6573	NA	17.9525	NA	17.8432	18.0214	17.7712	17.3443	17.6646	NA	17.7827
CCDC158	2	Q5M9N0	0.9988	17.3134	NA	NA	NA	NA	NA	NA	NA	NA	NA	NA	NA	18.1374	19.2728	18.6242	17.2271	18.077	16.9772	17.5479	16.7459	16.6852
CCDC174	3	Q6PII3	1	14.4504	NA	14.6218	14.0723	14.6479	14.3252	14.427	14.7372	14.349	14.608	14.8249	NA	14.4086	NA	14.4107	14.1262	14.2778	13.9686	14.1556	NA	14.2524
CCDC18	3	Q5T9S5	0.9987	19.382	NA	19.4314	20.2568	19.6639	19.3091	19.4807	19.044	19.7752	19.5867	19.204	NA	NA	NA	NA	NA	NA	NA	NA	NA	NA
CCDC22	17	O60826	1	19.1286	NA	19.3117	19.7121	19.609	19.0004	19.1167	19.5245	19.5705	19.4462	19.5239	NA	19.2524	19.9447	18.8997	19.4557	19.426	19.2294	19.056	19.4947	19.3665
CCDC25	22	Q86WR0	1	20.7134	19.7657	20.2344	20.623	20.1983	20.95	20.5438	20.7432	20.1678	20.6598	20.5296	NA	20.4532	20.5161	20.3104	20.6749	20.2719	20.6888	20.4428	20.9866	20.6968
CCDC43	7	Q96MW1	1	18.6496	NA	19.5603	20.1961	19.3662	18.591	18.4676	19.2052	18.4465	18.7978	18.919	NA	20.5295	19.7687	19.651	19.2143	20.2881	19.1812	19.8787	18.4045	19.8252
CCDC47	81	Q96A33	1	22.4351	22.6813	22.4981	22.4898	22.458	22.5086	22.316	21.8088	21.8831	22.2524	22.2483	23.2111	22.6333	21.9519	22.641	22.3298	22.3215	22.361	22.2236	22.056	21.8226
CCDC50	26	Q8IVM0	1	21.2572	22.6062	21.3368	21.6563	21.5813	21.5986	21.129	21.3207	21.0639	21.5271	21.0588	NA	21.6284	21.1362	21.6417	21.4444	21.4814	21.485	21.5839	21.2138	20.887
CCDC51	3	Q96ER9	1	14.914	NA	14.6478	NA	14.9924	14.5709	14.7426	16.0576	15.1142	14.8997	14.3816	NA	14.6524	NA	14.2745	15.032	15.1722	15.6332	15.052	15.3826	14.765
CCDC59	9	Q9P031	1	18.5667	NA	19.339	19.1348	19.3767	18.9444	18.3397	18.8752	18.9351	19.3346	18.4358	NA	19.2895	NA	19.3705	19.2108	19.0896	18.9482	19.1397	18.6656	18.0462
CCDC6	60	Q16204	1	21.6988	24.4346	22.2162	22.317	22.293	22.0867	21.4832	22.1875	21.8608	22.0762	22.0926	22.3685	22.257	22.2891	22.3439	22.1406	22.2416	22.1443	22.2552	22.0063	22.0417
CCDC61	3	Q9Y6R9	1	18.0962	NA	18.9181	NA	18.967	17.8838	18.7381	17.8148	18.4101	17.7318	17.8333	NA	18.6831	NA	18.8092	17.9818	18.4414	17.8975	18.633	17.7655	17.6591
CCDC71L	4	Q8N9Z2	1	17.3242	NA	NA	NA	NA	NA	NA	NA	NA	NA	NA	NA	18.4316	17.9544	17.8162	18.0881	18.3458	17.7702	17.9129	17.6675	17.4642
CCDC8	14	Q9H0W5	1	18.8508	NA	18.5886	NA	18.7681	18.7765	18.8056	18.637	18.7844	18.9997	18.2742	NA	18.6176	NA	18.7312	18.7176	18.4866	18.5531	18.8017	18.7544	18.5293
CCDC82	2	Q8N4S0	1	16.2671	NA	16.1537	NA	16.0698	16.2953	16.2803	16.2246	15.8395	16.1127	16.0996	NA	16.3851	NA	16.2454	16.0512	16.4044	16.1801	16.493	16.6645	16.2568
CCDC86	37	Q9H6F5	1	22.5483	NA	22.9758	23.0851	22.9693	23.1336	22.4457	23.002	22.2234	23.0181	22.9338	22.819	23.0456	23.094	23.2202	22.9988	22.9227	23.0176	22.7534	22.7265	22.0805
CCDC88A	37	Q3V6T2	1	18.9633	NA	19.5094	19.1297	19.5122	18.7142	19.404	18.5661	19.5306	18.7345	18.7279	NA	19.688	21.0677	19.5916	18.6732	19.7154	18.6001	19.5711	19.2231	18.4602
CCDC88C	2	Q9P219	1	17.2475	NA	17.3708	NA	17.7233	18.2196	17.3715	17.1661	16.7977	17.5061	17.0842	NA	17.1678	NA	17.1791	17.5341	17.27	17.3665	17.4218	16.3652	16.8336
CCDC9	28	Q9Y3X0	1	20.134	NA	20.253	20.045	20.4004	20.3191	20.1464	20.074	19.6411	20.1427	19.9554	NA	20.3595	20.6979	20.4415	20.1996	20.1733	19.9501	20.148	19.3916	19.3852
CCDC90B	6	Q9GZT6	1	17.5572	NA	17.1341	18.3668	17.3079	17.5561	17.6195	18.5347	17.4618	17.3748	17.4073	NA	17.8425	18.7835	17.6539	17.5148	17.7873	17.6491	17.6823	16.9054	17.6057
CCDC91	8	Q7Z6B0	1	19.2278	NA	19.3418	NA	19.3232	19.1203	19.2823	19.1953	19.1042	19.2132	19.7626	NA	18.9408	18.9035	19.2293	19.2646	19.0239	19.2504	19.1153	19.4329	19.222
CCDC93	26	Q567U6	1	19.1903	19.047	19.775	19.041	19.7265	19.0847	19.1504	18.9948	19.3995	19.2804	19.352	NA	19.8797	NA	19.4964	19.4888	20.1474	19.7051	19.8376	19.3677	19.2895
CCDC97	12	Q96F63	1	18.1134	NA	18.5544	19.3055	18.4959	18.2063	18.2868	17.8215	18.3664	18.1685	18.3601	NA	18.7948	16.7557	18.646	18.2263	18.7466	17.6574	19.1329	19.0791	17.4353
CCM2	2	Q9BSQ5	1	13.5573	NA	NA	NA	NA	NA	NA	NA	NA	NA	NA	NA	13.3406	NA	13.2832	13.5765	13.2788	12.9655	13.7461	14.3848	13.3086
CCN1	5	O00622	1	19.0833	NA	17.1047	18.5225	16.9459	19.212	17.8244	19.3858	18.1633	19.0433	18.8897	NA	16.8931	17.8782	16.8293	18.9919	17.1996	19.5535	17.7577	19.6688	19.5247
CCNA2	29	P20248	1	19.9173	NA	19.9638	19.7361	20.5853	19.7433	19.7496	20.6507	20.0122	20.6251	20.4947	NA	20.0247	NA	19.8557	20.8794	19.7485	20.8572	19.7991	20.6905	20.9194
CCNB1	25	P14635	1	20.3915	NA	20.5865	20.0416	21.4322	20.1496	19.9781	21.2798	20.0773	21.2454	21.4418	NA	20.5763	20.3773	20.0707	21.6227	20.1765	21.6831	19.8628	21.5673	21.4495
CCNB2	3	O95067	1	20.4357	NA	19.9985	19.1614	20.3001	20.2183	20.2885	20.7148	20.4932	20.17	19.7387	20.6957	20.3687	19.992	20.5105	20.9767	20.6291	21.1818	20.4798	20.8667	20.807
CCNC	5	P24863	1	17.5126	NA	17.4981	NA	17.3903	17.0457	17.7337	17.4189	17.3068	17.489	17.7931	NA	17.358	16.3289	17.3373	17.6887	17.2079	17.4605	17.2857	17.3091	17.6466
CCND3	1	P30281	1	14.8927	NA	14.8573	NA	15.554	14.2236	15.2515	15.782	15.854	15.3821	15.3307	NA	NA	NA	NA	NA	NA	NA	NA	NA	NA
CCNDBP1	3	O95273	1	16.9293	NA	16.7365	NA	17.802	16.6707	16.8021	17.7787	17.8189	17.5019	17.3732	NA	16.6468	NA	16.6333	17.7296	17.0729	17.5931	16.8538	17.2557	17.6328
CCNE2	1	O96020	0.9999	11.2491	NA	NA	NA	NA	NA	NA	NA	NA	NA	NA	NA	10.7678	NA	10.5759	11.5196	10.5997	11.3191	11.1003	11.0145	11.4419
CCNH	17	P51946	1	19.7191	NA	19.971	19.6503	20.5007	19.5574	19.3988	20.6952	19.9726	20.0922	20.2881	NA	20.143	20.2568	19.6427	20.5727	20.3254	20.5959	19.8745	20.4209	20.2596
CCNK	20	O75909	1	20.2539	NA	20.4368	20.067	20.5199	20.1967	20.1434	20.5915	20.3325	20.3976	20.3107	NA	20.6477	20.3393	20.6148	20.368	20.6828	20.3471	20.6516	19.8939	20.4059
CCNL1	5	Q9UK58	1	17.7862	NA	17.5691	18.3029	17.5222	17.725	17.7567	17.9946	17.6955	17.7324	17.7126	NA	17.819	NA	18.2754	17.2857	18.1357	17.4038	17.239	16.8497	17.9658
CCNL2	5	Q96S94	1	17.475	NA	17.4176	17.074	17.3572	17.2572	17.4984	17.2687	17.3302	17.6492	17.5961	NA	17.2384	NA	17.3934	17.7341	17.001	17.5259	17.0279	18.8332	18.3698
CCNQ	1	Q8N1B3	0.9992	13.7678	NA	NA	NA	NA	NA	NA	NA	NA	NA	NA	NA	13.271	NA	13.4413	14.3765	13.3454	13.9349	13.8725	NA	13.6733
CCNT1	37	O60563	1	21.2232	20.9021	20.9436	21.2276	20.9464	21.1786	21.1577	21.2045	21.0093	21.0668	21.0084	NA	21.0228	21.1156	21.0632	20.9171	20.8669	21.0219	20.9367	20.9716	21.0791
CCNT2	4	O60583	1	16.6455	NA	17.0898	NA	16.7443	15.6401	16.6685	15.6541	16.9415	15.9893	NA	NA	16.5235	NA	16.3248	16.5104	16.2424	16.2445	17.1721	15.4812	16.0189
CCNY	11	Q8ND76	1	19.6907	NA	19.7706	19.678	19.8474	19.849	19.8444	19.7515	20.0316	19.9606	19.6729	NA	19.7493	19.567	19.7702	20.0754	19.7261	20.0383	19.8459	19.822	19.7799
CCNYL1	1	Q8N7R7	0.9973	18.4001	NA	18.5719	18.5376	18.7563	18.4149	18.5461	18.5656	18.635	18.478	18.3498	NA	NA	NA	NA	NA	NA	NA	NA	NA	NA
CCP110	3	O43303	1	18.564	NA	18.6741	17.5747	18.644	18.452	18.491	18.6433	18.3784	18.5884	19.0363	NA	18.7557	18.5807	18.9408	19.0496	18.9996	19.1813	17.8952	19.6399	19.2274
CCPG1	8	Q9ULG6	1	17.6503	NA	17.5563	18.3401	17.4279	17.6979	17.2908	17.4475	17.3525	17.4904	17.3935	NA	17.5336	NA	17.4484	17.4153	17.0433	17.3386	17.2112	17.2464	17.352
CCRL2	1	O00421	0.9579	13.8009	NA	NA	NA	NA	NA	NA	NA	NA	NA	NA	NA	13.7726	NA	13.5912	13.6664	13.8734	13.3136	13.9787	14.0634	13.6954
CCS	25	O14618	1	21.4368	NA	21.9313	21.3541	22.2852	21.3587	21.518	21.6364	22.1369	21.7359	21.9412	22.0652	21.8964	21.5398	21.6565	22.126	22.2647	22.1806	21.7298	21.4132	21.5128
CCSER2	1	Q9H7U1	0.9911	16.1989	NA	NA	NA	NA	NA	NA	NA	NA	NA	NA	NA	15.5569	NA	15.74	15.9452	15.6361	15.5817	16.036	16.8028	16.509
CCT2	292	P78371	1	25.9386	27.2398	25.7745	25.8294	26.0659	25.8442	25.6645	26.6248	25.9564	26.1877	26.233	26.7465	25.8037	26.2237	25.5098	26.6379	25.9343	26.6084	25.5102	26.2643	26.4653
CCT3	254	P49368	1	25.1598	24.7457	25.3911	24.9265	25.5247	24.972	24.8247	25.5685	25.1414	25.2803	25.1798	25.5138	25.5183	25.2375	25.081	25.4429	25.414	25.5537	25.1729	25.248	25.48
CCT4	273	P50991	1	25.7212	25.3846	25.6581	25.4301	25.801	25.6632	25.4355	26.1909	25.7169	25.7467	25.7196	25.9442	25.684	25.4479	25.4284	26.0035	25.705	26.1072	25.4324	25.9094	26.2515
CCT5	272	P48643	1	24.7471	24.4516	24.98	24.5227	25.3216	24.5734	24.4077	25.5222	24.6843	25.014	25.0999	24.9199	25.1406	24.9189	24.5158	25.333	25.1086	25.3872	24.5854	25.056	25.4022
CCT6A	141	P40227	1	25.1224	24.9016	25.2111	24.754	25.6215	24.8825	24.7571	25.7674	25.1982	25.2735	25.1522	25.1284	25.3795	25.1197	24.8913	25.4357	25.3991	25.5648	24.9133	25.3488	25.6769
CCT7	218	Q99832	1	25.3429	25.7302	25.2685	25.0184	25.4203	25.2142	24.9805	25.7455	25.1877	25.4488	25.371	25.9425	25.3153	25.0686	25.1012	25.5947	25.2909	25.6314	24.9982	25.497	25.7849
CCT8	387	P50990	1	26.519	25.8745	26.2565	26.3774	26.1654	26.6175	26.2479	26.5747	26.0402	26.4169	26.1573	25.6363	26.2819	26.1273	26.3083	26.3859	26.062	26.4937	26.066	26.2964	26.5265
CCZ1B	11	P86790	1	19.1699	NA	19.0665	19.4047	19.5443	18.8251	18.7199	19.9205	19.5385	19.4117	19.5307	NA	19.3833	19.364	19.1008	19.6348	19.4962	19.5849	19.123	19.0542	19.865
CD109	3	Q6YHK3	0.9999	16.6646	NA	16.6556	16.15	16.2813	16.9304	16.9927	16.6421	16.5802	16.9688	16.7711	NA	16.0299	NA	16.0948	16.679	15.9602	16.1124	17.2274	16.3379	16.7719
CD151	12	P48509	1	22.2905	NA	22.0769	22.1661	21.9842	22.8232	21.6872	22.4532	21.6573	22.2727	22.3847	NA	22.003	22.0072	21.9726	22.545	21.3326	22.0684	21.3305	22.8035	22.4117
CD226	1	Q15762	0.9997	15.8368	NA	15.4959	NA	15.69	15.5114	15.8786	15.7168	15.1567	15.642	15.8315	NA	NA	NA	NA	NA	NA	NA	NA	NA	NA
CD274	2	Q9NZQ7	0.9999	22.5403	NA	17.6523	NA	15.7948	16.1375	16.3881	15.9751	17.4393	16.0313	17.1625	NA	20.6126	NA	20.5625	20.7042	20.5853	20.1914	20.4665	21.8083	21.0211
CD276	1	Q5ZPR3	1	16.2268	NA	16.2867	NA	16.296	16.2446	16.7392	16.5102	17.2291	16.3324	16.248	NA	NA	NA	NA	NA	NA	NA	NA	NA	NA
CD2AP	89	Q9Y5K6	1	22.0739	NA	22.3264	22.0097	22.2645	22.11	22.4243	21.7805	22.0375	21.7942	21.8035	21.7431	22.4054	21.8598	22.4767	21.8971	22.2344	21.6498	22.1496	21.6989	21.6717
CD2BP2	48	O95400	1	21.5334	NA	21.6586	21.4113	21.6454	21.6308	21.6317	21.1045	21.4845	21.4754	21.3704	NA	21.7096	21.0928	21.852	21.4559	21.766	21.4566	21.7356	20.9163	20.8463
CD300A	5	Q9UGN4	1	16.5821	NA	17.168	NA	17.2213	16.2267	17.0545	16.114	17.1334	16.1884	16.126	NA	17.2843	NA	16.9109	15.992	16.9513	16.0259	17.0737	16.7925	16.086
CD320	4	Q9NPF0	1	17.7768	NA	17.9516	16.7685	17.9554	17.9821	17.3117	18.0127	17.1449	17.601	18.4794	NA	18.0781	17.9786	18.0123	17.6817	17.0668	17.8243	17.1332	17.7098	18.0939
CD33	4	P20138	1	16.6156	NA	17.3703	NA	17.4649	16.0748	17.5891	15.7487	17.7949	16.0365	15.9307	NA	17.0613	18.6646	17.2664	15.6955	16.7279	15.5753	16.9389	17.1871	15.7971
CD36	21	P16671	1	21.3195	NA	19.7336	21.1478	19.6153	21.7435	19.7875	21.5071	19.4326	21.5253	21.3415	20.6196	19.1449	20.3879	19.3476	21.4323	19.5023	21.3233	19.6672	21.1855	21.6105
CD44	66	P16070	1	23.0953	NA	21.6846	22.9689	21.4437	23.5988	21.7556	23.3152	21.5284	23.2704	23.1797	22.0455	21.3757	22.5386	21.5179	23.3538	21.0876	23.2935	21.2906	23.3332	23.4007
CD46	19	P15529	1	20.4219	NA	20.5366	20.1021	20.284	20.2078	20.7591	20.3048	20.6224	20.1779	19.8461	NA	20.5919	20.2832	20.612	20.3324	20.6141	20.1979	20.5583	20.141	20.3448
CD47	20	Q08722	1	21.3623	20.5466	21.184	20.81	21.1124	20.8517	21.4496	21.2988	20.9405	20.7204	20.6595	NA	21.3052	20.6876	21.3374	20.6417	21.0705	21.0974	20.9526	21.0086	21.4363
CD53	12	P19397	1	22.7063	22.2157	23.5547	22.735	24.0024	21.9161	23.5763	21.898	23.9343	22.0469	21.6818	21.9313	23.7828	22.4278	23.9316	21.4893	23.9415	21.8115	23.7023	21.845	21.5062
CD55	39	P08174	1	22.8024	NA	22.1481	22.8512	22.1656	23.0608	22.1972	22.9641	22.0674	22.8106	22.7593	NA	22.1121	22.201	22.0719	22.7138	21.8386	22.6344	21.7225	22.3006	22.9703
CD58	6	P19256	1	19.9117	NA	19.8847	19.525	19.5684	19.9994	20.2603	19.875	19.8497	19.8834	20.0709	NA	19.7729	18.9445	19.9661	19.5909	19.831	19.5254	20.0166	19.79	19.6108
CD59	19	P13987	1	23.1809	22.1405	23.175	23.668	23.1197	23.7423	23.3632	23.1829	23.6537	23.1648	23.6356	NA	22.8052	23.155	23.0156	23.2561	23.2189	22.8774	23.3749	22.9137	22.9509
CD63	35	P08962	1	23.5246	NA	23.2786	23.1164	23.3391	23.606	23.6063	23.4014	23.3975	23.466	23.1594	24.0792	23.4288	22.9836	23.5252	23.4637	23.3034	23.2273	23.2823	22.9506	23.3341
CD69	3	Q07108	0.9975	18.8902	NA	18.7749	NA	18.2294	19.0925	18.5142	18.735	17.909	18.7914	19.4106	NA	18.3816	NA	18.4566	19.0426	18.288	18.976	18.0748	19.6425	19.3379
CD81	20	P60033	1	21.0242	25.267	20.8093	21.1835	20.6773	20.9153	20.8928	20.8999	20.7308	20.5791	20.6532	NA	20.8808	20.6665	20.9326	20.6562	20.4866	20.4844	20.4218	20.8088	20.8448
CD82	7	P27701	1	18.0212	NA	18.0611	18.9196	17.8939	18.0407	18.5101	17.7814	18.4686	18.033	18.1118	NA	18.0691	NA	18.178	17.7798	18.4565	17.7674	18.285	17.622	17.6545
CD84	9	Q9UIB8	1	17.4921	NA	17.9882	NA	17.9168	17.0795	18.3842	16.6765	18.3005	17.1468	17.2121	NA	18.1104	NA	18.1985	16.8558	17.9992	16.7752	18.1057	16.6582	16.6776
CD9	1	P21926	0.9997	19.1614	NA	NA	NA	NA	NA	NA	NA	NA	NA	NA	NA	18.0914	NA	18.2485	19.3275	18.2271	19.6874	18.5188	19.5463	19.8963
CD99	11	P14209	1	19.3922	NA	20.0795	18.7817	20.8697	19.3243	19.3946	19.4377	19.9895	19.6015	21.124	NA	20.3715	19.0575	20.0089	19.9085	20.3541	19.9678	20.4245	19.7413	19.6104
CD99L2	1	Q8TCZ2	1	14.7541	NA	NA	NA	NA	NA	NA	NA	NA	NA	NA	NA	15.6094	NA	15.7397	13.6716	15.7797	13.7955	15.4957	13.8098	13.5526
CDAN1	23	Q8IWY9	1	19.4072	NA	19.6561	19.8512	19.6132	19.2315	19.5852	19.3846	19.6941	19.3302	19.3688	NA	19.4863	19.2428	19.5222	19.0739	19.6232	19.1476	19.6492	19.5976	19.3041
CDC123	30	O75794	1	21.2196	24.2445	20.9285	21.2908	21.0751	21.6954	20.1	21.7881	20.185	21.5889	21.5285	21.0168	20.7457	21.9432	20.7862	21.8384	20.1493	21.6938	20.1239	21.1339	21.7167
CDC14A	4	Q9UNH5	1	17.1291	NA	16.8595	NA	16.5916	16.823	16.8832	16.449	16.0018	16.41	17.5649	NA	17.0188	NA	17.1634	17.0314	16.3712	16.4795	16.481	16.8536	17.1025
CDC16	38	Q13042	1	21.3598	NA	21.2571	21.7161	21.2882	21.3689	21.0849	21.6095	21.1707	21.473	21.4385	NA	21.2335	21.0733	21.172	21.4492	21.3422	21.6245	21.3431	21.401	21.4356
CDC20	14	Q12834	1	19.701	NA	19.5699	19.6605	19.4965	19.592	19.2495	19.6995	18.9958	19.5144	19.3961	NA	19.3666	19.5395	19.4909	19.4253	18.6426	19.6488	18.8744	19.7255	19.8462
CDC23	20	Q9UJX2	1	20.1629	NA	19.3934	21.2973	19.917	19.9016	19.9318	21.5309	19.6675	20.2172	20.7708	NA	19.4418	19.5308	19.4255	20.7933	19.6256	21.3428	19.8417	20.9487	21.4153
CDC25C	6	P30307	1	18.4192	NA	18.8017	17.7037	18.3731	18.3792	18.8026	18.0567	18.235	18.2833	18.5527	NA	18.487	NA	18.5483	18.0578	18.3202	18.1922	18.3097	18.7252	18.4889
CDC27	46	P30260	1	20.589	23.4739	21.1276	21.0524	21.1474	20.5491	20.6105	20.7774	20.8371	20.6271	20.3852	20.4554	21.143	20.9214	21.162	20.583	20.9449	20.5415	21.0242	20.7467	20.6407
CDC34	14	P49427	1	20.3941	NA	20.9555	20.6044	20.9486	20.6339	20.2787	20.3581	20.5676	20.7904	20.4606	20.5448	20.9691	20.0335	20.8475	20.8556	20.958	21.0539	20.9726	19.8892	20.2177
CDC37	119	Q16543	1	23.66	24.642	24.48	24.0748	24.3893	24.3413	23.3062	24.3092	23.6586	24.4592	24.6816	24.1747	24.5274	24.1717	24.3056	24.8115	24.4022	24.6558	24.2308	24.3077	24.589
CDC40	52	O60508	1	20.1265	NA	20.0051	20.2563	19.7534	20.0832	20.1973	19.9004	19.7994	19.8668	20.0034	19.8104	20.0403	20.8965	20.1157	19.9396	19.9732	19.8921	19.9298	19.7047	20.0363
CDC42	46	P60953	1	23.1915	24.6097	23.6712	23.2656	23.6238	23.2655	23.1835	23.4756	23.0345	23.1161	23.5128	24.1802	23.7213	23.179	23.6122	23.3098	23.6025	23.1952	23.2231	23.305	23.5887
CDC42BPA	87	Q5VT25	1	22.0126	NA	21.7687	21.7619	21.6577	22.1845	21.8965	22.0128	21.5596	21.9669	22.0441	22.0601	21.7799	21.6293	21.9547	22.0655	21.6337	21.8763	21.6874	21.8305	22.0165
CDC42BPB	34	Q9Y5S2	1	20.8842	NA	20.2885	21.2122	20.21	21.2681	20.6137	21.0294	20.5401	21.126	21.2855	NA	20.2002	21.4601	20.3088	21.1818	20.3708	21.0668	20.421	20.7591	21.1525
CDC42EP1	7	Q00587	1	17.7531	NA	18.5496	NA	18.5822	18.0982	17.4973	18.414	17.8303	18.1985	18.6183	NA	17.9079	NA	17.9561	18.0666	17.9645	17.817	17.8776	17.8748	17.9312
CDC42EP4	13	Q9H3Q1	1	18.0072	NA	17.8008	NA	17.9272	17.9167	18.1643	17.7333	17.9438	17.8546	17.8043	NA	17.937	NA	17.9895	17.8825	17.8487	17.7064	18.1215	18.4376	17.7567
CDC45	72	O75419	1	21.9531	21.1398	21.7021	21.8813	21.6267	22.0542	21.1688	22.0523	21.2799	21.9962	21.9165	NA	21.7559	21.6917	21.941	22.029	21.5622	21.9814	21.694	21.8836	21.9812
CDC5L	153	Q99459	1	22.0004	21.884	22.4675	22.0469	22.4281	22.28	21.8438	21.8533	22.0002	22.1657	22.0773	22.2755	22.5407	22.0091	22.4608	22.1949	22.2862	22.164	22.2782	21.6926	21.4491
CDC7	9	O00311	1	21.426	NA	21.2566	21.5997	21.2214	21.4262	20.9908	21.3445	21.4424	21.2014	21.1795	NA	21.0362	20.7093	21.0828	21.3543	20.5675	21.4072	20.777	21.4199	21.545
CDC73	75	Q6P1J9	1	22.1113	20.9628	22.3211	21.9509	22.1397	22.0542	21.8575	22.0372	21.7337	21.8786	22.125	21.387	22.318	21.9647	22.258	22.0993	22.0975	22.1668	22.123	21.9268	22.0569
CDCA2	34	Q69YH5	1	19.4334	NA	19.4695	18.1873	19.4898	19.2572	19.361	19.4066	19.1676	19.2297	19.3163	NA	19.5458	19.0274	19.6027	19.1914	18.9537	19.2221	18.9852	19.2715	19.0332
CDCA3	1	Q99618	0.9148	13.9236	NA	14.5649	NA	14.4495	14.6164	14.0824	14.1061	15.0858	14.6827	14.5569	NA	NA	NA	NA	NA	NA	NA	NA	NA	NA
CDCA5	7	Q96FF9	1	18.5531	NA	19.7926	19.6884	19.8123	18.6748	18.3082	19.2004	18.76	19.2676	19.5319	NA	19.7762	19.3334	19.642	19.3244	18.7383	19.6696	18.8604	18.726	18.9068
CDCA7	2	Q9BWT1	1	17.4085	NA	17.9464	16.1175	17.9107	16.8393	17.5898	16.5991	17.0279	17.1771	17.3831	NA	NA	NA	NA	NA	NA	NA	NA	NA	NA
CDCA8	1	Q53HL2	0.9992	15.1769	NA	NA	NA	NA	NA	NA	NA	NA	NA	NA	NA	15.5636	NA	15.3097	15.358	15.9474	15.7646	15.3008	14.5156	15.4817
CDCP1	15	Q9H5V8	1	19.0078	NA	18.6905	19.1507	18.6489	19.4239	18.9766	19.1838	18.8987	19.2366	19.2567	NA	17.9527	18.3718	18.2858	19.3015	17.9286	18.7528	18.22	18.561	19.2633
CDH12	1	P55289	1	15.6163	NA	15.5254	NA	15.6923	15.5798	15.9694	15.1639	15.5345	15.3239	15.2039	NA	NA	NA	NA	NA	NA	NA	NA	NA	NA
CDH2	1	P19022	1	13.1328	NA	NA	NA	NA	NA	NA	NA	NA	NA	NA	NA	12.7339	NA	12.7878	12.7871	12.9442	12.8681	13.5184	NA	13.1145
CDH5	1	P33151	1	13.6498	NA	13.2654	NA	13.4836	13.5932	14.8991	13.5391	13.824	13.9683	13.6982	NA	NA	NA	NA	NA	NA	NA	NA	NA	NA
CDH6	2	P55285	1	14.6521	NA	14.6714	NA	14.1533	15.0484	15.2474	14.598	15.3323	14.9555	15.0816	NA	NA	NA	NA	NA	NA	NA	NA	NA	NA
CDIN1	4	Q9Y2V0	1	16.8791	NA	17.3531	NA	17.2105	17.1393	17.5679	16.7282	17.4554	17.3864	17.535	NA	17.1168	NA	16.9774	17.6429	17.202	17.7073	17.2635	17.8182	16.9268
CDIPT	8	O14735	1	19.3179	NA	19.8296	18.1746	19.8479	19.805	20.6674	19.8593	20.7096	19.6045	18.5552	NA	19.0819	20.25	19.2604	18.9424	19.5466	19.2165	19.5003	18.7114	19.4702
CDK1	97	P06493	1	23.8382	23.0247	23.8224	23.6788	24.1115	23.7138	23.3347	24.2723	23.6802	24.1387	24.2461	23.3492	23.7811	24.0379	23.5487	24.6765	23.7454	24.6989	23.5167	24.3445	24.4688
CDK11A	1	Q9UQ88	1	14.74	NA	14.6135	NA	14.4167	14.7013	14.691	14.6927	14.6294	14.6733	14.3884	NA	NA	NA	NA	NA	NA	NA	NA	NA	NA
CDK11B	79	P21127	1	22.6785	22.3796	22.6378	22.7822	22.5436	22.7343	22.7205	22.7125	22.409	22.5047	22.5878	NA	22.6296	22.7928	22.6425	22.6596	22.494	22.7662	22.4049	22.5751	22.6635
CDK12	47	Q9NYV4	1	20.2538	NA	20.4092	20.5231	20.4266	20.1638	20.4874	20.0256	20.3043	19.9495	20.1467	NA	20.5028	20.817	20.5528	19.9686	20.439	19.9483	20.3155	20.0495	19.9799
CDK13	18	Q14004	1	18.6562	NA	18.7914	17.9716	18.9177	18.5778	19.0944	18.5199	19.1043	18.797	18.7309	NA	18.9252	18.3401	18.8362	18.475	18.9518	18.1423	18.5877	19.1826	18.5485
CDK17	3	Q00537	0.9791	19.0552	NA	19.4429	NA	19.1179	18.7994	19.291	18.8784	19.3924	19.0497	18.965	NA	19.1471	NA	19.7176	19.4186	19.8187	18.6432	19.7643	NA	18.9107
CDK2	31	P24941	1	21.0905	NA	20.9675	20.4747	21.2791	20.8387	20.9432	21.4516	21.1312	21.1309	20.8718	21.1908	20.9962	20.9069	21.0359	21.4418	20.9536	21.6686	20.8981	21.6684	21.8687
CDK4	13	P11802	1	19.6559	NA	19.6249	20.1488	20.0701	19.5895	19.3312	20.5626	19.7092	20.356	20.2048	NA	19.7943	22.2678	19.4763	20.506	19.8467	20.5091	19.7641	20.6506	20.3877
CDK5	39	Q00535	1	20.3524	NA	20.4564	20.1621	20.6037	20.1888	19.8932	20.8782	20.2717	20.4999	20.629	NA	20.4166	20.449	20.0246	20.916	20.6441	21.1546	20.3647	20.6953	20.9401
CDK5RAP1	24	Q96SZ6	1	18.9671	NA	18.8932	19.8707	18.8344	18.9873	18.6143	18.9805	18.9407	19.0195	18.9936	NA	18.7398	19.4052	19.0249	19.0003	18.8828	18.9195	18.8087	19.273	18.8877
CDK5RAP2	24	Q96SN8	1	20.1223	NA	20.3321	20.2607	20.1284	20.2112	20.0473	20.2206	19.936	20.3478	20.0364	NA	20.1918	21.0444	20.1568	20.2624	20.0773	20.2467	20.0777	20.0206	20.0398
CDK5RAP3	27	Q96JB5	1	20.8224	NA	21.1483	21.1224	21.4286	20.4864	20.825	21.0672	21.5112	20.8834	20.5057	20.5943	21.4017	20.8736	21.0563	21.1062	21.4708	21.052	21.1798	20.6518	21.0848
CDK6	50	Q00534	1	21.7475	22.8542	22.2171	21.7196	22.3315	21.4318	21.9475	21.7547	22.2315	21.5531	21.4223	23.3536	22.2898	21.603	22.0933	21.7222	22.2884	21.6918	22.0782	21.5731	21.7804
CDK7	14	P50613	1	18.7694	NA	18.6445	18.4355	18.9067	18.6803	18.4487	19.6019	18.5095	19.0011	18.8423	NA	18.5012	19.2155	18.4478	19.3508	18.5541	19.5411	18.5014	19.3028	19.4972
CDK8	3	P49336	0.9982	16.9177	NA	17.0482	NA	17.0337	17.0335	16.5363	16.7933	16.9733	16.8423	16.6879	NA	17.2449	17.963	17.398	17.0918	17.4599	17.3167	17.2356	17.8733	17.397
CDK9	23	P50750	1	18.9863	NA	19.0154	21.1424	19.7928	18.6742	18.2888	19.9814	19.3862	19.6986	19.5316	NA	19.0473	18.8605	18.7038	20.1449	19.2774	20.1611	19.0715	19.7997	19.7288
CDKAL1	50	Q5VV42	1	20.609	20.055	20.6488	20.7366	20.6137	20.7647	20.5537	20.6068	20.6169	20.6925	20.2435	NA	20.6434	20.2739	20.7117	20.6025	20.3868	20.5478	20.4592	20.3596	20.5072
CDKL5	3	O76039	0.9999	19.8551	NA	19.9758	20.1898	20.2379	19.7049	19.6285	20.3855	20.0414	20.3931	19.7975	NA	19.9896	20.394	19.5376	20.5521	20.3593	20.7537	20.1828	20.7802	20.5388
CDKN1B	5	P46527	1	17.7847	NA	17.6402	18.1421	17.55	17.6981	17.9843	17.6365	17.4545	17.5987	17.7231	NA	18.3503	NA	18.1729	17.8975	18.864	17.9521	18.6292	17.1308	17.4229
CDKN1C	5	P49918	1	15.4824	NA	15.7802	NA	16.1882	15.5373	15.5072	16.1059	16.6685	15.7385	15.8988	NA	16.2027	NA	15.4757	15.6791	17.5192	15.9763	16.4751	16.217	15.4929
CDKN2AIP	64	Q9NXV6	1	20.3615	NA	20.2581	20.573	20.188	20.3459	20.5827	20.1899	20.2732	20.114	19.9191	NA	20.3834	21.0085	20.4659	20.1164	20.3475	20.1815	20.2813	20.2009	20.2364
CDS2	15	O95674	1	19.103	NA	19.3792	20.0978	19.2862	18.9694	19.5963	19.062	19.8982	19.1632	19.0714	NA	19.209	20.7318	19.3815	18.8939	19.3224	18.8052	19.3714	19.107	18.6478
CDT1	5	Q9H211	0.9999	13.9403	NA	15.2885	NA	15.3656	14.0552	13.4956	14.4599	14.702	14.5575	15.1538	NA	15.6236	NA	14.4219	14.8703	15.1574	15.1566	14.6037	15.2547	14.2871
CDV3	50	Q9UKY7	1	21.8887	20.796	22.7353	22.3706	22.8297	22.2182	21.5171	22.6684	22.0157	22.5164	22.2913	22.355	22.737	22.1659	22.6341	22.5299	22.6185	22.4824	22.5676	21.9898	21.6286
CDYL	38	Q9Y232	1	20.9371	NA	20.7369	20.8316	20.5864	21.0187	20.9206	20.9045	20.3827	20.765	21.0468	NA	20.7342	20.8986	20.6981	20.8406	20.4204	20.5111	20.6434	20.8373	20.9298
CEBPZ	118	Q03701	1	21.7812	22.7652	21.7242	21.7648	21.6482	21.7948	21.7018	21.8211	21.3877	21.7117	21.6029	21.5272	21.7102	21.8131	21.8042	21.6016	21.533	21.8371	21.5603	21.7166	21.6528
CELF1	47	Q92879	1	21.6473	NA	21.584	21.5294	21.739	21.733	21.3408	22.2333	21.7011	22.1254	21.7081	NA	21.7224	21.7341	21.3305	22.2148	21.6573	22.2615	21.5338	22.2465	22.1374
CELF2	13	O95319	1	19.9908	NA	20.3563	19.1386	20.663	19.9961	20.2855	20.0949	20.4481	20.1484	20.1658	18.6244	19.9461	19.4384	19.7109	20.0583	19.7944	20.5472	19.8006	20.5867	20.4985
CELSR2	1	Q9HCU4	0.9911	11.2491	NA	11.3765	NA	11.2083	11.0608	12.0217	10.7458	12.1423	10.8042	11.3292	NA	NA	NA	NA	NA	NA	NA	NA	NA	NA
CEMIP2	2	Q9UHN6	0.9947	19.2599	NA	19.5589	19.8736	19.0941	19.7064	20.0384	18.9465	19.4225	19.446	20.1401	NA	19.0941	20.3149	19.3468	19.8318	19.5441	19.5684	19.983	19.8941	19.1286
CENPB	15	P07199	1	20.9564	NA	20.9157	20.8362	20.8966	20.8227	21.3764	20.5152	20.8574	20.87	20.9395	21.3806	20.9147	20.2904	20.8509	20.7585	20.9634	20.7081	20.9225	20.6169	20.755
CENPC	25	Q03188	1	21.0043	NA	20.8953	19.8384	21.0465	20.8512	21.2994	20.6757	21.3159	20.6913	20.8575	NA	21.1242	21.809	21.2554	20.7189	21.1887	20.6923	21.1367	20.8021	20.8008
CENPE	7	Q02224	1	17.2472	NA	17.2151	NA	17.2732	17.1762	16.914	17.2528	16.9376	17.5546	17.592	NA	16.921	NA	16.3958	17.024	16.3044	16.9598	16.4477	17.8373	17.6892
CENPF	48	P49454	1	20.827	21.9205	21.1232	21.2815	21.0171	20.9527	20.6706	20.9019	20.714	20.9009	20.9453	22.0004	21.1917	21.6447	21.222	20.8365	20.6192	20.9704	20.6419	20.6339	20.7856
CENPJ	5	Q9HC77	1	15.6108	NA	15.7197	NA	15.3775	15.4593	15.0233	15.7469	15.2038	15.2292	15.4764	NA	15.4497	NA	16.0242	15.3351	15.1832	15.3503	15.4821	15.2861	15.5282
CENPL	2	Q8N0S6	1	14.7451	NA	14.3769	NA	14.702	14.5547	14.9202	14.9375	14.9409	14.8968	14.8534	NA	14.1555	NA	14.5265	14.3807	14.2871	14.183	14.9823	14.551	14.7959
CENPM	1	Q9NSP4	0.9992	14.9275	NA	NA	NA	NA	NA	NA	NA	NA	NA	NA	NA	14.9006	NA	15.1948	14.4005	15.2211	14.9229	15.0543	15.2627	14.7945
CENPN	2	Q96H22	0.9895	12.7248	NA	12.7515	NA	13.2631	12.7276	12.0586	13.8327	13.5174	13.0341	13.285	NA	12.9763	NA	13.282	13.5115	13.6884	13.8729	13.0333	NA	14.0885
CENPO	3	Q9BU64	1	15.0134	NA	15.2607	NA	15.3028	14.5937	15.0953	15.5144	15.1305	14.7992	14.6223	NA	15.2814	NA	15.0935	15.1472	15.1432	15.2693	15.223	15.3264	15.0196
CENPQ	2	Q7L2Z9	0.997	15.3308	NA	15.7172	NA	15.7683	15.3398	15.0813	14.981	15.1269	15.8565	16.206	NA	15.7479	NA	14.9942	15.5185	15.3771	15.6249	14.6341	16.4838	15.9171
CENPT	3	Q96BT3	1	17.7843	NA	17.8429	17.1644	17.7785	17.7999	17.96	17.7791	17.8705	17.5919	17.5624	NA	NA	NA	NA	NA	NA	NA	NA	NA	NA
CENPU	10	Q71F23	1	17.7087	NA	17.745	19.4438	17.832	17.5969	17.8252	17.5426	17.6454	17.6188	17.5396	NA	17.6669	NA	17.7044	17.3465	17.1713	17.0059	17.3077	17.6677	17.5137
CENPV	23	Q7Z7K6	1	21.2572	NA	21.0689	20.9302	20.9449	21.3502	21.2326	21.1233	20.7417	21.0216	20.8222	NA	21.1378	20.9095	21.3661	20.9989	21.2574	21.1398	21.173	20.9905	21.1108
CENPVL1	3	A0A0U1RR11	0.9976	19.9808	NA	19.7108	20.2494	19.7544	20.2403	20.0409	20.323	20.4761	20.4368	20.5864	NA	19.3639	NA	19.449	19.8336	19.5372	19.7334	19.3439	20.2394	20.2112
CEP104	3	O60308	0.9956	17.2829	NA	17.5203	17.6977	17.3339	17.1736	17.2672	16.9509	17.1339	17.2336	16.6942	NA	17.249	NA	17.3081	17.031	17.4421	17.1006	17.304	16.9341	16.8205
CEP120	1	Q8N960	0.906	20.1443	NA	NA	NA	NA	NA	NA	NA	NA	NA	NA	NA	20.2666	20.1576	20.5132	20.0914	20.0512	19.8291	19.9098	19.9222	19.7851
CEP131	29	Q9UPN4	1	19.237	NA	19.5739	19.3684	19.5817	19.3864	19.1148	19.1793	18.9988	19.3449	19.4101	NA	19.8693	NA	19.7416	19.5439	19.6149	19.2409	19.567	18.6769	18.9702
CEP135	4	Q66GS9	0.9999	17.9665	18.0906	18.676	18.5888	18.5244	18.1332	18.4141	17.8126	18.4016	18.416	18.5985	NA	18.4619	NA	18.4815	18.7308	18.7951	19.0239	18.6781	19.1298	18.3638
CEP152	9	O94986	1	17.6075	NA	17.6024	17.8288	17.6788	17.6139	17.7148	17.3815	17.6209	17.5338	17.6219	NA	17.3718	NA	17.6462	17.7169	17.6886	17.8061	17.7347	17.9371	17.2952
CEP170	111	Q5SW79	1	21.2176	20.5733	21.2751	21.4636	21.3784	21.0794	21.5541	20.9762	21.3514	20.9409	21.0544	NA	21.4047	20.8448	21.4791	20.8343	21.2567	20.8234	21.223	20.8249	20.9054
CEP170P1	5	Q96L14	1	16.0149	NA	16.596	NA	16.1895	16.6142	17.1448	16.4529	17.1586	16.5903	16.6294	NA	15.2987	NA	16.489	16.0917	16.3949	16.4963	16.9291	16.6777	16.3917
CEP192	9	Q8TEP8	1	17.2192	NA	17.1926	16.5721	16.6926	16.9393	17.3574	17.0088	17.5384	17.0363	17.2636	NA	17.6088	20.7756	17.3469	17.3473	17.2723	16.8917	17.4356	17.4306	17.241
CEP250	5	Q9BV73	1	16.9228	NA	17.2755	NA	16.7798	16.9456	17.0202	17.3614	16.9846	17.2234	17.1487	NA	16.7503	16.4569	17.2303	16.9953	17.1221	16.7284	17.1296	17.1754	16.6628
CEP290	2	O15078	0.999	17.3484	NA	17.8158	17.5147	18.0093	16.9323	17.1785	17.3883	17.7425	17.6857	17.5449	NA	19.0145	NA	18.279	18.8717	18.228	18.3747	18.5511	NA	17.3057
CEP350	9	Q5VT06	1	17.061	NA	16.9815	17.6097	16.831	16.92	16.8627	16.9459	16.9205	16.9775	16.8446	NA	17.0317	17.6142	17.221	17.1014	16.7709	16.7532	17.2371	17.7141	16.7618
CEP41	5	Q9BYV8	1	16.8716	NA	16.5885	NA	16.707	17.0013	16.6917	17.0712	16.6122	17.1892	17.2874	NA	17.1512	NA	17.3598	17.5039	17.5515	18.2543	17.6446	18.1562	17.6569
CEP43	15	O95684	1	20.179	22.1374	20.9685	20.4777	20.8032	20.3572	20.7171	20.2703	20.5175	20.3115	20.4898	NA	20.8909	22.884	20.6552	20.5856	20.519	20.5146	20.4125	20.3655	20.1724
CEP44	9	Q9C0F1	1	19.6006	NA	19.7773	17.897	19.159	19.2066	19.5183	19.76	19.1372	19.6939	19.787	NA	19.6753	18.6061	19.4761	19.6836	19.6318	19.6557	19.9104	19.1615	19.6045
CEP57	1	Q86XR8	0.9997	16.3341	NA	NA	NA	NA	NA	NA	NA	NA	NA	NA	NA	16.6211	17.9611	16.3358	16.5743	16.4131	16.6223	16.5083	15.9809	16.3585
CEP76	6	Q8TAP6	1	18.1573	NA	17.8115	17.902	17.9232	18.1434	18.0255	18.1507	18.0035	17.9336	18.0899	NA	17.9266	NA	18.1109	18.2282	18.2847	18.1602	18.5402	18.7772	18.2266
CEP78	1	Q5JTW2	0.9974	12.5263	NA	NA	NA	NA	NA	NA	NA	NA	NA	NA	NA	12.7016	NA	12.642	12.8023	12.3005	12.0614	12.6722	13.2817	12.6052
CEP85	13	Q6P2H3	1	18.2677	NA	18.7772	19.0466	18.3944	18.1537	18.0701	18.5983	18.6275	18.1198	18.7727	NA	18.8186	19.0174	18.7274	18.8585	18.404	19.0259	18.4532	18.7727	18.7231
CEP95	2	Q96GE4	1	12.9649	NA	13.1754	NA	12.9312	13.0787	12.5228	12.5764	12.2058	13.056	12.0925	NA	12.8183	NA	12.8967	12.3167	12.4343	12.7908	12.3303	12.651	12.7368
CEP97	10	Q8IW35	1	18.8598	NA	18.7507	NA	18.4481	19.1387	18.6293	19.0353	18.3803	18.9193	19.0305	NA	18.8153	20.254	18.9013	18.9289	18.5956	19.0507	18.7037	18.9852	18.9267
CEPT1	8	Q9Y6K0	1	20.1759	NA	19.8654	20.0873	19.9217	20.1334	20.0165	20.174	19.991	20.1132	19.9393	NA	20.1626	20.9734	20.2473	20.1973	20.1711	20.115	20.1236	20.326	20.1972
CERS2	15	Q96G23	1	22.4632	NA	22.3234	22.1666	22.4179	22.51	22.517	22.7599	22.3169	22.5583	22.6393	NA	22.2574	21.8735	22.4094	22.5275	22.2318	22.7187	22.1158	22.3532	22.5373
CERS5	1	Q8N5B7	1	11.2491	NA	NA	NA	NA	NA	NA	NA	NA	NA	NA	NA	10.7528	NA	11.2415	11.59	10.9681	11.2071	10.8876	NA	11.4233
CERT1	43	Q9Y5P4	1	20.5298	NA	20.4088	20.2081	20.2558	20.5043	20.8336	20.2899	20.3879	20.3465	20.363	19.6712	20.5123	20.3626	20.514	20.2508	20.5975	20.2676	20.5542	20.1397	20.3579
CES2	7	O00748	1	17.692	NA	17.7129	20.0936	17.7576	17.7824	17.8213	17.9553	18.1319	17.8492	17.9554	NA	17.5032	18.3555	17.5254	17.5187	17.6292	17.533	17.6378	17.45	17.5885
CETN2	11	P41208	1	18.3877	NA	19.4426	NA	20.3632	18.5219	18.6364	18.0745	19.432	19.313	19.9077	NA	19.3106	19.8274	18.8065	19.6924	19.5138	19.6141	18.9343	18.8042	18.5407
CETN3	1	O15182	1	14.0831	NA	NA	NA	NA	NA	NA	NA	NA	NA	NA	NA	14.1331	NA	14.1656	15.3909	14.5462	15.3569	14.3608	15.0519	14.4335
CFAP100	9	Q494V2	0.9904	25.717	NA	26.4869	26.5424	25.3384	26.6348	26.8086	25.2486	25.9301	26.3374	26.5317	NA	24.8788	25.7734	25.1611	25.8237	25.2938	25.2241	26.487	25.1355	25.5014
CFAP20	16	Q9Y6A4	1	20.2863	NA	19.8489	19.8817	20.0807	20.0166	19.8566	21.5009	20.1845	20.3673	19.4961	NA	19.3866	19.4088	19.5446	20.6601	19.312	21.4634	19.2912	21.5255	21.6095
CFAP298	20	P57076	1	18.6762	NA	18.9339	18.6316	19.3415	18.5921	18.6393	18.9087	18.8376	19.6954	19.9448	NA	19.167	20.8034	18.5444	20.1657	19.0775	20.0206	18.7814	19.5484	19.1871
CFAP36	3	Q96G28	1	14.9042	NA	15.7135	NA	16.0468	15.1913	15.0243	15.4464	15.7816	15.6517	15.5043	NA	16.4027	NA	15.2923	15.6985	15.9598	15.4641	15.3705	NA	15.5354
CFAP410	3	O43822	1	14.9856	NA	NA	NA	NA	NA	NA	NA	NA	NA	NA	NA	15.1087	NA	15.0436	15.519	15.3376	15.3586	15.4111	15.9191	14.8383
CFAP97	3	Q9P2B7	1	16.2687	NA	16.2302	NA	15.4021	16.1563	16.9696	15.4434	15.5027	16.0579	17.2872	NA	15.8303	NA	16.144	15.8045	15.4864	15.7283	15.6998	15.8931	16.0036
CFB	5	P00751	0.9996	20.5057	NA	21.036	20.4648	20.063	21.2238	21.487	20.0687	20.7402	20.7599	21.0341	NA	19.2517	NA	19.7566	20.5723	19.9619	19.6998	21.1719	19.8538	20.1031
CFD	1	P00746	0.9947	15.5442	NA	NA	NA	NA	NA	NA	NA	NA	NA	NA	NA	15.0517	NA	14.6959	15.6182	15.4766	15.0014	16.4624	17.1876	15.8617
CFDP1	17	Q9UEE9	1	20.3525	NA	20.3525	19.9395	20.3875	20.3558	20.5371	19.7138	20.3446	20.1184	20.1728	NA	20.3408	NA	20.5818	19.9521	20.1426	19.8427	20.0525	19.5962	19.4319
CFH	19	P08603	1	19.441	NA	19.6307	19.5434	19.5556	19.4753	19.9983	18.9668	19.5724	19.5467	19.4165	NA	19.6724	18.5793	19.7931	19.326	19.4264	18.9865	19.6362	19.6054	19.1513
CFI	6	P05156	1	19.2693	NA	19.7248	19.7133	18.9054	20.012	20.1993	18.9756	20.202	20.0183	18.9795	NA	18.6357	20.7353	18.6661	19.1633	18.9628	18.8034	19.9995	18.8141	19.1737
CFL1	109	P23528	1	25.4199	25.2797	25.5733	25.3707	25.9656	25.3504	25.2506	24.5224	25.4848	25.7448	25.867	25.4779	25.4741	25.8647	25.2818	26.5363	25.7661	26.789	25.158	25.5143	25.3641
CFL2	3	Q9Y281	1	15.6153	NA	NA	NA	NA	NA	NA	NA	NA	NA	NA	NA	15.5933	NA	15.7446	16.3064	15.9448	16.4358	15.5102	15.681	15.5381
CGGBP1	6	Q9UFW8	1	19.2959	NA	19.7552	19.875	20.3968	19.1172	19.1375	19.779	19.5996	19.8318	19.4522	NA	19.763	20.2751	19.7187	19.7055	19.9267	19.8554	19.8692	18.9505	19.0464
CHAC2	2	Q8WUX2	1	16.8934	NA	17.4666	NA	17.314	16.9201	16.7575	17.0358	17.0287	16.993	17.0188	NA	16.9968	NA	17.0344	16.8549	16.8409	16.665	16.7631	17.5988	16.9376
CHAF1A	46	Q13111	1	19.6736	NA	19.7271	20.0179	19.6481	19.5921	19.5821	19.5926	19.4849	19.4909	19.6183	NA	19.6943	19.8425	19.727	19.4332	19.3958	19.464	19.3364	19.5743	19.5242
CHAF1B	40	Q13112	1	21.2691	NA	20.973	21.1275	20.9418	21.2161	20.9905	21.1352	20.8132	20.9527	20.9315	NA	21.1561	21.4761	21.1458	21.0837	20.7839	21.0877	20.9816	21.1795	21.2038
CHAMP1	63	Q96JM3	1	20.4271	20.3301	20.4393	20.3707	20.3093	20.3827	20.668	20.2137	20.1814	20.2893	20.4838	NA	20.4118	20.2522	20.4725	20.1199	20.4118	20.0911	20.3752	20.3131	20.2105
CHCHD10	1	Q8WYQ3	1	14.9254	NA	15.6733	NA	15.9673	14.4915	14.5176	15.384	14.9483	15.0976	14.8139	NA	NA	NA	NA	NA	NA	NA	NA	NA	NA
CHCHD2	12	Q9Y6H1	1	20.0106	NA	20.8725	20.8461	22.0387	19.5623	19.9033	21.4798	20.0494	20.6517	20.7355	NA	21.2621	21.281	20.8986	21.7099	20.6416	22.0252	19.9712	20.9207	21.2798
CHCHD3	44	Q9NX63	1	21.9764	NA	22.7147	22.1793	23.5803	21.9298	22.0072	21.4283	22.8662	22.792	23.0122	22.7776	22.8962	23.1555	22.2524	23.5201	23.2194	23.4658	22.4898	22.3749	21.9471
CHCHD4	33	Q8N4Q1	1	20.9287	NA	21.2037	21.7286	21.4132	21.0104	20.7647	20.7368	21.0962	21.0021	20.6314	NA	21.2387	21.7603	21.3155	21.0837	21.2757	21.1189	21.582	20.7797	20.4666
CHD1	97	O14646	1	21.43	NA	21.3701	21.2282	21.4081	21.338	21.4758	21.3409	21.4238	21.1078	21.0627	21.0068	21.4068	20.6342	21.4749	21.2035	21.3064	21.3315	21.253	21.0866	21.2394
CHD1L	49	Q86WJ1	1	21.3513	NA	21.1631	21.0043	21.0475	21.3439	21.2903	21.4147	21.0935	21.2247	21.4243	20.4264	21.2785	21.5497	21.3219	21.2963	21.3258	21.2962	21.1516	21.3982	21.366
CHD2	22	O14647	1	21.2557	NA	21.4711	21.7168	21.3675	21.1933	21.6876	21.079	21.6132	21.3473	21.0905	NA	21.5357	20.6898	21.5399	21.2837	21.533	21.2384	21.7924	21.4453	21.0463
CHD3	11	Q12873	1	23.8468	NA	24.1345	23.8272	23.9632	23.8656	24.0611	23.5658	23.7761	23.3587	23.4696	NA	23.8451	23.1638	24.0264	23.5343	23.8593	23.4662	24.1325	23.5655	23.741
CHD4	301	Q14839	1	22.6677	21.649	22.6795	22.5071	22.6113	22.6762	22.8444	22.4418	22.4647	22.45	22.6552	21.9924	22.7406	22.4782	22.7721	22.4729	22.6003	22.4957	22.5862	22.3272	22.4112
CHD6	1	Q8TD26	0.9942	14.8297	NA	15.0768	NA	14.8591	14.5043	14.5152	14.3745	14.8814	14.5485	14.9855	NA	NA	NA	NA	NA	NA	NA	NA	NA	NA
CHD7	29	Q9P2D1	1	18.1831	NA	18.1843	NA	18.2088	18.2554	18.1636	18.1283	17.9877	18.1503	18.3144	NA	18.2344	18.625	18.3244	18.1567	17.9215	18.1486	18.0765	18.4595	18.0284
CHD8	49	Q9HCK8	1	20.293	NA	20.1131	20.043	20.1021	20.1846	20.2254	20.1281	20.0439	20.1234	20.0212	NA	20.1457	20.7518	20.3413	20.1379	20.0897	20.2314	20.1976	20.5437	20.2162
CHD9	5	Q3L8U1	1	15.1369	NA	15.1692	NA	14.8868	15.1008	14.9311	15.1232	14.4918	15.0883	15.8296	NA	15.5379	NA	15.5373	14.4749	15.318	14.9811	14.9386	16.3004	15.2283
CHEK1	27	O14757	1	19.9706	NA	20.2807	19.948	20.251	19.8503	19.2584	20.2717	19.3987	20.0761	20.1322	20.4558	20.3139	20.9758	20.2223	20.1209	19.7593	20.34	19.6985	20.0805	19.8062
CHEK2	9	O96017	1	18.339	NA	18.1636	NA	18.0555	18.3313	18.0617	18.4743	18.4243	18.1628	18.3369	NA	18.0602	NA	18.2638	18.326	18.2601	17.9654	18.5104	17.6593	18.0118
CHERP	60	Q8IWX8	1	22.054	21.1233	22.0518	22.2678	22.0281	22.0511	22.3039	22.0102	22.2016	21.9574	21.6282	21.0557	22.0346	21.7164	22.0295	21.8735	21.996	21.8807	21.9793	21.7515	21.95
CHFR	4	Q96EP1	1	16.5276	NA	16.8636	NA	16.726	16.3817	16.7304	16.8166	16.8921	16.5297	16.2235	NA	17.6675	NA	17.4561	16.2223	17.1747	16.0716	17.4612	NA	15.6709
CHIA	1	Q9BZP6	0.9991	17.365	NA	18.0137	18.1467	17.011	18.0866	18.3416	16.862	17.7033	17.9417	18.2505	NA	NA	NA	NA	NA	NA	NA	NA	NA	NA
CHID1	41	Q9BWS9	1	21.6921	21.3539	21.466	21.6937	21.5101	21.8528	21.0443	22.145	21.084	22.0398	22.0521	21.729	21.6018	21.5437	21.3464	22.2199	21.7672	22.1285	21.28	21.8195	22.1949
CHKB	1	Q9Y259	1	16.3011	NA	16.8445	16.9447	16.5726	16.6117	15.9768	16.5469	16.1295	16.0487	16.5461	NA	NA	NA	NA	NA	NA	NA	NA	NA	NA
CHM	3	P24386	1	16.7177	NA	16.9496	NA	16.6828	16.6725	16.8639	16.2698	16.5898	16.4866	17.016	NA	17.1862	NA	17.3204	17.5509	17.5802	17.1354	17.7107	NA	16.9814
CHML	15	P26374	1	20.0012	NA	19.7705	20.0711	19.7379	20.1488	20.0593	19.9571	19.532	19.8078	20.1892	NA	19.7925	19.5742	19.802	19.9086	19.5791	19.9419	19.6312	19.3939	19.7992
CHMP1A	7	Q9HD42	0.9994	18.9793	NA	19.3625	18.5916	20.3077	18.7299	19.1078	18.7641	19.9191	19.3625	19.5	NA	18.8943	19.0842	18.858	19.9214	19.1247	20.1747	19.0973	19.1818	19.1318
CHMP1B	4	Q7LBR1	1	21.6508	NA	22.2531	21.2926	22.1942	21.8935	22.6217	21.2925	22.5071	21.8729	21.6706	NA	21.5715	22.7525	21.7699	22.5576	22.0599	23.2802	21.8886	21.8896	22.1252
CHMP2A	4	O43633	1	18.7658	NA	18.0132	NA	20.011	18.3987	18.2289	20.5614	18.5148	18.8178	19.1563	NA	18.5795	18.0895	17.9067	19.7012	18.2779	20.2934	17.7	20.4779	20.046
CHMP2B	8	Q9UQN3	1	18.3587	NA	18.461	18.0585	18.5549	18.3931	18.3423	17.7804	17.9218	18.6452	18.795	NA	18.4676	NA	18.0932	19.3934	18.6912	19.7093	18.3954	18.4524	18.5574
CHMP4B	4	Q9H444	1	19.1057	NA	18.9949	NA	19.1376	18.642	19.3036	18.4644	18.7963	19.437	19.8559	NA	18.9433	18.436	18.8818	19.5987	19.172	19.6383	18.8121	19.5665	19.4326
CHMP5	7	Q9NZZ3	1	19.3156	NA	19.2302	20.3853	19.2613	19.4182	19.0667	18.9468	18.5802	18.9687	19.8901	NA	18.8376	NA	19.1419	19.1472	18.639	18.5683	18.4622	18.9964	19.1535
CHMP7	26	Q8WUX9	1	19.0168	NA	18.7542	19.1108	19.6466	18.7365	18.7495	19.8611	19.1533	19.4536	19.4826	NA	18.8468	19.9535	18.7847	20.2676	18.9757	20.1657	18.888	20.0529	19.8726
CHN1	2	P15882	0.9888	17.444	NA	17.2059	NA	17.8018	16.6916	17.389	16.671	17.4841	19.5237	19.4273	NA	19.1002	NA	17.9488	17.8557	18.9504	17.9342	18.4737	17.4229	17.8395
CHORDC1	73	Q9UHD1	1	23.2386	22.544	23.0038	22.9751	22.8603	23.4568	22.9746	23.2893	22.4235	23.0244	23.0726	22.2198	22.834	22.3311	22.8454	23.0679	22.4873	23.0748	22.4644	22.9119	23.1945
CHP1	12	Q99653	1	19.5943	NA	19.733	19.7322	20.2265	19.4813	19.5342	20.0794	19.8939	19.938	20.1042	NA	19.9805	NA	19.8104	20.4585	19.9644	20.7916	19.811	20.9998	20.4446
CHPF	1	Q8IZ52	1	13.694	NA	13.5283	NA	13.4501	13.727	13.5486	13.7206	13.4584	13.7861	14.4106	NA	NA	NA	NA	NA	NA	NA	NA	NA	NA
CHPF2	5	Q9P2E5	1	20.1407	NA	20.354	NA	20.1837	20.8424	20.4143	20.5747	20.1113	20.8384	20.3148	NA	20.3968	NA	20.6576	20.2949	20.3846	20.5117	20.2441	19.6362	20.3109
CHPT1	5	Q8WUD6	1	19.1745	NA	18.8441	19.0701	18.9056	18.9971	19.0672	19.1363	19.0655	19.1673	19.1155	NA	19.0125	NA	19.1726	18.8904	18.9948	18.8956	19.1786	18.9937	19.191
CHRAC1	5	Q9NRG0	1	18.4466	NA	19.0879	18.7126	19.6653	18.8749	18.3625	18.3549	18.6857	19.6131	18.9968	NA	19.1015	19.1953	18.3511	19.9618	19.0929	19.7848	18.7301	17.9946	18.6756
CHST10	2	O43529	0.9998	13.9709	NA	13.8961	15.5967	13.7943	14.0798	14.0166	13.9198	13.9794	14.1157	14.1799	NA	NA	NA	NA	NA	NA	NA	NA	NA	NA
CHST13	1	Q8NET6	0.9981	15.1188	NA	NA	NA	NA	NA	NA	NA	NA	NA	NA	NA	15.2444	NA	15.5244	15.2713	15.6832	15.3265	17.1368	14.8262	14.7439
CHST14	2	Q8NCH0	0.9998	14.5371	NA	NA	NA	NA	NA	NA	NA	NA	NA	NA	NA	15.2798	NA	14.8068	14.4422	15.1887	15.1153	15.1759	13.9793	14.2907
CHST2	9	Q9Y4C5	1	19.4041	NA	18.954	20.0864	18.3761	19.7434	19.5402	19.3551	19.6499	19.6175	19.883	NA	18.8158	18.2468	18.8631	19.4702	18.9834	19.4549	19.1579	19.8522	19.6327
CHSY1	2	Q86X52	1	15.1721	NA	NA	NA	NA	NA	NA	NA	NA	NA	NA	NA	14.9152	NA	14.9316	14.9657	14.6179	15.0627	14.7185	14.5753	15.0657
CHTF18	16	Q8WVB6	1	20.28	NA	20.2535	20.2575	20.269	20.3286	20.2003	20.1667	20.5111	20.4687	20.5637	NA	20.3698	NA	20.4519	20.4698	20.3842	20.5582	20.5291	20.884	20.4456
CHTOP	14	Q9Y3Y2	1	18.1151	NA	18.4235	18.7089	19.8712	17.8464	18.0452	18.802	18.9607	18.8686	18.463	NA	18.417	20.7185	18.0557	20.7706	18.5864	21.1535	18.4264	20.2408	19.2508
CHUK	17	O15111	1	19.1492	NA	19.0636	19.4221	19.2023	19.1178	19.031	19.4995	19.198	19.318	19.1168	NA	19.272	18.9963	19.0646	19.3044	19.1925	19.1814	19.005	19.3313	19.6396
CHURC1	13	Q8WUH1	1	20.1934	NA	20.219	20.3881	20.4173	20.0442	20.4614	19.8667	20.5449	20.2769	20.1929	NA	20.3195	20.6368	20.5481	20.06	20.3136	20.1329	20.4875	19.7728	19.5651
CIAO1	30	O76071	1	21.8803	NA	21.3806	21.9516	21.428	22.0802	21.6242	22.1323	21.4577	21.6814	21.9526	NA	21.402	22.2584	21.5115	21.6657	21.4485	21.927	21.3878	21.7423	21.9533
CIAO2A	7	Q9H5X1	1	19.2019	NA	18.8438	NA	18.9898	19.1412	18.7705	20.9664	18.7239	19.2384	19.2658	NA	18.9689	19.5034	18.9962	19.1658	18.7779	19.6209	19.1095	19.7488	20.0624
CIAO3	4	Q9H6Q4	1	18.5989	NA	18.5894	NA	18.9338	18.5956	18.9041	18.6269	19.1981	18.5317	18.4646	NA	18.4473	16.9194	18.9289	18.2665	18.9329	18.375	18.7971	18.4366	18.2555
CIAPIN1	49	Q6FI81	1	22.4214	NA	23.0067	22.5719	23.0753	22.4958	22.1394	22.3599	22.5313	22.7791	22.7224	24.1805	23.0521	22.743	22.731	23.0346	22.9677	23.0786	22.7182	22.3709	22.3969
CIB1	3	Q99828	1	14.9941	NA	14.9929	NA	15.3461	14.9869	15.2658	15.18	15.5414	15.3592	15.6969	NA	13.8934	NA	14.3807	16.5879	15.0171	16.7587	15.0429	15.776	15.7246
CIC	9	Q96RK0	1	17.8171	NA	17.7653	18.5793	17.8113	17.8636	17.5765	17.8262	17.7514	17.8661	17.8513	NA	17.4633	NA	17.4902	17.7982	17.0724	17.2654	17.5431	17.5363	17.5368
CIP2A	53	Q8TCG1	1	20.5547	NA	20.4328	20.644	20.6187	20.5519	20.4471	20.8253	20.3721	20.6124	20.6662	20.7192	20.3949	20.6124	20.4539	20.7405	20.2541	20.7593	20.1569	20.4823	20.7896
CIR1	10	Q86X95	1	18.8527	NA	18.9696	18.52	19.1416	18.5629	19.5307	18.5079	19.6319	18.4958	18.1548	NA	18.9444	NA	19.1956	18.2897	19.0962	18.364	19.5655	18.0895	18.0964
CIRBP	69	Q14011	1	23.6467	22.181	23.6866	23.4249	23.571	23.6102	23.9961	23.4521	23.7788	23.2434	23.1379	23.3612	23.6539	22.9409	23.8081	23.2449	23.656	23.2456	23.459	23.1188	23.5966
CISD1	11	Q9NZ45	1	19.7957	NA	19.7171	20.612	20.2774	19.6664	19.9598	19.9227	19.8444	19.8046	19.9149	NA	19.5709	21.2899	19.791	20.453	19.8566	20.7233	19.8276	20.1484	20.0919
CISD2	10	Q8N5K1	1	20.6135	NA	19.7962	20.4908	20.5124	20.6353	19.9318	22.0972	20.0439	21.0347	21.0503	NA	19.9681	21.0133	20.1464	21.6644	20.1578	22.5279	19.9738	21.152	21.6661
CISD3	2	P0C7P0	1	15.2973	NA	NA	NA	NA	NA	NA	NA	NA	NA	NA	NA	14.9387	NA	14.8277	15.3506	15.0549	15.6944	15.3002	16.3415	15.3408
CIT	21	O14578	1	18.4255	NA	18.5581	NA	18.4212	18.4286	18.6063	18.3172	18.1653	18.5047	18.5901	NA	18.42	NA	18.4547	18.2783	18.3583	18.4365	18.3257	18.5587	18.4153
CITED2	1	Q99967	0.9934	11.2491	NA	NA	NA	NA	NA	NA	NA	NA	NA	NA	NA	11.0556	NA	11.3479	NA	11.707	11.9792	11.3617	NA	11.633
CIZ1	42	Q9ULV3	1	20.7428	NA	20.8135	22.1532	20.6169	20.6468	20.5815	20.7259	20.2215	20.3258	20.8177	NA	20.6752	20.0192	20.7564	20.5101	20.3986	20.5889	20.4874	21.0314	20.7008
CKAP2	41	Q8WWK9	1	21.431	21.5817	21.3728	21.5563	21.2775	21.3766	21.0703	21.3776	20.9686	21.3511	21.4108	NA	21.3734	21.5755	21.3882	21.2657	20.8894	21.3041	20.8444	21.4363	21.3712
CKAP2L	4	Q8IYA6	1	16.4877	NA	17.1385	NA	16.9177	16.334	16.202	16.1411	15.1018	16.3542	16.5322	NA	17.1801	17.2582	17.0957	15.9945	16.228	16.1957	16.5234	16.8854	16.0125
CKAP5	294	Q14008	1	22.7659	22.5377	22.9313	22.7496	22.8441	22.7793	22.5708	22.8397	22.4696	22.6117	22.6425	23.3178	22.9093	22.6964	22.8767	22.7449	22.6677	22.7861	22.5816	22.6035	22.8867
CKB	174	P12277	1	24.9149	25.1772	25.1549	24.7891	25.185	24.8674	24.5691	25.2736	24.899	25.1654	25.139	25.0586	25.2445	25.0558	24.963	25.3072	25.2376	25.2639	25.1453	24.9884	25.1587
CKM	2	P06732	1	16.1558	NA	15.3992	NA	15.0691	16.2517	15.3944	16.3738	15.4371	16.2644	17.3811	NA	15.1853	NA	15.2346	15.9246	15.6608	16.412	16.1118	16.1553	16.2951
CKMT1A	8	P12532	1	20.7608	NA	20.5198	19.8687	20.6207	20.6929	20.2406	21.0929	20.3624	20.9795	20.867	NA	20.8849	20.3372	21.4125	20.7652	20.771	20.6387	21.0877	21.3162	20.5545
CKS1B	11	P61024	1	20.0691	NA	20.9643	20.3946	21.7405	20.2272	19.5307	19.8557	19.8594	20.9416	20.977	20.7626	20.9965	21.2107	20.5717	21.766	20.9689	21.8438	20.5697	20.3671	20.4081
CLASP1	83	Q7Z460	1	20.8974	21.3242	21.0394	20.5834	20.9769	20.6332	21.1694	20.6384	20.9963	20.4603	20.5549	21.3345	21.1419	20.822	21.1678	20.6093	21.0647	20.4868	20.9561	20.8373	20.6335
CLASP2	120	O75122	1	21.8259	NA	21.787	21.8854	21.7702	21.8976	21.9039	21.816	21.6841	21.6966	21.71	23.0274	21.8139	22.4038	21.9095	21.7594	21.6686	21.739	21.6697	21.7691	21.8957
CLASRP	10	Q8N2M8	1	20.2777	NA	20.2764	20.0035	20.3156	20.6193	20.8245	20.5165	19.3946	20.2104	20.1195	NA	20.2958	21.8208	20.6125	20.259	20.5961	20.5597	20.2838	20.0763	20.1501
CLC	1	Q05315	0.9993	14.8488	NA	14.9108	NA	14.7425	13.7876	15.0558	14.717	14.6524	13.8753	14.6742	NA	NA	NA	NA	NA	NA	NA	NA	NA	NA
CLCC1	41	Q96S66	1	20.627	20.177	20.9424	20.4727	21.0303	20.3978	20.6691	20.5132	20.8918	20.4387	20.5615	NA	21.0898	21.5675	21.0988	20.71	20.8976	20.5439	20.8538	20.497	20.431
CLCN3	16	P51790	1	19.4948	NA	19.1246	19.4114	19.2708	19.6699	19.7562	19.5447	20.006	19.3687	19.3305	NA	19.3615	18.9268	19.4949	19.4285	19.6499	19.4317	19.4002	19.5678	19.5142
CLCN5	2	P51795	1	15.6953	NA	14.8818	NA	15.0777	15.6037	15.0136	15.2851	14.9494	15.5706	15.5269	NA	15.4194	NA	15.6367	15.9549	15.4616	15.6805	15.5183	15.7336	15.468
CLCN6	1	P51797	1	13.9989	NA	13.5187	NA	13.5141	13.4557	13.579	13.966	14.2034	13.6572	14.4111	NA	NA	NA	NA	NA	NA	NA	NA	NA	NA
CLCN7	15	P51798	1	19.7662	NA	19.9544	19.0899	19.962	19.736	20.1579	19.776	20.4493	19.9682	20.1324	NA	19.9646	NA	19.9545	19.6437	20.0462	19.8758	20.3029	19.6508	19.5496
CLDND1	3	Q9NY35	1	17.0228	NA	16.9547	16.6892	16.765	17.1475	16.8705	16.8044	16.4786	16.8208	17.2235	NA	16.7207	NA	17.0568	16.8431	16.6605	16.6077	16.3916	17.0032	16.7525
CLEC11A	4	Q9Y240	1	19.5887	NA	19.3006	NA	19.1233	19.788	19.2784	19.4198	18.8395	20.1786	19.7481	NA	19.4843	NA	19.3233	20.6354	19.6278	20.3292	19.5246	20.1105	19.6712
CLEC16A	12	Q2KHT3	1	21.9887	21.4803	22.4325	21.3443	22.38	21.9642	22.1321	21.0458	21.9103	21.8693	21.9994	NA	22.2724	22.1449	22.0755	21.9154	22.1355	21.71	21.902	21.6564	21.8094
CLEC3B	29	P05452	1	20.555	21.8143	21.0043	21.4244	20.3137	20.9691	21.1703	20.2364	20.8787	20.9974	21.0664	NA	19.7376	21.136	20.0183	20.7158	20.2121	20.1351	21.2735	20.6556	20.4682
CLGN	9	O14967	1	19.1701	NA	18.9091	NA	18.9066	18.9507	19.4161	18.8613	19.068	18.8525	18.9517	NA	19.2334	NA	19.1637	18.7604	19.3207	19.1504	19.4387	19.5553	19.2855
CLIC1	168	O00299	1	25.842	25.9221	26.2448	25.8652	26.3284	25.692	25.5246	25.9101	25.7305	26.3373	26.3604	25.9588	25.9879	25.9665	25.7097	26.5895	25.8925	26.6607	25.5418	26.1887	26.2624
CLIC2	22	O15247	1	17.8527	NA	18.2791	18.1956	19.5964	17.447	18.1928	17.6556	19.1161	17.9262	18.1177	NA	18.845	19.6105	18.3071	18.876	19.6754	18.7086	18.6865	18.4508	17.9003
CLIC4	47	Q9Y696	1	20.8573	NA	21.3985	22.4806	21.8725	20.7003	20.9713	20.7428	21.411	21.3468	21.6608	NA	21.538	21.734	21.1743	21.7332	21.6889	21.5913	21.3659	21.295	21.0477
CLIC6	2	Q96NY7	1	16.6242	NA	16.2997	NA	16.4661	16.8285	16.465	16.8529	16.4382	17.0508	16.9223	NA	16.4431	17.383	16.3733	17.3999	16.5107	17.7211	16.4486	17.5143	17.2789
CLINT1	85	Q14677	1	21.8367	23.1137	21.8289	21.8477	21.8797	21.7234	21.953	21.5325	21.7959	21.4878	21.4341	21.5386	21.9944	21.7848	22.1206	21.5952	21.904	21.5281	21.9032	21.4132	21.4486
CLIP1	66	P30622	1	22.5469	NA	23.0071	22.8029	22.8937	22.3897	22.9245	22.0912	22.7358	22.3402	22.2154	23.1446	23.0076	23.9107	23.0164	22.2782	22.8341	22.0897	22.7847	22.088	22.007
CLIP2	18	Q9UDT6	1	18.7579	NA	18.2977	18.8404	18.4098	19.0372	18.3812	18.752	18.7486	19.0013	18.7931	NA	18.2669	17.5658	18.5426	18.8631	18.3426	18.701	18.1069	18.5649	18.869
CLK1	4	P49759	1	15.9637	NA	15.8191	NA	16.0337	16.0012	16.1644	15.6894	16.0075	15.8396	15.6719	NA	NA	NA	NA	NA	NA	NA	NA	NA	NA
CLK3	5	P49761	1	17.5853	NA	17.4205	18.7636	17.5698	17.5715	17.7317	17.5677	17.8597	17.8379	17.4592	NA	17.2673	17.6267	17.3841	17.354	17.15	17.2827	17.6171	17.4374	17.5589
CLN3	6	Q13286	1	17.3628	NA	17.3	NA	17.1641	17.3293	17.6227	17.2143	17.4815	17.2505	17.6742	NA	17.0662	NA	17.2306	17.2488	17.1771	17.1182	17.4761	17.6957	17.2822
CLN5	2	O75503	0.9986	21.7566	NA	21.4395	NA	21.323	21.9011	21.7001	22.0913	21.4634	21.4857	21.8817	NA	21.3106	NA	22.1859	22.5999	21.7272	NA	22.6032	NA	20.3683
CLN6	2	Q9NWW5	1	17.7877	NA	17.7815	NA	17.6606	17.7266	17.5404	17.4838	17.8686	17.4566	17.8118	NA	18.1271	NA	18.2227	17.1756	17.692	17.2153	18.0036	18.109	17.5814
CLN8	2	Q9UBY8	1	15.9064	NA	15.3687	NA	15.3659	15.8381	15.3582	15.6655	15.3535	15.6292	15.9064	NA	15.7577	NA	15.8519	15.862	15.6629	15.8856	15.8014	16.0452	16.3101
CLNS1A	60	P54105	1	22.1022	24.1203	22.0732	22.2773	22.0918	22.2365	21.8759	21.1083	21.7033	22.1179	22.2233	24.1383	22.0676	22.531	22.2369	22.1211	21.9698	22.2222	21.9971	21.9319	21.3019
CLP1	5	Q92989	1	18.4419	NA	18.1609	NA	17.9329	18.2343	18.6861	18.4585	18.0802	18.2555	18.6857	NA	18.3393	17.1724	18.2192	18.3633	18.218	18.606	18.2338	19.0399	18.5684
CLPB	26	Q9H078	1	20.7816	NA	21.2586	21.0483	21.2885	20.732	20.7956	20.6236	21.1402	21.2538	21.0567	NA	21.4322	21.1586	21.0704	21.3111	21.3669	21.3319	21.2688	20.2749	20.3937
CLPP	22	Q16740	1	19.0628	NA	18.7025	19.3839	18.8221	18.9628	18.6793	19.5378	18.8265	19.0506	19.0803	NA	18.8237	19.6753	18.8102	19.7839	18.8419	20.4363	19.0066	19.773	19.7398
CLPTM1	52	O96005	1	21.6606	26.0153	21.3745	21.5353	21.3337	21.6425	21.4176	21.5494	21.1207	21.5362	21.7874	NA	21.6088	21.9211	21.5639	21.5382	21.2875	21.3798	21.3433	21.49	21.4539
CLPTM1L	28	Q96KA5	1	20.4275	20.0583	19.7278	20.3369	19.8057	20.5449	20.0454	20.492	19.9147	20.2606	20.3342	NA	19.9307	19.9303	20.0492	20.4932	20.0151	20.391	20.1161	20.2597	20.4403
CLPX	86	O76031	1	21.5607	21.815	21.3543	21.6161	21.3353	21.6272	21.5818	21.5098	21.4267	21.4586	21.4495	NA	21.4024	22.0757	21.5044	21.4361	21.3989	21.4833	21.3602	21.3011	21.5161
CLSPN	14	Q9HAW4	1	17.6819	NA	17.6323	NA	17.5727	17.5814	17.0704	17.5691	17.1406	17.3931	17.4243	NA	17.6971	NA	17.8917	17.2894	17.0794	17.4622	17.2858	18.4368	17.7649
CLTA	27	P09496	1	21.3068	NA	22.727	22.5064	23.9134	21.3318	21.2788	21.426	23.081	23.2335	23.1861	NA	22.9718	23.1882	21.814	23.5279	23.3908	23.3589	22.0959	22.1044	22.0879
CLTB	11	P09497	1	18.7093	NA	19.7073	19.1362	20.2389	18.4473	18.6411	18.9797	19.5975	19.4006	19.18	NA	20.4073	20.4248	19.477	19.8682	20.69	20.3052	19.7661	19.627	18.9951
CLTC	554	Q00610	1	24.778	24.4465	24.7261	24.6487	24.643	24.82	24.941	24.8941	24.6517	24.6074	24.5619	24.3321	24.6948	24.2866	24.64	24.6528	24.623	24.7814	24.6595	24.6465	24.8579
CLTCL1	6	P53675	1	20.0783	NA	20.174	20.9195	19.8765	20.2993	19.9898	20.4975	19.678	20.0944	19.9366	NA	20.0674	20.5738	20.1238	20.3408	20.1598	20.4753	19.8797	20.3338	20.4314
CLUH	143	O75153	1	22.45	NA	22.3161	22.3391	22.2582	22.5754	22.2229	22.4928	22.1938	22.4606	22.3476	NA	22.2962	21.595	22.3786	22.4351	21.9305	22.4167	21.9736	22.0898	22.3962
CLYBL	8	Q8N0X4	1	18.8856	NA	18.6211	NA	18.6149	19.0533	18.7462	19.1386	19.3944	19.1508	18.9352	NA	18.5361	NA	19.2984	18.8171	18.6364	18.7203	18.4359	18.9836	18.204
CMAS	62	Q8NFW8	1	22.1398	NA	22.0564	21.8613	21.9914	22.2623	22.2702	22.056	22.0446	22.0844	21.9711	NA	21.9861	22.0384	22.05	21.9835	22.0613	21.9902	22.1158	21.6826	21.7927
CMBL	67	Q96DG6	1	24.1548	23.4209	24.1939	24.3065	24.2425	24.2841	24.009	23.9333	23.8144	24.1656	24.0938	23.9156	24.2151	24.1815	24.1009	24.4905	24.1894	24.5044	23.9897	23.7235	24.0875
CMC1	1	Q7Z7K0	0.9999	13.1738	NA	NA	NA	NA	NA	NA	NA	NA	NA	NA	NA	13.7177	NA	12.7858	14.0775	13.2808	14.1167	12.7772	13.5429	13.4111
CMIP	29	Q8IY22	1	20.4581	NA	20.5002	20.3875	20.7298	20.5366	20.2792	20.7441	20.3014	20.7624	21.0309	NA	20.5722	20.2254	20.1346	21.1075	20.3663	21.0027	20.1131	20.9884	21.0668
CMPK1	62	P30085	1	21.3334	NA	22.1434	22.0053	22.7732	21.2852	21.2766	21.1379	22.1166	22.0705	22.0497	NA	22.241	22.1875	21.3818	22.4572	22.348	22.2335	21.6469	21.4423	21.3708
CMPK2	1	Q5EBM0	1	13.2125	NA	NA	NA	NA	NA	NA	NA	NA	NA	NA	NA	14.182	NA	13.9592	12.7037	14.4991	13.2161	14.4353	NA	12.8319
CMSS1	8	Q9BQ75	1	19.0396	NA	19.4686	19.1229	19.8785	18.8539	19.0917	19.898	19.2763	19.5552	19.82	NA	19.9102	20.1705	18.8855	19.9405	19.4701	19.7006	19.263	19.5978	20.0813
CMTM3	6	Q96MX0	1	17.9823	NA	18.3074	17.9695	18.2729	17.7159	18.7661	17.7994	18.7894	17.6333	17.1168	NA	18.061	NA	18.2997	17.3351	18.3736	17.8317	18.0491	18.6036	17.4703
CMTM6	7	Q9NX76	0.9999	20.6111	NA	20.3572	21.2385	20.3326	20.5029	20.4721	20.7391	20.7855	20.6154	19.887	NA	20.3849	20.7065	20.683	20.4718	20.4439	20.6514	20.4775	20.7112	20.5417
CMTR1	60	Q8N1G2	1	21.3902	NA	21.1932	20.9813	21.1918	21.4005	21.5012	21.2221	21.4183	21.2591	21.07	21.98	21.2172	20.8219	21.213	21.334	21.2348	21.2496	21.3539	21.4499	21.385
CMTR2	4	Q8IYT2	1	18.8808	NA	18.9306	NA	18.6947	18.9463	18.7276	18.9232	18.9433	18.8737	19.7467	NA	18.4611	20.0024	18.4504	19.8486	18.5044	19.634	18.5447	19.7853	19.3294
CNBP	61	P62633	1	24.0713	NA	23.845	23.9083	23.8331	23.9984	23.9418	23.9976	23.7312	23.5296	23.7125	NA	23.7728	24.0445	24.1643	23.7095	23.8334	23.9631	23.7038	23.8747	24.1379
CNDP2	84	Q96KP4	1	23.1428	22.8189	23.4663	22.9913	23.4356	23.1938	23.1091	23.1446	23.1773	23.1881	23.1237	22.9886	23.4899	22.9147	23.3954	23.2682	23.4792	23.1178	23.3794	22.9285	23.1186
CNIH4	4	Q9P003	1	17.4104	NA	17.0409	NA	16.9157	17.4259	17.2448	17.1578	17.6497	17.362	17.602	NA	17.0324	17.8462	17.0305	17.1473	16.8891	17.2382	16.9777	17.8523	17.645
CNK3/IPCEF1	3	G9CGD6	1	16.6072	NA	16.6782	NA	16.6077	16.5821	16.2898	16.9543	16.5334	16.672	16.6971	NA	17.0857	NA	16.9303	16.9413	16.7224	16.8991	16.0725	16.8372	17.1383
CNN1	1	P51911	0.9997	11.2491	NA	12.5625	NA	12.1161	11.4564	11.8106	11.9376	12.4259	12.5021	12.0825	NA	NA	NA	NA	NA	NA	NA	NA	NA	NA
CNN2	54	Q99439	1	22.4625	NA	23.1553	22.8167	23.0085	22.2455	22.4197	22.4996	22.6806	22.2865	22.4802	NA	23.2323	23.1473	23.0474	22.4787	22.9208	22.2887	22.7224	22.2402	22.5087
CNNM3	4	Q8NE01	1	16.5542	NA	16.5913	NA	16.665	16.3475	17.0607	16.1093	16.4627	16.6604	16.145	NA	16.6894	NA	16.8606	16.561	16.8569	16.5324	16.6559	NA	16.9217
CNNM4	8	Q6P4Q7	1	18.5484	NA	18.6996	NA	18.6431	18.6366	18.8549	18.3453	19.6017	19.1135	18.7477	NA	18.5987	NA	18.9425	18.7216	18.7576	18.7843	19.0406	19.1715	18.1326
CNOT1	168	A5YKK6	1	21.3546	22.9662	21.3645	21.0749	21.3703	21.33	21.4326	21.4005	21.3868	21.295	21.2367	21.5967	21.3711	21.4115	21.3477	21.2656	21.2295	21.2659	21.2107	21.1845	21.3828
CNOT10	54	Q9H9A5	1	19.885	NA	20.1688	20.7494	20.1646	19.8734	19.5862	20.3132	19.9311	20.1329	20.2507	NA	20.0585	20.809	20.1283	20.2148	20.0189	20.1098	20.0132	19.9962	20.0992
CNOT11	14	Q9UKZ1	1	19.1114	NA	18.8371	18.5675	19.176	18.9309	18.9568	19.7092	19.2796	19.3991	19.4835	NA	18.7582	18.3868	18.9024	19.3352	18.8582	19.4787	18.9598	19.2073	19.6558
CNOT2	29	Q9NZN8	1	19.3125	NA	19.9188	20.1762	19.8542	19.3963	19.2513	19.669	19.7234	19.5427	19.267	NA	19.5717	21.1098	19.7664	19.882	19.8572	19.6481	19.5097	19.6633	19.6754
CNOT3	35	O75175	1	21.4947	NA	21.7631	21.3925	21.6728	21.6374	21.4641	21.3158	21.46	21.5748	21.4099	NA	21.6617	21.0869	21.7951	21.4918	21.7895	21.2629	21.8277	21.2504	21.227
CNOT4	15	O95628	1	17.8827	NA	17.9708	18.2116	17.8114	17.8358	17.9028	17.783	17.7487	17.828	18.0741	NA	17.9612	19.7738	18.5813	17.9626	18.361	17.6711	17.8839	17.9666	17.9144
CNOT6	3	Q9ULM6	1	16.5383	NA	16.8677	NA	17.1131	16.4851	16.5543	16.8604	16.9412	17.0105	16.7137	NA	NA	NA	NA	NA	NA	NA	NA	NA	NA
CNOT6L	11	Q96LI5	1	19.7865	NA	19.6756	20.4484	19.791	19.7255	19.6628	19.8739	19.7041	19.9165	19.7905	NA	19.6381	19.5652	19.6445	19.8318	19.5721	19.8482	19.7787	20.0325	19.9617
CNOT7	16	Q9UIV1	1	18.9522	NA	18.8185	18.8943	19.1586	18.8646	18.8713	19.5226	19.2378	19.2864	19.0433	NA	18.7788	20.0501	18.9909	19.4645	19.0369	19.7248	19.045	19.2189	19.6522
CNOT8	2	Q9UFF9	1	14.0295	NA	14.0367	NA	14.4177	14.2141	13.7592	14.4185	14.4708	14.3354	14.2674	NA	NA	NA	NA	NA	NA	NA	NA	NA	NA
CNOT9	1	Q92600	1	14.2019	NA	NA	NA	NA	NA	NA	NA	NA	NA	NA	NA	13.1265	NA	13.1636	13.7148	13.2457	14.3589	13.7388	14.3574	15.5442
CNP	41	P09543	1	21.1479	NA	21.6038	21.3648	21.9175	20.8702	21.2307	21.334	21.8588	21.3704	21.0832	22.3589	21.8721	21.6907	21.3294	21.3973	21.9357	21.5179	21.6553	21.086	21.3041
CNPY2	34	Q9Y2B0	1	20.8129	NA	21.6715	21.0751	21.9617	21.0259	20.8668	20.2131	21.4501	21.3275	22.0413	22.0646	21.5607	21.5883	21.2905	21.4781	21.6299	21.4225	21.5426	21.3846	20.5455
CNPY3	21	Q9BT09	1	20.7274	NA	21.0402	21.0425	20.9232	20.701	21.0093	20.4631	20.4341	20.5525	20.3748	NA	20.8683	19.9926	20.9156	20.579	20.9323	20.434	20.8969	20.3315	19.9734
CNPY4	5	Q8N129	1	15.4676	NA	15.3512	NA	15.9744	15.6057	15.2948	15.2788	16.8402	16.0471	15.9438	NA	15.9506	NA	15.7137	16.0036	16.0841	15.7977	15.6926	NA	15.3951
CNRIP1	2	Q96F85	1	16.3451	NA	15.7401	NA	15.5709	16.5042	15.8126	16.6225	15.8139	16.5666	16.3292	NA	15.7645	NA	15.8104	16.6278	16.0113	16.7364	16.2885	16.7503	16.8607
CNST	9	Q6PJW8	1	16.7987	NA	16.689	NA	17.0577	16.5765	16.8783	16.504	16.3623	16.0791	16.6532	NA	17.2447	NA	17.4055	16.6028	16.7433	16.8238	16.4411	16.8295	16.9306
CNTN1	3	Q12860	0.9999	15.9898	NA	16.3309	16.5652	15.5662	16.456	16.7927	15.593	16.0774	16.2322	16.015	NA	15.0642	NA	15.2889	15.4337	15.1189	15.56	16.1168	15.7552	15.3057
CNTRL	2	Q7Z7A1	1	14.1167	NA	13.6657	NA	14.1617	14.0441	14.4625	14.2118	14.5827	14.5538	14.3425	NA	14.2382	NA	13.8386	13.5464	14.2031	13.9843	14.1056	NA	13.7614
COA1	4	Q9GZY4	1	15.9235	NA	16.1413	NA	16.0207	16.1381	16.2242	16.2229	15.86	16.287	16.7764	NA	15.6211	NA	15.835	15.6131	15.8171	15.5286	15.7967	15.7195	15.2664
COA4	7	Q9NYJ1	1	16.1666	NA	17.1004	NA	17.9953	16.1627	16.7086	16.1536	16.7349	17.1808	17.7601	NA	17.5121	18.1096	16.6454	18.527	17.5133	18.4678	16.6694	17.2575	16.8732
COA7	31	Q96BR5	1	21.5695	22.5537	21.9469	20.9828	22.0298	21.3384	21.4665	21.6419	21.7376	21.544	21.4194	NA	21.977	21.879	22.0685	21.6928	21.7753	21.7118	21.6432	21.1821	21.4712
COASY	31	Q13057	1	20.6985	NA	20.4697	20.6641	20.9402	20.5826	20.3507	21.449	20.8212	21.0476	21.3441	21.4278	20.613	20.8305	20.3153	21.5682	20.8754	21.4979	20.5447	21.3382	21.8036
COCH	5	O43405	1	16.116	NA	15.6037	NA	15.4429	16.1423	15.5816	15.9151	15.4683	15.769	15.7424	NA	16.0923	NA	16.0423	16.3062	16.0735	16.0672	15.6085	15.9518	16.3544
COG1	20	Q8WTW3	1	19.7807	NA	19.8318	20.4623	19.9704	19.6248	19.4932	20.0692	19.6907	19.8122	19.9228	NA	20.1225	20.1977	19.5914	20.0134	20.0848	20.0352	19.8293	20.0267	20.1248
COG2	15	Q14746	1	18.1451	NA	18.5025	NA	18.8534	17.9008	18.0755	18.6942	18.3493	18.6748	18.7429	NA	18.7919	19.5869	18.0296	19.0052	18.7731	18.8942	18.3362	18.1404	18.6843
COG3	8	Q96JB2	1	16.5832	NA	16.3933	NA	17.1717	16.1567	16.3846	17.2993	17.0602	16.9503	17.1557	NA	16.6297	NA	16.3922	16.9237	16.6423	17.2463	16.6382	16.9692	17.3122
COG4	26	Q9H9E3	1	20.3554	NA	20.2767	22.2069	20.7029	20.157	20.3282	21.1533	20.6913	20.6921	20.6236	NA	20.225	21.5222	19.9611	21.2028	20.5889	21.1927	20.1721	20.6931	21.1629
COG5	13	Q9UP83	1	17.9965	NA	18.0023	18.6389	18.1174	17.632	18.1355	18.5408	18.2484	18.1776	18.5898	NA	18.3483	NA	17.9177	18.2593	18.4322	18.352	18.248	18.2926	18.4391
COG6	3	Q9Y2V7	1	18.3827	NA	18.3362	18.0364	18.5651	18.4255	18.6557	18.6658	18.6286	18.5067	18.8542	NA	18.1571	NA	18.0321	18.8452	18.3809	19.319	18.904	19.0369	19.2914
COG7	8	P83436	1	20.8046	NA	20.5398	20.0149	20.631	20.6976	20.7661	21.156	20.8955	20.9807	20.7104	NA	20.4176	21.6712	20.4708	21.124	20.6795	20.817	20.6554	21.6976	21.3365
COG8	5	Q96MW5	1	18.998	NA	18.7391	18.5674	19.1127	18.823	18.8555	19.803	19.3413	19.1885	18.7244	NA	18.2578	19.1287	18.3977	19.7185	18.8139	19.7673	19.2213	19.5696	19.9338
COIL	40	P38432	1	21.3876	NA	21.3991	21.2717	21.4168	21.2943	21.6354	21.2363	21.5026	21.0672	20.8918	NA	21.2951	20.9194	21.4278	20.9517	21.2573	21.0435	21.2925	20.8423	21.2163
COL10A1	3	Q03692	1	15.936	NA	16.3653	NA	15.9949	16.7165	16.8754	15.7624	16.802	16.6035	16.2666	NA	15.4268	NA	15.5091	16.1893	15.6031	15.7919	16.6484	15.4633	15.9019
COL11A1	3	P12107	1	14.9464	NA	15.4099	14.7777	14.4314	15.3488	15.3126	14.5585	14.6336	15.1154	16.0782	NA	13.9828	NA	14.0861	14.9123	14.221	14.0478	15.246	14.6647	14.8889
COL14A1	2	Q05707	0.9989	17.6178	NA	17.5013	NA	17.6231	17.1493	17.5552	17.3696	17.877	17.453	16.6199	19.1033	18.0273	18.4198	17.6271	17.8438	18.0002	17.7113	17.6926	18.0486	17.6971
COL18A1	35	P39060	1	21.7697	NA	20.9509	21.6791	20.7849	22.134	21.4465	21.9138	21.1667	21.8741	21.9959	NA	20.7987	20.8807	20.776	21.6016	21.0477	21.7024	21.1792	21.5409	22.009
COL1A1	13	P02452	1	20.0027	NA	20.3375	19.8311	19.7662	20.6546	20.9068	19.7944	20.4275	20.4065	20.2035	NA	19.2504	19.6486	19.9534	20.2533	19.9316	19.9754	20.6956	20.0637	19.804
COL1A2	9	P08123	1	17.9282	NA	17.8119	19.0842	17.55	18.7611	18.1346	17.9707	17.971	18.3721	18.087	NA	17.0111	18.2068	17.4828	18.2943	17.459	17.6081	18.3755	18.048	17.5793
COL2A1	4	P02458	1	17.7908	NA	18.0998	18.2697	17.8211	18.067	18.5287	17.4322	17.8077	17.8099	18.2211	NA	17.5739	NA	17.789	17.7569	17.6195	17.4317	17.9604	17.2407	17.4762
COL3A1	8	P02461	1	17.5705	NA	17.7599	17.9627	17.3116	18.0054	18.2342	17.1546	17.7304	17.7779	17.9839	NA	17.2043	NA	17.1632	17.6319	17.4273	17.0076	18.0185	17.1292	17.3631
COL4A1	1	P02462	1	15.1947	NA	NA	NA	NA	NA	NA	NA	NA	NA	NA	NA	15.0636	NA	15.5457	15.473	15.1722	15.2901	15.4209	15.3144	15.0831
COL5A1	3	P20908	1	17.1924	NA	17.5007	NA	17.0004	17.5156	17.7334	16.7585	17.6274	17.9199	16.3951	NA	16.6514	NA	16.8931	17.0882	16.8255	16.7223	17.7069	16.3874	16.6408
COL5A2	1	P05997	1	14.5187	NA	14.9418	NA	14.2372	15.0071	15.3754	14.4756	14.5663	14.8433	14.403	NA	NA	NA	NA	NA	NA	NA	NA	NA	NA
COL6A1	13	P12109	1	19.1087	20.1356	19.5317	19.3199	18.7091	19.6093	19.798	18.9209	19.1194	19.49	19.1213	NA	18.3405	NA	18.531	19.213	18.5374	18.547	19.5046	19.2136	19.4074
COL6A3	3	P12111	0.9997	18.3732	NA	18.5344	18.6546	18.6907	18.513	18.6574	18.636	18.9321	18.4796	18.6168	NA	18.1192	18.3421	18.21	18.0991	18.2009	18.1054	18.6129	18.1304	18.2377
COLEC10	2	Q9Y6Z7	0.9994	15.5325	NA	14.9379	NA	15.6434	16.1451	15.7155	15.9276	15.6035	16.0538	15.6253	NA	14.386	NA	14.5583	15.9113	15.038	16.1287	16.0674	16.0468	15.875
COLEC11	1	Q9BWP8	0.9995	15.3684	NA	15.4019	NA	14.8165	15.7638	15.6308	15.4536	14.9467	15.8368	16.06	NA	NA	NA	NA	NA	NA	NA	NA	NA	NA
COLGALT1	61	Q8NBJ5	1	21.6679	21.3225	22.1022	21.7386	22.008	21.7778	21.494	21.8984	21.6401	21.7444	21.4703	25.9189	21.9948	21.7456	22.0264	21.7842	21.9294	21.7238	22.0502	21.5246	21.8485
COLGALT2	16	Q8IYK4	1	19.6922	NA	19.8584	19.3054	19.7783	19.6531	19.3643	19.8347	19.3415	19.4636	19.8277	NA	19.7452	20.0468	19.8265	19.3229	19.2903	19.9414	19.3962	19.2287	19.6728
COMMD1	4	Q8N668	0.9999	16.3186	NA	16.4239	NA	16.5639	16.2362	16.5914	16.6476	16.8101	16.0159	16.2756	NA	16.1492	NA	17.3072	17.0833	17.2059	17.2756	17.2082	18.8209	17.3604
COMMD2	2	Q86X83	1	16.0706	NA	16.0528	NA	15.9683	16.2235	16.1525	17.3828	16.6098	16.2112	15.7894	NA	NA	NA	NA	NA	NA	NA	NA	NA	NA
COMMD3	1	Q9UBI1	1	14.4072	NA	NA	NA	NA	NA	NA	NA	NA	NA	NA	NA	14.031	NA	13.8762	15.1055	13.6991	15.5523	14.2745	14.9071	15.0273
COMMD4	1	Q9H0A8	1	14.1573	NA	14.2257	NA	14.0095	14.8344	14.8863	14.6852	13.8068	14.1174	15.249	NA	NA	NA	NA	NA	NA	NA	NA	NA	NA
COMMD6	2	Q7Z4G1	0.9246	15.114	NA	15.1398	NA	15.0999	15.316	15.3614	15.139	15.4003	15.2081	15.7897	NA	14.7441	NA	14.7491	15.0437	14.9175	15.641	15.2701	14.9894	15.2926
COMMD7	1	Q86VX2	1	11.2491	NA	NA	NA	NA	NA	NA	NA	NA	NA	NA	NA	10.3523	NA	10.564	11.0043	10.8509	10.8827	10.8644	11.9952	12.5832
COMP	48	P49747	1	20.7453	20.5811	21.0106	21.1382	20.1248	21.3055	21.586	20.3014	21.0265	21.129	21.4696	NA	19.6614	20.309	19.9401	20.6022	20.2078	20.0569	21.1591	20.2077	20.5083
COMT	57	P21964	1	23.6497	22.9555	23.8059	23.4903	24.0178	23.4508	23.797	24.0012	23.9261	23.5686	23.3615	25.2104	23.4584	23.3869	23.511	23.6098	23.7961	24.1204	23.6418	23.8045	23.8447
COP1	2	Q8NHY2	0.9983	16.9164	NA	17.4097	17.3481	16.2535	17.2934	18.0983	16.169	16.836	17.5201	17.5168	NA	17.1341	NA	17.0742	16.9614	16.4385	17.2459	16.1768	18.0589	17.0077
COPA	252	P53621	1	23.8304	23.8419	23.7235	23.7546	23.6643	23.9351	23.8516	23.8053	23.6051	23.6589	23.6568	23.207	23.65	23.4701	23.7248	23.693	23.6169	23.6978	23.6609	23.5617	23.7335
COPB1	215	P53618	1	23.3714	23.5268	23.1869	23.3323	23.1091	23.3753	23.3184	23.4808	23.1461	23.2453	23.1252	23.4551	23.1809	23.0668	23.2694	23.2379	23.1577	23.3829	23.1152	23.4428	23.5086
COPB2	194	P35606	1	23.5553	23.6424	23.4623	23.3165	23.4155	23.6059	23.6384	23.4868	23.4762	23.4137	23.2924	23.1381	23.5037	23.0047	23.4694	23.4128	23.4112	23.381	23.4074	23.2761	23.463
COPE	21	O14579	1	19.3944	NA	19.2061	18.7083	19.927	19.1806	19.0696	21.0311	19.7041	19.6157	20.1566	NA	18.9069	20.8904	18.9692	20.957	19.1869	21.5639	18.8995	20.605	21.0754
COPG1	124	Q9Y678	1	22.3884	NA	22.3483	22.148	22.4261	22.3258	21.9747	22.9916	22.2398	22.5064	22.5652	21.5943	22.4721	22.4033	22.0385	22.6709	22.4006	22.8832	22.2419	22.7473	23.0373
COPG2	91	Q9UBF2	1	22.5163	22.4069	22.7156	22.2703	22.7431	22.4672	22.4403	22.746	22.5082	22.4963	22.5266	22.7915	22.7711	22.3275	22.5489	22.6574	22.7447	22.6025	22.6497	22.3905	22.6794
COPRS	16	Q9NQ92	1	19.1543	NA	19.3987	NA	19.3795	18.9332	18.7996	18.8151	18.3733	18.8926	19.8274	NA	19.707	NA	19.7143	19.5062	19.8281	19.3284	19.8223	19.1295	18.7277
COPS2	50	P61201	1	21.7603	NA	22.5547	22.1561	22.5244	22.1343	21.7574	21.8777	21.845	22.3403	22.6252	22.4397	22.6525	21.9355	21.9256	22.5858	22.2476	22.5265	22.0681	21.9658	22.3433
COPS3	39	Q9UNS2	1	20.5733	NA	20.305	20.3366	20.6428	20.6155	20.3319	21.3687	20.6301	20.8163	21.0844	NA	20.3312	20.8009	20.1617	21.1269	20.3866	21.3228	20.2536	21.1984	21.4013
COPS4	20	Q9BT78	1	20.11	NA	19.5725	NA	19.8181	19.8356	19.9254	21.2267	20.0815	19.9325	19.8477	NA	19.3631	20.0238	19.3739	20.2777	19.4667	20.8414	19.618	21.0954	21.1115
COPS5	30	Q92905	1	19.9269	NA	19.8188	19.5748	20.2712	19.9181	19.5524	20.7799	20.214	20.4317	20.3465	20.8682	19.6823	20.6942	19.4828	21.1714	19.8365	21.4093	19.6659	20.8292	20.7147
COPS6	11	Q7L5N1	1	19.617	NA	19.6827	19.8168	19.8298	19.4709	19.3	20.5022	19.7674	19.9112	19.6186	NA	19.3086	NA	19.5126	20.2011	19.5274	20.2629	19.6629	20.062	20.1327
COPS7A	10	Q9UBW8	1	18.235	NA	17.8233	18.2485	18.4249	17.8816	18.0386	19.2391	18.8064	18.4595	18.1685	NA	17.5414	NA	17.2393	19.1471	17.6384	19.3882	17.8163	18.979	19.6203
COPS7B	4	Q9H9Q2	1	19.462	NA	NA	NA	NA	NA	NA	NA	NA	NA	NA	NA	19.0744	20.7698	19.2365	19.803	19.2366	20.3201	19.1471	20.3955	20.4879
COPS8	9	Q99627	1	19.1007	NA	18.9916	NA	19.2964	19.1291	18.8135	20.1281	19.19	19.4377	19.1928	NA	18.9028	NA	18.7889	19.3931	18.6834	19.6676	20.0438	19.3154	19.1628
COPZ1	25	P61923	1	21.1643	NA	20.9335	20.8194	21.0244	21.2992	21.2372	21.9643	21.3021	21.5199	20.6487	NA	20.0765	20.3646	20.9504	20.8818	20.589	21.2784	21.3579	21.0342	21.6881
COQ3	8	Q9NZJ6	0.9999	17.5219	NA	17.0987	NA	17.0535	17.3504	17.4253	17.7786	17.3938	17.631	17.7886	NA	17.0342	NA	16.7901	17.756	17.187	17.7371	17.0737	17.7216	18.2575
COQ5	3	Q5HYK3	1	16.1601	NA	16.018	NA	16.2318	16.146	16.674	16.5684	16.6413	16.2832	16.6674	NA	15.9234	NA	15.6144	16.8058	16.3227	16.8996	16.8019	15.9714	15.8769
COQ6	8	Q9Y2Z9	1	18.9576	NA	18.678	17.5822	18.3136	18.9136	18.7678	18.8456	18.9758	19.1474	19.6892	NA	18.6596	18.3979	18.6367	19.2405	19.0044	18.891	19.2234	19.3475	19.2338
COQ8A	11	Q8NI60	1	18.8506	18.7247	18.3614	19.393	18.743	18.6071	18.1925	19.5508	18.8142	19.1113	19.039	NA	18.665	19.2471	18.2431	19.2674	19.0024	19.4743	18.5672	19.6411	19.752
COQ8B	3	Q96D53	1	16.0095	NA	16.2101	16.7871	15.979	16.252	16.3121	16.3778	16.5251	16.5011	16.1612	NA	NA	NA	NA	NA	NA	NA	NA	NA	NA
COQ9	8	O75208	1	17.4813	NA	17.2287	16.9609	17.9395	17.3187	17.3586	18.1401	17.9107	17.7971	19.2947	NA	17.1383	21.2485	16.8854	18.6355	17.5675	18.0951	17.473	17.3741	17.2283
CORO1A	54	P31146	1	22.8256	22.0119	23.3583	22.2442	23.3581	21.8405	23.5093	22.3875	23.3676	21.7596	21.8178	22.6946	23.3661	22.4989	23.4445	21.7375	23.2064	22.3593	23.2777	22.3711	22.4237
CORO1B	56	Q9BR76	1	22.5931	NA	22.7326	22.2412	22.8425	22.5888	23.0975	22.2151	22.9981	22.2558	22.3803	NA	22.748	22.3309	22.7463	22.2946	22.67	22.1189	22.7771	22.2244	22.4164
CORO1C	98	Q9ULV4	1	24.3766	23.6334	24.1282	24.455	23.9757	24.6309	24.3024	24.2895	23.9462	24.4007	24.2668	24.5396	23.8547	23.8249	23.9713	24.3786	23.8314	24.104	23.942	24.0371	24.3887
CORO2A	19	Q92828	1	22.7169	NA	22.406	22.2548	22.2854	22.8944	22.584	22.5749	22.4831	22.9612	22.7172	21.2774	22.5945	22.5312	22.5349	22.7597	22.5329	22.5372	22.8219	22.0997	22.6475
CORO7	54	P57737	1	20.5545	NA	20.9162	20.1601	20.8657	20.2371	21.0278	20.3474	21.0936	20.2602	20.1848	NA	20.9918	20.4482	21.1081	20.1155	21.019	20.4592	20.9509	20.5598	20.3338
COTL1	37	Q14019	1	22.2367	22.222	22.8831	21.5768	22.7997	20.9013	22.9755	21.211	22.6855	20.7649	20.8787	NA	22.9141	22.1043	22.8531	21.1584	22.8788	21.7309	22.7448	21.2201	21.3808
COX15	8	Q7KZN9	1	17.9987	NA	17.6337	NA	17.5966	18.1229	18.0147	18.0673	18.0541	18.2902	17.7092	NA	18.0245	NA	17.8715	18.1976	18.1096	17.9114	18.2529	18.2123	18.1333
COX18	3	Q8N8Q8	1	17.1945	NA	17.1212	NA	16.7786	17.4874	17.3434	17.3762	16.6518	17.3646	16.6659	NA	16.2877	NA	16.2212	16.591	16.2801	16.8153	16.3907	16.8995	17.2723
COX20	5	Q5RI15	1	19.2864	NA	19.4125	19.0367	19.6409	19.3174	19.3971	19.6504	20.0468	19.6208	19.3412	NA	19.2096	NA	19.2523	19.5626	19.2471	19.6283	19.3537	19.5895	19.4729
COX4I1	48	P13073	1	22.6392	NA	22.6785	22.4498	23.203	22.5693	22.4736	23.5674	22.7873	23.0541	23.1255	NA	22.5457	23.0698	22.512	23.487	22.6985	23.5869	22.5386	23.0237	23.3223
COX5A	10	P20674	1	20.8158	NA	21.0857	21.0568	21.6508	20.9542	20.7464	20.4906	20.9105	21.3353	21.3548	21.8726	20.982	20.9231	20.8584	22.0259	20.9786	22.1909	20.8794	21.2466	20.9074
COX5B	12	P10606	1	20.757	21.7667	20.8589	20.4166	21.7325	20.5645	20.815	20.8012	21.2632	21.1833	20.7355	NA	20.9129	21.1452	20.9263	21.9322	21.3213	22.7115	21.0768	21.1072	21.2031
COX6B1	19	P14854	1	20.0726	NA	20.27	19.7205	20.8207	20.0317	20.0474	20.3156	20.224	20.5086	20.7216	NA	20.2831	20.9042	20.1079	21.4551	20.2589	22.0079	20.1162	20.5386	20.3918
COX6C	1	P09669	0.9999	14.9452	NA	NA	NA	NA	NA	NA	NA	NA	NA	NA	NA	14.4345	NA	14.6743	15.0019	14.8402	15.2466	15.3032	14.1586	15.4508
COX7A2	6	P14406	1	18.6647	NA	18.2437	19.4208	18.2697	18.5867	18.7554	20.0887	18.2638	18.3416	18.5108	NA	17.9063	NA	18.0959	18.0597	18.0498	18.3664	18.0093	18.7347	19.6852
COX7A2L	3	O14548	1	13.7905	NA	14.0635	NA	14.522	13.493	13.7702	13.8012	14.5157	13.866	13.8105	NA	13.565	NA	14.0143	14.3174	13.9673	14.4177	14.0243	14.3297	13.757
COX7B	5	P24311	0.9997	20.2486	NA	20.2005	NA	20.6022	20.0844	20.2445	21.0148	20.3641	20.3214	20.1448	NA	19.913	20.6119	20.2425	20.4804	20.0721	20.7263	20.3823	20.7292	20.7994
COX7C	1	P15954	0.9994	16.1664	NA	16.0879	NA	16.7724	16.2999	16.3727	17.1549	16.4913	16.0093	15.6486	NA	NA	NA	NA	NA	NA	NA	NA	NA	NA
CP	21	P00450	1	18.9131	NA	18.8727	19.5431	18.0741	19.338	19.3715	18.8032	18.7076	18.976	19.2873	NA	17.3247	NA	17.7772	18.7412	17.9329	18.5293	18.8753	18.688	18.9285
CPB2	1	Q96IY4	0.9903	17.9454	NA	17.2914	18.5696	16.7484	18.5092	17.8378	18.1803	17.5051	18.3213	17.6076	NA	NA	NA	NA	NA	NA	NA	NA	NA	NA
CPD	28	O75976	1	21.2944	NA	21.151	21.1596	21.0409	21.2925	21.3551	21.0674	21.4166	21.2455	21.3738	NA	21.1895	21.7848	21.2385	21.0894	21.2591	20.9002	21.4044	21.2576	21.2003
CPEB4	2	Q17RY0	1	18.3721	NA	18.2674	NA	18.1716	18.2986	18.1148	18.6949	18.5462	18.3119	18.611	NA	18.5211	NA	18.5991	18.1288	18.3311	18.8039	18.8885	NA	18.25
CPED1	2	A4D0V7	1	15.2239	NA	15.0673	NA	14.9483	15.5305	15.0166	15.2529	14.5501	14.9793	15.3966	NA	NA	NA	NA	NA	NA	NA	NA	NA	NA
CPN1	1	P15169	1	11.2491	NA	11.9209	11.3184	11.0522	11.7762	11.3172	11.8489	11.5025	12.3954	12.3094	NA	NA	NA	NA	NA	NA	NA	NA	NA	NA
CPNE1	47	Q99829	1	23.1548	22.1647	22.6091	22.8161	22.5421	23.2204	22.9216	23.1267	22.7849	23.0207	23.0457	NA	22.6155	22.6343	22.6679	23.1383	22.7785	23.1737	22.772	22.8471	23.3052
CPNE2	2	Q96FN4	0.9983	15.5417	NA	15.3486	NA	15.1665	14.7841	15.6689	14.9095	14.8465	15.5418	16.1861	NA	15.8169	NA	15.7004	15.4862	15.6797	15.6197	15.6278	16.3361	15.0773
CPNE3	65	O75131	1	22.7032	NA	22.3434	22.4156	22.3651	22.9041	22.4562	22.8092	22.3659	22.6745	22.6288	22.3127	22.4177	22.1239	22.4372	22.6843	22.3696	22.7152	22.3959	22.5846	22.7914
CPNE8	3	Q86YQ8	1	16.344	NA	15.9609	18.33	15.5181	16.3678	15.6609	16.302	15.6784	16.4088	16.7113	NA	NA	NA	NA	NA	NA	NA	NA	NA	NA
CPOX	81	P36551	1	22.4751	22.2038	22.2304	22.3828	22.2335	22.6293	22.6673	22.4532	22.6568	22.4338	22.3146	NA	22.2618	21.8716	22.3068	22.348	22.6105	22.2521	22.6659	22.2079	22.3377
CPPED1	57	Q9BRF8	1	21.9974	21.4967	22.1279	21.979	22.233	21.9533	22.3615	21.7063	22.1774	21.8172	21.6873	NA	22.2041	21.364	22.289	21.8003	22.3576	21.6969	22.3624	21.4085	21.6971
CPQ	12	Q9Y646	1	19.0484	NA	19.0792	19.2874	19.0099	19.1179	19.7306	18.7852	19.6016	19.0178	19.1177	NA	19.1394	19.496	19.3239	18.8909	19.5058	18.6787	19.5147	19.0121	18.8069
CPS1	7	P31327	1	17.1182	NA	16.8614	NA	16.642	17.0284	16.427	17.0393	16.6082	16.732	16.8191	NA	17.0411	NA	17.2115	17.1982	17.3229	17.0095	17.1603	17.0162	17.1783
CPSF1	87	Q10570	1	21.7364	NA	21.8086	21.4212	21.7336	21.6637	22.098	21.4784	21.9078	21.609	21.4058	NA	21.8355	22.3868	21.9443	21.3869	21.8869	21.3955	21.9616	21.3232	21.4319
CPSF2	75	Q9P2I0	1	22.5569	21.9744	22.4918	22.4338	22.4669	22.4147	22.6869	22.4589	22.3497	22.2512	22.4519	NA	22.6246	22.4134	22.7048	22.3282	22.5329	22.4598	22.6078	22.2089	22.485
CPSF3	63	Q9UKF6	1	21.7394	20.8928	21.6474	21.399	21.5049	21.6133	21.6776	21.7012	21.2932	21.4109	21.4828	21.6251	21.6824	21.7436	21.7091	21.4224	21.416	21.5293	21.3168	21.4696	21.6341
CPSF4	14	O95639	1	20.8625	NA	20.9916	20.8619	20.8943	21.0836	20.4447	21.1142	20.703	20.8862	21.2961	NA	20.9141	NA	21.0114	21.1639	21.011	20.9061	20.7982	20.8282	21.0532
CPSF6	96	Q16630	1	22.7308	23.3382	22.7849	22.5291	22.7788	22.7333	23.1275	22.5766	22.8265	22.52	22.335	NA	22.8173	22.0804	23.0457	22.4361	22.8552	22.4209	22.9919	22.3532	22.4488
CPSF7	77	Q8N684	1	23.096	NA	22.8682	22.9507	22.9459	23.192	23.2016	22.9657	22.774	22.9156	23.0303	NA	23.0005	22.9736	23.0453	23.0343	22.974	22.9676	23.0553	22.352	22.4822
CPT1A	12	P50416	1	18.4968	NA	18.8724	19.2894	19.0328	18.0381	19.1505	18.1104	19.0898	18.137	18.4531	NA	18.5672	18.4858	19.0381	17.8464	19.0182	18.0068	18.9857	18.2944	18.159
CPT2	58	P23786	1	21.6255	21.9129	21.6018	21.6812	21.5641	21.6537	21.9138	21.459	21.7556	21.484	21.467	21.1393	21.7244	21.2093	21.7104	21.4304	21.9559	21.2329	21.9923	21.354	21.5192
CPTP	1	Q5TA50	0.9952	13.5481	NA	12.7279	NA	12.6313	13.1565	12.7465	14.7116	13.2847	13.1964	12.2529	NA	NA	NA	NA	NA	NA	NA	NA	NA	NA
CPVL	3	Q9H3G5	0.9994	18.1449	NA	17.7823	NA	17.7954	17.6369	17.8948	17.6206	18.2997	17.7118	18.2048	NA	17.9697	NA	18.1677	17.7151	18.1906	17.7366	17.8034	17.7843	18.2738
CRACR2A	8	Q9BSW2	1	17.1255	NA	16.8182	NA	17.2224	17.4725	17.3809	17.2974	17.5981	17.5023	17.4695	NA	16.9155	NA	17.3127	17.2503	17.286	17.1459	17.2282	16.7998	17.1656
CRAMP1	1	Q96RY5	1	13.8237	NA	13.985	NA	13.887	13.8253	13.8031	13.8076	14.0608	13.9048	13.8975	NA	NA	NA	NA	NA	NA	NA	NA	NA	NA
CRAT	19	P43155	1	20.5618	NA	20.8448	21.8022	20.6707	20.6756	21.125	20.4677	20.7539	20.7078	20.7956	NA	20.5429	20.7842	20.261	20.3492	21.0413	20.2247	20.9955	20.4261	20.6356
CRBN	15	Q96SW2	1	18.8591	NA	18.3956	18.826	18.3549	19.0953	18.6552	18.9919	18.5698	18.9286	19.1527	NA	18.6373	NA	18.3595	18.8691	18.7719	18.9523	18.8366	18.6376	18.9599
CREB1	6	P16220	1	17.773	NA	17.9056	NA	17.9951	17.728	18.1853	17.6613	18.2677	17.5451	17.1578	NA	17.7877	NA	17.9672	17.248	17.6563	17.3601	17.9399	18.0877	17.349
CREB3L2	1	Q70SY1	0.9866	16.1819	NA	NA	NA	NA	NA	NA	NA	NA	NA	NA	NA	16.3428	NA	16.3223	15.7582	16.3589	15.9075	16.3958	16.2477	16.1561
CREBBP	19	Q92793	1	17.8212	NA	17.9769	19.3899	18.0302	17.4348	18.0761	17.6603	18.1742	17.6074	17.6702	NA	18.0684	NA	17.9407	17.4806	18.2186	17.4615	18.2396	17.4438	17.4594
CREG1	7	O75629	1	19.8257	NA	20.0578	19.0561	19.832	19.8511	20.0469	19.842	19.9878	19.8682	19.9469	NA	19.7309	19.3885	19.6049	19.8968	19.7443	19.6925	19.9373	20.8832	19.9477
CRELD1	5	Q96HD1	1	17.0854	NA	16.788	16.4702	16.7151	17.4357	17.0525	16.9324	16.9384	17.1106	17.1437	NA	17.3173	NA	17.1708	17.4492	17.2019	17.2708	17.2714	17.2353	16.884
CRELD2	13	Q6UXH1	1	19.5116	NA	19.4167	18.4442	19.3649	19.6619	19.7147	19.1979	19.3953	19.1805	19.7978	NA	19.5417	19.4646	19.488	19.3553	19.3711	18.9881	19.0174	18.8015	19.1993
CRIPT	2	Q9P021	1	16.3315	NA	17.4433	NA	17.4649	16.6021	16.3246	16.9731	16.556	16.8212	16.8112	NA	17.2732	NA	17.102	16.8211	17.1642	16.698	17.0737	16.1593	16.8313
CRISPLD1	1	Q9H336	0.9336	15.0746	NA	14.7665	NA	15.3053	14.9889	15.0613	14.8834	15.9077	15.1119	15.4182	NA	NA	NA	NA	NA	NA	NA	NA	NA	NA
CRK	30	P46108	1	20.4517	20.8651	20.6974	20.5257	20.8377	20.4113	20.4273	20.4775	20.6576	20.805	20.9376	21.7433	20.8997	19.993	20.6831	20.7976	20.944	20.793	20.6833	20.5767	20.2768
CRKL	113	P46109	1	23.0374	23.2241	23.6094	23.2341	23.7387	23.147	22.8742	23.3481	23.3235	23.3187	23.3963	23.805	23.7871	23.4629	23.4837	23.6084	23.7948	23.3404	23.605	22.9742	22.9821
CRLF3	34	Q8IUI8	1	21.3397	NA	21.3899	21.0192	21.2621	21.106	21.5298	20.9816	21.3	21.1753	21.1484	22.0558	21.5503	20.4657	21.6288	21.0604	21.3568	20.9871	21.3277	20.6783	20.8779
CRNKL1	44	Q9BZJ0	1	20.9782	NA	21.1347	21.1065	21.4557	20.781	20.7031	21.6846	21.2213	21.4109	21.7306	NA	21.526	21.1157	20.6447	21.6023	21.4336	21.8697	21.1987	21.4835	21.8867
CROT	4	Q9UKG9	1	19.9383	NA	19.8452	20.3983	19.6173	19.9516	20.0463	19.7923	19.8987	20.029	19.478	NA	19.8314	19.8725	19.9006	19.8003	19.9626	19.6158	19.9115	20.0491	20.0464
CRPPA	2	A4D126	1	14.9251	NA	16.1496	NA	16.1987	14.9998	14.7197	15.8868	15.5295	15.7751	16.3347	NA	15.2281	NA	15.5684	15.6994	15.4205	15.4287	14.8505	NA	14.9971
CRTAP	25	O75718	1	19.4518	20.1009	19.865	19.6057	21.0216	19.2049	19.2651	20.2456	20.3154	20.2963	20.1464	NA	20.2966	20.6281	19.4019	20.684	20.5855	20.7373	19.8826	20.0314	20.3596
CRTC1	1	Q6UUV9	0.9892	13.2515	NA	NA	NA	NA	NA	NA	NA	NA	NA	NA	NA	13.4962	NA	13.45	13.1334	13.3122	13.0907	13.344	NA	12.7592
CRTC2	5	Q53ET0	1	17.2899	NA	18.3084	16.1124	17.4275	17.624	17.9591	17.5557	16.9444	17.999	18.7782	NA	17.572	NA	17.4485	17.5762	17.7366	17.6878	17.967	17.9462	17.7598
CRTC3	3	Q6UUV7	1	14.6985	NA	NA	NA	NA	NA	NA	NA	NA	NA	NA	NA	16.6224	NA	16.7811	15.1857	17.2805	15.2933	16.116	15.2959	15.4943
CRYAB	2	P02511	1	18.611	NA	18.1371	NA	18.7784	18.58	18.5794	17.7465	18.1141	18.3632	18.2263	NA	16.7158	18.0452	17.6294	18.3763	16.3439	17.4346	17.0204	18.7026	18.0125
CRYM	4	Q14894	1	17.7429	17.4951	17.3505	17.8518	17.2265	17.9514	17.9127	17.7647	17.7737	17.6488	17.9445	NA	17.2872	NA	17.4685	17.4406	17.4522	17.5558	17.6608	17.6645	17.6933
CRYZ	80	Q08257	1	23.2006	23.4683	23.0547	23.1953	22.965	23.1692	23.4056	23.165	23.1278	22.929	22.9172	22.3315	23.0342	22.9898	23.0882	22.876	23.1435	23.0269	23.162	23.0738	23.2343
CRYZL1	25	O95825	1	20.504	NA	20.4576	20.6695	20.3615	20.5167	20.8835	20.1457	20.6262	20.3384	20.4358	NA	20.6668	20.5773	20.5774	20.2888	20.6305	20.143	20.7045	20.1597	20.2608
CS	90	O75390	1	23.8275	24.5467	23.9226	23.5175	24.3151	23.9744	23.4942	24.7349	24.1816	24.7046	24.1534	24.8914	23.9296	24.2833	23.5071	24.8551	24.2428	24.8126	23.7909	24.4449	24.7222
CSDE1	204	O75534	1	24.4605	24.3584	24.2375	24.1665	24.136	24.5444	24.1385	24.4011	23.9162	24.2972	24.1887	23.1847	24.2337	23.8265	24.2989	24.2595	23.6981	24.308	23.83	24.02	24.42
CSE1L	230	P55060	1	24.0359	24.1784	23.8071	24.0157	23.8191	24.1818	23.7719	24.2968	23.817	23.9753	23.8324	21.3367	23.5193	23.6165	23.6634	24.0654	23.5864	24.2068	23.5446	23.9588	24.3528
CSK	31	P41240	1	21.079	NA	21.3805	20.9292	21.4862	20.8357	21.1458	21.2594	21.3431	21.0741	21.1596	NA	21.379	21.0514	21.1439	21.0683	21.3655	21.1836	21.2765	21.0978	21.2014
CSN1S1	1	P02662	1	13.6278	NA	NA	NA	NA	NA	NA	NA	NA	NA	NA	NA	13.4186	NA	13.2749	13.2627	13.3059	13.3306	13.4373	13.5277	13.5314
CSNK1A1	24	P48729	1	21.2862	NA	21.3497	20.9598	21.6467	21.0422	21.0318	21.4173	21.2209	21.3068	21.2212	NA	21.4374	21.3965	21.115	21.4438	21.3991	21.3925	21.1728	22.0263	21.5721
CSNK1D	17	P48730	1	19.3961	NA	19.7684	19.6316	19.9677	19.4462	19.2233	19.6027	19.0466	19.7362	19.904	NA	20.0145	19.3961	19.3898	19.5738	19.6461	19.6329	19.5191	19.3637	19.2923
CSNK1E	2	P49674	1	17.0279	NA	17.0658	16.729	17.206	16.8646	16.6212	16.5824	16.8097	16.8233	16.8998	NA	NA	NA	NA	NA	NA	NA	NA	NA	NA
CSNK1G3	10	Q9Y6M4	1	18.7022	NA	18.6151	19.298	18.6532	18.847	18.4856	18.7747	18.2478	18.9412	18.7579	NA	18.8138	20.1294	18.6902	18.8707	18.7072	18.7565	18.7293	18.6483	18.3211
CSNK2A1	41	P68400	1	21.3987	23.6692	21.5458	21.2257	22.1515	21.3217	21.1776	21.6978	21.6479	21.7828	21.8989	23.6208	21.8452	22.0152	21.3885	22.2335	21.9002	22.2808	21.4744	21.8261	21.5231
CSNK2A2	31	P19784	1	21.0238	NA	21.0061	21.4946	21.4951	20.7132	20.7267	21.7056	21.2949	21.3699	21.3733	NA	21.072	22.3207	20.8378	21.7861	21.2604	21.9206	20.9727	21.7558	21.7012
CSNK2B	27	P67870	1	21.7743	NA	22.0795	21.8708	22.6547	21.8524	21.46	22.0416	21.9583	22.3052	22.4199	NA	21.899	22.6225	21.7222	22.886	22.1428	23.0883	21.7024	22.2434	22.1968
CSPP1	2	Q1MSJ5	0.9997	14.3389	NA	14.8097	15.2986	14.5896	14.6563	14.1733	14.5586	13.8228	14.5126	14.6872	NA	NA	NA	NA	NA	NA	NA	NA	NA	NA
CSRP1	39	P21291	1	21.9022	21.7724	21.7095	21.597	21.7293	21.9993	21.9478	21.8262	21.8609	21.9364	21.4724	22.8547	21.7262	21.5823	21.7475	21.7625	21.6863	21.754	21.7304	21.5776	21.8769
CST3	3	P01034	1	14.8699	NA	15.1456	NA	15.5242	14.5149	15.0902	15.0626	15.0289	15.3795	14.9117	NA	14.9274	NA	15.3439	15.49	15.5951	15.4695	15.2557	15.4432	14.9785
CST9L	1	Q9H4G1	0.999	20.7405	NA	NA	NA	NA	NA	NA	NA	NA	NA	NA	19.1945	20.2279	20.1428	20.7487	20.4805	20.3827	20.7219	20.2143	20.1997	20.5867
CSTB	24	P04080	1	21.2013	NA	21.3475	21.2566	21.4928	21.0938	21.3376	20.5861	21.0662	21.2466	21.1522	20.9246	21.237	21.1632	21.1844	21.7248	21.3218	21.9168	21.2278	21.2723	20.6949
CSTF1	38	Q05048	1	21.7405	NA	21.5835	21.6361	21.6525	21.7106	21.8621	21.7772	22.0067	21.604	21.6878	21.6074	21.5865	21.0237	21.8344	21.5242	21.6889	21.6129	21.7417	21.4511	21.6699
CSTF2	67	P33240	1	21.372	21.0974	22.0002	21.3493	22.1867	21.3028	21.2803	22.1858	21.9512	22.1668	21.3531	22.3816	22.1815	21.8324	21.5782	22.2586	22.3289	22.3574	21.9932	21.7644	21.7368
CSTF2T	30	Q9H0L4	1	19.9161	NA	20.7421	19.7553	20.5423	19.7367	19.7157	20.374	20.2694	20.1877	19.8194	19.9097	20.4655	20.6097	20.1901	20.0041	20.3059	19.9326	20.4587	20.0482	19.9366
CSTF3	54	Q12996	1	20.1993	NA	20.7184	20.3067	21.4992	19.8751	20.0716	21.2399	21.1824	20.9569	20.7144	20.4594	20.98	20.7034	20.076	21.0599	21.0886	21.0736	20.4466	20.9384	21.0297
CT45A10	2	P0DMU9	1	14.8898	NA	15.061	NA	15.8859	14.7016	14.7618	14.3876	15.3639	15.0596	15.169	NA	17.0154	NA	16.086	14.6099	16.8125	14.9063	15.8075	15.1345	14.5699
CT47A1	36	Q5JQC4	1	19.3668	NA	20.2108	21.8458	20.3151	18.8724	19.6833	19.0558	20.091	19.2538	19.2635	21.2437	20.7638	19.9892	20.4548	19.102	20.8121	19.0066	20.7263	19.2667	18.4183
CT55	10	Q8WUE5	1	18.7425	NA	18.7829	19.4761	18.6676	18.7112	19.1398	18.2925	18.5606	18.3101	18.8998	NA	18.6694	17.9562	18.9835	18.4137	18.6274	18.5439	18.8871	19.2614	18.463
CTBP1	25	Q13363	1	20.6512	NA	20.5989	20.1144	20.9575	20.4903	20.487	21.5185	20.9838	21.0764	21.0198	NA	20.6231	21.164	20.0677	21.4041	20.8974	21.5336	20.3761	21.1438	21.1015
CTBS	6	Q01459	1	18.6595	NA	18.8602	NA	18.9221	18.1422	19.3739	18.1161	19.7421	18.324	17.0226	NA	19.2345	16.9567	19.2034	18.2611	19.466	18.9239	19.6782	16.8154	17.9882
CTCF	31	P49711	1	20.7543	NA	20.8377	20.9149	20.774	20.9316	20.9737	20.5981	20.9139	20.6039	20.6626	NA	20.5685	21.008	20.8664	20.5482	20.8078	20.4242	20.7979	20.2561	20.2522
CTCFL	4	Q8NI51	1	19.5582	NA	20.0333	NA	20.4848	19.2177	19.9358	19.1697	20.3194	19.4393	19.4557	NA	20.5032	18.9048	20.4282	19.1865	20.3052	19.1006	19.6641	18.5261	19.1562
CTDP1	26	Q9Y5B0	1	19.9177	NA	19.8355	20.221	19.8073	20.0166	20.0951	19.758	20.0319	20.0295	19.8234	21.429	19.8093	19.8775	19.7703	19.8573	19.6955	19.9063	19.9394	19.9892	19.7839
CTDSPL2	31	Q05D32	1	19.6515	NA	20.182	19.204	20.1155	19.4766	19.8091	19.3052	19.6586	19.3758	19.4216	NA	20.1282	20.0191	20.1639	19.3571	19.9706	19.2655	20.1786	19.5719	19.2774
CTH	35	P32929	1	21.4523	21.6584	21.5537	21.2666	21.5139	21.3524	21.8036	21.2978	21.7015	21.458	21.3677	21.4258	21.7323	21.3531	21.6423	21.3818	21.8973	21.2273	21.8301	21.1641	21.3861
CTNNA1	60	P35221	1	19.6633	NA	20.1712	20.2035	20.0564	19.9616	19.3942	19.7368	19.6446	20.0551	20.2365	NA	20.1598	19.8222	19.6302	20.4518	19.8604	20.0661	19.8099	19.855	19.6651
CTNNAL1	1	Q9UBT7	1	13.7064	NA	13.0251	NA	13.5157	13.5084	13.1369	14.3253	13.4067	13.8674	13.548	NA	NA	NA	NA	NA	NA	NA	NA	NA	NA
CTNNB1	1	P35222	0.9864	13.5386	NA	13.2803	NA	13.0976	13.6023	13.4404	13.8772	12.7713	13.9737	13.8162	NA	NA	NA	NA	NA	NA	NA	NA	NA	NA
CTNNBL1	42	Q8WYA6	1	20.8363	NA	21.8713	21.4482	21.9024	20.8277	20.6009	21.3976	21.3193	21.421	21.4381	21.1892	22.0142	21.908	20.955	21.8229	21.8978	21.838	21.5378	21.4435	21.5843
CTNND1	96	O60716	1	22.4849	NA	22.483	22.4173	22.482	22.4805	22.5276	22.2577	22.4032	22.2919	22.2887	21.1663	22.5219	21.9997	22.6302	22.4407	22.4175	22.3189	22.4768	22.2505	22.2675
CTPS1	112	P17812	1	23.3461	23.022	23.1584	23.1198	23.0403	23.4284	23.2186	23.3886	23.0697	23.1625	23.0117	23.1526	23.1453	23.2545	23.2224	23.266	22.9678	23.3802	22.9687	23.1747	23.3407
CTPS2	34	Q9NRF8	1	20.3227	21.3279	20.3001	20	20.2592	20.342	20.6824	20.2632	20.65	20.2584	20.1443	21.4721	20.2409	20.7434	20.2935	20.0605	20.2854	20.2366	20.4248	20.3658	20.2046
CTR9	48	Q6PD62	1	20.8201	NA	20.7831	20.6306	20.7616	20.7568	20.8804	20.831	20.7867	20.6847	20.6464	NA	20.8147	20.6663	20.8597	20.6479	20.7703	20.8396	20.6093	20.7609	20.8425
CTSA	19	P10619	1	20.8183	NA	21.2685	20.9176	21.6402	20.6918	21.1344	20.8977	21.537	20.8258	20.9467	NA	21.2639	21.2468	21.2952	21.0246	21.6971	20.7936	21.8533	20.946	20.7145
CTSB	47	P07858	1	23.6183	24.8805	23.747	23.2513	23.7341	23.3907	24.5512	23.1912	24.2806	23.1476	23.134	22.5696	23.7942	23.4562	23.8531	23.0948	24.1282	23.0518	24.2561	23.2139	23.3348
CTSC	30	P53634	1	23.0303	21.7119	23.1183	22.8805	22.9746	23.0979	23.225	23.0196	23.0285	22.97	22.644	NA	22.9527	22.265	22.8937	22.8154	22.8841	22.7695	23.0102	22.9539	22.9406
CTSD	83	P07339	1	23.2044	23.5892	23.5144	23.0022	23.5582	22.999	23.9558	22.751	23.8889	22.9629	22.8887	23.8521	23.6976	22.9934	23.6553	22.858	24.0019	22.7655	23.9348	22.9583	22.8627
CTSF	3	Q9UBX1	0.997	16.2001	NA	15.561	16.3009	15.5166	16.0172	16.2259	16.3894	15.9349	16.1858	16.109	NA	15.8854	NA	15.4577	16.369	16.6057	16.8039	17.0248	NA	16.7593
CTSH	11	P09668	1	18.6781	NA	19.2021	18.6492	19.7017	18.1963	19.1348	18.2039	19.6143	18.2235	18.1304	NA	19.2506	19.515	19.2162	18.2368	19.2627	18.1555	19.3048	19.1218	18.2143
CTSL	7	P07711	1	20.3461	NA	20.4454	18.9652	20.5959	20.2508	20.9406	20.1083	20.767	20.0291	20.694	NA	20.7194	20.0464	20.4365	20.1809	20.3867	19.6121	20.545	19.9097	19.9007
CTSS	26	P25774	1	21.6068	NA	22.0433	21.4328	22.2517	20.8138	22.51	20.9161	22.7188	20.6635	20.6782	20.881	22.3001	21.6989	22.4364	20.7269	22.5811	20.8495	22.6915	21.0153	20.8914
CTSV	1	O60911	1	15.7262	NA	15.8863	NA	15.6983	15.5635	15.6857	15.3807	16.0429	15.8775	15.4235	NA	NA	NA	NA	NA	NA	NA	NA	NA	NA
CTSZ	32	Q9UBR2	1	22.5711	NA	22.9722	22.1169	22.9965	22.0571	23.545	22.0511	22.9404	21.8599	22.2616	21.8292	23.0197	22.1345	23.0938	21.9913	23.0665	21.9159	22.9108	22.1045	22.0724
CTTN	129	Q14247	1	23.2245	23.0433	23.2937	22.9577	23.3029	23.2131	23.5055	22.8814	23.3201	22.8886	22.9261	23.3179	23.3924	22.8592	23.5379	23.0227	23.3587	22.7683	23.2643	22.7603	22.78
CTTNBP2NL	2	Q9P2B4	1	11.2491	NA	11.1001	NA	10.9312	11.6973	10.5618	11.6358	10.7792	11.2868	12.67	NA	11.0845	NA	10.9394	11.5597	10.8071	11.166	10.6766	11.7993	11.3349
CTU1	6	Q7Z7A3	1	17.8566	NA	18.1404	NA	18.182	17.5524	17.7008	17.5499	17.731	17.7089	18.6627	NA	17.9234	17.4858	17.6714	17.8217	17.8901	17.9257	17.38	18.211	18.0282
CTU2	23	Q2VPK5	1	20.9772	NA	21.3948	20.8287	21.3778	20.7514	20.9209	20.6733	21.0024	20.6999	20.603	NA	21.4967	20.5939	21.5639	20.9331	21.2547	20.8002	21.2237	20.5456	20.6762
CUEDC2	1	Q9H467	1	14.0655	NA	NA	NA	NA	NA	NA	NA	NA	NA	NA	NA	14.3971	NA	14.2102	14.5569	14.2617	14.6121	14.2668	14.6038	14.2212
CUL1	86	Q13616	1	22.7678	22.5625	22.7305	22.6997	23.4212	22.4885	22.396	23.6027	22.9573	23.2115	23.2575	23.795	23.1718	23.2919	22.4632	23.5019	23.2303	23.568	22.5986	23.2623	23.6322
CUL2	66	Q13617	1	20.7802	23.1594	20.7784	20.6516	21.0594	20.6072	20.4736	21.3019	20.8716	20.9803	20.8854	NA	20.9732	20.3264	20.3578	21.0752	20.9179	21.1113	20.6557	20.8692	21.2547
CUL3	86	Q13618	1	21.2882	21.2901	21.4412	21.1236	21.4274	21.3559	20.9848	21.5961	21.2351	21.4552	21.498	22.2595	21.4909	21.3801	21.2163	21.6045	21.4189	21.4879	21.2514	21.3047	21.6659
CUL4A	49	Q13619	1	20.0994	NA	20.5392	20.4001	20.8039	19.7025	19.578	20.8368	20.4931	20.5618	20.5723	NA	20.9284	20.8213	19.8772	20.9154	20.9102	20.8847	20.4755	20.7097	20.9421
CUL4B	130	Q13620	1	22.445	NA	22.5553	22.3652	22.5828	22.5458	22.7137	22.6093	22.6839	22.6885	22.5739	22.213	22.5653	22.4583	22.5833	22.7043	22.7302	22.4745	22.6481	22.2964	22.6
CUL5	37	Q93034	1	21.1374	NA	21.3367	20.9208	21.842	21.0074	21.2452	21.7348	21.5953	21.5545	21.6204	NA	21.6412	22.1856	20.9286	21.858	22.0246	21.8166	21.2898	21.4397	22.0109
CUL7	22	Q14999	1	19.0566	NA	19.0295	19.6138	18.766	19.1162	19.2656	19.1948	19.2639	19.112	19.4006	NA	18.9937	NA	18.9138	19.0085	19.2161	19.1791	19.2069	19.2398	19.2938
CUSTOS	17	Q96C57	1	18.962	20.4815	19.1024	19.4019	18.8565	19.0058	19.1802	18.998	18.9695	19.1464	19.1083	NA	19.3102	NA	19.4338	18.8053	18.9455	18.6909	19.2	19.2609	18.57
CUTA	10	O60888	1	18.8141	19.1641	18.8417	19.2435	19.0366	18.88	18.9866	19.5144	18.9829	18.7613	18.9257	NA	18.5882	18.5066	18.7575	19.2531	18.9448	19.22	18.9229	19.38	18.7315
CUTC	4	Q9NTM9	1	18.189	NA	18.3112	19.6256	18.3488	18.2463	18.4166	18.2047	18.6669	18.1701	17.7182	18.7369	18.373	17.364	18.3843	18.2998	18.5074	18.1274	18.5943	17.7209	17.5695
CUX1	28	P39880;Q13948	1	21.2909	NA	21.3598	NA	21.6135	21.3658	21.38	21.2054	21.2783	21.3864	21.2558	NA	21.4286	NA	21.5761	21.4425	21.5196	21.5917	21.5596	21.4788	21.2838
CWC15	24	Q9P013	1	21.3116	22.0201	22.0722	21.7265	22.0046	21.9286	21.3176	20.5414	21.0069	21.7234	21.6776	NA	22.3248	22.3271	22.4279	21.7835	22.2804	21.7735	22.1461	20.7953	20.5619
CWC22	69	Q9HCG8	1	21.8384	20.9849	21.828	21.6265	21.7238	21.7163	21.9754	21.7025	21.7316	21.5173	21.5942	24.5785	21.9635	21.4206	21.9845	21.5904	21.8517	21.5355	21.8089	21.317	21.7024
CWC25	8	Q9NXE8	1	19.1566	NA	19.3842	19.077	19.3795	18.943	19.1227	18.8004	19.2495	18.9783	18.5664	NA	19.4053	19.4549	19.5632	18.8365	18.9252	18.7712	19.3517	18.4555	18.6796
CWC27	37	Q6UX04	1	20.5534	NA	20.6524	20.6621	20.6335	20.5758	20.8193	19.8738	20.415	20.3265	20.4205	NA	20.7144	21.4787	20.8001	20.4972	20.7912	20.3236	20.5957	20.5384	19.9408
CWF19L1	32	Q69YN2	1	20.321	NA	20.2801	19.906	20.2426	20.2739	20.5137	20.0485	20.4463	20.1198	20.2955	NA	20.6011	19.5207	20.6	20.0107	20.3817	19.9591	20.3458	19.9917	20.2094
CWF19L2	10	Q2TBE0	1	18.9785	NA	19.2976	19.2484	19.034	19.1688	19.4876	18.8524	19.1746	19.0078	18.955	NA	19.149	18.4201	19.1425	18.8303	19.042	18.7605	19.4356	18.74	18.7853
CXXC1	12	Q9P0U4	1	18.7899	NA	18.7504	18.5587	18.7369	18.6146	19.0484	18.6811	18.7606	18.5367	18.3183	NA	18.9463	19.9846	18.7917	18.384	18.7912	18.4974	19.0385	18.8964	18.3912
CXXC5	1	Q7LFL8	0.9243	11.2491	NA	11.849	NA	11.7088	12.1546	11.8916	12.8003	11.2291	12.6406	NA	NA	NA	NA	NA	NA	NA	NA	NA	NA	NA
CXorf38	1	Q8TB03	1	15.55	NA	NA	NA	NA	NA	NA	NA	NA	NA	NA	NA	15.8968	NA	15.6801	16.0831	16.2954	16.0861	15.7878	15.7219	15.8511
CYB561A3	8	Q8NBI2	1	20.8259	NA	19.8694	21.7973	19.8489	21.0123	20.1592	21.0405	20.5227	21.4628	20.5194	NA	19.9436	21.3476	20.0892	21.0004	20.2861	21.1359	20.5612	21.4027	21.041
CYB5A	3	P00167	1	17.2827	NA	17.7273	NA	17.7337	17.156	17.6303	16.7207	17.7823	17.4144	17.6163	NA	17.66	17.767	17.5694	17.7046	17.7916	17.6228	17.7512	17.6325	17.2669
CYB5B	22	O43169	1	21.6247	NA	21.501	21.2134	21.8928	21.4417	21.2814	21.9771	21.9742	21.9697	21.716	NA	21.5493	21.584	21.6608	22.3112	21.7106	22.442	21.6308	21.8067	22.0638
CYB5R1	14	Q9UHQ9	1	22.9548	23.7651	23.2886	23.9096	23.9301	22.9035	22.9653	23.7242	23.6183	23.3284	23.6329	NA	22.9278	22.7554	22.8347	23.2363	22.5627	23.2751	22.9159	23.75	23.6046
CYB5R3	72	P00387	1	23.1044	24.5793	23.1862	23.34	23.2853	23.2158	22.9865	23.5058	23.2477	23.3614	23.4708	23.7444	23.2768	23.4292	23.0414	23.5032	23.3973	23.3682	23.2952	23.3208	23.4432
CYB5R4	15	Q7L1T6	1	20.7014	NA	20.5905	20.9739	20.9212	20.7971	20.5581	21.3312	20.5912	20.8699	20.8651	NA	20.6234	20.526	20.349	20.7789	20.6177	20.8516	20.3625	21.025	21.1543
CYBA	10	P13498	1	20.6026	20.5897	21.0828	20.6436	21.2994	20.1821	20.8354	20.0742	20.6922	20.0234	20.2118	NA	20.936	NA	21.075	19.8905	20.5521	19.9981	20.5147	21.1906	19.8671
CYBC1	5	Q9BQA9	1	20.4075	NA	20.577	20.4597	20.3397	20.1039	20.5629	20.3133	20.1162	20.4057	20.4805	NA	19.9973	20.2833	20.0725	20.7758	20.057	21.0688	20.2524	20.1486	20.591
CYBRD1	2	Q53TN4	1	15.0061	NA	14.8849	NA	14.8226	15.0244	15.5674	14.8283	15.8866	15.1485	14.6358	NA	14.9477	NA	14.9963	14.6579	14.5841	14.8729	15.5499	16.0839	14.3115
CYC1	31	P08574	1	22.5189	21.5945	22.3842	22.8587	22.4274	22.7018	22.6087	22.4639	22.5196	22.6114	22.7922	NA	22.3749	22.97	22.4045	22.8615	22.5165	22.6306	22.5633	22.839	22.4425
CYCS	15	P99999	1	23.501	22.6197	23.741	23.6606	23.8716	23.6587	23.6716	23.256	23.4173	23.3606	23.5955	NA	23.56	22.7716	23.7815	23.5035	23.8094	23.6261	23.5972	24.0053	23.3885
CYFIP1	97	Q7L576	1	21.7482	NA	21.7134	21.6389	21.7213	21.808	21.8643	21.9883	21.726	21.6593	21.7789	NA	21.7743	21.8307	21.6285	21.8123	21.8241	21.7554	21.5975	21.702	21.893
CYHR1	1	Q6ZMK1	1	11.2491	NA	11.6901	NA	11.805	11.3777	11.4494	10.9037	12.0101	11.1382	11.3195	NA	NA	NA	NA	NA	NA	NA	NA	NA	NA
CYP20A1	29	Q6UW02	1	20.0085	NA	19.7778	20.1847	19.6898	20.1755	19.9964	20.2085	19.874	19.9758	20.3112	NA	19.793	20.0524	19.9827	20.1346	19.7865	20.087	19.9322	19.6945	20.0736
CYP27A1	8	Q02318	0.9913	21.301	NA	21.797	19.8503	20.1736	21.5951	22.9308	20.0017	20.7836	20.5215	23.0511	NA	20.3604	19.1096	20.5094	20.7717	20.4166	19.6691	20.8375	20.4226	20.6622
CYP2S1	1	Q96SQ9	1	11.2491	NA	NA	NA	NA	NA	NA	NA	NA	NA	NA	NA	9.72159	NA	10.0097	10.2568	10.4485	10.9008	10.6718	NA	10.9127
CYP51A1	30	Q16850	1	20.8899	NA	21.2843	21.0113	21.6907	20.5039	21.0191	20.807	21.0326	20.5401	20.6239	21.404	21.2434	20.6872	21.4853	20.5436	20.9564	20.6815	20.7788	20.3357	20.7143
CYREN	2	Q9BWK5	0.9993	14.1404	NA	14.6591	NA	14.5037	14.6401	14.4919	14.3905	14.7947	14.6042	14.7422	NA	14.4697	NA	13.991	14.832	14.293	15.2184	13.8805	15.0142	14.4283
CYRIA	14	Q9H0Q0	1	19.4428	NA	19.7857	NA	19.7141	19.1071	20.0561	19.1633	20.0823	19.3651	19.6082	NA	19.5856	19.1927	19.8348	19.1849	19.9484	18.9723	19.6722	18.7807	18.6688
CYRIB	73	Q9NUQ9	1	22.5445	NA	23.1153	22.575	23.2596	22.308	23.4205	22.2619	23.4024	22.2598	22.4536	NA	22.7474	22.59	22.9519	22.456	23.0883	22.205	23.3568	22.3031	22.2731
CYSTM1	2	Q9H1C7	1	18.2226	NA	17.5467	NA	17.7323	18.0874	18.0636	18.1454	17.4862	17.7458	18.5296	NA	17.5432	NA	17.6301	17.8449	17.3184	18.0224	17.3604	16.7667	17.7859
CYTH1	6	Q15438	1	17.3833	NA	17.4744	18.1024	17.5698	17.5171	17.479	17.445	17.9911	17.6799	17.1218	NA	17.5215	NA	17.6354	17.1841	17.7515	17.3929	18.0846	17.293	17.409
CYTH2	1	Q99418	1	12.8439	NA	NA	NA	NA	NA	NA	NA	NA	NA	NA	NA	12.2991	NA	13.0205	13.0222	12.1278	12.3135	12.9505	NA	12.9942
CZIB	36	Q9NWV4	1	21.6151	22.1701	21.877	21.409	21.9023	21.4554	21.6681	21.0667	21.24	21.7329	21.5859	20.9229	21.9309	21.8548	21.7176	21.9275	22.0584	21.8072	21.7897	21.335	21.3666
D2HGDH	8	Q8N465	1	18.8059	20.6204	18.5231	18.7589	18.2905	18.62	18.5089	18.7236	18.888	18.8663	18.5318	NA	18.9296	19.9861	19.1841	18.6884	19.1333	18.5731	19.1748	18.9326	18.564
DAAM1	2	Q9Y4D1	1	14.9501	NA	13.9317	NA	13.9614	13.7647	15.0248	13.8578	14.5232	14.5258	15.048	NA	14.3628	NA	14.6106	15.3492	14.3447	15.2009	14.4256	15.2338	15.2583
DAB2	5	P98082	1	17.1207	NA	17.3812	19.1107	17.5044	16.8715	17.0041	17.124	16.8011	16.5852	16.5224	NA	17.3322	NA	17.0703	16.9371	16.9133	17.226	17.4207	NA	16.976
DAD1	12	P61803	1	20.8697	NA	20.4616	21.3843	20.5582	20.4819	20.9807	20.8576	20.8406	20.7754	20.9685	NA	20.8815	20.6501	20.9041	20.6801	20.8491	20.7112	20.7388	20.3017	20.6417
DAG1	8	Q14118	1	17.2037	NA	17.4504	17.343	17.7091	17.123	17.5251	17.3806	17.6017	17.3486	17.2086	NA	17.182	NA	17.1996	16.9802	17.3102	16.924	17.5143	17.2998	16.9809
DAGLB	4	Q8NCG7	1	17.9427	NA	17.84	18.8946	17.4991	17.7758	17.9574	18.032	18.0823	17.411	17.5912	NA	17.43	NA	17.8304	17.964	17.8593	18.2268	18.1992	NA	18.0107
DAP	7	P51397	1	20.1518	NA	21.6779	22.0275	22.1228	21.089	20.7196	21.202	20.3517	21.2055	21.935	NA	21.4424	20.6971	21.0376	21.5024	21.0247	21.0605	20.6381	20.8503	20.4882
DAP3	45	P51398	1	20.2304	NA	20.4593	20.3815	20.9018	20.2434	20.0591	20.7219	20.6353	21.034	20.8189	NA	20.5685	20.7588	20.1084	21.2358	20.6684	21.0852	20.1251	20.4497	20.4421
DAPK1	2	P53355	0.9961	18.9161	NA	18.7223	19.0205	18.5566	18.5781	19.8103	18.5842	18.7748	18.3492	18.896	NA	19.1369	NA	18.9964	18.4681	19.457	18.0635	18.9355	17.397	18.4625
DAPK3	6	O43293	1	17.0817	19.0818	17.1502	16.8578	17.1095	16.9248	16.9532	17.0988	17.1217	17.486	17.3551	NA	17.2826	18.9677	17.1129	17.3338	16.9566	17.2619	17.0638	17.6365	17.4264
DARS1	209	P14868	1	24.5459	23.7095	24.6707	24.4425	24.7108	24.3709	24.8748	24.4406	24.6936	24.3397	24.1644	25.1059	24.7589	24.169	24.6647	24.3342	24.7433	24.3221	24.6346	24.286	24.3764
DARS2	75	Q6PI48	1	22.8883	23.8109	22.6126	22.5156	22.5713	23.0047	22.8017	22.9908	22.7862	22.762	22.8183	25.2324	22.6198	22.3093	22.6887	22.7394	22.6878	22.8224	22.7183	22.4677	23.0419
DAXX	28	Q9UER7	1	20.0901	NA	19.7051	20.0681	19.738	20.2383	19.7883	20.0481	19.4919	20.0612	19.8004	NA	19.8575	20.0885	19.8897	20.1961	19.7753	20.0745	19.7871	20.1348	19.9433
DAZAP1	46	Q96EP5	1	22.1838	NA	22.4954	22.0979	22.4461	22.055	22.1092	22.2595	22.4129	22.1316	22.2879	NA	22.4606	21.6173	22.4295	22.1648	22.434	22.1049	22.4158	22.1361	22.1685
DBI	2	P07108	1	16.2136	NA	17.0728	NA	17.7297	16.0257	16.7362	15.6387	16.8355	16.3512	16.8775	NA	16.806	NA	16.8733	17.248	17.1853	18.131	16.9748	16.1551	16.2079
DBN1	76	Q16643	1	21.5152	NA	21.7043	21.2982	21.7351	21.2457	21.6972	21.071	21.5172	21.0859	20.9267	NA	21.7773	21.6282	21.889	21.1437	21.7075	21.3485	21.6896	20.9225	20.793
DBNL	83	Q9UJU6	1	22.6842	21.9448	22.7349	22.5514	22.6397	22.6258	23.0806	22.342	22.7625	22.5255	22.5137	23.6996	22.8038	22.3031	22.9233	22.5576	22.7755	22.3723	22.7684	22.1314	22.4153
DBR1	27	Q9UK59	1	20.3937	NA	20.1708	20.2302	20.2669	20.3226	20.4289	20.3317	20.524	20.3881	20.0836	NA	20.3219	20.0868	20.4323	20.2714	20.4936	20.5096	20.5926	20.4222	20.2552
DBT	28	P11182	1	21.1493	NA	20.7742	20.8706	20.7156	21.2737	21.1066	21.1271	20.9395	21.0892	20.8688	NA	20.6756	19.8725	20.8159	21.0619	21.073	21.0146	20.8932	21.0986	21.1908
DBX2	3	Q6ZNG2	0.9896	19.8088	NA	20.0728	19.4891	18.9147	20.4862	20.4504	19.2696	19.5822	20.6179	20.2391	NA	19.2722	19.3436	19.3402	20.0045	19.2099	19.3949	20.431	19.2268	19.5736
DCAF1	22	Q9Y4B6	1	19.7178	19.3478	19.6622	19.4972	19.5966	19.612	19.7969	19.572	19.5833	19.5828	19.444	NA	19.6792	19.187	19.7725	19.5429	19.5374	19.5708	19.7188	19.1663	19.5721
DCAF10	6	Q5QP82	1	18.0982	NA	17.7772	NA	17.9299	17.9894	18.0157	18.1223	17.9652	18.0257	18.402	NA	17.8631	18.9442	17.5247	17.6996	17.2731	17.7943	17.6352	18.8764	18.3875
DCAF11	6	Q8TEB1	1	17.174	NA	17.1046	NA	16.8106	16.6917	17.1625	16.9123	17.248	16.8038	17.4821	NA	17.3024	NA	17.144	16.5476	16.847	16.9545	16.46	17.8307	16.8874
DCAF12	3	Q5T6F0	1	18.1974	NA	17.5927	17.2512	17.5514	18.1785	17.6854	18.318	17.9298	17.9878	17.2186	NA	17.812	NA	18.1903	17.5141	17.5671	17.9319	18.074	17.0872	18.0283
DCAF13	35	Q9NV06	1	21.0731	22.6426	20.9594	21.3793	20.8605	21.2393	20.866	21.0411	20.8325	20.947	21.253	NA	20.7643	20.7377	20.7815	20.9076	20.6256	20.9109	20.6921	21.2516	21.1748
DCAF15	8	Q66K64	1	17.6744	NA	17.608	NA	17.4979	17.7645	17.3405	17.6627	17.2964	17.5954	17.5125	NA	17.4193	NA	17.4417	17.7259	16.9546	17.45	16.9362	17.0806	17.6914
DCAF16	12	Q9NXF7	1	20.1677	NA	20.1858	20.2584	20.0079	20.4321	20.2405	20.262	19.9282	20.3297	19.9391	NA	20.2549	20.7662	20.1859	20.4513	20.2451	20.4477	20.2413	20.0947	20.0946
DCAF4	1	Q8WV16	0.9992	17.5584	NA	NA	NA	NA	NA	NA	NA	NA	NA	NA	NA	18.4675	19.3671	18.2823	18.068	18.4507	17.9092	17.9731	17.3697	17.7212
DCAF6	8	Q58WW2	1	18.911	NA	19.1447	NA	19.353	18.8625	19.316	18.7249	20.0846	18.9876	18.0889	NA	18.8716	19.4072	19.0054	18.554	19.0071	18.8934	19.1691	18.5645	19.15
DCAF7	32	P61962	1	21.3944	NA	21.153	21.1581	21.1595	21.454	21.2539	21.3546	21.1509	21.4682	20.9003	NA	21.2055	20.985	21.3784	21.2363	21.1153	21.3727	21.0117	21.2648	21.1891
DCAF8	29	Q5TAQ9	1	21.5757	NA	21.0584	21.3321	21.1456	21.6055	21.5253	21.5482	21.2951	21.4828	21.6487	NA	21.2941	22.1675	21.1771	21.552	21.2986	21.523	21.1294	21.3597	21.5946
DCAKD	4	Q8WVC6	1	19.1287	NA	19.2644	NA	19.3497	18.6747	19.4892	19.0713	19.4079	18.5282	18.9232	NA	18.7531	18.9502	18.8416	18.6958	18.9497	19.1621	18.7794	19.2801	19.278
DCBLD2	3	Q96PD2	0.9999	15.6947	NA	NA	NA	NA	NA	NA	NA	NA	NA	NA	NA	15.2792	NA	15.3754	15.5682	15.6248	16.0942	15.4972	16.3194	16.0733
DCD	11	P81605	1	19.9808	NA	19.0676	19.5658	20.1877	19.9211	19.9544	19.8041	20.2889	19.8121	20.0913	NA	20.4514	20.5791	20.0162	20.5958	20.0829	19.7105	20.3735	19.7921	19.6277
DCK	14	P27707	1	19.7045	NA	19.4308	19.6036	19.4121	19.2691	19.4495	20.2106	19.4146	19.6033	19.6399	NA	19.0023	19.9424	18.9608	19.846	19.0919	20.2533	19.2157	19.6559	20.4164
DCLRE1A	1	Q6PJP8	0.9995	12.6285	NA	12.525	NA	12.2482	12.6693	12.5477	12.2873	12.3815	12.6979	12.0507	NA	NA	NA	NA	NA	NA	NA	NA	NA	NA
DCP1A	16	Q9NPI6	1	18.9728	NA	19.141	20.0259	19.2898	19.203	19.0875	19.1845	19.2997	19.2971	19.0838	NA	19.0965	19.5623	19.2342	19.3091	19.1218	19.0848	19.3344	19.3355	19.0926
DCP1B	2	Q8IZD4	1	15.5332	NA	NA	NA	NA	NA	NA	NA	NA	NA	NA	NA	15.5233	15.2277	15.2596	15.5587	15.2997	15.6434	15.357	15.7102	15.5376
DCP2	13	Q8IU60	1	18.7698	NA	19.3751	18.8938	19.1429	18.69	18.4071	19.4152	18.7904	19.2923	19.3962	NA	19.1691	19.1256	19.1899	19.2279	19.2775	19.1949	19.2409	19.4728	18.9914
DCPS	25	Q96C86	1	19.5144	NA	20.1472	19.6066	20.739	19.2298	19.6064	19.2643	20.2874	19.9255	20.0774	NA	20.1455	20.3358	19.6459	20.1129	20.4382	20.1433	20.0237	19.7004	19.3474
DCTD	4	P32321	1	18.6947	NA	18.8734	19.2474	19.5754	18.5329	17.6246	19.0698	18.6783	19.5897	19.4353	18.7871	19.0052	18.1718	18.479	19.5955	18.7792	19.314	18.5678	19.086	18.9784
DCTN1	151	Q14203	1	23.2925	23.0491	23.6878	23.0932	23.6753	23.0626	23.7292	22.9094	23.6932	22.9928	22.8539	23.0677	23.7037	23.466	23.7223	23.0111	23.7565	22.9881	23.7474	22.7994	22.9435
DCTN2	64	Q13561	1	21.0822	21.8773	21.9407	20.9947	22.6566	20.7954	21.1725	21.0638	22.1778	21.6669	21.6705	22.2097	22.0671	21.7943	21.5488	21.8617	22.1989	21.7426	21.6009	21.147	21.1812
DCTN4	38	Q9UJW0	1	19.8201	NA	19.8682	19.9278	19.9357	19.7475	20.0008	19.7522	19.7634	19.7458	19.8658	20.4057	19.7312	19.8063	20.0203	19.6814	19.9045	19.6792	19.9945	19.5358	19.6547
DCTN5	15	Q9BTE1	1	21.0322	NA	20.8122	20.7718	20.7276	21.0355	20.8894	20.83	20.9499	20.7997	19.884	NA	20.9474	NA	21.0368	20.7428	20.6797	20.7554	20.7934	20.3276	20.781
DCTN6	3	O00399	0.9991	19.691	NA	19.5148	21.3228	18.8058	19.7644	19.6819	19.4896	18.9197	19.5424	20.6176	NA	19.3544	18.9953	19.4059	19.3415	19.1098	19.1771	19.3979	20.3192	19.9558
DCTPP1	16	Q9H773	1	18.3451	NA	18.9383	18.3182	20.3945	17.7442	18.4593	18.9452	19.4168	18.7832	19.3474	NA	18.6304	20.0443	18.2003	19.7593	18.6753	19.847	18.6791	18.8966	18.9871
DCUN1D1	12	Q96GG9	1	18.1898	NA	17.976	18.8426	18.6437	18.171	18.039	19.043	18.547	18.7979	18.657	NA	18.0989	NA	17.7507	19.4096	18.3361	19.4022	17.8921	19.0029	19.1866
DCUN1D5	14	Q9BTE7	1	19.591	NA	19.8774	19.9485	20.1531	19.4576	19.406	20.0417	19.5376	20.0144	20.3728	NA	19.818	19.5669	19.5074	20.3866	19.7135	20.4693	19.4014	19.9893	20.307
DCXR	44	Q7Z4W1	1	22.7237	NA	22.2825	22.6085	22.2025	22.6659	22.2736	23.2783	22.5184	22.9373	22.7334	NA	22.3553	22.976	22.1934	23.0209	22.398	23.1153	22.4918	23.0981	23.3365
DDA1	1	Q9BW61	0.9992	11.2491	NA	NA	NA	NA	NA	NA	NA	NA	NA	NA	NA	11.5444	NA	11.5256	12.5792	11.4911	13.2861	12.1343	12.6732	11.9054
DDAH1	1	O94760	0.9989	12.8114	NA	NA	NA	NA	NA	NA	NA	NA	NA	NA	NA	12.6566	NA	13.3831	14.2837	13.417	14.2915	13.6605	14.0188	13.4927
DDAH2	40	O95865	1	22.0146	NA	22.1492	22.2828	22.4442	21.7386	22.1538	22.0044	22.7059	22.3636	22.1519	23.3803	22.0975	21.6648	22.1041	22.6102	22.6037	22.7392	22.3334	22.1533	22.1123
DDB1	283	Q16531	1	24.6346	24.3089	24.3502	24.4971	24.3262	24.76	24.6709	24.631	24.4814	24.5801	24.4908	24.4293	24.4275	24.1361	24.4495	24.5456	24.4052	24.4741	24.3581	24.2803	24.5754
DDB2	4	Q92466	1	18.1214	NA	17.9938	18.2918	17.7075	18.1935	18.2844	18.0719	17.9817	18.2631	17.8463	NA	17.9235	NA	18.0518	17.9133	18.3536	17.7962	18.3055	18.0147	18.2221
DDHD1	3	Q8NEL9	0.9987	21.3734	NA	21.2929	21.7518	20.8849	21.1079	21.4572	20.9489	21.1421	21.3773	21.5137	NA	21.6036	NA	21.8675	21.1889	21.875	21.3385	21.4174	20.7158	21.4699
DDHD2	17	O94830	1	18.6656	NA	18.9189	NA	18.6654	18.608	18.6079	18.3825	18.7573	18.5789	18.0373	NA	18.6715	19.3781	19.0048	18.6341	18.8632	18.5902	19.1351	19.1667	18.6103
DDI2	48	Q5TDH0	1	20.5438	NA	21.0769	20.3081	21.1825	20.3812	20.7844	20.3672	20.9466	20.6109	20.7788	NA	20.9647	21.2015	20.764	20.6539	21.1846	20.6647	20.9569	20.4178	20.1497
DDOST	70	P39656	1	24.2911	23.7842	24.1235	24.0503	24.0145	24.44	24.4067	24.2301	24.1377	24.1292	24.1573	NA	24.2413	23.8648	24.1608	24.1096	24.0577	24.1124	24.0717	23.9134	24.1517
DDR2	1	Q16832	0.9999	14.422	NA	14.0404	NA	14.8785	14.4171	14.4141	14.4196	15.1131	14.8958	14.8132	NA	NA	NA	NA	NA	NA	NA	NA	NA	NA
DDRGK1	21	Q96HY6	1	18.5599	NA	18.6833	18.0719	19.4422	18.2763	18.6304	19.0141	19.3846	18.8894	19.1311	NA	18.5907	20.7107	18.4596	18.9708	18.8213	18.9691	18.491	19.1995	18.9752
DDT	21	P30046	1	24.8403	NA	25.1954	24.4859	25.4287	24.686	24.8327	25.0937	25.0544	25.0721	24.5811	23.7458	24.5826	24.534	24.7795	25.1534	24.814	25.8236	24.9507	24.8249	25.2766
DDX1	158	Q92499	1	23.9061	23.648	23.8893	23.7305	23.8223	23.9399	24.0556	23.785	23.8768	23.6873	23.6706	23.0163	23.908	23.3963	23.906	23.6384	23.8242	23.6888	23.7175	23.6159	23.8441
DDX10	73	Q13206	1	20.9155	NA	20.9106	21.098	20.8908	20.7457	20.7626	20.8533	20.3809	20.722	20.5817	NA	20.9196	21.1444	21.0181	20.7195	20.6216	20.9159	20.6508	20.8382	20.9036
DDX11	11	Q96FC9	1	19.8379	NA	19.3959	20.775	19.4368	19.8519	19.2438	19.9271	19.2563	19.6611	20.24	NA	19.8965	NA	19.4737	19.8013	19.0919	19.9239	19.4721	19.7278	20.2331
DDX12P	1	Q92771	0.9917	18.9819	NA	NA	NA	NA	NA	NA	NA	NA	NA	NA	NA	18.6421	NA	18.6247	19.106	18.2332	19.2403	18.3214	18.932	19.2734
DDX17	154	Q92841	1	23.7833	NA	23.6984	23.5121	23.7052	23.734	23.9163	23.7668	23.851	23.5838	23.6574	22.7728	23.732	23.2224	23.8166	23.6519	23.8296	23.8189	23.8672	23.6323	23.7634
DDX18	165	Q9NVP1	1	23.5331	22.9364	23.5503	23.476	23.4769	23.4982	23.4793	23.5383	23.1969	23.2903	23.4415	22.8714	23.5109	23.2043	23.6384	23.3549	23.3247	23.4858	23.2431	23.5084	23.575
DDX19A	109	Q9NUU7	1	22.8965	NA	22.7719	22.7946	22.8094	22.9325	22.4209	23.1812	22.5872	22.9107	22.9467	23.9821	22.8503	23.0127	22.6808	22.9755	22.6589	22.9993	22.5965	22.761	22.9797
DDX19B	8	Q9UMR2	1	17.9094	NA	17.5295	17.988	17.4757	18.1421	17.4232	18.1476	17.2671	18.0241	17.9881	NA	17.514	19.703	17.5867	17.9209	17.4521	18.1918	18.1011	18.1322	18.0673
DDX20	53	Q9UHI6	1	20.9815	NA	20.5833	20.9647	20.4776	20.9982	20.6181	20.9868	20.5679	20.578	21.0655	20.6479	20.6293	20.9388	20.7216	20.848	20.4003	20.8506	20.4438	20.9877	21.061
DDX21	357	Q9NR30	1	25.8592	25.4572	25.5694	25.937	25.5008	25.9772	25.5216	25.8266	25.1879	25.6217	25.6664	25.9759	25.5949	25.6071	25.7123	25.7648	25.1556	25.7636	25.1077	25.5959	25.82
DDX23	130	Q9BUQ8	1	22.5635	22.8513	22.5616	22.2148	22.5077	22.4571	22.91	22.4139	22.7178	22.2163	22.1213	22.1413	22.5798	22.0099	22.6648	22.2022	22.6364	22.3298	22.5665	22.0586	22.3891
DDX24	111	Q9GZR7	1	21.815	21.621	21.5297	21.7253	21.4086	21.7947	21.2991	21.8359	21.0129	21.5901	21.7964	NA	21.6063	21.4652	21.6387	21.6986	21.1783	21.738	21.185	21.699	21.8383
DDX27	82	Q96GQ7	1	22.3708	22.318	22.2192	22.0583	22.0558	22.4837	22.2008	22.4014	21.863	22.2759	21.8146	21.4965	22.1441	22.0405	22.2781	22.2601	21.9929	22.4457	21.9318	22.1647	22.2858
DDX28	23	Q9NUL7	1	19.7076	NA	19.7791	20.4992	19.9247	19.8715	19.3805	20.1275	19.4902	20.2844	19.7784	NA	19.6237	19.6285	19.4085	20.0462	19.2844	19.9626	19.5979	20.2313	20.0176
DDX31	14	Q9H8H2	1	18.8843	NA	18.6442	18.9778	18.7224	19.147	18.7437	19.1916	18.5896	18.8033	18.8406	NA	18.7045	19.3379	18.683	18.9613	18.5679	18.8735	18.6567	18.8395	18.9941
DDX39A	95	O00148	1	23.1737	NA	23.0975	23.6782	22.9764	23.2047	22.8516	23.3645	22.7422	23.1436	23.569	24.3924	23.109	23.2181	23.1364	23.2881	23.0863	23.2341	22.996	23.1889	23.3719
DDX39B	179	Q13838	1	25.3559	25.1316	25.4403	25.1646	25.4327	25.3451	25.1472	25.7156	25.2876	25.352	25.4288	25.1138	25.4714	25.3747	25.2886	25.4727	25.4508	25.5998	25.4663	25.3772	25.6258
DDX3X	222	O00571	1	24.631	24.0215	24.4691	24.3587	24.4218	24.7286	24.3623	24.61	24.1913	24.4785	24.4181	24.2977	24.4468	23.9827	24.5387	24.5114	24.1473	24.5127	24.103	24.2657	24.617
DDX41	36	Q9UJV9	1	19.9466	19.7777	20.6774	20.1844	20.6231	19.8342	19.8914	20.1989	20.2884	20.056	19.8894	NA	20.7067	20.5494	20.5676	20.0116	20.6027	20.0759	20.6788	19.6935	19.8643
DDX42	127	Q86XP3	1	22.2952	22.5804	22.1397	22.5255	22.0959	22.3295	22.3687	22.2066	22.3161	22.1865	22.0711	NA	22.0873	22.0767	22.2434	22.2442	22.0754	22.2119	22.2491	22.1981	22.1885
DDX46	249	Q7L014	1	23.6872	23.679	23.3665	23.6271	23.3178	23.7693	23.5511	23.6975	23.4315	23.5165	23.5641	23.6318	23.3589	23.1244	23.4511	23.6009	23.3316	23.6329	23.3053	23.4421	23.704
DDX47	61	Q9H0S4	1	21.1552	20.8692	21.2243	21.0649	21.0933	21.0451	20.4994	21.4652	20.8011	21.2183	21.2924	21.5761	21.2709	21.7664	21.1421	21.4431	21.1466	21.5499	21.1425	21.4402	21.5642
DDX49	15	Q9Y6V7	1	18.3418	NA	18.3438	18.669	18.7507	18.0977	18.3078	18.7893	18.5783	18.7607	19.2428	NA	18.1596	18.8812	17.8923	19.024	18.1061	19.1845	18.1877	19.022	19.3671
DDX5	250	P17844	1	25.9266	25.6153	26.0846	25.78	25.99	25.9439	25.6182	26.0151	25.5682	25.8236	25.6944	25.6782	26.0933	25.6602	26.1431	25.8631	25.575	25.9603	25.5063	25.7901	25.9787
DDX50	73	Q9BQ39	1	22.224	22.1359	21.9542	22.2245	21.883	22.3441	22.0192	22.2762	21.7019	22.2063	22.1387	20.8938	21.9002	21.6329	21.9393	22.1587	21.8073	22.1924	21.9317	22.0484	22.3631
DDX51	50	Q8N8A6	1	20.0183	19.6937	20.1952	20.418	20.1305	20.0622	19.8898	19.9928	19.8129	20.01	20.0483	20.6195	20.164	20.6316	20.1996	20.0929	19.9251	20.0548	19.8931	20.2466	20.1172
DDX52	29	Q9Y2R4	1	20.2965	NA	20.4713	20.445	20.2817	20.3754	20.0926	20.4908	20.4228	20.3897	20.503	NA	20.3822	20.8409	20.4558	20.3069	20.1723	20.2953	20.3214	20.0632	20.4678
DDX54	74	Q8TDD1	1	21.5303	NA	21.5761	21.5411	21.4765	21.5728	21.5703	21.676	21.2573	21.4733	21.3789	NA	21.5712	21.4324	21.7031	21.4369	21.4061	21.4724	21.5244	21.4315	21.5389
DDX55	28	Q8NHQ9	1	20.6813	NA	20.7393	20.9781	20.6292	20.6688	20.5223	20.7681	20.479	20.4776	20.8826	NA	20.7253	21.924	20.8405	20.6382	20.622	20.584	20.7136	20.4512	20.614
DDX56	35	Q9NY93	1	20.7322	NA	21.3703	20.7619	21.3075	20.7521	20.4763	21.4206	20.8588	21.1321	21.2309	NA	21.375	21.5602	20.9441	21.2904	20.8959	21.3299	20.8673	21.4177	21.129
DDX59	11	Q5T1V6	1	19.0847	NA	18.9283	18.7851	19.0955	19.2071	18.9442	19.0996	19.2731	19.2458	19.0775	NA	19.0017	19.8118	18.9904	19.1536	19.2082	19.1159	19.2058	19.2141	19.1815
DDX6	111	P26196	1	22.5278	NA	22.6532	22.4609	22.6788	22.3713	22.2179	22.7942	22.2994	22.4149	22.6355	23.8404	22.8115	22.5686	22.4947	22.62	22.6759	22.6593	22.4062	22.658	22.8136
DECR1	62	Q16698	1	22.2422	NA	22.1167	21.9629	22.2869	22.107	22.3436	22.8668	22.4618	22.4048	22.1318	21.9785	21.9847	22.399	21.9268	22.5466	22.3337	22.6794	22.1928	22.3948	22.8475
DECR2	3	Q9NUI1	1	18.5456	NA	18.8825	NA	19.9546	18.3508	18.491	19.4681	19.4867	18.7846	18.4355	NA	19.011	18.5916	18.8672	18.1052	19.1255	18.0894	18.956	17.9857	18.2677
DEF6	22	Q9H4E7	1	18.2921	NA	19.3623	18.9538	19.3905	18.3744	18.585	18.4432	19.2203	18.6565	18.6558	NA	19.3961	19.0311	19.2079	18.6221	19.558	18.6739	19.4051	18.452	18.2545
DEGS1	4	O15121	1	17.4057	NA	17.1277	NA	17.4882	17.3004	17.6098	17.5588	17.6927	17.5715	17.5632	NA	17.1325	NA	17.365	17.1052	16.9978	17.1939	16.8712	NA	17.6226
DEK	76	P35659	1	23.8736	23.5324	24.0017	23.7403	23.9522	23.9414	24.2648	23.6556	23.9266	23.7015	23.4911	23.7533	23.9774	23.5394	24.081	23.6166	23.9826	23.5613	24.0398	23.4589	23.6887
DENND1A	5	Q8TEH3	1	17.1891	NA	17.3592	NA	17.105	17.286	17.2904	17.2355	16.9572	17.2429	17.1953	NA	17.5188	NA	17.4919	17.2275	16.541	16.985	16.8034	17.0589	16.6158
DENND4A	29	Q7Z401	1	18.0493	NA	18.214	18.2763	17.8659	17.8757	18.4627	17.8289	18.0241	17.6741	17.8754	NA	18.0267	18.615	18.2018	17.7092	18.2879	17.8536	18.1622	17.8275	17.9377
DENND4B	6	O75064	1	17.7231	NA	17.4536	NA	17.7154	17.8488	17.5988	17.7469	17.8285	17.7591	17.3442	NA	17.4985	NA	17.6164	17.3762	17.7829	17.5172	17.6864	18.0268	17.484
DENND4C	36	Q5VZ89	1	20.7606	NA	20.5622	20.8449	20.5902	20.7325	20.8283	20.6511	20.7963	20.6583	20.7518	NA	20.7755	21.6005	20.7244	20.6287	20.7107	20.5832	20.8039	20.6699	20.657
DENND6A	2	Q8IWF6	0.9991	15.179	NA	NA	NA	NA	NA	NA	NA	NA	NA	NA	NA	15.27	NA	14.8789	15.0948	14.7095	15.1211	14.9355	16.1481	15.4264
DENR	38	O43583	1	22.317	22.4287	22.7653	22.4122	22.7153	22.4281	22.4617	21.6776	21.8067	22.0959	22.7398	21.8027	22.7999	21.7488	22.8765	22.2895	22.7899	21.9707	22.5786	21.5391	21.1995
DEPDC1B	5	Q8WUY9	1	17.8806	NA	18.7337	NA	19.1062	17.9956	17.7699	18.3157	18.5445	19.0438	19.0119	18.3529	19.0295	18.8346	18.9167	19.0752	19.3444	18.7071	18.505	18.4891	18.5841
DERL1	7	Q9BUN8	1	20.4126	NA	20.0468	20.0676	19.705	20.2363	20.3955	20.1368	20.2052	19.8439	21.0805	NA	19.7574	19.2814	19.9924	20.1133	19.5779	20.0976	19.5377	20.3439	20.383
DERL2	8	Q9GZP9	1	17.7054	NA	17.5711	NA	17.4457	17.6883	17.6352	17.6871	18.119	18.0631	17.6577	NA	17.8902	NA	18.1436	17.8937	17.7805	17.9113	18.0966	17.7461	17.5353
DERPC	8	P0CG12	1	18.0225	NA	18.3052	17.7198	19.2397	18.0276	18.1241	19.0984	18.107	18.7505	19.4956	NA	18.4297	18.8493	17.9334	18.8016	18.4711	18.7482	18.2221	19.2958	18.4258
DESI1	2	Q6ICB0	1	14.8552	NA	14.9294	NA	14.9839	14.9608	14.8613	14.967	15.0198	15.0706	15.667	NA	15.1432	NA	15.0055	14.9629	14.8779	15.258	15.1707	NA	15.0628
DESI2	4	Q9BSY9	1	15.617	NA	15.0514	NA	15.0615	15.4212	15.0888	16.1648	14.8239	15.4693	16.1727	NA	14.6924	NA	15.1156	16.2054	14.9816	15.8706	14.9411	16.4457	15.9786
DFFA	34	O00273	1	20.7214	NA	20.7483	20.882	20.8094	20.8436	20.4076	20.0874	20.5221	20.8994	20.5745	21.6212	20.8856	21.0267	20.6474	20.9061	20.7635	21.0365	20.8395	20.6163	20.3345
DGAT1	8	O75907	1	17.3642	NA	17.1983	17.1815	17.493	17.4338	17.5579	17.4516	17.4922	17.428	17.724	NA	17.5291	17.9161	17.5427	17.358	17.5687	17.3215	17.6172	17.4864	17.158
DGCR2	2	P98153	1	15.3617	NA	15.2	NA	15.5465	15.5699	15.5863	15.4125	15.4211	15.5046	15.7365	NA	15.2887	NA	15.3341	15.4838	14.8857	15.4417	14.9516	15.5204	15.0523
DGCR8	15	Q8WYQ5	1	20.6449	NA	20.6352	19.7008	20.5863	20.426	20.8955	20.4093	20.4839	20.3275	20.4154	NA	20.6274	21.2589	20.7504	20.5316	20.6253	20.1109	20.7412	20.8482	20.3778
DGKA	6	P23743	1	17.0897	NA	17.1591	18.9725	16.6539	16.8871	17.1864	16.9133	16.6265	17.0223	17.6487	NA	17.4292	NA	16.8984	17.8044	17.4613	17.6576	16.9253	17.6041	17.1122
DGKE	3	P52429	1	15.56	NA	15.1233	16.0294	14.7378	15.8288	15.2484	15.9524	14.8993	15.8453	15.6101	NA	14.8134	NA	15.0214	15.2915	14.5767	15.4791	14.6896	15.0637	15.6977
DGKQ	4	P52824	1	16.389	NA	16.2704	NA	16.535	16.2361	16.6589	16.0293	16.8475	16.3032	16.7111	NA	16.1067	NA	15.8709	16.1933	16.027	15.7385	16.7314	NA	16.4918
DGKZ	24	Q13574	1	19.4627	NA	19.8221	19.7585	19.8503	19.333	19.9721	19.1373	19.8471	19.2673	19.3169	NA	19.7297	18.9359	19.815	19.1447	19.5129	19.1355	19.6896	19.3634	19.1484
DGUOK	1	Q16854	0.9959	13.2441	NA	NA	NA	NA	NA	NA	NA	NA	NA	NA	NA	12.8503	NA	12.7666	12.3692	12.8825	12.3323	12.2062	NA	13.3229
DHCR24	20	Q15392	1	22.0269	NA	21.4704	21.7706	21.6928	22.1979	21.3669	22.1249	21.373	22.0153	21.5561	NA	21.6222	21.7112	21.679	22.0692	21.3117	22.046	21.2758	22.0196	22.1333
DHCR7	26	Q9UBM7	1	22.6475	NA	22.2935	22.2971	22.4673	22.7481	22.4841	22.7041	22.3465	22.6668	22.4595	NA	22.3075	22.3546	22.3672	22.5791	22.1472	22.5216	22.055	22.5447	22.6175
DHDDS	1	Q86SQ9	1	13.4481	NA	NA	NA	NA	NA	NA	NA	NA	NA	NA	NA	12.7087	NA	14.2745	14.4358	14.193	14.2413	15.1668	NA	13.8891
DHFR	66	P00374	1	22.8551	22.7763	23.0602	22.5409	23.0632	22.5635	23.0869	22.3034	23.015	22.6105	22.6923	23.3205	23.0788	22.6195	23.1051	22.6004	23.1647	22.754	23.0364	22.4575	22.557
DHODH	30	Q02127	1	21.2531	NA	21.3577	21.4448	21.3444	21.2982	21.0822	21.4753	21.3238	21.4002	21.4685	NA	21.325	22.371	21.2876	21.4285	21.4265	21.4182	21.3971	21.0801	21.5016
DHPS	19	P49366	1	20.9069	20.0877	20.4803	20.5942	20.6418	21.1199	20.3005	21.0058	20.2863	21.1905	21.2629	NA	20.555	20.6094	20.4722	21.2249	20.4872	21.044	20.4157	21.1591	21.0898
DHRS1	4	Q96LJ7	1	16.9927	NA	16.6458	NA	16.1994	16.8837	17.0871	16.8027	16.8285	17.035	16.9048	NA	16.2966	NA	16.5973	16.8595	16.5072	16.4449	16.7022	16.5911	17.0233
DHRS11	16	Q6UWP2	1	20.4713	NA	20.7822	20.39	20.9541	20.3411	20.4367	20.8123	21.2352	20.6687	20.5355	NA	20.3286	20.4763	20.3971	20.9238	20.8679	21.0261	20.7286	20.8473	20.6652
DHRS13	2	Q6UX07	1	14.5447	NA	15.2269	NA	15.1294	14.0839	15.0937	14.8995	15.1718	14.1347	14.8364	NA	15.2906	NA	14.6431	14.4524	15.7768	14.7631	15.0321	14.6817	14.8683
DHRS2	14	Q13268	1	20.6387	20.5315	20.9929	20.0089	20.8474	20.204	21.0747	20.3869	20.8548	20.4323	20.6654	NA	21.0392	21.5518	20.9383	20.7459	21.4124	20.8889	21.2832	21.2389	20.6387
DHRS3	3	O75911	1	16.6308	NA	16.3177	18.3958	16.1693	16.2279	16.3571	16.7583	16.0661	16.3759	16.7674	NA	15.977	NA	16.1586	16.55	15.5916	16.6355	15.9706	17.398	16.9868
DHRS4	15	Q9BTZ2	1	20.0393	NA	20.1134	19.6618	19.8883	20.0212	20.3851	19.9208	19.8268	19.9495	20.0905	NA	20.018	20.7897	19.8215	19.7562	20.1612	19.94	19.8692	20.2125	20.0806
DHRS7	17	Q9Y394	1	20.0138	NA	19.5006	20.9211	19.5445	19.9483	19.9387	20.3978	20.2155	19.9244	19.729	NA	19.1693	19.5682	19.3466	19.8841	19.5123	20.4149	19.478	20.1099	20.2636
DHRS7B	10	Q6IAN0	1	18.0519	NA	18.2239	18.3485	18.031	18.1933	18.4189	17.876	18.167	18.0735	18.2903	NA	17.8992	NA	17.8085	17.9192	17.7813	17.6555	18.0603	18.2328	18.0372
DHTKD1	12	Q96HY7	1	19.7266	NA	19.8011	19.7309	19.5881	19.8103	19.7575	19.7526	19.9636	19.7267	19.4047	NA	19.5801	NA	19.3885	19.4948	19.7767	19.6155	20.2047	20.2979	19.9777
DHX15	219	O43143	1	23.4868	22.8156	23.3664	23.3927	23.3047	23.4774	23.5105	23.4973	23.1575	23.2386	23.3048	22.8581	23.414	23.1983	23.4114	23.29	23.2503	23.3573	23.2686	23.1692	23.4888
DHX16	87	O60231	1	23.6078	23.5626	23.4505	23.3242	23.4513	23.7181	23.5789	23.6228	23.4044	23.5872	23.3874	NA	23.4854	23.4445	23.6892	23.5078	23.4178	23.5587	23.5236	23.6064	23.6393
DHX29	61	Q7Z478	1	21.1711	NA	21.1587	20.9758	20.9567	21.2843	21.0415	21.2248	20.8185	21.0454	21.2336	NA	21.0457	20.9905	21.0484	21.1195	20.873	21.1005	20.8854	21.1514	21.2729
DHX30	167	Q7L2E3	1	22.7244	22.569	22.652	22.7395	22.5981	22.9361	22.2468	22.9879	22.3433	22.8189	22.6547	23.1053	22.6209	22.8157	22.64	22.832	22.455	22.9307	22.4904	22.785	22.9749
DHX32	2	Q7L7V1	0.9976	14.9712	NA	15.2517	NA	14.7865	15.0419	14.741	14.6623	14.8088	14.9492	15.3933	NA	15.0944	NA	15.1516	15.1002	15.0924	14.8953	14.8999	15.5267	15.1636
DHX33	18	Q9H6R0	1	19.3158	NA	19.04	19.4107	19.0566	19.353	18.9095	19.3531	18.9151	19.1185	19.7023	NA	19.0222	18.4623	19.1347	19.0379	18.705	19.2451	18.8357	19.2768	19.4884
DHX34	13	Q14147	1	18.7292	NA	18.6991	20.7188	18.5778	18.7563	18.763	18.5969	18.9475	18.9226	18.6645	NA	18.7088	19.0949	18.4623	18.6762	18.309	18.697	18.5884	18.7136	18.5863
DHX35	7	Q9H5Z1	1	17.7539	NA	17.6463	18.3602	17.6044	17.7582	17.4821	17.9587	17.0765	17.75	17.5772	NA	17.5606	NA	17.2782	17.981	17.4162	17.9769	17.4595	17.8503	18.2233
DHX36	78	Q9H2U1	1	24.3422	24.8305	24.089	24.4742	24.0152	24.4967	24.1511	24.513	23.9814	24.3275	24.2184	24.4717	23.9913	24.2463	24.1359	24.2536	23.9858	24.3248	24.0567	24.3809	24.3985
DHX37	48	Q8IY37	1	24.9417	NA	25.0391	24.7546	24.9687	24.766	25.0214	24.7496	24.6915	24.6686	24.6573	NA	25.0919	25.3748	25.1162	24.6851	24.865	24.71	24.9117	24.7336	24.7499
DHX38	102	Q92620	1	22.0923	NA	21.7536	22.1204	21.7647	22.0697	22.0558	22.1568	21.7263	21.8908	22.0138	NA	21.7825	21.7491	21.8582	22.0307	21.7514	22.0106	21.8355	21.814	22.1251
DHX40	7	Q8IX18	1	18.7779	NA	18.6675	18.8456	18.6439	18.796	18.6449	18.9477	18.4309	18.6028	18.4641	NA	18.5235	18.5649	18.5698	18.7639	18.7019	18.7462	18.5069	19.1991	19.4089
DHX57	18	Q6P158	1	19.9906	NA	19.8488	19.9414	19.7693	19.9452	20.0802	19.9051	19.9579	19.9697	19.7123	NA	19.8267	20.4321	20.0384	19.8266	19.9727	19.9395	19.6876	19.9239	19.9403
DHX8	45	Q14562	1	20.252	NA	20.2438	20.0635	20.2893	20.0584	20.4249	20.179	20.1063	19.9843	20.1834	19.5898	20.2343	19.7269	20.5333	20.0414	20.1875	20.0369	20.3301	20.0287	20.024
DHX9	373	Q08211	1	25.8231	25.6663	25.642	25.7074	25.5853	25.8679	25.7769	25.9017	25.5482	25.6958	25.5726	25.3289	25.6457	25.4303	25.6911	25.7041	25.5566	25.7639	25.5291	25.5709	25.8698
DIABLO	10	Q9NR28	1	19.8271	21.1298	19.4048	19.5843	19.3862	19.4363	19.5953	21.602	19.6876	19.2029	18.8299	NA	19.9689	NA	19.4264	19.4752	19.8508	19.9698	20.2196	20.7778	21.3749
DIAPH1	301	O60610	1	23.2883	23.8557	23.7635	23.6268	23.7189	23.6439	22.5029	24.4924	23.131	24.2277	24.3291	23.964	23.8277	24.0205	23.1747	24.5873	23.5159	24.5075	23.3432	24.0116	24.6369
DIAPH3	18	Q9NSV4	1	18.6218	NA	19.0634	18.5515	19.2802	19.0004	18.6569	18.9428	18.4922	19.3491	19.277	NA	19.2374	20.3711	19.1074	19.2621	18.8623	19.2546	18.8223	19.0491	19.1073
DICER1	12	Q9UPY3	1	18.5048	NA	18.5113	18.9721	18.3309	18.4502	18.5689	18.4469	18.2066	18.4623	18.4782	NA	18.4566	NA	18.5954	18.5124	18.6033	18.7146	18.2275	18.5639	18.6052
DIDO1	79	Q9BTC0	1	20.4357	NA	20.5521	20.2351	20.4377	20.3459	20.7765	20.2101	20.4735	20.1635	20.2169	NA	20.5159	21.0331	20.6471	20.1143	20.4664	20.1537	20.5174	20.2583	20.2065
DIMT1	25	Q9UNQ2	1	20.4546	NA	20.2935	20.1437	21.0788	20.148	19.9323	21.7675	20.4593	20.6586	21.3225	NA	20.2068	21.1297	19.7833	21.6723	20.1279	21.8367	19.8512	21.3656	21.6229
DIP2A	1	Q14689	1	15.156	NA	NA	NA	NA	NA	NA	NA	NA	NA	NA	NA	15.0633	NA	15.0483	14.9726	15.0971	15.2542	15.2196	15.5784	15.3839
DIP2B	85	Q9P265	1	21.646	20.5641	21.334	21.2623	21.206	21.7442	21.4596	21.6162	21.227	21.6417	21.6895	NA	21.3372	21.2366	21.3725	21.5811	21.1899	21.4657	21.2784	21.428	21.7457
DIPK2A	7	Q8NDZ4	1	17.3266	NA	17.2658	16.9906	17.296	17.3792	17.1549	17.6122	16.7965	17.3645	18.3622	NA	16.8159	17.1716	17.0055	17.5783	17.0637	17.7155	16.8867	17.8362	18.1615
DIS3	123	Q9Y2L1	1	22.8086	22.5488	22.5679	22.5626	22.4954	22.9406	22.4687	22.908	22.3057	22.8337	22.8596	22.601	22.5841	22.8071	22.591	22.9358	22.5148	23.1485	22.6383	22.8671	22.8796
DIS3L	14	Q8TF46	1	18.3136	NA	18.2547	18.328	18.6005	18.3597	18.5507	18.2954	18.9538	18.4282	18.5524	NA	18.4237	19.2865	18.5737	18.1873	18.5159	18.1923	18.8026	17.973	18.2126
DIS3L2	8	Q8IYB7	1	19.8268	NA	19.5545	20.6235	19.6079	19.9819	19.7146	20.1486	19.6671	19.9439	19.6886	NA	19.6852	20.9542	19.7875	20.1323	19.579	19.9442	19.9143	20.0528	19.8139
DKC1	101	O60832	1	23.4618	22.7266	23.4857	23.5058	23.5074	23.4265	23.8237	23.2861	23.3706	23.139	22.9464	23.0047	23.5691	23.1676	23.6622	23.1708	23.5306	23.158	23.5779	22.9645	23.0673
DLAT	100	P10515	1	23.9374	22.2899	23.5072	24.0089	23.5133	24.1345	23.5071	24.2587	23.6578	24.1826	23.8398	22.5177	23.536	23.808	23.4653	24.1	23.6012	24.132	23.5798	23.8544	24.2662
DLD	133	P09622	1	24.4704	24.5723	24.173	24.4189	24.0238	24.7296	24.6196	24.3674	24.3125	24.4409	24.4584	24.3002	24.0955	24.0824	24.1118	24.3734	24.1874	24.2174	24.3021	24.1453	24.4314
DLG1	17	Q12959	1	21.5195	NA	21.3117	21.2609	21.1708	21.5394	21.8769	21.351	21.4828	21.5654	21.4058	NA	21.2404	21.0164	21.4468	21.4752	21.5506	21.4375	21.6356	21.0732	21.4068
DLG3	1	Q92796	0.995	13.2095	NA	NA	NA	NA	NA	NA	NA	NA	NA	NA	NA	12.984	NA	13.1675	12.2995	14.2131	12.3707	14.3337	14.6661	12.9452
DLG5	3	Q8TDM6	0.9998	16.1511	NA	16.1257	NA	16.0601	16.308	15.9477	16.0475	16.5991	16.4593	15.6713	NA	16.3005	NA	16.2938	16.304	15.6395	16.3724	15.8077	16.4949	15.9973
DLGAP4	15	Q9Y2H0	1	18.1491	NA	18.5014	20.247	18.6771	18.3843	18.3355	18.2067	18.2794	18.6022	18.7574	NA	18.7002	18.601	18.7141	18.875	18.6208	19.0049	18.5064	18.4978	18.2458
DLGAP5	50	Q15398	1	20.0521	NA	20.1843	20.295	20.1389	19.9017	19.9704	19.7923	19.6629	19.7228	19.9059	NA	20.2191	20.035	20.3573	19.869	19.7561	19.819	19.5988	19.6667	19.859
DLK1	3	P80370	0.9863	18.3876	NA	18.1203	NA	18.3212	18.9813	18.0393	18.663	18.5704	19.0539	19.0509	NA	17.9349	NA	18.2333	18.8158	17.8895	18.4602	18.2177	17.5804	18.5707
DLST	56	P36957	1	22.4718	NA	22.0353	22.2228	22.739	22.3821	21.7928	23.91	22.6496	23.3166	23.5279	22.9622	22.2495	23.1128	21.8832	23.6416	22.642	23.6921	22.4196	23.0008	23.3232
DMAC1	1	Q96GE9	1	15.5937	NA	NA	NA	NA	NA	NA	NA	NA	NA	NA	NA	14.8882	NA	15.5774	15.6442	14.9559	15.8245	15.4658	15.6593	15.8539
DMAC2	6	Q9NW81	1	18.3974	NA	18.4869	17.8748	18.7056	18.383	18.106	18.7142	18.6759	19.1226	19.3602	NA	18.574	NA	18.5233	18.7761	18.7451	18.7339	18.3691	19.1058	18.2989
DMAC2L	1	Q99766	0.9996	15.1898	NA	NA	NA	NA	NA	NA	NA	NA	NA	NA	NA	14.7563	NA	14.6442	14.7691	14.989	14.8283	14.6934	15.8163	15.3903
DMAP1	26	Q9NPF5	1	21.2047	NA	21.606	21.0813	21.656	21.4713	21.2844	21.365	21.5719	21.2909	21.12	NA	21.7266	22.5495	21.6495	21.416	21.7484	21.3978	21.8052	21.5559	21.0889
DMBT1	3	Q9UGM3	1	16.5844	NA	16.2093	NA	16.2959	16.2884	16.1628	16.6014	16.642	16.8242	16.5725	NA	15.6832	NA	15.7316	16.0834	16.0043	16.7076	16.0907	15.4897	16.9816
DMD	19	P11532	1	19.4691	NA	19.7334	NA	19.6706	19.59	19.4823	19.8847	19.4354	19.6909	20.0093	NA	19.3499	20.3439	19.5799	19.7159	19.7958	19.7365	19.8692	19.9779	19.7111
DMTN	2	Q08495	1	15.1811	NA	16.7537	17.2101	16.7153	15.0938	16.5332	15.3402	16.6124	15.1541	15.3484	NA	17.4288	NA	16.8355	15.5241	18.0977	15.9439	17.9608	NA	15.0685
DMXL1	25	Q9Y485	1	20.2613	19.369	20.0636	20.4717	19.7718	20.4197	20.2565	20.2158	20.3096	20.349	20.0376	19.2622	19.894	20.279	20.0605	20.1348	19.987	20.1897	20.4114	20.2753	20.1421
DMXL2	4	Q8TDJ6	0.9998	18.2563	NA	18.9158	17.6485	18.7141	18.3245	18.7632	17.7257	18.5829	18.3138	18.6835	18.8475	18.5412	17.9622	18.6094	17.977	18.4806	18.0664	18.1995	17.8687	17.8191
DNA2	25	P51530	1	22.1609	NA	22.0718	21.4736	21.915	22.0142	21.6769	22.2236	21.6604	22.1852	22.3151	22.0449	22.1662	21.6597	22.1244	22.0802	21.4152	22.1355	21.5858	22.0073	22.1993
DNAAF10	12	Q96MX6	1	20.576	NA	20.5761	20.0071	20.4846	20.3824	20.8602	20.4092	21.0292	20.4524	20.2153	NA	20.4231	19.8954	20.5004	20.3422	20.6283	20.2935	20.8733	20.7401	20.4166
DNAAF2	4	Q9NVR5	1	15.7476	NA	15.5156	NA	15.7809	15.7702	15.863	15.4114	15.8019	15.7843	15.3356	NA	15.6525	16.2776	15.8253	15.7413	15.5387	15.803	15.3436	15.3576	15.7436
DNAAF5	58	Q86Y56	1	20.5125	NA	20.3452	20.2005	20.6088	20.4842	20.2134	21.0785	20.4113	20.74	20.9218	NA	20.0608	21.2393	19.9914	21.0044	20.2266	21.1778	20.228	21.03	21.3517
DNAJA1	104	P31689	1	24.2682	NA	23.9502	24.4063	23.9171	24.3532	23.8641	24.3927	23.5832	24.0386	24.04	NA	24.0481	23.6574	24.0554	24.1931	23.7668	24.3334	23.7054	24.0103	24.1815
DNAJA2	94	O60884	1	23.5888	NA	23.2083	23.3568	23.1197	23.6385	23.3439	23.6051	23.083	23.4311	23.2538	23.7196	23.2328	23.4264	23.3988	23.3268	23.0127	23.4939	23.1222	23.3639	23.4816
DNAJA3	35	Q96EY1	1	21.4672	NA	21.3605	21.4149	21.3633	21.5281	21.5414	21.4041	21.569	21.4285	21.2413	NA	21.2995	20.8266	21.4467	21.2473	21.264	21.2124	21.3317	20.9834	21.2653
DNAJB1	68	P25685	1	22.3427	21.3562	22.8411	22.5446	22.7323	22.6355	22.1436	22.7668	22.2928	22.6261	22.5097	22.5454	22.9337	22.3631	22.8673	22.7621	22.7762	22.7582	22.6928	22.4075	22.6451
DNAJB11	78	Q9UBS4	1	23.5443	24.981	23.3815	23.5461	23.3614	23.6859	23.3777	23.5659	22.997	23.3364	23.6139	NA	23.4606	23.0832	23.5447	23.4206	23.3702	23.4166	23.317	23.0895	23.2244
DNAJB12	30	Q9NXW2	1	23.009	NA	23.2474	23.1672	23.1646	23.1796	22.6407	23.1265	22.8295	23.2462	23.0473	NA	23.2731	23.4555	23.2345	23.2641	22.9126	23.2886	22.8953	22.6561	22.8018
DNAJB14	1	Q8TBM8	1	15.0269	NA	15.4427	NA	15.1622	14.8852	15.0939	14.9864	14.9559	14.9273	15.3463	NA	NA	NA	NA	NA	NA	NA	NA	NA	NA
DNAJB2	6	P25686	1	16.0912	NA	15.963	NA	15.924	15.7061	16.6041	15.7733	16.4481	15.7554	15.984	NA	16.2931	NA	16.3567	15.9716	16.6292	15.9437	16.7913	16.9934	15.6378
DNAJB4	18	Q9UDY4	1	19.6781	NA	20.2191	NA	20.2453	19.3543	20.0768	19.414	20.1608	19.4983	19.3178	NA	20.2117	19.1903	20.4286	19.3714	20.3265	19.4836	20.2884	18.8389	19.1804
DNAJB5	3	O75953	1	15.931	NA	15.2945	NA	15.5153	16.2161	15.2508	16.5041	15.8097	16.4478	16.3916	NA	NA	NA	NA	NA	NA	NA	NA	NA	NA
DNAJB6	54	O75190	1	21.7628	21.5956	21.7575	21.7985	21.8548	21.7087	21.7174	21.664	21.6389	21.448	21.661	22.2197	21.8887	21.9572	22.0194	21.5494	21.5276	21.6098	21.6733	21.379	21.6259
DNAJB9	1	Q9UBS3	0.9999	14.5289	NA	14.4093	NA	14.6291	14.5224	14.4193	14.4856	15.025	14.2357	14.9723	NA	NA	NA	NA	NA	NA	NA	NA	NA	NA
DNAJC1	16	Q96KC8	1	19.7768	NA	20.2035	20.0783	20.3613	19.6772	19.9275	19.7095	20.0191	19.8145	20.2021	NA	20.1974	NA	20.2072	19.6894	20.0121	19.8166	20.1061	20.0641	19.4749
DNAJC10	40	Q8IXB1	1	20.4781	NA	20.4599	20.3938	20.4223	20.5871	20.359	20.3098	20.3901	20.437	20.2546	NA	20.5849	20.0342	20.3997	20.3238	20.3043	20.0812	20.4048	20.1906	20.2899
DNAJC11	74	Q9NVH1	1	21.9783	NA	21.6302	21.7658	21.6865	22.0608	21.9795	21.9415	21.9423	21.8444	21.3804	21.1972	21.7455	21.2854	21.8912	21.8244	21.8083	21.8898	21.7949	21.5454	21.9042
DNAJC13	17	O75165	1	18.7891	NA	18.6607	18.7493	18.7165	18.6791	18.9416	18.7461	18.911	18.6735	18.6873	NA	18.7636	18.8819	18.6199	18.4991	18.6941	18.4822	18.7623	19.037	18.679
DNAJC14	5	Q6Y2X3	1	19.8919	NA	19.7643	NA	19.7745	20.244	19.7111	19.9504	19.7881	19.9299	20.3189	NA	19.4709	NA	19.7895	19.8407	19.7575	19.7831	19.3334	18.1887	20.0098
DNAJC16	10	Q9Y2G8	1	17.9693	NA	17.8701	NA	17.8055	17.8597	18.2542	17.91	18.0036	17.7838	17.6388	NA	17.9254	NA	18.0273	17.8514	17.9522	17.9098	17.8683	17.5398	17.9796
DNAJC17	4	Q9NVM6	1	15.4734	NA	16.0672	NA	16.9638	15.3226	15.4946	15.2541	16.1332	16.0376	16.1184	NA	16.537	NA	15.3994	16.6522	16.9623	16.4581	16.1195	16.2048	15.6868
DNAJC19	1	Q96DA6	0.9896	14.2141	NA	NA	NA	NA	NA	NA	NA	NA	NA	NA	NA	14.061	NA	14.2687	14.5438	14.3775	14.8485	14.3525	15.6776	14.3978
DNAJC2	72	Q99543	1	22.4092	NA	22.5954	22.2489	22.5037	22.4974	22.3306	22.1723	22.132	22.3444	22.1783	NA	22.597	22.2805	22.659	22.2847	22.4588	22.325	22.4312	21.7512	21.8472
DNAJC21	42	Q5F1R6	1	20.2368	NA	20.2228	20.0373	20.1578	20.2769	20.4402	19.97	20.016	20.1989	19.9995	NA	20.2652	20.3736	20.3996	20.2167	20.3479	20.2302	20.4392	20.0274	19.7986
DNAJC25	3	Q9H1X3	1	17.1321	NA	17.0428	NA	17.3403	17.3195	17.2732	17.3461	17.6911	17.3749	17.3949	NA	16.8419	NA	17.1413	17.3259	16.8188	16.9847	17.0509	17.388	17.05
DNAJC3	24	Q13217	1	19.7075	NA	20.5947	20.4157	20.6107	19.7346	19.5914	19.3593	20.2773	20.0356	19.8713	18.7904	20.5153	19.9737	20.112	20.0943	20.414	20.0323	20.304	19.4831	19.4525
DNAJC30	7	Q96LL9	1	17.8626	NA	17.8838	17.5945	17.8444	17.9578	18.3734	17.7647	18.0096	17.9375	18.4387	NA	17.7222	NA	17.7882	17.8619	17.6497	17.7068	17.8179	18.043	17.9161
DNAJC5	16	Q9H3Z4	1	22.81	NA	23.1053	22.5965	22.9949	22.5711	23.3303	22.4593	23.5166	22.8702	22.9733	NA	23.0324	21.8171	22.827	22.8586	22.9203	22.97	23.062	22.191	22.6107
DNAJC6	24	O75061	1	20.009	NA	19.8593	20.0389	19.9002	19.9198	20.1788	19.9494	20.004	19.7834	19.9917	NA	19.775	21.79	19.9449	19.7907	20.0403	19.7043	20.0615	20.2599	19.9693
DNAJC7	95	Q99615	1	21.1434	22.4847	22.5437	21.462	22.7111	21.1512	20.9532	20.9249	21.5659	21.8015	22.0667	22.4468	22.7049	22.0237	21.6716	22.2499	22.3575	22.2557	21.8359	21.318	21.1413
DNAJC8	50	O75937	1	25.9577	27.9417	27.8567	26.832	28.0255	26.5241	26.1165	25.8747	26.7976	27.1415	27.2241	26.8391	28.1768	27.6266	27.3098	27.4243	28.1264	27.0881	27.5794	26.419	26.0791
DNAJC9	77	Q8WXX5	1	22.5985	23.3197	23.3921	23.1664	23.2489	22.9452	22.3127	21.6559	22.5938	23.1901	22.9974	22.5577	23.3478	22.8969	23.2974	23.1563	23.2852	23.1611	23.2885	22.2186	22.0503
DNASE2	10	O00115	1	20.8962	NA	21.5402	20.6098	21.4789	20.4391	21.889	20.2007	22.2516	20.4997	20.2722	NA	21.3755	20.5388	21.5316	20.3973	21.8989	20.4581	21.8055	20.587	20.5526
DNLZ	3	Q5SXM8	1	16.7081	NA	16.5457	NA	15.8746	16.6026	16.7817	16.2145	15.9208	16.3874	17.3109	NA	16.4392	NA	16.4152	17.3514	16.353	16.8918	16.2489	NA	16.4072
DNM1	13	Q05193	1	17.3762	NA	17.747	NA	17.5502	17.0022	17.59	17.2729	17.6394	17.3997	17.3976	NA	17.9754	NA	18.0092	17.1733	18.2141	17.8919	18.5905	18.0402	17.422
DNM1L	154	O00429	1	22.1262	22.1039	22.1898	22.0075	22.4608	21.8965	21.7496	22.768	22.2819	22.3563	22.4524	22.3037	22.4582	22.3121	21.8636	22.6231	22.5267	22.6832	22.0649	22.3377	22.8687
DNM2	144	P50570	1	22.1571	21.9152	22.8184	22.148	22.8187	21.9589	22.1523	22.3796	22.5688	22.2051	22.2025	22.8699	22.9146	22.2272	22.3864	22.3929	22.9053	22.5053	22.7537	22.2005	22.4747
DNM3	4	Q9UQ16	1	16.3854	NA	16.8395	NA	16.8151	16.0517	16.5972	16.7717	16.3891	16.1039	16.2629	NA	17.1364	NA	16.6045	16.6406	16.8527	16.5352	16.7918	16.1316	17.0297
DNMBP	8	Q6XZF7	1	18.2336	NA	18.1796	17.9472	18.289	17.9727	18.0727	18.0346	18.3507	18.2593	18.1397	NA	18.6345	NA	18.4982	18.0652	18.3858	18.1141	18.3594	19.0843	18.2808
DNMT1	205	P26358	1	22.737	22.8833	22.5204	22.4716	22.3732	22.7761	22.4453	22.7508	22.0984	22.6074	22.7647	NA	22.4753	22.4725	22.6236	22.6314	22.2328	22.6773	22.316	22.4381	22.7152
DNMT3A	2	Q9Y6K1	1	18.4567	NA	18.456	NA	17.8436	18.6936	19.1432	18.3403	18.9282	18.5197	18.8494	NA	18.0048	NA	17.8813	18.3605	18.3931	18.4204	19.2132	19.3195	18.5125
DNMT3B	7	Q9UBC3	1	19.1431	NA	18.686	18.8758	18.7652	18.9512	18.3382	19.2201	18.7459	19.1532	19.5527	NA	18.6116	18.3392	18.7694	18.9448	18.3902	19.2719	18.5581	19.0638	19.3064
DNPEP	37	Q9ULA0	1	21.9233	21.582	21.9268	22.2103	22.0083	21.974	22.0621	21.8496	22.1104	21.8318	21.6091	21.2567	22.1027	21.8807	22.1145	21.787	22.1005	21.7309	22.1267	21.5825	21.8277
DNPH1	6	O43598	1	18.9628	NA	18.4636	NA	18.6429	18.8051	18.9404	18.8019	19.0104	18.9202	19.1712	NA	18.4331	19.1059	18.7556	19.2424	18.7737	20.0633	18.8806	19.0853	18.818
DNTTIP1	7	Q9H147	1	17.3468	NA	17.8387	17.6542	18.045	17.6017	17.4265	17.8027	18.1439	18.1513	18.0208	NA	18.0619	17.4046	17.7113	18.2483	17.7773	18.0871	17.8634	17.9474	17.6207
DNTTIP2	87	Q5QJE6	1	21.0052	24.9436	20.9725	21.2704	21.0801	21.0133	21.0422	20.8347	20.9973	20.686	20.8768	NA	21.0575	21.4068	21.258	20.6619	20.8729	20.71	20.7102	20.8772	20.7832
DOCK11	69	Q5JSL3	1	20.7988	NA	20.936	20.6899	20.9754	20.5763	21.1474	20.4748	21.0316	20.4826	20.6089	22.4617	21.0047	21.3304	21.0464	20.5171	20.8938	20.332	21.0782	20.5974	20.4131
DOCK2	71	Q92608	1	21.2402	NA	21.3806	21.3519	21.3027	21.0467	21.4575	21.1197	21.284	20.977	20.9351	NA	21.3302	21.4812	21.3751	20.979	21.1971	21.0919	21.1275	21.1926	21.1142
DOCK6	10	Q96HP0	1	18.3183	NA	17.7913	NA	17.7744	18.087	18.1331	18.1186	18.0739	18.4164	18.1383	NA	18.1773	18.2011	18.2513	18.1652	18.2478	18.2787	18.1374	18.1954	18.2847
DOCK7	40	Q96N67	1	20.321	20.9327	19.7903	20.8812	19.8104	20.5239	20.0131	20.4242	19.9757	20.3573	20.3508	NA	19.7481	20.4291	19.8655	20.2961	19.8904	20.3487	20.0749	20.2748	20.4558
DOCK8	79	Q8NF50	1	21.6642	NA	21.7355	21.4781	21.6487	21.6858	21.932	21.4286	21.6708	21.4237	21.4452	22.6044	21.8497	21.0061	21.7688	21.4494	21.6106	21.3205	21.5895	21.1124	21.4241
DOCK9	5	Q9BZ29	1	17.2932	NA	17.0807	NA	17.1162	17.2441	17.1104	17.3301	17.5748	16.906	16.7474	NA	17.3712	17.7967	17.3907	17.6538	17.4195	17.4034	17.4171	17.2875	17.6019
DOHH	23	Q9BU89	1	22.2041	NA	22.3114	NA	22.6999	22.2084	22.2167	22.2019	22.9546	22.874	22.9997	NA	22.497	22.5715	22.0735	23.6607	22.5942	23.8956	22.3396	23.2668	22.7332
DOK1	18	Q99704	1	18.7966	NA	19.4516	19.0382	19.5245	18.5474	19.3276	18.5021	19.4364	18.6674	18.6029	NA	19.2845	19.6417	19.1416	18.5259	19.1271	18.711	19.2083	18.5289	18.328
DOK2	1	O60496	1	16.5034	NA	16.3914	NA	16.3588	16.3332	16.9038	16.7883	16.4592	16.6657	16.5373	NA	NA	NA	NA	NA	NA	NA	NA	NA	NA
DOK3	3	Q7L591	1	19.1889	NA	19.4247	17.9984	19.6881	18.8521	19.3842	19.0902	19.8216	18.9976	19.0593	NA	19.9602	19.236	20.1172	20.0221	19.8375	19.5696	19.3303	18.0575	18.7093
DOLPP1	6	Q86YN1	1	19.9589	NA	19.5416	19.1106	19.6655	19.802	20.0601	19.6551	19.5619	19.929	20.5131	NA	19.6371	18.409	19.4486	19.6368	19.7327	19.517	19.7623	20.2814	19.8246
DONSON	3	Q9NYP3	1	18.481	NA	18.7819	NA	18.6875	18.4416	17.5701	18.6526	18.7932	19.0271	18.0325	NA	17.9061	NA	17.7068	18.2836	17.7756	18.3444	18.1666	17.9191	18.5084
DOP1B	4	Q9Y3R5	0.9993	17.7647	NA	17.5029	17.5388	17.6962	17.6106	17.8223	17.6052	17.792	17.9216	17.3221	NA	17.5618	NA	17.816	17.7226	17.9039	18.0181	19.0703	18.2832	17.6498
DOT1L	5	Q8TEK3	1	15.2749	NA	15.4924	NA	15.4759	15.2337	14.8768	15.0048	15.2456	15.431	14.91	NA	14.8516	16.5129	15.5377	15.5145	15.3482	15.0938	15.5603	15.1251	15.0101
DPAGT1	6	Q9H3H5	1	20.8793	NA	20.1782	20.0502	19.2177	20.9212	21.0607	20.9963	20.482	20.9556	20.5212	NA	20.2514	19.773	20.287	20.7825	20.3605	21.0472	20.1066	20.5644	21.1508
DPCD	8	Q9BVM2	1	18.3955	NA	17.577	18.8995	17.9591	18.5214	17.7397	17.9914	17.8072	18.9675	19.3478	NA	17.6698	19.1903	17.7664	19.6722	17.9394	19.6054	17.9795	18.1685	18.6736
DPF2	49	Q92785	1	21.5054	22.0546	21.6688	21.5919	21.7563	21.4203	21.7986	21.1421	21.7923	21.2753	21.0936	22.704	21.7329	21.3276	21.9061	21.2369	21.8378	21.1811	21.8035	20.8089	20.7085
DPH1	10	Q9BZG8	1	19.1904	NA	18.8298	18.4626	18.9813	19.1847	19.0808	19.576	19.0504	19.2291	19.1189	NA	18.8406	18.8704	18.7828	19.2888	18.8433	19.4855	18.8166	19.5554	19.5505
DPH2	19	Q9BQC3	1	19.302	NA	19.3426	20.4298	19.6891	19.2639	19.1146	20.1796	19.4317	19.6967	19.5669	NA	19.5323	NA	19.1096	19.8437	19.3567	20.0541	19.2842	19.4178	19.4634
DPH5	17	Q9H2P9	1	20.9508	NA	20.9345	20.4972	20.9331	20.7778	20.9049	21.2116	20.8199	20.8192	20.728	NA	20.5908	20.2758	20.8438	20.971	20.6012	20.9259	20.4415	20.7705	20.9629
DPH6	5	Q7L8W6	1	19.0449	NA	19.6177	19.7806	19.7379	18.6281	19.245	18.7903	19.4672	18.8763	19.2283	NA	19.4745	19.5465	19.4523	18.689	19.4189	18.9733	19.433	18.6408	18.7263
DPH7	2	Q9BTV6	0.9986	14.7996	NA	NA	NA	NA	NA	NA	NA	NA	NA	NA	NA	14.5073	NA	14.6331	14.94	14.3942	14.6303	14.6241	15.3589	14.7988
DPM1	47	O60762	1	22.2744	22.2225	21.674	21.9408	21.8768	22.2704	21.4968	23.0488	21.6946	22.6665	22.5194	22.3159	21.6971	22.1523	21.4655	22.8558	21.81	23.0757	21.6449	22.8875	23.185
DPM3	7	Q9P2X0	1	21.5435	NA	20.2787	21.2867	20.504	21.6751	20.4962	22.4882	20.8731	21.9336	20.985	NA	19.5872	19.7944	20.1594	21.2945	20.0626	21.869	20.7334	21.1487	22.2518
DPP3	117	Q9NY33	1	22.8459	23.393	22.9458	22.7816	22.901	22.9035	23.229	22.5631	23.0045	22.8043	22.6128	22.8165	23.0182	22.2963	23.0976	22.7052	23.0768	22.4809	23.0566	22.4782	22.5827
DPP7	31	Q9UHL4	1	20.1893	NA	20.1304	20.2935	20.0586	20.2328	20.326	20.1352	20.3437	20.2909	20.1695	NA	20.098	19.6518	20.1182	20.1409	20.3201	19.981	20.4839	20.4521	20.2292
DPP8	6	Q6V1X1	1	17.7158	NA	17.6626	NA	17.5753	17.8608	17.9542	17.7298	18.1195	17.8391	18.1431	NA	17.7796	NA	17.8204	17.6735	17.677	17.5151	17.6827	17.4404	17.5226
DPP9	34	Q86TI2	1	20.6466	NA	20.5763	20.6371	20.5224	20.6916	20.7896	20.6078	20.4908	20.5276	20.3466	NA	20.5432	21.3472	20.7138	20.4887	20.4777	20.4741	20.7243	20.6799	20.5162
DPY19L1	6	Q2PZI1	1	18.5166	NA	18.3156	NA	18.2557	18.3731	18.9322	18.4357	18.0925	18.2467	18.112	NA	18.4553	17.5747	18.5379	18.1625	18.4285	18.2857	18.345	18.1539	18.6008
DPYS	1	Q14117	0.9999	15.4007	NA	NA	NA	NA	NA	NA	NA	NA	NA	NA	NA	14.6935	NA	14.1635	15.0924	14.3101	15.1715	14.5283	15.8475	15.8366
DPYSL2	45	Q16555	1	19.9266	19.5682	19.271	20.3082	19.1265	20.187	19.5315	20.1331	19.2929	19.9999	20.0599	NA	19.0974	19.7389	19.0049	19.9158	19.0787	19.9418	19.1222	19.8972	20.1598
DPYSL5	6	Q9BPU6	0.9948	23.3983	NA	24.2895	23.9249	25.8281	23.1797	23.2422	24.5188	25.0784	24.494	24.6292	NA	24.9878	24.9899	23.6955	26.1518	25.2118	26.6158	24.0717	23.5758	24.5423
DR1	16	Q01658	1	19.7409	NA	20.696	19.7674	21.2613	20.1266	20.0334	19.3672	20.8333	21.0465	21.0878	NA	20.7372	21.0176	20.0261	21.2426	20.8651	21.2369	20.3947	19.789	19.8804
DRAM2	1	Q6UX65	1	13.9971	NA	14.1218	NA	14.202	13.9546	14.1686	14.1801	14.8526	14.1397	13.7365	NA	NA	NA	NA	NA	NA	NA	NA	NA	NA
DRAP1	21	Q14919	1	20.0334	NA	20.1484	20.738	20.3963	20.6501	20.2465	20.5398	19.6282	20.1179	20.5967	NA	19.8725	19.7437	20.0893	20.5215	20.0274	20.7087	20.0646	20.1934	19.9504
DRG1	64	Q9Y295	1	21.1443	NA	21.7605	21.1816	22.1511	20.6905	21.3215	21.3043	21.7525	21.1255	21.2161	21.1202	22.043	21.3887	21.561	21.3807	22.0489	21.3789	21.5247	21.1685	21.3622
DRG2	28	P55039	1	21.0418	NA	20.7615	21.0906	20.8886	21.006	20.7696	21.0914	20.7695	21.0286	20.8671	NA	20.8217	20.7185	20.7357	21.0033	20.6337	21.2609	20.6781	21.0773	21.3259
DROSHA	19	Q9NRR4	1	19.3388	18.8954	19.2973	19.4828	19.1955	19.3843	19.3321	19.2269	18.7469	19.2677	19.1685	NA	19.0222	NA	19.1	19.2591	19.0561	19.214	18.9875	19.2498	19.519
DSC2	1	Q02487	1	11.2491	NA	NA	NA	NA	NA	NA	NA	NA	NA	NA	NA	11.4525	NA	11.2323	10.6651	11.1983	10.9513	11.0349	11.8105	10.9507
DSCC1	5	Q9BVC3	1	16.9988	NA	17.0874	NA	17.2015	16.7759	16.6212	16.4253	17.9851	17.5365	16.8276	NA	17.4695	NA	17.0582	17.6927	17.3745	17.5255	17.0975	16.911	17.2279
DSG1	2	Q02413	1	14.1472	NA	13.7746	NA	13.643	14.2066	14.0108	13.7122	13.5227	13.8085	14.1442	NA	13.8265	NA	14.2673	15.5003	13.9651	13.7859	13.7243	14.3529	14.139
DSG2	32	Q14126	1	19.6866	NA	19.639	19.5418	19.6006	19.8525	19.616	19.6132	19.6138	19.7723	19.6341	NA	19.5878	19.3171	19.7683	19.6877	19.3454	19.5748	19.5652	19.6571	19.4019
DSN1	6	Q9H410	1	17.1419	NA	17.2789	NA	17.3223	16.8615	17.1362	16.8632	17.15	17.1515	17.6015	NA	17.2169	16.4882	17.3423	16.8964	17.2102	16.8957	17.381	16.8526	16.7698
DST	4	Q03001	0.9999	22.934	NA	22.6813	22.7932	22.8039	22.6197	22.9027	22.7124	22.6488	22.3805	22.4795	NA	22.876	NA	23.0603	22.6274	23.1091	22.4947	22.767	NA	22.6312
DSTN	27	P60981	1	22.262	NA	21.5685	22.4611	21.8321	22.3946	21.6426	22.4382	21.9158	22.5286	22.8789	NA	21.5671	22.7613	21.4886	23.0866	21.7954	23.0369	21.7577	22.7113	22.2193
DSTYK	7	Q6XUX3	1	18.1659	NA	18.6096	18.2405	18.5478	18.2493	18.5248	18.4546	18.4319	18.3074	18.5968	NA	18.2059	19.7269	17.8588	18.5122	18.2099	18.5837	18.4273	18.2526	18.3845
DTD1	19	Q8TEA8	1	21.3044	NA	21.3447	21.233	21.306	21.3504	21.4134	21.0015	21.012	20.9755	21.1843	NA	21.3426	21.4742	21.3379	21.3916	21.1717	21.1822	21.4972	21.0712	21.082
DTL	14	Q9NZJ0	1	19.3607	NA	18.8993	19.2649	18.9553	19.3443	18.9392	19.3986	18.7613	19.24	18.9799	NA	18.9538	20.7844	18.9	19.0507	18.3493	19.3257	18.0017	18.9409	19.7004
DTNA	1	Q9Y4J8	0.996	14.9738	NA	15.0857	NA	15.4188	14.9202	15.3699	15.2747	15.5806	15.2505	15.3165	NA	NA	NA	NA	NA	NA	NA	NA	NA	NA
DTNBP1	7	Q96EV8	1	18.2206	NA	18.5972	18.4473	18.6444	18.3256	18.475	18.3883	18.2893	18.5147	18.9505	NA	18.7679	20.1624	18.6495	18.4575	18.5786	18.3472	18.6571	18.5602	18.1262
DTWD1	4	Q8N5C7	1	16.2831	NA	17.0671	NA	15.9872	16.0651	16.4229	15.7407	14.9497	16.2466	17.0064	NA	16.5263	NA	16.1802	15.7722	16.2417	15.8754	15.7947	17.1621	16.2132
DTWD2	3	Q8NBA8	1	17.6163	NA	17.9779	NA	18.0124	17.4089	17.5315	17.6687	17.6088	17.3525	17.8845	NA	18.0561	17.349	17.6892	17.1772	18.0193	17.166	17.3994	17.3847	17.3696
DTX2	7	Q86UW9	1	18.433	NA	18.5801	NA	18.7744	18.5261	18.6497	18.2578	18.9947	18.4593	18.336	NA	18.1975	19.2848	18.4375	18.1236	18.1142	17.853	18.5937	18.8233	18.1486
DTX3L	1	Q8TDB6	0.9649	13.9574	NA	13.843	NA	13.6933	13.7732	13.6496	14.3489	12.7964	14.2	16.2809	NA	NA	NA	NA	NA	NA	NA	NA	NA	NA
DTYMK	33	P23919	1	21.7779	20.9631	21.7212	21.219	21.7357	21.8456	21.6168	21.614	21.9045	22.0745	22.0781	NA	21.4647	21.5945	21.4425	22.1663	21.5694	22.278	21.5358	21.7256	21.693
DUS1L	7	Q6P1R4	1	16.7361	NA	16.8313	NA	16.7184	16.74	16.5193	16.6945	16.2763	16.6972	17.023	NA	16.8787	NA	16.9472	16.8004	16.856	16.5693	16.9261	16.7536	16.5734
DUS2	7	Q9NX74	1	20.3205	NA	20.6178	NA	20.3908	20.4058	20.1997	20.3053	21.1059	20.66	20.3678	NA	20.5964	22.6283	20.251	20.6318	20.2919	20.4832	20.437	20.6505	20.3434
DUS3L	36	Q96G46	1	19.7817	NA	19.5982	20.1539	19.5971	20.1052	19.6505	19.9988	19.4168	20.1441	20.0231	NA	19.5106	20.1025	19.7302	20.0056	19.5424	20.0177	19.6589	20.1182	19.8123
DUS4L	1	O95620	0.9995	14.6599	NA	NA	NA	NA	NA	NA	NA	NA	NA	NA	NA	14.0198	NA	14.0615	14.9429	14.0889	14.9216	14.2501	14.8363	14.6877
DUSP11	2	O75319	1	13.7655	NA	14.3463	NA	14.7127	13.8493	13.9767	14.0334	13.4463	13.858	14.1542	NA	NA	NA	NA	NA	NA	NA	NA	NA	NA
DUSP12	11	Q9UNI6	1	19.902	NA	20.0193	19.6969	20.2866	19.9949	19.5162	20.1866	19.9667	20.4195	20.3061	20.4897	19.939	20.7951	19.9097	20.2963	20.1363	20.3781	19.9031	20.6488	20.1285
DUSP23	3	Q9BVJ7	1	17.4637	NA	17.2957	NA	17.5004	17.6278	17.0182	17.7073	17.1553	17.7363	17.8413	NA	17.4176	NA	17.1442	17.7294	17.1659	17.9444	17.3287	17.8208	17.6189
DUSP3	2	P51452	1	14.3442	NA	NA	NA	NA	NA	NA	NA	NA	NA	NA	NA	14.3507	NA	14.3303	15.1716	14.6998	15.1489	14.5481	14.2536	14.4711
DUSP9	4	Q99956	1	16.2869	NA	16.4225	NA	16.7378	15.786	16.2792	16.1841	16.2964	16.4448	16.5977	NA	16.4947	NA	16.0148	16.0043	16.0965	16.5083	15.6875	17.1342	16.7096
DUT	77	P33316	1	23.3703	23.2279	23.6753	23.7536	23.8283	23.1886	23.5106	22.6797	23.555	23.2008	23.2278	22.5385	23.651	23.1411	23.8718	23.2403	23.6336	23.2162	23.6059	23.3243	22.7852
DVL1	3	O14640	1	15.753	NA	15.0625	NA	14.8814	15.312	15.0994	15.2139	14.957	15.1118	14.6449	NA	15.6631	NA	15.635	15.6656	14.9989	15.6078	15.3698	16.7708	15.9024
DVL2	23	O14641	1	20.4284	NA	20.457	19.8744	20.3794	20.2574	20.6562	20.1745	20.6958	20.2015	20.0545	NA	20.4514	20.5636	20.6202	20.0443	20.4772	20.1971	20.5822	19.9174	20.1183
DVL3	4	Q92997	1	16.6455	NA	15.9544	NA	16.408	16.544	16.4766	16.6896	16.8505	16.9671	15.7426	NA	16.484	17.1598	16.3302	16.6873	16.269	16.4427	16.1485	17.1039	16.7086
DYM	6	Q7RTS9	0.9999	21.539	NA	21.4626	20.8628	21.1217	21.5488	21.5634	21.2825	21.2655	21.4758	21.6838	NA	21.2366	NA	21.2959	21.5013	21.1244	21.4301	21.1009	21.1905	21.5596
DYNC1H1	824	Q14204	1	23.4274	23.2552	23.4142	23.3504	23.3453	23.515	23.3728	23.6911	23.2482	23.3779	23.4322	23.501	23.4373	23.3425	23.2799	23.5062	23.4334	23.5516	23.3388	23.392	23.6886
DYNC1I2	92	Q13409	1	23.3014	23.7286	23.2316	22.9712	23.1877	23.3032	23.5724	23.1309	23.1784	22.9092	23.2068	22.245	23.2847	22.7516	23.389	23.1518	23.2783	22.9778	23.2432	22.9506	23.1022
DYNC1LI1	98	Q9Y6G9	1	21.8567	NA	22.3222	21.7353	22.2829	21.9821	21.5831	22.1797	21.8071	22.0984	21.99	21.8028	22.3006	21.8088	22.185	22.2445	22.262	22.2937	22.1988	21.8548	21.9503
DYNC1LI2	21	O43237	1	19.507	19.8047	19.5657	19.7309	19.5419	19.6883	19.1283	19.4182	19.2362	19.4732	19.3844	NA	19.6541	19.8627	19.6059	19.6869	19.3993	19.523	19.4157	19.288	19.2618
DYNC2I1	6	Q8WVS4	1	16.8496	NA	16.9925	NA	16.8304	16.8204	16.9891	16.4733	16.7953	16.7897	16.8417	NA	17.031	NA	16.801	16.8014	16.827	16.6474	17.4587	16.9624	16.7098
DYNC2I2	5	Q96EX3	1	17.3037	NA	17.24	16.934	17.0094	17.4962	17.0117	17.3424	16.9308	17.5202	17.258	NA	16.8289	NA	17.0113	17.2117	16.6392	17.1545	16.8349	16.719	17.4923
DYNC2LI1	1	Q8TCX1	0.9991	13.1878	NA	13.4172	NA	13.2287	13.114	13.0265	13.4159	12.7662	13.2845	14.2703	NA	NA	NA	NA	NA	NA	NA	NA	NA	NA
DYNLL1	7	P63167	1	16.4955	NA	16.2023	17.5348	16.1683	16.5354	15.9891	17.2366	15.9758	16.2431	16.4105	NA	15.2285	NA	15.8795	16.3834	17.0373	16.4635	16.9455	NA	17.8028
DYNLL2	8	Q96FJ2	1	16.5527	NA	16.3825	18.374	16.438	16.528	16.4926	17.0608	16.1436	16.4052	16.9664	NA	16.0914	NA	16.2978	16.6478	15.8508	16.3074	16.0674	17.5685	17.2041
DYNLRB1	13	Q9NP97	1	19.5566	NA	19.6706	19.6276	20.0841	19.603	19.4099	19.2767	19.6415	19.8941	20.0844	NA	19.679	19.5635	19.5572	20.3707	19.7145	20.6694	19.5891	19.8401	19.5531
DYNLT1	6	P63172	1	20.2706	NA	19.7853	19.5741	19.8862	20.0728	19.9923	20.4069	19.9004	19.9935	19.8471	NA	19.2879	19.3322	19.4189	20.2569	19.2095	20.4437	19.5671	20.3623	20.7256
DYRK1A	25	Q13627	1	20.3172	NA	20.196	19.758	20.2604	20.3308	20.361	20.3326	20.5065	20.1895	19.9428	NA	20.2077	19.2694	20.2583	20.2335	20.3159	20.1724	20.3131	20.0796	20.2241
E2F3	3	O00716	1	16.5872	NA	16.4766	16.8956	16.2253	16.3632	16.2566	16.5161	16.0367	16.2777	16.5988	NA	16.693	NA	17.0892	16.1876	16.8477	16.6343	16.8333	NA	16.3479
E2F4	15	Q16254	1	23.1796	NA	23.0038	NA	23.1667	23.2247	23.0773	23.3551	23.5263	23.4532	23.4072	NA	23.1967	NA	23.2622	23.5781	23.2976	23.4032	23.5808	22.9779	23.2757
E2F7	1	Q96AV8	0.9999	12.9491	NA	12.5803	NA	12.1909	13.3172	12.8177	12.5207	12.2481	12.86	13.1481	NA	NA	NA	NA	NA	NA	NA	NA	NA	NA
E2F8	1	A0AVK6	0.9907	14.5078	NA	15.1606	NA	14.1682	14.8196	14.7554	14.2976	14.8102	15.176	15.0341	NA	NA	NA	NA	NA	NA	NA	NA	NA	NA
E4F1	5	Q66K89	1	18.0483	NA	17.5581	NA	18.086	17.5804	18.0697	17.6017	18.6567	18.1648	17.9393	NA	17.999	20.2432	18.3188	17.7684	18.2801	18.014	18.3994	18.3028	17.3326
EAF1	7	Q96JC9	1	19.7824	NA	19.7012	19.3048	19.4111	19.8121	19.8211	19.6346	19.5284	19.7646	19.6211	NA	19.6892	19.5485	19.6689	19.6433	19.5238	19.8465	19.4647	19.567	19.8064
EAPP	11	Q56P03	1	19.0881	NA	18.9811	NA	18.9797	19.0627	19.6233	17.8399	18.825	18.8964	18.4768	NA	18.9898	18.8621	19.3854	18.9586	19.4559	19.1328	19.4335	19.5491	18.3458
EARS2	19	Q5JPH6	1	18.7681	NA	18.9546	18.6454	19.5823	18.4133	18.3273	19.1169	19.2696	19.4603	19.065	NA	19.2238	18.5154	18.5688	19.3115	19.1466	19.2491	18.861	19.2661	19.0404
EBAG9	10	O00559	1	17.8605	NA	18.0308	17.6253	18.3909	17.9196	17.4372	17.9889	18.1087	18.2685	18.2775	NA	18.4145	NA	18.254	18.6736	18.5608	18.2985	17.9615	18.376	18.016
EBNA1BP2	66	Q99848	1	22.8433	22.3429	23.3134	23.0814	23.4395	23.3608	22.7643	23.4866	22.1401	23.2335	23.0184	23.1399	23.4947	22.9442	23.4803	23.3883	23.1106	23.3471	22.8744	22.2732	22.6159
EBP	11	Q15125	1	20.0545	NA	19.9143	19.5665	20.5957	19.7356	20.0888	20.2017	20.9623	19.6574	19.7514	NA	19.935	19.9331	20.2984	19.7024	20.592	19.7465	20.8426	20.219	19.5415
ECD	24	O95905	1	20.3166	20.8539	20.266	20.6258	20.2767	20.6072	19.9814	20.5482	19.8588	20.5484	20.4775	NA	20.2918	20.1324	20.473	20.6494	19.9505	20.559	20.0538	20.5425	20.4596
ECE1	1	P42892	0.9989	13.1248	NA	NA	NA	NA	NA	NA	NA	NA	NA	NA	NA	13.5303	NA	14.0581	13.0472	13.7899	12.7062	13.9209	NA	11.6681
ECH1	68	Q13011	1	22.9797	21.5138	22.8632	22.7931	22.8057	23.0122	23.2119	23.0398	23.2875	22.9319	22.9297	NA	22.8026	22.4808	22.8498	23.0603	23.2051	23.0829	23.1749	22.9551	22.9262
ECHDC1	30	Q9NTX5	1	20.8637	NA	20.5476	20.1854	20.5351	20.6762	20.3819	21.1724	20.5454	20.7026	21.1576	NA	20.4256	20.8237	20.6341	21.2428	20.5209	21.3864	20.4369	20.8663	21.3656
ECHS1	68	P30084	1	22.7464	NA	22.5436	22.717	22.6757	22.928	22.4435	23.3523	22.9222	23.2684	23.0539	23.1143	22.4045	22.8936	22.2804	23.6347	22.6679	23.794	22.5461	23.0845	22.953
ECI1	19	P42126	1	20.4056	NA	20.5095	19.4633	21.2809	20.1098	20.2072	21.8681	21.0893	20.65	20.1762	NA	20.4039	21.2788	20.2664	21.1731	20.7277	22.0186	20.5837	21.2732	21.6941
ECI2	75	O75521	1	22.5719	22.1228	22.0945	22.7552	22.2387	22.9428	22.0517	23.1615	22.1	23.3426	23.4453	23.0816	22.1185	23.3979	21.8279	23.4452	22.2075	23.2937	22.0765	23.0124	23.0552
ECM1	15	Q16610	1	19.6829	NA	19.8008	19.5573	19.833	19.6536	19.633	19.341	19.4969	19.291	19.5861	NA	19.722	NA	19.7536	19.6623	19.4437	19.5398	19.7197	19.4591	19.3646
ECPAS	179	Q5VYK3	1	22.683	22.5901	22.8014	22.7948	22.7447	22.5911	22.4891	22.926	22.5137	22.6464	22.5509	23.0872	22.8555	22.5645	22.6192	22.7634	22.6862	22.8767	22.5739	22.7688	23.055
ECSIT	11	Q9BQ95	1	17.9936	NA	18.0319	17.9655	18.28	17.9486	17.9459	17.8883	17.9801	18.2962	18.4944	NA	18.8224	18.3277	18.1056	18.5883	18.7968	19.0414	18.3294	18.3597	18.5428
ECT2	10	Q9H8V3	1	18.9759	NA	18.8719	19.3908	18.6558	18.8657	18.7877	19.0272	18.3065	18.6847	18.8728	NA	18.9465	NA	18.9576	18.9813	18.6522	18.9955	18.7287	19.0876	18.8527
EDARADD	1	Q8WWZ3	1	14.9841	NA	14.8298	NA	15.7976	14.709	14.8888	14.5986	15.4027	14.5937	14.74	NA	NA	NA	NA	NA	NA	NA	NA	NA	NA
EDC3	38	Q96F86	1	21.1822	20.3484	21.1897	20.9994	21.0862	21.1436	21.0237	21.1191	20.9902	21.1399	21.0025	NA	21.1664	20.8008	21.2669	21.0318	20.961	21.0663	21.0683	21.3994	21.1184
EDC4	160	Q6P2E9	1	22.6272	NA	22.5034	22.6803	22.4323	22.6296	22.6105	22.5637	22.4791	22.5581	22.3907	21.5527	22.5124	22.4	22.6233	22.4459	22.4879	22.5639	22.5157	22.5128	22.6474
EDEM3	17	Q9BZQ6	1	18.675	NA	18.7458	18.4165	18.5427	18.6652	18.7544	18.6008	18.6169	18.5755	18.6176	NA	18.6369	19.3889	18.7484	18.5229	18.5574	18.5337	18.6232	18.5249	18.6292
EDF1	27	O60869	1	20.594	21.6786	21.9735	21.6445	22.848	20.8105	20.6289	20.574	21.7026	21.6807	21.1956	22.0194	21.7328	21.4988	21.2142	22.3548	22.2403	22.5559	21.1415	21.4476	21.0847
EDRF1	1	Q3B7T1	0.9981	14.2432	NA	14.0258	NA	13.8477	14.3686	14.0669	14.5457	14.1914	14.1921	14.3611	NA	NA	NA	NA	NA	NA	NA	NA	NA	NA
EEA1	112	Q15075	1	20.854	NA	21.7117	21.3273	21.6347	21.2101	20.8524	20.78	21.2541	21.2716	21.1595	24.3167	21.7572	21.7536	21.531	21.3686	21.7206	21.1269	21.6007	20.6657	20.6015
EED	43	O75530	1	20.589	21.4881	20.5786	20.4322	20.5364	20.4343	20.7315	20.3436	20.5183	20.2706	20.1136	19.9015	20.6609	20.8513	20.8058	20.2456	20.5467	20.2961	20.5741	20.2	20.3326
EEF1A1	376	P68104	1	28.4844	28.7756	28.3632	28.5055	28.2554	28.5915	28.4675	28.5395	28.1396	28.2619	28.0459	28.4169	28.2545	28.0868	28.4495	28.3253	28.1164	28.4682	27.9627	28.234	28.3326
EEF1A2	54	Q05639	1	22.5933	NA	21.8645	22.579	21.8162	22.87	22.2502	22.6195	22.046	22.5138	22.6366	21.3507	22.0446	22.2373	22.1547	22.7049	22.0212	22.4743	22.0809	22.3464	22.5817
EEF1AKMT1	2	Q8WVE0	1	14.4822	NA	12.7057	NA	12.9018	14.7161	13.2656	15.0802	14.0218	14.562	NA	NA	13.1362	NA	13.3485	14.63	13.5129	14.8884	13.7115	14.1332	15.2346
EEF1AKMT2	2	Q5JPI9	1	13.8601	NA	NA	NA	NA	NA	NA	NA	NA	NA	NA	NA	13.4236	NA	13.3687	13.9284	13.8502	14.0032	14.2179	13.7524	13.8609
EEF1AKMT4	5	P0DPD7	1	17.5647	NA	17.5703	17.2817	17.8496	17.3455	17.4413	17.685	17.5415	17.7146	16.8732	NA	17.6012	17.8434	17.6437	17.6129	17.3761	17.7254	17.4221	17.4088	17.6456
EEF1AKNMT	55	Q8N6R0	1	21.875	22.127	21.7208	21.5928	21.8053	21.7876	21.456	22.3885	21.6367	22.0453	21.97	NA	21.9391	21.564	21.5833	22.248	21.7317	22.2538	21.7314	22.0586	22.3773
EEF1B2	69	P24534	1	23.5461	23.718	24.5033	24.2099	25.0236	23.7584	23.3946	23.0533	23.5723	24.7665	25.3345	24.2991	24.6745	24.9049	23.8044	25.2413	24.6638	25.1939	23.6998	24.231	23.7968
EEF1D	117	P29692	1	23.397	23.5542	24.387	23.719	24.7826	23.5353	23.4678	23.3896	24.0564	23.9971	24.2902	24.4918	24.6915	24.2924	23.8514	24.4796	24.6756	24.1685	24.0974	23.5566	23.2664
EEF1E1	23	O43324	1	20.1367	NA	19.4561	18.1931	19.8387	20.0518	19.474	21.5538	19.6868	20.0555	19.7989	NA	19.2101	NA	19.3324	20.4677	19.3938	21.4004	19.6199	20.5459	21.6681
EEF1G	158	P26641	1	26.2674	26.4173	26.2078	26.225	26.1691	26.41	26.0111	26.4091	25.9353	26.2396	26.2618	26.0139	26.1874	26.122	26.2385	26.2996	25.9864	26.2415	25.9542	26.2914	26.401
EEF2	484	P13639	1	27.4708	26.7948	27.2434	27.4078	27.0848	27.5865	27.0904	27.5627	26.6606	27.3453	27.1151	26.834	27.133	26.9922	27.1588	27.3398	26.7805	27.4448	26.7308	27.3377	27.5764
EEF2K	38	O00418	1	21.2429	21.1608	21.1684	21.8262	21.1585	21.3072	21.5438	21.1251	21.4193	21.2116	21.0862	NA	21.1881	21.6725	21.2358	21.2987	21.3739	21.0774	21.5804	20.9722	20.8629
EEFSEC	17	P57772	1	20.0151	NA	19.7927	19.9494	19.7018	20.0614	20.1815	20.109	20.0812	20.192	19.5489	NA	19.7187	19.9079	19.7754	19.8606	19.7835	19.9103	19.9349	19.4186	19.8628
EFCAB14	1	O75071	0.9999	16.1589	NA	16.3883	15.7254	16.2919	15.9486	16.6075	15.957	16.5844	16.1463	15.8522	NA	NA	NA	NA	NA	NA	NA	NA	NA	NA
EFEMP1	7	Q12805	1	18.0814	NA	18.1179	18.1366	17.7093	18.2923	18.5984	18.2762	18.2994	18.195	19.0442	NA	17.5959	NA	17.8563	18.0833	17.9669	17.947	18.7653	18.3202	17.9021
EFHD2	35	Q96C19	1	20.114	20.318	20.749	20.1648	21.5645	19.9201	20.1562	20.1158	20.8412	20.9322	21.0156	20.0176	20.9611	21.7078	20.3219	21.7334	21.1156	21.406	20.5036	20.7023	20.5796
EFL1	44	Q7Z2Z2	1	19.8506	21.0822	19.6589	19.7257	19.5869	19.8594	19.8164	19.776	19.671	19.8189	19.8304	20.7343	19.7469	21.6096	19.8926	19.8119	19.6995	19.7524	19.8473	19.9833	19.8303
EFR3A	21	Q14156	1	19.4556	NA	19.2102	19.497	19.1722	19.5032	19.5056	19.4575	19.5029	19.6537	19.2863	NA	19.3787	19.1908	19.4778	19.4572	19.2569	19.4494	19.7254	19.7118	19.5213
EFTUD2	187	Q15029	1	24.1589	22.7999	24.0481	23.8748	24.0179	24.2235	24.225	24.1335	24.0041	23.989	23.8392	22.9919	24.0185	23.9259	24.1167	23.9237	23.952	23.9214	23.9571	23.99	24.0866
EGFL7	5	Q9UHF1	1	13.5932	NA	14.5702	NA	14.5892	13.1793	12.4657	14.6168	14.5999	14.1712	15.4387	NA	14.5736	NA	14.0424	14.2838	14.5181	14.8659	15.072	NA	14.4482
EGLN1	8	Q9GZT9	1	19.4543	NA	19.5928	19.3037	19.5825	19.3583	19.5524	19.2828	19.5525	19.3704	19.3001	NA	19.8068	21.2993	19.8403	19.281	20.056	19.1865	20.1123	18.3816	19.175
EGR1	1	P18146	1	11.2491	NA	10.3691	NA	11.0829	11.2519	9.48063	11.3023	8.51853	11.2022	10.8317	NA	NA	NA	NA	NA	NA	NA	NA	NA	NA
EHBP1	21	Q8NDI1	1	18.2971	NA	18.4365	18.2229	18.3732	18.2221	18.4258	17.9375	18.0695	18.3533	18.4033	NA	18.6966	17.6884	18.5353	18.248	18.3437	18.1328	18.7724	18.7265	18.0504
EHBP1L1	62	Q8N3D4	1	19.985	NA	20.0647	19.9661	20.1515	19.8866	20.4393	19.7864	20.3258	19.8465	19.7684	20.6156	20.2403	19.7119	20.2237	19.8325	20.3559	19.7067	20.4298	20.0507	19.6796
EHD1	96	Q9H4M9	1	22.1978	NA	22.5263	22.1305	23.0585	21.9723	22.054	22.7355	22.8476	22.8498	22.7707	NA	22.749	23.2392	22.0608	23.143	23.068	23.0708	22.3866	22.5262	22.6076
EHD2	38	Q9NZN4	1	20.4399	NA	20.0377	20.4785	20.1173	20.72	20.0131	20.8433	19.8988	20.9668	21.049	NA	20.1099	20.4495	19.9842	21.3801	19.8067	20.8975	19.942	20.7718	20.7629
EHD3	3	Q9NZN3	1	15.5421	NA	14.5295	NA	14.8314	14.8411	14.9206	16.4591	14.7729	15.9183	16.2406	NA	14.4984	NA	14.1889	16.3054	15.163	17.0489	15.2338	16.027	16.7532
EHD4	9	Q9H223	1	19.0536	NA	19.2312	19.5302	19.33	18.7507	19.0341	18.9394	19.2085	18.8085	19.1117	NA	19.8384	19.5774	19.2815	19.0288	19.4637	19.3876	19.3277	19.1937	19.2312
EHHADH	6	Q08426	1	16.6662	NA	16.4777	NA	16.5223	16.4733	16.2509	16.852	16.758	16.6135	16.7733	NA	17.1311	NA	16.486	16.6696	17.3019	16.9968	16.9855	18.0125	17.2618
EHMT1	56	Q9H9B1	1	21.1136	NA	21.0611	21.2674	21.1858	21.1715	21.2149	20.9902	21.1375	21.0183	21.2118	NA	21.0324	20.9985	21.1428	20.9832	21.0043	21.0121	21.218	21.1003	20.9687
EHMT2	62	Q96KQ7	1	20.0952	NA	20.038	20.1377	20.0579	20.0564	20.1688	20.0685	20.098	20.0429	20.0288	NA	20.0654	21.4572	20.1906	20.0133	19.9804	20.0714	20.2247	19.6515	19.9643
EI24	6	O14681	0.9999	20.4647	NA	20.056	19.8544	20.0269	20.3671	20.3615	20.4884	20.3112	20.4023	19.6483	NA	20.1622	20.3134	20.0009	20.4275	19.9377	20.536	20.1733	20.2156	20.6203
EIF1	2	P41567	1	14.5659	NA	14.8655	NA	15.6677	14.8838	14.6929	14.7553	14.6639	14.9801	15.2783	NA	14.7787	NA	14.8415	15.4525	14.7157	16.21	15.1063	14.8428	14.6061
EIF1AD	30	Q8N9N8	1	20.3372	NA	20.0548	20.3822	20.2085	20.3014	20.0957	19.8632	19.4687	20.0632	20.3843	NA	20.2543	20.5437	20.5349	20.1539	20.0128	20.1902	19.8498	20.1627	19.6632
EIF1AX	41	P47813	1	24.537	25.2267	24.5029	24.6457	24.4028	24.7573	24.2248	23.0272	23.7744	24.4588	24.2989	24.5251	24.6103	24.1452	24.8999	24.5493	24.5344	24.5566	24.469	23.624	23.5169
EIF1B	24	O60739	1	20.4353	NA	20.5225	21.1368	20.9406	20.4283	20.3062	20.2506	20.4313	20.6624	20.9497	NA	20.6196	20.518	20.5523	21.3463	20.5841	22.0961	20.4348	20.6564	20.3996
EIF2A	100	Q9BY44	1	23.3461	24.1949	22.8922	23.4072	22.721	23.5794	22.9839	23.3973	22.7027	23.3115	23.2974	22.9922	22.9193	22.5367	22.8976	23.3071	22.6554	23.2313	22.6297	23.2874	23.448
EIF2AK1	3	Q9BQI3	1	17.1234	NA	17.376	NA	16.977	17.1394	18.3349	17.1008	17.851	17.2598	17.1145	NA	17.1934	17.5134	17.2407	17.3042	17.478	17.2867	17.4465	16.8313	16.8908
EIF2AK2	34	P19525	1	20.2763	NA	20.4164	20.3662	20.4486	20.1542	20.6013	19.9546	20.5285	20.1009	19.9421	NA	20.3346	20.2098	20.5629	19.8575	20.4419	19.9465	20.4459	19.8234	19.7506
EIF2AK3	3	Q9NZJ5	1	16.7807	NA	16.7927	NA	17.0533	16.7911	16.9016	16.4423	16.7184	16.6468	16.8598	NA	16.8298	NA	16.6883	16.7005	16.9918	16.9296	17.3449	17.3784	16.6505
EIF2AK4	18	Q9P2K8	1	18.4603	NA	18.5559	NA	18.7771	18.3651	18.8827	18.5276	18.835	18.8793	18.3249	NA	18.5731	18.3434	18.5075	18.3469	18.5176	18.1944	18.7117	18.9599	18.408
EIF2B1	68	Q14232	1	22.8987	22.6951	22.5184	22.4346	22.4807	22.82	22.6153	23.3998	22.5648	22.8132	22.6495	23.9482	22.4396	22.4983	22.4793	23.1536	22.4067	23.1861	22.3343	23.0098	23.2412
EIF2B2	27	P49770	1	19.4481	NA	18.8352	19.7219	19.703	19.1405	18.77	21.1313	19.3058	19.5147	19.5633	NA	18.7893	21.2449	18.8008	20.4337	18.8706	21.0985	19.1848	20.3509	21.0554
EIF2B3	87	Q9NR50	1	21.7443	21.7514	21.8263	21.6981	21.7716	21.6757	21.7837	21.6408	21.5063	21.5462	21.6232	21.2139	21.7386	21.2404	21.8546	21.6206	21.6978	21.5905	21.5949	21.7334	21.5999
EIF2B4	61	Q9UI10	1	22.59	22.8589	22.774	22.6597	22.7925	22.6478	22.4163	22.8591	22.7537	22.7545	22.4559	24.5108	22.7881	22.3495	22.7904	22.7898	22.8146	22.8467	22.8838	22.7187	22.7018
EIF2B5	56	Q13144	1	20.8933	NA	20.7927	20.6955	20.786	21.0053	20.8605	21.0655	20.9995	20.787	20.668	19.7381	20.7451	20.0751	20.8265	20.7648	20.7595	20.8309	20.7265	20.6882	21.0279
EIF2D	63	P41214	1	22.3635	21.2375	22.0679	22.1278	22.0084	22.5057	21.9338	22.4494	21.9331	22.4877	22.2122	NA	22.1752	22.1821	22.1857	22.5381	22.0622	22.6431	22.1339	22.1995	22.4811
EIF2S1	140	P05198	1	23.627	NA	23.4484	23.5486	23.9147	23.6014	22.6926	24.8687	23.3294	24.2955	24.4863	23.7899	23.5882	24.2375	23.0348	24.7077	23.6121	24.6845	23.2506	24.2018	24.6563
EIF2S2	183	P20042	1	24.1949	23.5833	23.9729	24.2202	23.9004	24.3902	24.1408	23.9695	23.2848	23.9356	24.1983	23.0674	24.0195	23.7334	24.1962	24.1293	23.8358	23.9648	23.6751	23.5047	23.7289
EIF2S3	137	P41091	1	24.702	24.8345	24.18	24.9294	24.084	24.9527	24.1345	24.8557	23.9819	24.6968	24.6181	25.1901	24.1329	24.4183	24.2235	24.7448	23.8844	24.7687	23.9579	24.5941	24.8622
EIF3A	293	Q14152	1	23.6529	23.0062	23.7393	23.7071	23.6696	23.8073	23.5417	23.727	23.206	23.6028	23.4834	23.2295	23.6832	23.4515	23.6797	23.6776	23.3318	23.6807	23.3796	23.3593	23.5797
EIF3B	199	P55884	1	24.3763	25.8732	24.3664	24.3448	24.3454	24.4208	24.4147	24.2223	24.2232	24.1798	24.1932	23.7261	24.4135	24.107	24.499	24.171	24.1002	24.1036	24.0779	23.9579	24.1153
EIF3C	161	Q99613	1	24.3752	24.3004	24.2936	24.2053	24.2048	24.4586	24.2364	24.426	23.9397	24.2595	24.3336	25.0528	24.2413	24.1553	24.3045	24.2922	23.9348	24.3114	23.9826	24.1855	24.4174
EIF3D	123	O15371	1	23.9101	23.2928	23.6703	23.8962	23.5915	24.0573	23.7152	23.7431	23.3265	23.7577	23.9299	23.2558	23.7245	23.5714	23.7835	23.8885	23.4723	23.7969	23.483	23.7052	23.6989
EIF3E	88	P60228	1	22.3905	21.5019	22.0293	22.4399	22.1239	22.3839	22.1621	23.1142	22.034	22.6179	22.5611	25.4725	21.4652	22.2633	22.0336	22.7153	21.7024	23.0343	22.1648	22.4319	23.0147
EIF3F	49	O00303	1	22.3969	23.1739	22.174	22.002	22.3289	22.3191	22.0056	23.4954	21.8923	22.4468	22.6127	23.4519	21.9469	22.517	21.8976	23.0407	21.7676	23.3007	21.8201	23.0803	23.3393
EIF3G	95	O75821	1	24.3944	24.0847	24.2373	24.2095	24.1899	24.5635	24.262	24.0841	23.9609	24.3083	24.083	23.7658	24.2676	23.9177	24.3907	24.303	24.065	24.2784	24.0096	23.6721	24.0465
EIF3H	73	O15372	1	23.0841	22.6351	23.2085	22.939	23.3717	22.9074	22.6774	23.6792	22.8469	23.3605	23.3784	22.7545	23.3308	23.1983	23.0056	23.6163	23.103	23.5553	22.7963	23.2143	23.6606
EIF3I	153	Q13347	1	24.4323	26.0082	24.1204	24.46	23.9789	24.6124	24.0649	24.4738	23.9252	24.2624	24.2945	24.1144	24.1283	24.1919	24.1516	24.3578	23.8318	24.3808	23.955	24.3941	24.4666
EIF3J	94	O75822	1	21.6939	22.7008	23.5132	22.8534	23.5729	22.4633	21.8378	21.918	22.1227	22.5702	22.8947	22.7954	23.5045	22.8614	23.0463	22.9726	23.2642	22.8088	22.8089	21.8965	22.0766
EIF3K	34	Q9UBQ5	1	21.9151	21.688	21.6322	22.1115	21.7405	21.7612	21.4982	23.1116	21.5803	21.8075	21.532	21.8353	21.1535	21.9616	21.5279	22.1866	21.2822	22.7705	21.3589	22.3448	22.8871
EIF3L	134	Q9Y262	1	23.5847	22.8518	23.4144	23.3905	23.3774	23.6925	23.4224	23.6231	23.3415	23.4179	23.3563	NA	23.3862	23.2214	23.5005	23.4993	23.1549	23.4586	23.2105	23.2166	23.5686
EIF3M	61	Q7L2H7	1	21.3148	NA	20.705	21.2051	20.9954	21.0687	20.5115	22.8638	20.7543	21.3735	21.3777	NA	20.6486	21.2536	20.4557	22.0565	20.5001	22.4788	20.6299	22.378	22.6454
EIF4A1	214	P60842	1	25.3434	25.2563	25.2807	25.0565	25.8154	25.0995	24.8031	26.3718	25.3901	25.685	25.7214	25.3367	25.2494	25.7416	24.8185	26.1817	25.3507	26.2739	24.8307	26.0278	26.4393
EIF4A2	33	Q14240	1	21.7665	NA	21.3733	22.1507	21.8013	21.7402	21.4844	22.6375	21.7582	22.0255	22.3141	NA	21.2092	22.5441	21.3169	22.6921	21.4925	22.6497	21.3915	22.3816	22.5411
EIF4A3	114	P38919	1	24.466	24.8333	24.3524	24.3292	24.7301	24.2341	24.0163	25.4196	24.6257	24.6811	24.6897	24.55	24.5211	24.6408	24.2157	25.0736	24.6301	25.2034	24.2923	24.9754	25.262
EIF4B	179	P23588	1	24.5262	24.5663	24.4792	24.2679	24.4446	24.5541	24.5091	24.4714	24.2676	24.3189	24.2654	25.9984	24.4489	24.0684	24.5912	24.3505	24.2249	24.3579	24.1319	24.093	24.4233
EIF4E	56	P06730	1	22.3786	23.4384	22.5053	22.4516	22.3943	22.4282	22.0954	22.3762	22.0358	22.4616	23.0839	NA	22.4186	22.6867	22.3489	22.7791	22.4333	22.7417	22.2735	22.4598	22.4914
EIF4E2	24	O60573	1	20.1353	NA	20.7698	19.5499	20.8852	20.0148	19.5182	21.0171	20.0964	20.6777	20.8741	NA	21.1721	20.2847	20.3488	21.2469	20.9416	21.111	20.4234	20.7351	20.9081
EIF4EBP1	15	Q13541	1	18.2018	NA	18.402	NA	19.0583	18.2009	18.0431	18.5269	18.7836	18.6329	19.1401	NA	18.7394	NA	18.6054	18.9325	19.0075	18.9604	18.9009	18.4864	18.2204
EIF4EBP2	4	Q13542	1	17.412	NA	19.0202	NA	18.9607	17.8251	16.7693	17.3331	17.4456	17.3782	20.7392	NA	18.0717	NA	17.3831	18.2902	18.1906	18.2288	17.8684	18.4066	17.6029
EIF4ENIF1	15	Q9NRA8	1	17.918	NA	17.7102	NA	17.77	17.9917	17.6735	17.9117	17.6003	17.9015	17.9949	NA	17.7326	NA	17.7058	17.8176	17.6438	18.1401	17.9708	17.924	17.9446
EIF4G1	339	Q04637	1	24.5177	23.9192	24.6532	24.7088	24.5674	24.893	24.072	24.8149	23.976	24.6707	24.5756	23.7598	24.6387	24.4023	24.7009	24.7578	24.2454	24.7894	24.2284	24.3377	24.7106
EIF4G2	173	P78344	1	22.9098	23.011	23.721	22.9576	23.6432	23.0132	22.4347	23.9002	22.9965	23.4411	23.379	23.3919	23.5785	23.5549	23.1136	23.7373	23.2854	23.7829	23.1824	23.4525	23.7259
EIF4G3	19	O43432	1	19.9193	NA	19.9901	20.699	19.8878	20.0277	19.7535	19.8922	19.588	19.9456	20.0069	NA	20.2199	18.9849	20.1584	20.0875	19.964	19.9999	20.0443	19.7951	20.0085
EIF4H	76	Q15056	1	24.3956	NA	24.8594	24.0496	24.9406	24.4135	24.229	24.0407	24.1818	24.4043	24.0781	23.1218	24.87	24.2938	24.8997	24.3382	24.6065	24.3357	24.6961	23.3952	23.2612
EIF5	119	P55010	1	24.0148	NA	23.9893	24.1873	23.9475	24.4459	23.8765	24.0322	23.4002	24.2196	24.0136	23.6208	24.0385	24.0483	24.1286	24.2558	23.9178	24.1836	23.9026	23.8774	23.7931
EIF5A	98	P63241	1	26.2993	26.9849	26.4354	26.3569	26.4183	26.43	25.6943	26.7838	25.9949	26.4297	26.3051	25.9428	26.3216	26.2266	26.2723	26.6191	26.1213	26.7027	26.2429	26.6356	26.8405
EIF5A2	3	Q9GZV4	0.9994	18.5207	NA	18.191	17.5822	18.0359	18.3278	18.238	18.6495	18.0299	18.4636	18.3421	NA	18.2914	NA	18.3278	18.4116	18.2946	18.5392	18.1884	18.1735	18.6103
EIF5B	253	O60841	1	23.1206	22.5786	23.2208	23.0357	23.1228	22.9555	23.2668	22.9903	22.9667	22.6585	22.6432	23.6494	23.307	22.8349	23.3487	22.8157	23.0583	22.8535	22.8892	22.8196	23.0379
EIF6	105	P56537	1	25.1114	25.2093	24.5319	25.0878	24.5238	25.2623	24.6325	25.2308	24.58	25.0764	25.2926	24.688	24.5447	24.7648	24.5706	25.1962	24.5172	25.1266	24.526	24.9929	25.3193
EIPR1	24	Q53HC9	1	20.4061	NA	20.3616	20.3655	20.1332	20.4281	20.588	20.1201	20.2282	20.288	20.2347	NA	20.2846	19.9741	20.3409	20.2791	20.4139	20.1764	20.3569	19.7445	20.2832
ELAC2	108	Q9BQ52	1	22.2836	NA	22.0762	22.2079	21.9905	22.4613	21.9502	22.4471	21.9856	22.2644	22.2718	NA	22.0138	22.0088	22.1496	22.3579	21.8082	22.4454	21.946	22.3993	22.3322
ELAPOR2	13	A8MWY0	1	17.8474	NA	17.936	19.2227	17.7421	17.366	18.1288	17.1323	17.6453	17.143	17.5554	NA	18.1437	NA	18.2048	17.2917	18.1568	17.0821	18.1717	17.8848	17.1496
ELAVL1	65	Q15717	1	24.0122	23.9838	24.2536	23.6588	24.2627	23.8922	24.0603	23.8702	24.1	23.8389	24.0468	23.5874	24.2348	23.7206	24.2639	23.9946	24.2535	23.9663	24.0233	23.7731	23.9186
ELF1	23	P32519	1	18.8465	NA	18.9284	18.0895	18.9746	18.7503	18.9477	18.663	18.6622	18.6012	18.738	NA	19.2021	NA	19.2685	18.8503	18.9511	18.9219	18.8849	18.9417	18.8911
ELF2	9	Q15723	1	16.2967	NA	15.9419	NA	15.8307	15.6693	16.2465	16.0222	15.8118	15.9042	16.1606	NA	16.7821	NA	16.3931	16.1055	16.0389	16.3243	16.1376	17.1065	16.6946
ELF4	2	Q99607	0.9998	15.7114	NA	NA	NA	NA	NA	NA	NA	NA	NA	NA	NA	16.29	NA	16.1178	15.0386	15.9882	15.5604	15.8952	15.5676	15.6523
ELK1	3	P19419	1	17.0707	NA	17.7199	NA	17.8778	17.5435	17.5162	18.0581	17.6746	17.8172	18.6922	NA	17.7625	17.5684	17.529	17.5753	17.8038	17.6205	17.5435	17.3298	17.1628
ELL	27	P55199	1	19.5584	NA	19.4189	19.3023	19.3814	19.5459	19.3599	19.4841	19.1476	19.3329	19.3772	NA	19.5407	19.8799	19.5204	19.3377	19.2126	19.2906	19.2936	19.3376	19.2
ELMO1	3	Q92556	1	17.0788	NA	NA	NA	NA	NA	NA	NA	NA	NA	NA	NA	17.3725	18.3379	16.9848	17.6005	17.4981	17.6895	17.2826	17.5579	17.7526
ELMO2	34	Q96JJ3	1	19.9305	NA	20.1235	19.039	20.2202	19.8313	20.1673	20.0001	20.3197	19.7569	19.9355	NA	20.1809	21.073	20.0567	19.9983	20.3312	20.0642	20.3236	19.9038	20.112
ELMOD2	14	Q8IZ81	1	19.5382	NA	19.3791	19.6634	19.1479	19.7823	19.5908	20.0202	19.5133	19.3673	19.6262	NA	18.6692	20.4124	18.765	19.4186	18.8648	19.688	19.382	19.3366	19.8946
ELOA	30	Q14241	1	20.1242	NA	20.0891	19.771	20.1288	20.118	20.1859	20.0323	19.8289	19.9541	19.8594	NA	20.1475	19.4547	20.1308	19.9112	19.8709	19.8982	19.8853	20.4959	19.9336
ELOB	31	Q15370	1	22.5079	21.9198	23.2892	22.414	23.4138	22.4855	22.316	22.5525	22.413	22.9089	23.4241	22.1763	23.0033	22.8149	22.6056	23.4327	23.0284	23.4882	22.6623	22.4703	22.6141
ELOC	47	Q15369	1	22.8977	23.1869	22.9336	23.0883	22.7782	22.8161	22.7566	23.2059	22.676	23.0396	22.7785	24.0154	22.7325	22.7651	22.4555	23.2381	22.8652	23.5983	22.8114	23.4975	23.1827
ELOF1	1	P60002	1	11.2491	NA	NA	NA	NA	NA	NA	NA	NA	NA	NA	NA	10.9379	NA	11.0573	11.4456	10.6179	12.0147	11.0085	11.39	11.3974
ELOVL1	13	Q9BW60	1	18.7823	NA	18.6562	18.3702	18.7688	18.4136	19.3673	18.4479	19.2941	18.5347	18.7812	NA	19.0392	NA	19.1768	18.6713	18.9415	18.4166	19.208	18.4345	18.3289
ELOVL5	2	Q9NYP7	1	16.908	NA	16.7191	15.9914	17.3141	16.8539	16.8807	17.1514	17.0062	16.9312	16.3095	NA	16.8274	17.5811	17.222	17.0406	16.6702	17.0898	17.1979	16.4563	16.4764
ELP1	138	O95163	1	21.981	22.5643	21.6041	21.7038	21.4567	21.9992	21.8053	21.9906	21.5235	21.7683	21.7279	NA	21.6388	21.7281	21.7612	21.8545	21.6257	21.9288	21.6419	21.7898	22.0009
ELP2	50	Q6IA86	1	21.4435	NA	21.338	21.3244	21.173	21.4172	21.4242	21.4078	21.1157	21.2841	21.4842	21.5842	21.2578	21.933	21.2965	21.1704	21.1045	21.3051	21.1417	21.3355	21.4223
ELP3	44	Q9H9T3	1	21.6387	21.8967	21.4117	21.8687	21.3423	21.6753	21.6456	21.7155	21.4841	21.5444	21.3943	NA	21.4531	21.5247	21.6	21.4769	21.4488	21.6269	21.4893	21.2587	21.6368
ELP4	20	Q96EB1	1	19.6916	NA	20.0328	20.2124	20.2109	19.7297	19.7819	19.965	19.8357	19.858	19.8155	NA	20.1984	20.3803	20.1363	19.8936	20.0602	19.7986	19.8138	19.655	19.894
ELP5	5	Q8TE02	1	17.6134	NA	17.8922	16.9327	17.6844	17.4946	17.745	17.965	17.5694	18.2075	18.3351	NA	17.8751	17.7863	17.389	18.4038	17.986	18.4751	17.6232	17.94	17.931
ELP6	16	Q0PNE2	1	19.0433	NA	18.7599	19.1342	18.6793	19.013	18.8945	19.2392	18.6377	19.0648	18.6301	NA	18.5467	19.0433	18.4175	19.2025	18.5355	19.1806	18.6032	19.0947	19.2238
EMC1	108	Q8N766	1	22.2343	NA	22.2721	22.1394	22.1226	22.2737	22.3979	22.0324	22.1015	22.0502	22.1666	22.543	22.2158	22.3358	22.2661	22.0141	22.1225	21.9378	22.0285	22.0906	22.1045
EMC10	9	Q5UCC4	1	20.1138	NA	20.129	19.5849	20.1728	20.3213	20.0863	20.1992	20.3547	20.2747	19.7788	NA	20.1902	19.8464	20.2615	19.9303	20.0961	19.9761	20.2742	19.7955	20.1555
EMC2	10	Q15006	1	17.3331	NA	17.1191	NA	17.5994	17.4354	17.4377	17.8181	17.7153	17.3747	17.3964	NA	16.8525	NA	17.3674	18.0167	17.4294	18.5262	17.386	17.9045	18.3088
EMC3	19	Q9P0I2	1	20.5829	NA	20.4838	19.9995	20.4737	20.628	20.8433	20.4907	20.6902	20.4614	20.3075	NA	20.3995	NA	20.6139	20.3563	20.5467	20.2544	20.5325	20.2007	20.2985
EMC4	10	Q5J8M3	1	19.4429	NA	19.4478	NA	19.5042	19.4353	19.5156	19.5882	19.7295	19.373	19.1516	NA	18.8225	NA	19.2589	19.2672	19.2043	19.5432	19.4159	19.2648	19.4299
EMC7	12	Q9NPA0	1	20.4734	20.4812	20.7947	20.2189	20.6537	20.6248	20.3811	20.5818	20.7065	20.5917	20.4743	NA	20.7759	19.9552	20.8583	20.5278	20.755	20.6456	20.8283	20.2105	20.6961
EMC8	21	O43402	1	20.8782	NA	21.2206	20.2754	21.2428	20.858	20.7953	20.613	20.902	21.0253	21.3268	NA	21.2245	21.1208	21.0301	21.1376	21.1141	21.1083	20.9571	20.8007	20.5318
EMD	88	P50402	1	23.8203	25.2931	24.0012	23.9633	24.0133	23.6078	24.2109	23.4731	24.1904	23.4798	23.4565	23.7756	24.1408	23.9862	24.1727	23.4858	24.0934	23.4342	24.1039	23.668	23.4654
EMG1	28	Q92979	1	21.9665	NA	21.5584	21.6935	21.5716	21.8615	21.6043	22.2458	21.8388	21.8609	21.6917	NA	21.4942	21.9961	21.5957	21.9429	21.3959	22.0795	21.6062	21.6816	22.0693
EML2	35	O95834	1	20.4738	21.3766	20.3427	20.5143	20.2533	20.4741	20.7169	20.2965	20.5605	20.4793	20.2863	NA	20.4511	20.1615	20.4597	20.295	20.5482	20.239	20.6595	20.4534	20.3613
EML3	40	Q32P44	1	20.9857	NA	20.7827	20.9384	20.8007	20.7884	21.228	20.8851	21.1528	20.6697	20.3404	NA	20.9113	20.499	21.1243	20.7395	21.1449	20.8088	21.223	20.7358	20.8129
EML4	75	Q9HC35	1	20.8937	NA	20.8819	21.1794	20.7914	20.8613	21.1732	20.6599	20.9913	20.7414	20.7157	NA	20.9578	20.6785	21.0458	20.782	20.9301	20.6252	21.0441	20.565	20.5562
EMP3	11	P54852	1	21.3756	NA	21.1647	20.6296	21.296	21.1614	21.469	21.5254	20.6849	21.286	21.1289	21.8102	21.2784	20.9773	21.4564	21.2951	21.3998	21.4819	21.0136	21.3851	21.3951
EMSY	3	Q7Z589	0.9927	15.5627	NA	NA	NA	NA	NA	NA	NA	NA	NA	NA	NA	14.9673	NA	14.8156	15.1865	14.9611	14.8064	14.9257	16.0424	15.0926
ENAH	1	Q8N8S7	1	11.2491	NA	NA	NA	NA	NA	NA	NA	NA	NA	NA	NA	8.11342	NA	8.30301	11.7215	8.53705	11.975	8.72274	10.7727	11.4302
ENDOD1	58	O94919	1	21.4955	21.88	20.6643	21.7292	20.66	21.7768	20.9055	21.5647	21.0609	21.5724	21.7077	NA	20.7615	21.5034	20.9665	21.5768	20.8517	21.5163	21.0637	21.1902	21.6691
ENDOG	18	Q14249	1	19.8938	NA	20.3203	19.5669	20.6876	19.7258	20.0243	20.0309	20.5572	20.0833	19.5837	NA	20.2636	19.6306	20.1462	19.9183	20.329	20.0581	20.0059	19.9372	19.944
ENGASE	7	Q8NFI3	1	17.374	NA	17.1286	18.0649	17.0619	17.5094	17.6823	17.2437	17.2988	17.2494	17.3225	NA	17.1184	17.9039	17.1819	17.1369	17.2793	16.9172	17.0872	16.7913	17.3484
ENKD1	1	Q9H0I2	0.9876	11.2491	NA	NA	NA	NA	NA	NA	NA	NA	NA	NA	NA	11.408	NA	10.9332	11.3224	10.9457	11.2834	11.0331	11.6007	11.578
ENO1	376	P06733	1	27.9461	27.5714	28.319	27.9288	28.2327	27.889	28.3378	27.1332	27.9451	27.6839	27.5586	27.931	28.2405	27.6196	28.2811	27.6872	28.1986	27.5065	28.1063	27.3579	27.4082
ENO2	47	P09104	1	21.2266	NA	21.2026	20.9468	21.3527	21.226	21.1087	21.3369	21.1227	21.5564	21.6703	NA	21.3888	21.2513	20.9732	21.7105	21.5348	21.6933	21.144	21.0213	21.0428
ENO3	11	P13929	1	19.8271	NA	19.8077	19.9737	19.8121	19.6433	19.9723	19.6478	19.8184	20.0278	20.1127	NA	19.9231	19.7593	19.9043	19.9148	19.9076	19.7395	19.8809	20.6366	19.8699
ENOPH1	16	Q9UHY7	1	20.4271	NA	20.2001	20.2275	20.1536	20.234	20.3219	20.5383	20.4332	20.2067	20.0027	NA	20.0583	20.2111	20.0367	20.5298	20.2463	20.6794	20.2047	20.0891	20.4044
ENOSF1	3	Q7L5Y1	1	18.3355	NA	18.1771	18.0147	18.3252	17.9199	18.0924	18.1384	18.2933	18.1704	18.4025	NA	NA	NA	NA	NA	NA	NA	NA	NA	NA
ENPP3	19	O14638	1	18.667	NA	18.0533	19.1121	18.1329	19.0134	18.3088	18.9887	18.4003	18.8703	18.7771	NA	17.9616	17.9769	18.2772	18.6612	17.9572	18.5664	18.3351	18.1991	18.5552
ENSA	29	O43768	1	20.1201	21.6024	20.9351	20.5485	22.307	20.2585	20.3511	20.606	21.1914	21.379	21.3519	22.3984	21.2543	21.8545	20.5021	22.0224	21.5882	22.2309	20.8254	21.5307	20.8909
ENTPD5	4	O75356	1	16.0909	NA	16.3298	NA	16.7167	16.4289	16.6113	16.4179	17.0191	16.6321	16.0069	NA	17.2024	NA	16.7256	17.5423	17.3838	17.7908	17.1142	16.9889	16.6633
ENTPD6	1	O75354	0.9959	15.5933	NA	NA	NA	NA	NA	NA	NA	NA	NA	NA	NA	15.5081	NA	15.6513	16.1112	15.4344	16.3074	16.6512	16.2658	15.711
ENTPD7	1	Q9NQZ7	1	14.3486	NA	NA	NA	NA	NA	NA	NA	NA	NA	NA	NA	14.4143	NA	14.5625	14.5119	14.2625	14.2033	14.4774	14.3689	14.2493
EOGT	5	Q5NDL2	1	17.8734	NA	17.6486	NA	17.3246	17.7697	17.6562	17.639	17.3894	17.8686	18.0428	NA	17.5727	NA	17.6657	17.7446	17.6951	17.7219	17.6887	18.4072	17.7772
EP300	30	Q09472	1	19.6364	NA	19.5432	19.9666	19.5664	19.5995	19.7849	19.4477	19.8785	19.4612	19.6748	NA	19.8546	NA	19.878	19.6593	19.8619	19.4582	19.818	19.212	19.4116
EP400	58	Q96L91	1	19.66	NA	19.6853	19.9851	19.5891	19.7202	19.6978	19.6589	19.7039	19.7254	19.7031	19.615	19.7093	20.1093	19.8201	19.5879	19.6105	19.5292	19.7144	19.8343	19.7855
EPB41	167	P11171	1	24.7315	25.009	25.1282	24.4746	25.0528	24.3466	25.633	24.1687	25.3001	24.1657	24.1404	24.2914	25.1077	24.4894	25.2587	24.238	25.2726	24.1454	25.2302	24.1457	24.168
EPB41L1	1	Q9H4G0	0.9998	13.8729	NA	14.4983	NA	14.6785	12.652	15.0873	12.6979	15.1463	12.9221	12.6051	NA	NA	NA	NA	NA	NA	NA	NA	NA	NA
EPB41L2	101	O43491	1	21.2688	21.8428	21.4013	21.1382	21.3766	21.0774	21.6203	20.9693	21.4288	21.0063	20.9658	NA	21.4249	21.7436	21.5237	20.9812	21.358	20.95	21.5076	20.8933	20.9066
EPB41L5	3	Q9HCM4	1	16.4091	NA	16.7575	18.5149	16.5812	16.5624	16.8617	16.1479	17.532	16.3543	16.3635	NA	16.1856	18.5981	16.0559	16.1302	16.2247	16.2561	16.1771	16.8136	16.1616
EPB42	1	P16452	0.987	13.4423	NA	13.494	NA	13.5475	13.7268	13.6926	13.3999	13.7976	13.3433	13.8328	NA	NA	NA	NA	NA	NA	NA	NA	NA	NA
EPC1	5	Q9H2F5	1	15.5259	NA	15.0044	NA	14.6983	15.0448	14.958	15.2085	14.9399	15.1733	15.1356	NA	15.3529	NA	15.4035	15.5778	14.8784	15.3306	15.9268	NA	16.5945
EPC2	4	Q52LR7	1	15.5425	NA	15.712	NA	15.9373	14.6814	15.6172	15.1052	16.1001	14.8442	NA	NA	15.5636	NA	15.7289	15.0243	15.7321	15.1289	15.5029	16.0587	15.2544
EPCAM	9	P16422	1	17.2396	NA	18.1512	NA	17.9619	16.3267	18.1067	16.2352	17.909	16.5657	16.6885	NA	18.0787	18.5539	18.3116	16.5851	17.9638	16.0293	17.9068	17.2767	16.1457
EPG5	3	Q9HCE0	0.9996	19.6765	NA	19.9133	20.4392	19.5635	20.0989	19.8954	19.9462	19.6716	19.6622	19.9123	NA	19.851	18.995	19.9965	19.4751	20.0596	19.2143	20.0463	19.5319	18.9355
EPHB4	23	P54760	1	19.4782	NA	19.4489	19.9222	19.397	19.3657	19.6737	19.4225	19.6194	19.3702	19.2494	NA	19.599	19.967	19.6767	19.1877	19.4723	19.1863	19.7398	19.2946	19.2544
EPHB6	12	O15197	1	17.4883	NA	16.8329	18.0937	16.6797	18.0396	16.8726	17.8187	16.5803	17.8144	17.756	NA	16.5844	NA	16.7715	17.8982	16.5542	17.8111	16.9771	17.4166	17.9054
EPHX1	26	P07099	1	21.1653	NA	21.1134	21.7967	21.114	21.1365	21.4082	21.1068	21.233	20.9447	21.1212	NA	21.0724	20.6114	21.138	21.0691	21.2574	20.9684	21.2737	20.9485	21.115
EPHX2	26	P34913	1	19.5439	NA	19.4915	19.6817	19.7806	19.4892	19.146	20.5272	19.7035	20.1786	20.0883	19.9744	19.6194	20.4613	19.0285	20.4488	20.0592	20.5397	19.4267	20.0806	20.7034
EPM2AIP1	37	Q7L775	1	23.4641	23.2054	23.4026	23.3034	23.5214	23.3726	23.8572	23.4327	23.9849	23.4028	23.3773	NA	23.2103	22.5336	23.4272	23.4639	23.6681	23.4454	23.855	23.2319	23.3714
EPN1	15	Q9Y6I3	1	20.4763	NA	20.813	21.2728	21.3744	20.3297	20.6723	20.7663	21.1242	20.7362	21.245	19.1584	21.0674	21.0954	20.2644	21.1464	21.1078	21.1074	20.5831	21.3054	20.8518
EPPK1	37	P58107	1	20.142	NA	21.0957	21.2324	21.0844	19.6536	20.6775	19.7136	21.0399	19.7219	19.8637	NA	20.9452	19.9595	20.5828	19.8455	20.9371	19.727	20.9254	19.9424	19.8332
EPRS1	445	P07814	1	24.7502	24.258	24.6153	24.6487	24.5151	24.7855	24.8325	24.6745	24.4164	24.4717	24.534	24.0377	24.629	24.4564	24.6751	24.5739	24.5598	24.6078	24.4871	24.4828	24.6342
EPS15	121	P42566	1	22.6455	24.2807	22.8323	22.6455	22.7951	22.5635	22.9033	22.4493	22.7822	22.393	22.4405	NA	22.8682	22.2482	22.9499	22.4143	22.7756	22.3493	22.7504	22.1671	22.4309
EPS15L1	63	Q9UBC2	1	20.541	NA	21.5177	20.9142	21.4102	20.6701	20.4809	20.8437	21.1224	20.9307	20.8803	NA	21.508	21.7263	21.3148	21.0113	21.4639	20.8988	21.4432	20.9552	20.6009
EPX	2	P11678	0.9974	15.6332	NA	15.8851	NA	15.4778	15.6959	15.6097	15.6138	15.3659	15.337	15.8161	NA	15.7999	NA	15.8026	15.6097	15.9721	15.2008	15.728	16.9265	16.0488
ERAL1	28	O75616	1	20.8286	NA	21.0262	20.666	21.3243	20.7499	20.5919	21.083	20.6379	21.1289	21.3716	NA	21.245	21.463	20.6035	21.4036	21.0438	21.2985	20.8301	21.3116	21.2411
ERAP1	92	Q9NZ08	1	20.9973	NA	21.1231	21.0797	20.9881	21.0014	21.4398	20.7531	21.1995	20.7519	20.677	20.415	21.126	20.6991	21.196	20.7301	21.2147	20.6535	21.1231	20.62	20.7279
ERBIN	24	Q96RT1	1	19.5962	NA	19.9472	20.8825	19.7815	19.6207	19.6829	19.5101	19.5186	19.3489	19.3882	NA	19.9189	20.4365	20.0102	19.2779	19.5465	19.3087	19.4957	19.329	19.5702
ERC1	8	Q8IUD2	1	20.7041	NA	21.4091	20.5251	21.5339	21.2125	20.8277	21.0583	21.3485	21.1926	21.0355	NA	21.4992	22.381	21.4727	21.2057	21.5984	21.1278	21.5582	20.4049	20.5342
ERCC2	41	P18074	1	21.3283	NA	21.0927	21.2933	21.1261	21.2994	21.279	21.62	21.1663	21.2415	21.2381	NA	21.1304	21.5682	21.1778	21.2948	21.207	21.365	21.2351	21.178	21.5801
ERCC3	42	P19447	1	20.7614	NA	20.4875	20.321	20.422	20.7185	20.7736	20.6918	20.3641	20.4747	20.6053	NA	20.6514	21.4244	20.6636	20.5329	20.5996	20.6566	20.5013	20.2683	20.7606
ERCC4	11	Q92889	1	18.0764	NA	18.1548	NA	18.1856	17.9747	18.1278	17.9618	18.2694	18.046	17.6495	NA	18.1542	NA	18.4026	17.9199	18.1594	17.7489	18.3029	17.9504	17.6957
ERCC5	13	P28715	1	18.7324	NA	18.8777	19.6639	18.7962	18.5801	19.1045	18.4064	18.8006	18.4697	18.5085	NA	18.9048	18.2217	19.0381	18.4093	18.9479	18.5172	18.8432	18.5728	18.5431
ERCC6	7	Q03468	1	18.7015	NA	18.9554	18.3773	18.8684	18.6633	19.0946	18.5568	18.8873	18.7473	18.6961	NA	18.771	NA	18.8428	18.7308	18.8436	18.6997	19.0219	18.5521	18.63
ERCC6L	41	Q2NKX8	1	20.0904	NA	19.8545	19.9479	19.8314	20.101	19.9247	20.134	19.6653	19.9233	20.1238	NA	19.8144	20.0788	19.9126	19.9157	19.7162	20.0385	19.7416	20.0679	20.1864
ERCC6L2	1	Q5T890	0.9943	18.5358	NA	NA	NA	NA	NA	NA	NA	NA	NA	NA	NA	18.7866	NA	18.6046	18.6112	18.7484	18.7294	18.8157	18.3585	18.1752
ERCC8	2	Q13216	1	14.1094	NA	14.3516	NA	14.9232	14.5224	14.2903	14.7186	14.7008	13.9708	NA	NA	13.7129	NA	13.5119	13.5646	13.6139	13.6843	13.7895	NA	12.8661
ERF	8	P50548	1	17.6699	NA	17.6447	NA	17.5255	17.4463	17.241	17.6699	17.4211	17.2814	17.6311	NA	17.6138	NA	17.9066	17.5001	17.5945	17.7072	18.0627	18.1534	17.4961
ERGIC1	12	Q969X5	1	19.1745	NA	19.3457	19.5388	19.2096	19.093	19.5051	19.1015	19.4768	18.8779	18.9668	NA	18.844	NA	18.8443	18.6107	18.887	18.6512	19.2189	19.5772	19.0923
ERGIC2	9	Q96RQ1	1	19.7424	NA	19.8249	19.8513	19.2794	19.7726	19.561	19.6157	19.6114	19.7448	19.8656	NA	19.4687	19.8134	19.4242	19.8109	19.5431	19.6398	19.5715	19.9202	19.7605
ERGIC3	29	Q9Y282	1	21.3843	NA	21.1234	21.1235	21.0277	21.3652	21.387	21.1947	21.191	20.9696	21.7677	NA	21.1523	21.9073	21.087	21.2299	20.9848	20.9819	20.9649	20.9196	21.2351
ERH	13	P84090	1	20.6624	22.537	20.6732	20.9903	21.3875	20.6419	20.6041	21.1173	20.6748	20.6589	20.3197	23.0016	20.5038	20.7293	20.5588	21.5455	20.7354	22.598	20.6333	21.6575	21.1366
ERI1	8	Q8IV48	1	18.5567	NA	19.4048	19.7818	19.9039	18.2975	18.3414	18.7767	19.2031	18.7616	19.1586	NA	19.5614	19.2569	18.7991	19.2007	19.3693	19.2656	18.8278	18.7665	18.6264
ERI3	10	O43414	1	19.0854	NA	19.3048	18.9115	19.3997	19.0432	18.951	19.5961	18.8334	19.0812	19.6074	NA	18.7404	NA	18.9259	19.5139	18.8725	19.8629	18.9493	19.0921	19.6611
ERICH1	2	Q86X53	1	14.8409	NA	14.9078	NA	15.2934	14.8932	14.6975	14.5669	14.6773	15.5286	NA	NA	15.1537	NA	15.6039	14.7368	14.9942	14.7928	15.0612	NA	14.2592
ERLEC1	35	Q96DZ1	1	19.4849	NA	19.3406	19.0808	19.503	19.5697	19.7042	19.429	19.695	19.6227	19.5394	NA	19.3156	19.4731	19.5217	19.3094	19.5385	19.4075	19.6724	19.6873	19.3722
ERLIN1	33	O75477	1	21.0276	20.7578	20.9568	21.0649	20.965	21.1587	20.9195	21.246	20.9924	21.1185	21.0525	20.6353	20.8614	21.1332	20.6005	21.2367	20.9089	21.2475	20.9099	20.8798	21.4469
ERLIN2	83	O94905	1	22.6435	21.3202	22.3684	22.4402	22.3261	22.7425	22.662	22.6589	22.5214	22.5451	22.5308	NA	22.5492	22.4954	22.45	22.5827	22.5038	22.4888	22.4163	22.2819	22.6931
ERMAP	19	Q96PL5	1	19.8114	NA	19.9597	18.8249	19.9092	19.616	20.4682	19.5308	20.6405	19.516	19.6412	NA	19.7355	20.3746	19.8812	19.6173	20.3938	19.6183	20.7823	20.0011	19.4822
ERMARD	2	Q5T6L9	1	14.7726	NA	14.3706	NA	14.4503	14.941	14.3166	14.9655	14.7314	14.9083	14.7952	NA	14.6828	NA	14.8014	14.7117	14.5572	14.3614	14.4529	15.017	14.5002
ERMP1	20	Q7Z2K6	1	19.9099	NA	20.0499	19.9828	20.1371	19.6638	20.5134	19.5495	20.3704	19.6387	19.4225	NA	20.1531	20.5887	20.225	19.4438	20.3233	19.6091	20.2584	19.4594	19.5486
ERN1	4	O75460	1	18.2574	NA	18.3002	18.3576	18.1467	18.2984	18.3818	18.1271	18.505	18.0952	17.5513	NA	18.267	NA	18.2805	18.0394	18.2188	18.0285	18.2476	18.2609	18.3108
ERO1A	57	Q96HE7	1	20.9871	22.1699	21.833	21.4618	21.8533	21.1733	20.9527	21.104	21.4316	21.3856	21.3034	21.7387	21.8597	21.4147	21.6637	21.4399	21.84	21.3334	21.8664	21.0709	21.0633
ERP29	47	P30040	1	20.4834	NA	20.9408	20.9413	21.8876	20.451	20.4288	20.2169	21.4194	21.4042	21.3001	21.5066	21.0711	22.0787	20.5921	22.1247	21.2693	22.1534	20.8026	20.7941	20.8487
ERP44	66	Q9BS26	1	22.7088	22.9626	23.0152	22.5873	23.1399	22.8393	22.2799	22.8342	22.8703	23.3093	23.5423	23.0895	23.2358	23.1728	22.5619	23.6068	23.2891	23.4922	23.0017	22.4812	22.5875
ESCO2	1	Q56NI9	1	16.2609	NA	NA	NA	NA	NA	NA	NA	NA	NA	NA	NA	16.3827	NA	16.4363	16.3648	16.3799	16.5345	16.2251	16.8762	16.3385
ESD	75	P10768	1	23.7185	22.5397	23.8504	23.7642	23.7191	23.7375	23.8613	23.6957	23.4962	23.5655	23.4784	23.6527	23.7757	23.2747	23.8679	23.5328	23.6741	23.455	23.6938	23.6194	23.7109
ESF1	47	Q9H501	1	21.4005	NA	21.3211	21.6068	21.3233	21.3249	21.3715	21.2424	21.0271	21.0111	21.1972	20.3694	21.5629	22.7745	21.6237	21.2022	21.1392	21.1171	21.0632	20.7958	21.1813
ESPL1	15	Q14674	1	18.1378	NA	17.6797	NA	17.6964	17.7473	17.6331	18.0002	17.5952	17.7107	18.024	NA	17.7828	19.9843	17.8918	18.0141	17.5132	18.3422	17.6966	18.4978	18.4544
ESPN	2	B1AK53	0.9959	15.31	NA	14.4442	NA	14.8427	15.1577	14.998	14.8771	15.6439	15.1667	15.4256	NA	NA	NA	NA	NA	NA	NA	NA	NA	NA
ESRRA	10	P11474	1	17.3921	NA	17.9302	NA	17.7543	17.3062	17.2982	17.6694	17.4854	17.5362	17.5602	NA	17.612	18.5615	17.3872	17.4665	17.6284	17.4689	17.5812	18.2202	17.7743
ESS2	30	Q96DF8	1	21.1961	NA	21.9174	21.0949	22.3102	21.3261	21.2884	21.3806	21.3783	21.8377	21.7799	NA	22.0069	23.2022	21.442	21.8079	22.0139	21.8698	21.4442	21.6546	21.2929
ESYT1	174	Q9BSJ8	1	23.6171	23.8323	23.8148	23.7065	23.7395	23.7354	23.8101	23.4412	23.4799	23.5306	23.5271	22.7613	23.8136	23.4285	23.8879	23.4579	23.5643	23.3211	23.5612	23.1424	23.3859
ESYT2	80	A0FGR8	1	21.9916	23.6128	22.0583	21.8709	22.0888	21.922	22.2823	21.8501	22.1654	21.8613	21.6863	NA	22.0879	22.1383	22.1259	21.8037	22.0703	21.7713	22.0981	21.9824	21.9033
ETF1	124	P62495	1	23.8945	24.1764	23.5813	23.8389	23.4914	23.9545	23.6915	23.8594	23.3789	23.5643	23.6907	23.2644	23.7138	23.4559	23.7618	23.7673	23.4228	23.6813	23.485	23.5534	23.815
ETFA	108	P13804	1	24.8616	23.4433	24.8022	24.715	24.8006	24.8248	25.1858	24.7807	25.2346	24.7312	24.2404	24.6773	24.8765	24.4566	25.0183	24.5584	25.1329	24.62	25.1214	24.5113	24.7856
ETFB	73	P38117	1	22.9205	23.0964	23.271	22.8426	23.7208	22.7659	22.6447	23.9236	23.4315	23.5219	23.5265	23.536	23.3043	23.1699	22.7964	23.9654	23.6691	24.0024	23.1591	23.3708	23.7519
[truncated: 5,353 more rows]

## Sheet: IMAC_K562vImR
Index	Residue	Position	Gene	ProteinID	Peptide	MaxPepProb	ReferenceIntensity	K562Control_1	K562Control_2	K562Control_3	K562Control_4	K562Imatinib_1	K562Imatinib_2	K562Imatinib_3	K562Imatinib_4	ImRControl_1	ImRControl_2	ImRControl_3	ImRControl_4	ImRImatinib_1	ImRImatinib_2	ImRImatinib_3	ImRImatinib_4
O00192_S343	S	343	ARVCF	O00192	sPSVDSAR	0.9	13.9963	13.5787	13.8707	NA	NA	14.6836	14.8788	NA	NA	14.5839	14.3794	NA	NA	14.7585	14.1701	NA	NA
O60264_S116	S	116	SMARCA5	O60264	TPTsPLK	0.9	18.3102	NA	NA	18.3555	18.1931	NA	NA	18.0237	17.4179	NA	NA	18.6414	18.5732	NA	NA	18.7734	18.8691
O75179_S1709	S	1709	ANKRD17	O75179	LTVAsPK	0.9	18.8716	NA	NA	18.9219	18.6838	NA	NA	17.9378	17.8262	NA	NA	18.8056	18.7038	NA	NA	17.9862	19.1691
O75475_T141	T	141	PSIP1	O75475	AVDITtPK	0.9	20.1486	20.117	19.811	20.1151	19.9993	19.9495	19.8445	19.6846	19.5039	19.9908	20.2323	19.8616	19.9431	20.0838	20.2049	19.7033	20.3685
P0C1Z6_S249	S	249	TFPT	P0C1Z6	LLPYPTLAsPAsD	0.9	12.6841	NA	NA	13.907	13.5374	NA	NA	13.7453	13.6518	NA	NA	12.9144	13.5461	NA	NA	NA	12.4939
P19338_T92	T	92	NCL	P19338	AAAtPAK	0.9	13.1587	14.4624	14.299	NA	NA	14.5658	13.4595	NA	NA	14.5243	13.4418	NA	NA	13.2617	12.0755	NA	NA
P21580_S645	S	645	TNFAIP3	P21580	VsPTASR	0.9	18.2868	18.4036	18.2398	18.0219	18.2623	18.2472	18.3018	18.0302	17.3699	19.4866	18.8937	18.9298	18.6216	19.0197	19.0983	17.8069	18.9243
P22415_Y185	Y	185	USF1	P22415	THPySPK	0.9	17.7132	17.5828	16.9932	17.7969	17.526	17.9303	17.1688	17.3527	17.0588	17.6892	17.5154	17.3564	17.3429	17.2409	17.2308	18.0832	18.381
P38159_S250	S	250	RBMX	P38159	DYGHSsSR	0.9	13.7956	NA	NA	13.0826	14.1085	NA	NA	14.4722	13.4999	NA	NA	13.7496	14.0966	NA	NA	14.901	14.335
P54132_S338	S	338	BLM	P54132	EDVLSTsK	0.9	15.7933	NA	NA	16.1661	15.9228	NA	NA	15.2173	14.9302	NA	NA	15.1951	15.1294	NA	NA	15.0941	15.3982
P55010_S10	S	10	EIF5	P55010	SVsDQFYR	0.9	14.4933	14.2915	14.9187	NA	NA	14.1402	15.163	NA	NA	14.6138	14.3491	NA	NA	14.7645	14.6014	NA	NA
Q00613_S292	S	292	HSF1	Q00613	PLSSsPLVR	0.9	16.573	17.3027	17.1543	17.6378	17.3247	16.4578	17.1599	17.626	17.3692	16.909	17.3494	17.562	17.2856	17.3507	17.655	16.453	16.5542
Q02880_S1457	S	1457	TOP2B	Q02880	sEDDsAKFDsNEEDSASVFSPSFGLK	0.9	13.1599	NA	NA	12.5794	12.6016	NA	NA	13.1696	13.4878	NA	NA	12.8916	12.8407	NA	NA	13.5714	13.4379
Q02880_S1461	S	1461	TOP2B	Q02880	sEDDsAKFDsNEEDSASVFSPSFGLK	0.9	13.1599	NA	NA	12.5794	12.6016	NA	NA	13.1696	13.4878	NA	NA	12.8916	12.8407	NA	NA	13.5714	13.4379
Q04726_T319	T	319	TLE3	Q04726	SNtPTPR	0.9	20.6837	21.7421	21.3855	21.3729	21.4411	21.8535	21.4361	21.441	20.7771	20.8185	20.8727	20.0357	20.7396	19.7721	20.6515	19.8004	21.0546
Q8IYB3_S431	S	431	SRRM1	Q8IYB3	VSVsPGR	0.9	23.5127	23.5776	23.4946	23.45	23.4283	24.35	24.7053	24.1244	24.0615	23.9131	23.6185	23.5689	23.4468	24.0208	23.651	22.1955	23.6437
Q8N1G0_T191	T	191	ZNF687	Q8N1G0	EGALtPPPFPSSFELAQENGPGMQPPVSSPPLGALK	0.9	12.3404	NA	NA	12.2696	12.8415	NA	NA	12.7701	12.9798	NA	NA	12.2961	12.8083	NA	NA	NA	12.5102
Q96B36_S202	S	202	AKT1S1	Q96B36	TEARssDEENGPPssPDLDR	0.9	14.4986	14.6154	16.2062	NA	NA	14.2784	15.0786	NA	NA	14.6972	15.5094	NA	NA	15.9863	15.1371	NA	NA
Q96GE4_S212	S	212	CEP95	Q96GE4	ALAsPSSK	0.9	16.0254	NA	NA	16.0191	16.1338	NA	NA	15.2609	15.1339	NA	NA	16.1606	16.3931	NA	NA	16.0339	16.4916
Q96S55_S151	S	151	WRNIP1	Q96S55	PAAAAAAGsASPR	0.9	14.8869	14.9702	14.8445	NA	NA	15.2512	15.6088	NA	NA	15.2472	15.5469	NA	NA	15.4371	15.1216	NA	NA
Q9H6H4_S152	S	152	REEP4	Q9H6H4	SFsMQDLR	0.9	20.1274	20.2219	20.2897	20.3957	20.2071	20.1337	20.5499	20.2721	20.2611	19.8645	20.4372	19.8121	20.3348	20.1279	19.9364	19.4754	20.4495
Q9UHB7_S836	S	836	AFF4	Q9UHB7	TIsQSSSLK	0.9	18.0878	NA	NA	18.1771	18.007	NA	NA	16.4752	16.3059	NA	NA	17.9237	18.0111	NA	NA	16.9063	18.1802
Q9UIF9_S1778	S	1778	BAZ2A	Q9UIF9	YsEEGLsPSK	0.9	14.056	14.3559	14.1963	NA	NA	14.3855	13.8116	NA	NA	14.1791	13.8886	NA	NA	13.7316	14.4018	NA	NA
Q9Y4F3_S715	S	715	MARF1	Q9Y4F3	sVTssPVEK	0.9	15.1388	15.1471	15.365	NA	NA	15.8235	15.9987	NA	NA	14.9846	14.797	NA	NA	15.0382	15.073	NA	NA
Q9Y4F3_S716	S	716	MARF1	Q9Y4F3	sVTssPVEK	0.9	15.1388	15.1471	15.365	NA	NA	15.8235	15.9987	NA	NA	14.9846	14.797	NA	NA	15.0382	15.073	NA	NA
Q9Y5K6_S510	S	510	CD2AP	Q9Y5K6	FNGGHsPTHSPEK	0.9	15.3903	15.593	15.3922	NA	NA	15.3512	15.4116	NA	NA	15.3208	15.2252	NA	NA	15.2399	15.3447	NA	NA
Q53GS9_S42	S	42	USP39	Q53GS9	EREPEAAsSR	0.901	12.7762	NA	NA	12.1756	13.1096	NA	NA	13.1948	13.2172	NA	NA	12.4314	12.7945	NA	NA	NA	13.3561
Q86UP2_S77	S	77	KTN1	Q86UP2	EIQNGNLHEsDsESVPR	0.901	14.1549	13.9443	13.892	NA	NA	14.1343	13.6749	NA	NA	13.9185	13.7863	NA	NA	13.6988	13.7721	NA	NA
Q9BW71_T471	T	471	HIRIP3	Q9BW71	GtPSLGK	0.901	15.9115	16.3979	16.4149	NA	NA	16.6649	16.466	NA	NA	16.0132	16.1572	NA	NA	16.0165	15.2171	NA	NA
O75376_S2202	S	2202	NCOR1	O75376	LENTsPMVK	0.902	14.5901	NA	NA	14.3811	14.4266	NA	NA	14.225	13.9944	NA	NA	14.4672	14.2405	NA	NA	13.2823	14.4155
O75494_S107	S	107	SRSF10	O75494	NVYSsSR	0.902	17.8824	17.9261	17.7769	17.4764	17.2335	17.8142	17.8247	16.7505	17.9443	17.8816	17.6215	18.9263	18.1125	17.289	18.604	20.9316	16.7756
P50990_S269	S	269	CCT8	P50990	TAEELMNFsK	0.902	14.5259	14.373	14.297	NA	NA	14.6908	14.4324	NA	NA	14.2216	14.4217	NA	NA	14.695	14.6122	NA	NA
Q07889_S1203	S	1203	SOS1	Q07889	TsISDPPEsPPLLPPR	0.902	15.1817	NA	NA	14.8647	14.8644	NA	NA	14.9159	15.3192	NA	NA	14.9855	15.1273	NA	NA	15.9251	14.8684
Q07889_S1210	S	1210	SOS1	Q07889	TsISDPPEsPPLLPPR	0.902	15.1817	NA	NA	14.8647	14.8644	NA	NA	14.9159	15.3192	NA	NA	14.9855	15.1273	NA	NA	15.9251	14.8684
Q8TEW0_S1136	S	1136	PARD3	Q8TEW0	NsKPSPVDSNR	0.902	12.279	NA	NA	11.1576	10.5724	NA	NA	10.3175	10.663	NA	NA	13.3186	12.1622	NA	NA	NA	12.9011
Q8IWS0_S145	S	145	PHF6	Q8IWS0	TAHNSEADLEEsFNEHELEPssPK	0.903	13.8726	14.0499	13.5528	NA	NA	13.9627	13.2759	NA	NA	14.7651	14.0793	NA	NA	14.0467	15.0183	NA	NA
Q8IWS0_S154	S	154	PHF6	Q8IWS0	TAHNSEADLEEsFNEHELEPssPK	0.903	13.8726	14.0499	13.5528	NA	NA	13.9627	13.2759	NA	NA	14.7651	14.0793	NA	NA	14.0467	15.0183	NA	NA
Q8IWS0_S155	S	155	PHF6	Q8IWS0	TAHNSEADLEEsFNEHELEPssPK	0.903	13.8726	14.0499	13.5528	NA	NA	13.9627	13.2759	NA	NA	14.7651	14.0793	NA	NA	14.0467	15.0183	NA	NA
O14578_T1955	T	1955	CIT	O14578	EPStPHR	0.904	14.6711	15.6067	15.5805	NA	NA	15.0856	15.0369	NA	NA	14.5729	15.0461	NA	NA	14.9231	NA	NA	NA
O75385_S469	S	469	ULK1	O75385	SGSTsPLGFAR	0.904	14.9906	NA	NA	14.9746	14.7882	NA	NA	15.2268	14.8992	NA	NA	15.2923	15.0277	NA	NA	15.04	15.1549
P54760_T89	T	89	EPHB4	P54760	GAVHVYAtLRFTMLECLSLPR	0.904	14.819	NA	NA	14.6517	14.5407	NA	NA	14.5432	14.4584	NA	NA	14.8283	14.672	NA	NA	14.5702	15.0323
Q05209_S435	S	435	PTPN12	Q05209	NLsFEIK	0.904	16.729	NA	NA	16.9001	16.7086	NA	NA	16.4924	16.0854	NA	NA	16.4191	16.081	NA	NA	15.6926	16.8168
Q9HCG8_Y871	Y	871	CWC22	Q9HCG8	SDEDRyQNGAER	0.904	14.8436	15.6734	15.5241	NA	NA	15.5828	15.7771	NA	NA	15.3762	15.2836	NA	NA	14.7358	15.4037	NA	NA
P27448_S543	S	543	MARK3	P27448	TPVASTHsISSAATPDR	0.905	14.3406	NA	NA	13.9835	15.0636	NA	NA	15.0119	15.3108	NA	NA	14.8913	16.447	NA	NA	15.7742	14.6485
Q86Z02_T980	T	980	HIPK1	Q86Z02	VVADGtGtR	0.905	14.6748	NA	NA	14.7509	14.7573	NA	NA	15.2179	14.7127	NA	NA	14.7478	14.6387	NA	NA	14.7652	14.337
Q86Z02_T982	T	982	HIPK1	Q86Z02	VVADGtGtR	0.905	14.6748	NA	NA	14.7509	14.7573	NA	NA	15.2179	14.7127	NA	NA	14.7478	14.6387	NA	NA	14.7652	14.337
Q99728_S330	S	330	BARD1	Q99728	LSsPISK	0.905	16.4562	NA	NA	16.5586	16.7056	NA	NA	16.1616	16.0262	NA	NA	16.4004	16.4357	NA	NA	16.1831	16.6194
Q9UQ35_S1672	S	1672	SRRM2	Q9UQ35	RGsRssPEPK	0.905	16.2598	17.982	17.4887	NA	NA	18.3829	17.2819	NA	NA	17.7619	17.2626	NA	NA	16.7651	17.1241	NA	NA
Q9UQ35_S1674	S	1674	SRRM2	Q9UQ35	RGsRssPEPK	0.905	16.2598	17.982	17.4887	NA	NA	18.3829	17.2819	NA	NA	17.7619	17.2626	NA	NA	16.7651	17.1241	NA	NA
Q9UQ35_S1675	S	1675	SRRM2	Q9UQ35	RGsRssPEPK	0.905	16.2598	17.982	17.4887	NA	NA	18.3829	17.2819	NA	NA	17.7619	17.2626	NA	NA	16.7651	17.1241	NA	NA
Q9UQ35_S914	S	914	SRRM2	Q9UQ35	SSsPQPK	0.906	17.3287	NA	NA	17.4592	18.2838	NA	NA	18.6945	17.5374	NA	NA	17.2811	17.7497	NA	NA	17.3777	17.9458
Q9Y4H2_T1102	T	1102	IRS2	Q9Y4H2	VASPtSGVK	0.906	13.5496	NA	NA	13.662	13.5302	NA	NA	13.8599	13.5397	NA	NA	13.0964	13.3593	NA	NA	12.938	13.3089
Q13105_T130	T	130	ZBTB17	Q13105	SLAEPATSPGGNAEALAtEGGDK	0.907	14.1072	14.0398	13.9236	NA	NA	13.9982	13.935	NA	NA	13.972	13.8214	NA	NA	14.0652	13.3401	NA	NA
Q14684_T747	T	747	RRP1B	Q14684	KPLTTtPR	0.907	13.6235	NA	NA	13.3189	13.3377	NA	NA	12.6597	12.5169	NA	NA	13.5345	13.8483	NA	NA	13.7687	14.2508
Q15648_T1440	T	1440	MED1	Q15648	NYGSPLISGstPK	0.907	14.5813	NA	NA	14.7131	14.5871	NA	NA	14.6665	14.6866	NA	NA	14.2287	14.177	NA	NA	13.8651	14.493
Q16629_S227	S	227	SRSF7	Q16629	SPSGsPR	0.907	16.1301	16.4702	16.2627	13.6615	15.6138	17.8803	17.518	16.7775	15.2754	18.3093	17.1945	16.2299	16.8973	17.4699	15.6411	NA	17.1001
Q641Q2_S217	S	217	WASHC2A	Q641Q2	GsIVDtEEEK	0.907	15.8797	13.9469	14.3392	NA	NA	14.9842	14.5268	NA	NA	14.415	14.3497	NA	NA	14.2367	14.8485	NA	NA
Q641Q2_T221	T	221	WASHC2A	Q641Q2	GsIVDtEEEK	0.907	15.8797	13.9469	14.3392	NA	NA	14.9842	14.5268	NA	NA	14.415	14.3497	NA	NA	14.2367	14.8485	NA	NA
Q8WXE0_S858	S	858	CASKIN2	Q8WXE0	SQsFALR	0.907	16.1926	NA	NA	16.534	16.6346	NA	NA	16.4125	16.7371	NA	NA	16.6783	16.6354	NA	NA	16.0064	16.3383
Q9BWE0_S27	S	27	REPIN1	Q9BWE0	LLSGPSQEsPQTLGK	0.907	18.5761	NA	NA	18.3556	18.4521	NA	NA	18.4024	18.9753	NA	NA	18.8741	18.7312	NA	NA	19.1137	18.6904
Q9H2J4_S98	S	98	PDCL3	Q9H2J4	FGEVLEIsGK	0.907	16.5464	16.3165	16.0117	16.0451	16.216	16.2298	15.8933	16.3708	16.2802	16.3712	16.5471	16.6306	16.337	16.121	16.0204	16.8743	16.5445
Q9NR30_S164	S	164	DDX21	Q9NR30	NGFPHPEPDCNPsEAASEESNSEIEQEIPVEQK	0.907	17.0415	NA	NA	16.5799	16.6333	NA	NA	16.3043	16.6774	NA	NA	16.7441	16.8067	NA	NA	16.8526	16.8754
Q9NS91_S158	S	158	RAD18	Q9NS91	SKFsPQK	0.907	15.0817	NA	NA	15.0627	15.2919	NA	NA	14.3819	14.4457	NA	NA	15.318	15.879	NA	NA	15.6491	15.7438
Q92609_S557	S	557	TBC1D5	Q92609	EFTGSPPssATK;EFTGsPPssATK	0.9076	14.505	NA	NA	14.5709	14.789	NA	NA	14.3986	14.5868	NA	NA	14.8968	14.9046	NA	NA	14.9348	14.728
P27448_T507	T	507	MARK3	P27448	RNtYVCSER	0.908	12.4689	NA	NA	12.655	11.8927	NA	NA	11.4566	13.0678	NA	NA	14.2431	13.143	NA	NA	16.7086	12.2517
P30419_T52	T	52	NMT1	P30419	GGLsPANDtGAK	0.908	15.7318	NA	NA	16.5383	15.9813	NA	NA	16.7437	16.4035	NA	NA	16.8217	16.8432	NA	NA	16.2736	15.602
P39748_S349	S	349	FEN1	P39748	VTGsLSSAK	0.908	16.5991	16.7915	16.723	NA	NA	16.6468	17.2413	NA	NA	16.9293	16.8132	NA	NA	17.5114	17.5267	NA	NA
P42331_T442	T	442	ARHGAP25	P42331	TQtLPNR	0.908	18.1826	17.9949	18.8016	17.4276	17.1694	15.9911	16.6798	15.4301	17.2613	19.1968	19.3089	20.1804	18.8542	18.9081	20.2593	22.0213	18.5132
P84103_S95	S	95	SRSF3	P84103	GPPPsWGR	0.908	14.258	NA	NA	14.3848	14.4019	NA	NA	14.4125	14.7186	NA	NA	14.4269	14.688	NA	NA	14.3675	14.6766
Q06265_S384	S	384	EXOSC9	Q06265	MDTGVEVSDIGsQDAPIILsDsEEEEMIILEPDK	0.908	11.6685	12.1819	12.3367	NA	NA	12.5614	11.4173	NA	NA	11.7655	11.1831	NA	NA	11.7328	12.4676	NA	NA
Q06265_S392	S	392	EXOSC9	Q06265	MDTGVEVSDIGsQDAPIILsDsEEEEMIILEPDK	0.908	11.6685	12.1819	12.3367	NA	NA	12.5614	11.4173	NA	NA	11.7655	11.1831	NA	NA	11.7328	12.4676	NA	NA
Q06265_S394	S	394	EXOSC9	Q06265	MDTGVEVSDIGsQDAPIILsDsEEEEMIILEPDK	0.908	11.6685	12.1819	12.3367	NA	NA	12.5614	11.4173	NA	NA	11.7655	11.1831	NA	NA	11.7328	12.4676	NA	NA
Q9HCD6_S301	S	301	TANC2	Q9HCD6	QsMGGARTQQDLR	0.908	15.942	NA	NA	16.6602	17.7545	NA	NA	16.0309	15.6931	NA	NA	17.5182	16.4479	NA	NA	17.0806	16.6128
Q9NYV4_S241	S	241	CDK12	Q9NYV4	QDDSPSGAsyGQDyDLSPSR	0.908	13.2654	NA	NA	13.3265	13.217	NA	NA	13.5992	13.2595	NA	NA	13.1931	12.8673	NA	NA	NA	13.3825
Q9NYV4_Y242	Y	242	CDK12	Q9NYV4	QDDSPSGAsyGQDyDLSPSR	0.908	13.2654	NA	NA	13.3265	13.217	NA	NA	13.5992	13.2595	NA	NA	13.1931	12.8673	NA	NA	NA	13.3825
Q9NYV4_Y246	Y	246	CDK12	Q9NYV4	QDDSPSGAsyGQDyDLSPSR	0.908	13.2654	NA	NA	13.3265	13.217	NA	NA	13.5992	13.2595	NA	NA	13.1931	12.8673	NA	NA	NA	13.3825
Q9Y6J0_T2154	T	2154	CABIN1	Q9Y6J0	FPPEITVTPPtPtLLSPK	0.908	11.7292	11.5518	12.0656	NA	NA	11.5898	11.1914	NA	NA	12.3521	12.3134	NA	NA	11.2705	12.0223	NA	NA
Q9Y6J0_T2156	T	2156	CABIN1	Q9Y6J0	FPPEITVTPPtPtLLSPK	0.908	11.7292	11.5518	12.0656	NA	NA	11.5898	11.1914	NA	NA	12.3521	12.3134	NA	NA	11.2705	12.0223	NA	NA
Q9Y6K1_Y284	Y	284	DNMT3A	Q9Y6K1	AGDDEPEyEDGR	0.908	13.5106	NA	NA	13.6722	12.9388	NA	NA	12.3668	14.5936	NA	NA	15.0904	14.0007	NA	NA	17.5864	12.1198
O14681_S46	S	46	EI24	O14681	RAsSVLAQR	0.909	15.3419	NA	NA	14.8222	14.9104	NA	NA	14.9048	15.2096	NA	NA	15.4907	15.8397	NA	NA	16.5672	16.1156
P12956_S324	S	324	XRCC6	P12956	SQIYGsR	0.909	18.1481	17.9556	17.8564	18.1893	17.7816	17.5863	18.4473	18.8368	18.5888	18.1819	18.7075	18.9952	18.982	18.6229	19.1034	17.5452	19.1644
Q13426_S327	S	327	XRCC4	Q13426	NsSPEDLFDEI	0.909	13.6291	NA	NA	13.1136	13.2678	NA	NA	13.2828	13.4726	NA	NA	13.544	13.9472	NA	NA	NA	13.6201
Q5TCZ1_S1017	S	1017	SH3PXD2A	Q5TCZ1	NSsFSTAR	0.909	15.0322	15.2488	15.1062	NA	NA	14.8772	14.3275	NA	NA	15.2234	14.98	NA	NA	14.7162	15.7388	NA	NA
Q9UHB6_S15	S	15	LIMA1	Q9UHB6	QWTSLsLR	0.909	14.3287	14.2508	14.1854	NA	NA	14.0199	14.5003	NA	NA	14.5137	14.6904	NA	NA	14.5414	14.4953	NA	NA
B5ME19_T912	T	912	EIF3CL	B5ME19	QQQSQtAY	0.91	18.031	17.8516	17.6367	NA	NA	18.3279	17.9064	NA	NA	17.9987	18.287	NA	NA	18.2213	18.64	NA	NA
P11142_S254	S	254	HSPA8	P11142	DIsENKR	0.91	16.3214	NA	NA	16.5749	17.6121	NA	NA	17.2388	16.0496	NA	NA	17.037	17.5412	NA	NA	17.2581	17.6507
P17844_S498	S	498	DDX5	P17844	DRYsAGK	0.91	17.1506	18.495	18.4359	NA	NA	17.8747	17.4662	NA	NA	18.1554	18.0158	NA	NA	17.5867	16.3949	NA	NA
Q15061_S658	S	658	WDR43	Q15061	DEENGEDRDtAsEK	0.91	15.3705	NA	NA	14.7821	15.0178	NA	NA	15.0069	14.0553	NA	NA	14.6503	14.5549	NA	NA	13.3182	15.0083
Q15061_T656	T	656	WDR43	Q15061	DEENGEDRDtAsEK	0.91	15.3705	NA	NA	14.7821	15.0178	NA	NA	15.0069	14.0553	NA	NA	14.6503	14.5549	NA	NA	13.3182	15.0083
Q15904_T467	T	467	ATP6AP1	Q15904	GPTISLtQIV	0.91	14.3656	13.8421	14.3183	NA	NA	14.7128	15.561	NA	NA	14.1833	14.7035	NA	NA	15.1149	14.4557	NA	NA
Q6GYQ0_S861	S	861	RALGAPA1	Q6GYQ0	RGssPGSLEIPK	0.91	15.0871	NA	NA	14.6423	14.7825	NA	NA	14.7624	14.7127	NA	NA	14.7976	14.7602	NA	NA	15.6545	14.7816
Q8N3X1_S467	S	467	FNBP4	Q8N3X1	ATSPEstSR	0.91	16.1096	NA	NA	16.1914	16.5252	NA	NA	16.8626	17.042	NA	NA	16.0042	16.1958	NA	NA	16.394	15.8633
Q8TCN5_S387	S	387	ZNF507	Q8TCN5	IISsSPNK	0.91	15.7306	NA	NA	15.5442	15.5065	NA	NA	14.6996	14.5231	NA	NA	15.553	15.6121	NA	NA	15.327	15.8518
Q8TDY2_S1424	S	1424	RB1CC1	Q8TDY2	sAVETADEGR	0.91	15.8085	NA	NA	16.3017	16.0659	NA	NA	16.7523	17.1697	NA	NA	16.0638	16.773	NA	NA	16.7053	16.2988
Q9H4E7_S606	S	606	DEF6	Q9H4E7	sLNGGDEAPAPASTPQEDK	0.91	14.9404	NA	NA	15.8657	16.5123	NA	NA	16.8549	17.4511	NA	NA	15.9088	16.8692	NA	NA	15.0801	14.9773
Q9HCD6_S1545	S	1545	TANC2	Q9HCD6	AsPPAESMSVYRSQSGSPVR	0.91	14.1801	NA	NA	14.1457	14.062	NA	NA	13.6732	13.9394	NA	NA	15.3635	14.268	NA	NA	17.2697	12.7479
Q9NS56_S570	S	570	TOPORS	Q9NS56	STSLSsPR	0.91	13.4293	NA	NA	13.2623	12.6282	NA	NA	12.6569	13.6543	NA	NA	14.778	13.4055	NA	NA	16.363	12.1294
Q9NYF8_S276	S	276	BCLAF1	Q9NYF8	SGSGsVGNGSSR	0.91	17.0237	17.2527	17.8402	16.9635	17.4512	17.8609	18.1032	17.7629	16.5678	17.6849	17.8394	16.9068	17.1041	17.1888	17.0211	16.7896	17.5985
Q9UEY8_S42	S	42	ADD3	Q9UEY8	NMsPDLR	0.91	15.8034	16.5894	16.5895	NA	NA	16.7133	16.4785	NA	NA	15.5682	15.7234	NA	NA	16.073	15.7622	NA	NA
Q9NYV4_S382	S	382	CDK12	Q9NYV4	HssISPVR;HssIsPVR	0.9103	16.4936	15.6825	16.3943	16.0797	16.7927	16.8743	17.3038	17.0472	16.9241	16.2692	16.424	16.4379	16.4431	16.1744	16.6499	17.7145	16.7724
Q5VT25_S1651	S	1651	CDC42BPA	Q5VT25	EFsGGsYSAK	0.911	17.7719	17.4903	17.3814	17.8875	17.8955	17.3943	17.0962	17.5131	17.2544	17.5995	17.3727	17.6745	17.665	17.1793	17.6685	16.7684	17.5955
Q14680_Y438	Y	438	MELK	Q14680	SAVKNEEyFMFPEPK	0.912	15.9819	16.0926	15.8363	NA	NA	15.9013	16.0739	NA	NA	16.0572	16.1114	NA	NA	16.2653	16.1459	NA	NA
Q7KZ85_S91	S	91	SUPT6H	Q7KZ85	RTsFDDR	0.912	14.0295	NA	NA	13.9251	13.9995	NA	NA	13.8684	14.121	NA	NA	13.6411	13.8284	NA	NA	NA	13.5102
Q8NC56_S82	S	82	LEMD2	Q8NC56	ARPAAAsPR	0.912	12.5918	15.3855	15.3832	12.9486	12.9768	14.2878	14.6425	15.0275	13.5445	13.7493	13.2275	12.8149	12.9232	13.2259	NA	NA	13.6814
Q9H2G2_S347	S	347	SLK	Q9H2G2	ASSDLSIAsSEEDK	0.912	16.5165	NA	NA	16.8119	16.3748	NA	NA	16.4883	16.5374	NA	NA	15.7565	16.103	NA	NA	16.2913	16.9862
Q9UNL2_S105	S	105	SSR3	Q9UNL2	KLsEADNR	0.912	12.7502	NA	NA	12.5672	12.5617	NA	NA	12.7882	12.8237	NA	NA	12.9441	13.2105	NA	NA	13.5635	13.4939
O94915_S1972	S	1972	FRYL	O94915	INHSSsLAR	0.913	14.277	14.6561	14.5922	NA	NA	14.4888	15.1999	NA	NA	14.6083	14.4826	NA	NA	14.6265	14.4866	NA	NA
P46821_S1785	S	1785	MAP1B	P46821	SDIsPLtPR	0.913	15.9449	16.0462	15.9907	16.1371	16.0247	15.8399	15.9143	15.7597	15.7021	15.7377	15.8291	15.5649	15.2908	15.4634	16.0219	14.8461	15.6976
Q8N2M8_S454	S	454	CLASRP	Q8N2M8	YsRsPAR;ysRSPAR;ysRsPAR	0.913	16.8755	16.9078	17.0557	16.9652	16.9529	17.392	17.3039	17.2272	17.1743	17.4266	17.3412	17.1963	17.3728	16.9235	17.7319	17.4199	17.669
Q8N2M8_S456	S	456	CLASRP	Q8N2M8	YsRsPAR;ysRsPAR	0.913	16.9153	16.9476	17.0955	17.0684	16.9204	17.4318	17.3437	17.4522	16.9917	17.4664	17.381	17.3863	17.5055	16.9633	17.7717	17.3821	17.6873
Q96CW1_S45	S	45	AP2M1	Q96CW1	sPVTNIAR	0.913	14.7104	14.4572	14.4683	NA	NA	14.4171	14.6954	NA	NA	14.7686	14.8208	NA	NA	14.8637	14.3173	NA	NA
Q9H6F5_S66	S	66	CCDC86	Q9H6F5	TsPGSPR	0.913	16.605	18.47	18.3944	NA	NA	17.4752	16.7675	NA	NA	18.2713	17.9589	NA	NA	17.1115	17.8925	NA	NA
O75449_S109	S	109	KATNA1	O75449	RPsPGPR	0.914	15.1685	NA	NA	16.4414	16.0398	NA	NA	17.2215	16.6151	NA	NA	16.0904	16.6292	NA	NA	15.969	16.4308
P18858_S819	S	819	LIG1	P18858	ALVLPsPR	0.914	15.004	14.9606	15.001	NA	NA	15.0733	15.1074	NA	NA	14.7992	14.9971	NA	NA	15.4742	14.229	NA	NA
Q13905_S296	S	296	RAPGEF1	Q13905	QSAPsPTR	0.914	18.9431	18.9067	19.2854	19.5975	19.5169	19.091	18.9872	19.1798	19.5588	19.0267	19.0878	20.002	19.3876	18.7957	19.1872	20.5243	18.6095
Q6PJG2_S648	S	648	MIDEAS	Q6PJG2	sFELPPytPPPILsPVR	0.914	11.6985	NA	NA	11.5256	12.2313	NA	NA	11.6923	12.3854	NA	NA	NA	12.1043	NA	NA	NA	11.8649
Q6PJG2_Y654	Y	654	MIDEAS	Q6PJG2	sFELPPytPPPILsPVR	0.914	11.6985	NA	NA	11.5256	12.2313	NA	NA	11.6923	12.3854	NA	NA	NA	12.1043	NA	NA	NA	11.8649
Q9BSF8_S92	S	92	BTBD10	Q9BSF8	NVTsPTR	0.914	17.1597	NA	NA	17.6071	17.4186	NA	NA	17.3363	16.8486	NA	NA	16.9165	17.1051	NA	NA	16.3044	17.3165
P15822_S130	S	130	HIVEP1	P15822	SEESVsPK	0.915	16.3032	16.5876	16.2169	16.5844	16.5037	15.821	15.4869	15.8204	15.5435	16.3528	15.8656	16.2671	15.829	15.9259	16.703	15.7368	16.2935
Q5SNT2_S466	S	466	TMEM201	Q5SNT2	ADsGYLFSGSRPPSQVSR	0.915	14.9517	NA	NA	14.7643	14.4525	NA	NA	14.4991	14.9802	NA	NA	14.8812	14.7265	NA	NA	14.7152	14.8259
Q7LBC6_S1267	S	1267	KDM3B	Q7LBC6	VsPLTPK	0.915	15.8927	16.2811	16.0742	NA	NA	15.8598	15.5427	NA	NA	15.8647	15.8933	NA	NA	15.6431	15.8233	NA	NA
P52292_T25	T	25	KPNA2	P52292	GKDStEMR	0.916	14.9195	16.5261	16.844	NA	NA	15.1923	16.0426	NA	NA	15.5773	16.044	NA	NA	15.5291	13.9748	NA	NA
Q7L014_S24	S	24	DDX46	Q7L014	sRsPSDK	0.916	17.0021	15.8972	16.0315	16.7608	15.7159	17.3091	15.8324	16.1402	16.1956	16.8188	17.248	16.5377	16.4607	16.523	17.5222	16.5099	17.1978
Q7L014_S26	S	26	DDX46	Q7L014	sRsPSDK	0.916	17.0021	15.8972	16.0315	16.7608	15.7159	17.3091	15.8324	16.1402	16.1956	16.8188	17.248	16.5377	16.4607	16.523	17.5222	16.5099	17.1978
Q8IXM2_S146	S	146	BAP18	Q8IXM2	ADVTLSALNDsDANsDVVDIEGLGETPPAK	0.916	12.8173	NA	NA	13.362	13.2325	NA	NA	13.1035	13.1615	NA	NA	14.052	14.2142	NA	NA	NA	13.4827
Q8IXM2_S150	S	150	BAP18	Q8IXM2	ADVTLSALNDsDANsDVVDIEGLGETPPAK	0.916	12.8173	NA	NA	13.362	13.2325	NA	NA	13.1035	13.1615	NA	NA	14.052	14.2142	NA	NA	NA	13.4827
O60566_S367	S	367	BUB1B	O60566	IEPSINHILsTR	0.917	15.7739	NA	NA	16.0763	15.8576	NA	NA	15.4823	15.3476	NA	NA	15.642	15.382	NA	NA	15.292	15.4836
Q96SK2_S149	S	149	TMEM209	Q96SK2	SPsTSPK	0.917	12.6266	13.1015	13.3498	NA	NA	13.6549	13.3954	NA	NA	13.6081	13.2516	NA	NA	12.6618	11.4835	NA	NA
Q9HCH0_S496	S	496	NCKAP5L	Q9HCH0	NSGSDGsPsPLLAR	0.917	14.3073	NA	NA	13.9249	13.8954	NA	NA	14.0632	14.3327	NA	NA	14.3221	13.5507	NA	NA	13.9298	14.1571
Q9UIF8_T1283	T	1283	BAZ2B	Q9UIF8	DTSGGIDLGEEQHPLGtPTPGR	0.917	17.3193	17.1908	16.4481	NA	NA	17.7122	16.42	NA	NA	17.1264	16.6126	NA	NA	16.5564	17.9829	NA	NA
O60716_S312	S	312	CTNND1	O60716	TGTPsDPR	0.918	12.9059	NA	NA	12.8252	11.8628	NA	NA	12.2815	12.0984	NA	NA	13.3431	12.3259	NA	NA	15.1301	11.9906
Q96CP6_S281	S	281	GRAMD1A	Q96CP6	GHVtPNLsR	0.918	15.2762	NA	NA	14.9783	15.0931	NA	NA	14.9763	15.4604	NA	NA	14.6092	15.3177	NA	NA	NA	15.4339
Q9BRD0_S175	S	175	BUD13	Q9BRD0	HDSDtsPPR	0.918	13.531	13.2458	13.1565	NA	NA	14.3574	14.318	NA	NA	13.799	13.9536	NA	NA	13.1352	13.4446	NA	NA
Q9BRD0_T174	T	174	BUD13	Q9BRD0	HDSDtsPPR	0.918	13.531	13.2458	13.1565	NA	NA	14.3574	14.318	NA	NA	13.799	13.9536	NA	NA	13.1352	13.4446	NA	NA
Q9BRL6_Y155	Y	155	SRSF8	Q9BRL6	ysRsPYSR	0.918	15.8847	NA	NA	15.8176	16.3659	NA	NA	16.9205	16.4448	NA	NA	16.188	16.4619	NA	NA	16.4897	16.0535
Q9H582_T1020	T	1020	ZNF644	Q9H582	TGTGtPVK	0.918	15.3463	16.0328	15.7107	15.8016	16.0758	15.4567	14.466	14.7467	14.6403	15.9236	15.8719	15.1849	15.9267	15.0988	14.9898	NA	15.9845
Q9NR30_S171	S	171	DDX21	Q9NR30	NGFPHPEPDCNPSEAAsEEsNsEIEQEIPVEQK	0.918	15.6756	15.0573	15.4042	NA	NA	15.5769	14.3972	NA	NA	15.6533	15.2626	NA	NA	15.5517	15.8948	NA	NA
O75145_S683	S	683	PPFIA3	O75145	LAPPsPAR	0.919	16.1348	NA	NA	16.9815	16.8026	NA	NA	16.7888	16.5458	NA	NA	16.3069	16.6496	NA	NA	16.6261	16.0567
P82970_S93	S	93	HMGN5	P82970	ITEAPAsEK	0.919	16.6492	16.8182	16.4372	NA	NA	17.1987	17.1155	NA	NA	17.3911	16.6087	NA	NA	17.3825	17.0963	NA	NA
Q8N201_S104	S	104	INTS1	Q8N201	AIsPSIK	0.919	18.1757	NA	NA	18.5675	18.2983	NA	NA	18.8219	18.5044	NA	NA	18.2049	18.2226	NA	NA	17.5288	18.3501
Q8NFC6_S870	S	870	BOD1L1	Q8NFC6	SEsYSEDK	0.919	14.5579	13.7519	13.9616	NA	NA	14.0735	13.0634	NA	NA	14.8836	14.7649	NA	NA	14.1491	14.7935	NA	NA
Q9ULV3_T333	T	333	CIZ1	Q9ULV3	IPStDTQVQPK	0.919	13.1438	NA	NA	13.0872	13.4262	NA	NA	12.8884	12.8562	NA	NA	13.502	13.4195	NA	NA	12.681	13.647
O15027_T2054	T	2054	SEC16A	O15027	FANLtPSR	0.92	17.5383	17.3009	17.4157	17.7063	17.4491	17.0021	16.3363	17.3476	16.9028	17.6216	17.4975	17.7943	17.511	17.3101	17.998	17.4744	17.2282
O43314_S498	S	498	PPIP5K2	O43314	TSSEEEDsRR	0.92	13.8569	15.4019	15.352	NA	NA	15.1769	15.0004	NA	NA	14.8172	14.8415	NA	NA	13.4511	14.574	NA	NA
P52948_S524	S	524	NUP98	P52948	NPMsDPK	0.92	13.6124	13.3366	13.2873	NA	NA	13.201	12.8134	NA	NA	13.4218	12.6126	NA	NA	12.868	13.8975	NA	NA
Q14687_S826	S	826	GSE1	Q14687	ERsPSPPTIQSK	0.92	15.2816	NA	NA	15.204	15.339	NA	NA	16.1278	15.4097	NA	NA	14.9742	15.3061	NA	NA	14.9631	15.5965
Q6UB99_S1509	S	1509	ANKRD11	Q6UB99	DKDsPPR	0.92	14.4967	15.1648	15.1117	NA	NA	15.3374	15.2486	NA	NA	14.6861	14.4975	NA	NA	14.0777	14.3915	NA	NA
Q7RTP6_S1649	S	1649	MICAL3	Q7RTP6	RPDsPTRPTLR	0.92	12.599	NA	NA	12.5712	12.9251	NA	NA	12.9433	12.9293	NA	NA	12.835	12.7281	NA	NA	14.0781	13.6044
Q8NFA0_S1361	S	1361	USP32	Q8NFA0	sPSSLsANIIssPK	0.92	15.5539	15.6349	15.3285	15.3352	15.2204	15.0558	14.2701	14.965	15.0248	15.454	15.1526	15.5091	15.0686	15.2408	15.8842	15.1033	14.98
Q8NFA0_S1366	S	1366	USP32	Q8NFA0	sPSSLsANIIssPK	0.92	15.5539	15.6349	15.3285	15.3352	15.2204	15.0558	14.2701	14.965	15.0248	15.454	15.1526	15.5091	15.0686	15.2408	15.8842	15.1033	14.98
Q8NFA0_S1371	S	1371	USP32	Q8NFA0	sPSSLsANIIssPK	0.92	15.5539	15.6349	15.3285	15.3352	15.2204	15.0558	14.2701	14.965	15.0248	15.454	15.1526	15.5091	15.0686	15.2408	15.8842	15.1033	14.98
Q8NFA0_S1372	S	1372	USP32	Q8NFA0	sPSSLsANIIssPK	0.92	15.5539	15.6349	15.3285	15.3352	15.2204	15.0558	14.2701	14.965	15.0248	15.454	15.1526	15.5091	15.0686	15.2408	15.8842	15.1033	14.98
Q8WVV9_T27	T	27	HNRNPLL	Q8WVV9	LKtEEGEIDysAEEGENR	0.92	15.5156	16.2714	15.9382	NA	NA	16.0884	16.5427	NA	NA	15.8604	15.564	NA	NA	15.651	15.5965	NA	NA
Q9NYV4_S383	S	383	CDK12	Q9NYV4	HssISPVR;HSsIsPVR;HssIsPVR	0.92	16.5651	15.754	16.4659	16.2175	16.6549	16.9458	17.3753	17.0505	16.9016	16.3408	16.4955	16.1481	16.3416	16.2459	16.7214	17.5104	16.6775
Q9Y388_S313	S	313	RBMX2	Q9Y388	EREsSNPSDR	0.92	15.2079	16.3937	16.5365	NA	NA	16.8549	16.7759	NA	NA	15.9842	16.0769	NA	NA	15.6099	15.7484	NA	NA
P78347_S412	S	412	GTF2I	P78347	RPsTYGIPR	0.921	14.2357	NA	NA	14.3534	14.6591	NA	NA	14.9331	14.5142	NA	NA	14.0961	14.3304	NA	NA	NA	14.3092
Q8NEY8_S172	S	172	PPHLN1	Q8NEY8	sVRPGASYK	0.921	13.6448	NA	NA	13.7914	13.2285	NA	NA	13.6772	13.6	NA	NA	13.6906	14.1549	NA	NA	14.1605	14.0294
Q92878_Y1162	Y	1162	RAD50	Q92878	GQDIEyIEIRSDADENVSASDK	0.921	17.2729	16.8559	17.5087	17.8349	18.2528	17.4068	17.3687	18.2716	18.4016	17.1395	17.1494	18.3923	18.8609	17.1715	16.9918	17.5214	17.2613
Q99717_S462	S	462	SMAD5	Q99717	VLTQMGSPLNPIssVs	0.921	12.4817	NA	NA	12.2682	12.9748	NA	NA	12.9432	12.9015	NA	NA	12.0836	12.7377	NA	NA	NA	12.5917
Q99717_S463	S	463	SMAD5	Q99717	VLTQMGSPLNPIssVs	0.921	12.4817	NA	NA	12.2682	12.9748	NA	NA	12.9432	12.9015	NA	NA	12.0836	12.7377	NA	NA	NA	12.5917
Q9BW04_S519	S	519	SARG	Q9BW04	IsPSVLR	0.921	17.2811	NA	NA	16.479	16.4778	NA	NA	16.4716	16.3686	NA	NA	18.394	18.466	NA	NA	16.7617	18.389
O15085_S245	S	245	ARHGEF11	O15085	NSVLsDPGLDSPR	0.922	15.8248	15.5856	15.6619	NA	NA	15.9401	15.9994	NA	NA	15.5645	15.6352	NA	NA	15.5777	15.2848	NA	NA
Q00613_S314	S	314	HSF1	Q00613	VEEAsPGR	0.922	13.7169	NA	NA	14.5048	14.7557	NA	NA	14.7399	14.5903	NA	NA	14.4485	14.4663	NA	NA	13.5215	13.905
Q7Z333_Y673	Y	673	SETX	Q7Z333	ADNTIEGDNNEQNyIK	0.922	17.3937	NA	NA	16.8299	16.5052	NA	NA	17.0214	17.9175	NA	NA	18.5895	17.0209	NA	NA	19.5202	16.5598
Q96CP6_S16	S	16	GRAMD1A	Q96CP6	STPSSsPSLR	0.922	12.7197	12.0576	11.7989	NA	NA	12.2065	11.5551	NA	NA	12.7179	12.6185	NA	NA	12.6357	13.2341	NA	NA
Q9BTE3_T160	T	160	MCMBP	Q9BTE3	VSPSTSytPSR	0.922	15.7639	NA	NA	16.5802	15.7391	NA	NA	16.1973	15.7084	NA	NA	16.7302	16.7568	NA	NA	16.0046	16.6082
Q9BTE3_Y159	Y	159	MCMBP	Q9BTE3	VSPSTSytPSR	0.922	15.7639	NA	NA	16.5802	15.7391	NA	NA	16.1973	15.7084	NA	NA	16.7302	16.7568	NA	NA	16.0046	16.6082
Q7L014_S104	S	104	DDX46	Q7L014	ssSPGNK	0.923	15.4843	14.7186	14.47	NA	NA	15.694	15.1964	NA	NA	15.0546	15.5989	NA	NA	15.4134	16.0867	NA	NA
Q7L014_S105	S	105	DDX46	Q7L014	ssSPGNK	0.923	15.4843	14.7186	14.47	NA	NA	15.694	15.1964	NA	NA	15.0546	15.5989	NA	NA	15.4134	16.0867	NA	NA
Q7L4I2_S4	S	4	RSRC2	Q7L4I2	AAsDTER	0.923	14.581	16.1784	16.0186	NA	NA	16.5473	16.4571	NA	NA	15.2665	14.5844	NA	NA	14.4008	13.6805	NA	NA
Q15311_S34	S	34	RALBP1	Q15311	TPsSEEIsPTK;TPSsEEIsPTK	0.9239	15.6602	15.4672	15.4903	NA	NA	15.0783	15.3025	NA	NA	15.8415	16.0561	NA	NA	15.8481	16.0747	NA	NA
O95685_S77	S	77	PPP1R3D	O95685	sLPssPER	0.924	18.2865	18.4664	18.5645	18.1876	18.377	18.4955	18.6756	18.2476	18.803	17.9813	18.1336	18.5333	18.2493	18.0678	18.0746	19.8664	17.4863
O95685_S78	S	78	PPP1R3D	O95685	sLPssPER	0.924	18.2865	18.4664	18.5645	18.1876	18.377	18.4955	18.6756	18.2476	18.803	17.9813	18.1336	18.5333	18.2493	18.0678	18.0746	19.8664	17.4863
O96017_S260	S	260	CHEK2	O96017	FAIGsAR	0.924	14.6452	NA	NA	14.5773	14.4656	NA	NA	15.513	15.378	NA	NA	14.0689	14.2361	NA	NA	14.125	14.6385
Q96E39_S351	S	351	RBMXL1	Q96E39	GLPPsVER	0.924	15.2597	NA	NA	14.96	14.892	NA	NA	14.6863	15.2937	NA	NA	15.9505	15.6505	NA	NA	17.4173	13.9906
Q9NZJ4_S1779	S	1779	SACS	Q9NZJ4	IADLQsPLFR	0.924	13.7435	13.1154	13.2068	NA	NA	12.5387	13.2051	NA	NA	13.9551	13.9846	NA	NA	14.0271	13.8389	NA	NA
Q9UK61_S633	S	633	TASOR	Q9UK61	LQQFsPLsDyEGQEEEMNGTK	0.924	13.9561	13.9263	13.4095	NA	NA	13.6701	14.221	NA	NA	13.8937	13.8231	NA	NA	13.9588	13.9595	NA	NA
Q9UK61_S636	S	636	TASOR	Q9UK61	LQQFsPLsDyEGQEEEMNGTK	0.924	13.9561	13.9263	13.4095	NA	NA	13.6701	14.221	NA	NA	13.8937	13.8231	NA	NA	13.9588	13.9595	NA	NA
Q9UK61_Y638	Y	638	TASOR	Q9UK61	LQQFsPLsDyEGQEEEMNGTK	0.924	13.9561	13.9263	13.4095	NA	NA	13.6701	14.221	NA	NA	13.8937	13.8231	NA	NA	13.9588	13.9595	NA	NA
Q8IYB3_S707	S	707	SRRM1	Q8IYB3	GASSsPQR	0.925	12.7079	NA	NA	12.3989	13.0174	NA	NA	14.6025	13.4355	NA	NA	12.3156	13.2632	NA	NA	NA	13.5176
Q5JU85_S1143	S	1143	IQSEC2	Q5JU85	GALSSsLR	0.926	20.3938	20.4319	20.3967	20.3568	20.3158	19.8997	20.3214	20.1281	19.8971	20.7467	20.5251	20.5679	20.6167	20.8265	18.7884	19.4139	20.4595
Q6KC79_T592	T	592	NIPBL	Q6KC79	StPENHPEtPK	0.926	15.8394	15.7947	15.6488	NA	NA	15.8219	15.6814	NA	NA	15.7885	15.7089	NA	NA	15.2525	16.3279	NA	NA
Q8N3X1_S469	S	469	FNBP4	Q8N3X1	ATSPEStsR	0.926	16.0087	NA	NA	16.0566	16.8739	NA	NA	16.8899	16.5621	NA	NA	15.5156	15.9665	NA	NA	15.0455	16.0275
Q9UQ35_S1818	S	1818	SRRM2	Q9UQ35	GGsGYHSR	0.926	12.7219	NA	NA	11.9225	13.6396	NA	NA	14.6752	13.2093	NA	NA	11.4502	13.3883	NA	NA	NA	13.0644
Q8N3X1_T468	T	468	FNBP4	Q8N3X1	ATSPEstSR;ATSPEStsR	0.9269	16.06	NA	NA	16.1249	16.7004	NA	NA	16.8771	16.8029	NA	NA	15.7608	16.082	NA	NA	15.7206	15.9463
B5ME19_S910	S	910	EIF3CL	B5ME19	QQQsQTAY	0.927	18.1049	17.9845	17.9792	17.7927	17.8711	18.0883	18.2173	18.2076	17.7647	18.0908	18.5063	18.1365	18.1914	18.2408	18.2491	18.4278	18.369
O00178_S8	S	8	GTPBP1	O00178	sAMDSPVPASMFAPEPssPGAAR	0.927	16.3171	16.4932	15.9635	NA	NA	16.2083	16.1803	NA	NA	16.4569	16.0376	NA	NA	16.4127	16.3646	NA	NA
P18583_S1570	S	1570	SON	P18583	ILPTsETK	0.927	16.8073	16.3994	16.3118	NA	NA	15.956	15.7076	NA	NA	16.7908	16.8769	NA	NA	16.728	16.6723	NA	NA
Q7Z2K8_S704	S	704	GPRIN1	Q7Z2K8	TEsPSLGK	0.927	15.2266	15.4095	15.4602	NA	NA	15.5394	14.4763	NA	NA	14.6674	14.9011	NA	NA	14.7012	14.4289	NA	NA
Q99607_S188	S	188	ELF4	Q99607	STsPVTDPSIPIR	0.927	10.8552	NA	NA	10.9039	10.9643	NA	NA	10.9921	10.9978	NA	NA	10.6932	10.3012	NA	NA	10.0547	10.669
Q9H0W5_T229	T	229	CCDC8	Q9H0W5	LAStAVESAGVSSAPEGTSPGDR	0.927	15.5976	16.8924	16.348	NA	NA	16.4311	16.9602	NA	NA	17.2893	16.6708	NA	NA	16.8674	17.5465	NA	NA
Q9H814_S364	S	364	PHAX	Q9H814	ETFASDTNEALAsLDESQEGHAEAK	0.927	14.9786	NA	NA	14.6555	14.6774	NA	NA	14.515	15.0052	NA	NA	14.6894	14.8114	NA	NA	14.6023	14.616
O60271_S730	S	730	SPAG9	O60271	SAsQsSLDK	0.928	20.7642	20.8907	20.6862	20.5801	20.5824	21.1936	20.2335	21.0325	20.3678	21.0284	20.5625	20.6056	20.5224	20.4351	20.9066	19.6314	20.7806
P02769_T604	T	604	ALB	P02769	LVVSTQtALA	0.928	13.3525	13.7659	13.3144	NA	NA	13.7986	14.0272	NA	NA	13.5456	13.6353	NA	NA	13.8231	13.0384	NA	NA
P33991_T23	T	23	MCM4	P33991	ATPAQtPR	0.928	15.9093	15.5406	15.8038	15.7892	15.9954	15.6002	15.8358	14.6591	15.8528	15.603	16.4063	17.2048	16.8868	15.9421	NA	19.4732	13.5576
Q15758_S9	S	9	SLC1A5	Q15758	VADPPRDsK	0.928	15.1676	15.089	15.0678	NA	NA	15.5282	15.1471	NA	NA	15.7241	15.5346	NA	NA	15.3186	15.7136	NA	NA
Q9NQS7_S899	S	899	INCENP	Q9NQS7	TSSAVWNsPPLQGAR	0.928	15.8643	NA	NA	15.5041	15.5576	NA	NA	15.5829	16.0397	NA	NA	16.9163	17.3167	NA	NA	16.1096	16.627
A5PL33_S253	S	253	KRBA1	A5PL33	ADLGPGsPPWAVK	0.929	13.9202	13.9227	13.9262	NA	NA	13.8509	14.0744	NA	NA	14.2455	14.373	NA	NA	14.452	14.2024	NA	NA
P49757_S438	S	438	NUMB	P49757	TPsEADR;RTPsEADR	0.929	19.2868	19.7218	19.7948	19.4714	19.62	18.5401	18.6054	19.7727	19.1267	20.1226	19.6824	19.5669	19.6332	19.3551	19.27	18.5992	19.6907
P49792_S788	S	788	RANBP2	P49792	YSLsPSK	0.929	19.7122	19.629	19.7185	19.9045	19.5954	18.9479	19.0782	19.2638	19.0846	19.6693	20.0552	19.821	20.0637	19.5159	19.4718	18.9254	20.0477
P51610_S2020	S	2020	HCFC1	P51610	RPMSsPEMK	0.929	17.8538	18.4408	18.3083	18.2501	18.2168	17.9218	18.3655	18.1515	17.7877	18.0443	18.1915	18.0115	18.2911	17.8795	17.6113	18.1444	18.1064
Q6NYC8_S145	S	145	PPP1R18	Q6NYC8	EERLsPR	0.929	13.3756	14.9091	14.2175	NA	NA	14.11	13.7366	NA	NA	15.0302	14.1331	NA	NA	14.3013	14.5974	NA	NA
Q9BTX1_S406	S	406	NDC1	Q9BTX1	LNsPEETAFQTPK	0.929	13.6578	NA	NA	13.4981	13.6739	NA	NA	13.5996	13.5622	NA	NA	13.8297	13.6353	NA	NA	14.026	13.7228
Q9NYF8_S660	S	660	BCLAF1	Q9NYF8	IDISPstLR	0.929	16.3813	NA	NA	16.348	16.2984	NA	NA	16.2805	16.3274	NA	NA	16.2164	16.4454	NA	NA	15.2752	16.19
Q9NYF8_T661	T	661	BCLAF1	Q9NYF8	IDISPstLR	0.929	16.3813	NA	NA	16.348	16.2984	NA	NA	16.2805	16.3274	NA	NA	16.2164	16.4454	NA	NA	15.2752	16.19
Q9NZJ0_S676	S	676	DTL	Q9NZJ0	AENPsPR	0.929	15.6576	16.0515	16.1945	NA	NA	15.6676	16.4267	NA	NA	15.895	16.4777	NA	NA	16.4865	14.8471	NA	NA
Q9UJX6_S218	S	218	ANAPC2	Q9UJX6	LLQsPLCAGCSSDK	0.929	15.2275	14.9387	15.0845	NA	NA	15.2272	15.162	NA	NA	15.6115	15.5615	NA	NA	15.7016	15.5484	NA	NA
O15027_S314	S	314	SEC16A	O15027	IVNHWAsPELR	0.93	13.1941	NA	NA	13.325	13.3451	NA	NA	13.3195	13.4468	NA	NA	13.5039	13.7881	NA	NA	14.1069	13.1876
P02765_S134	S	134	AHSG	P02765	CDsSPDSAEDVR	0.93	20.91	21.0838	19.9912	NA	NA	21.8614	20.9786	NA	NA	21.4229	20.1122	NA	NA	20.6826	22.6924	NA	NA
P16401_T138	T	138	H1-5	P16401	PAGAtPK	0.93	15.0145	16.2652	15.5418	15.9136	15.9753	16.2958	14.9676	16.0163	14.5497	16.2395	15.4386	15.4533	14.6814	15.0817	14.9197	13.9414	15.446
P25054_S1042	S	1042	APC	P25054	QsPSQNER	0.93	15.1685	15.3144	14.7613	NA	NA	15.6745	15.7217	NA	NA	15.9708	15.7396	NA	NA	15.1332	15.5293	NA	NA
P53621_S402	S	402	COPA	P53621	DADsQNPDAPEGK	0.93	16.6497	NA	NA	16.6258	16.5728	NA	NA	16.954	16.8707	NA	NA	16.2175	16.8879	NA	NA	16.4612	16.8496
Q5SSJ5_S431	S	431	HP1BP3	Q5SSJ5	KEPDDsR	0.93	15.5326	NA	NA	15.8112	17.3519	NA	NA	16.48	15.6612	NA	NA	14.8543	16.6436	NA	NA	15.5302	14.9181
Q8NB49_S1129	S	1129	ATP11C	Q8NB49	TFSDEsNVL	0.93	13.9225	13.9561	13.8252	NA	NA	14.1415	14.335	NA	NA	13.8873	13.9293	NA	NA	13.9517	13.5941	NA	NA
Q8NDI1_S759	S	759	EHBP1	Q8NDI1	TSLsPTSK	0.93	16.5989	NA	NA	16.8247	16.7657	NA	NA	15.8025	15.4443	NA	NA	16.404	16.3437	NA	NA	15.8296	16.5464
Q9NYF8_S578	S	578	BCLAF1	Q9NYF8	LLASTLVHsVK	0.93	12.5557	12.9586	12.7357	NA	NA	12.2694	12.7093	NA	NA	13.0373	12.5155	NA	NA	12.5489	12.6591	NA	NA
Q9P0K7_S318	S	318	RAI14	Q9P0K7	AEISsIR	0.93	17.5793	NA	NA	17.0627	17.1271	NA	NA	16.4923	16.4533	NA	NA	17.9333	17.8416	NA	NA	16.8419	17.1657
Q9UMZ2_S1075	S	1075	SYNRG	Q9UMZ2	SLsLGDK	0.93	18.792	19.0977	18.9299	19.1969	18.8604	18.0692	17.6962	18.1422	17.4936	18.9528	18.5386	18.7156	18.5798	18.5186	18.7277	17.9181	18.7155
Q9Y2I7_S1526	S	1526	PIKFYVE	Q9Y2I7	RPSVPPsPGR	0.93	12.3988	NA	NA	12.8309	12.2544	NA	NA	12.5792	12.4955	NA	NA	11.6633	12.0402	NA	NA	NA	12.8134
O75376_S1496	S	1496	NCOR1	O75376	GsPMMNR	0.931	15.4238	16.0975	16.2212	15.7143	16.4067	16.221	16.5265	16.7252	16.514	15.6264	15.8272	15.7185	16.2109	15.639	14.9289	NA	15.4279
Q14244_S317	S	317	MAP7	Q14244	AVSPsNPK	0.931	15.9059	17.0821	17.3555	NA	NA	17.0265	16.7689	NA	NA	15.1159	15.0032	NA	NA	14.8292	14.1131	NA	NA
Q9UQ35_S2030	S	2030	SRRM2	Q9UQ35	sRsRtPLLPR	0.931	16.4179	16.1034	16.5642	15.7687	16.4816	16.5332	17.1407	16.6703	16.4203	16.7282	16.8438	16.2798	16.436	16.8361	17.146	16.544	16.542
Q05519_S464	S	464	SRSF11	Q05519	GTGDsLR	0.932	15.3675	NA	NA	15.4341	15.5069	NA	NA	16.2404	15.9814	NA	NA	15.0767	15.5861	NA	NA	15.1821	15.7109
Q12872_Y296	Y	296	SFSWAP	Q12872	SGVSSDNEDDDDEEDGNyLHPSLFASK	0.932	15.8603	15.6371	15.5809	NA	NA	15.9776	15.4795	NA	NA	16.1292	16.1681	NA	NA	15.8739	15.8026	NA	NA
Q15751_S1406	S	1406	HERC1	Q15751	MNsGAGSGAR	0.932	14.8873	16.1696	15.9523	NA	NA	14.1559	14.2694	NA	NA	15.3697	15.5	NA	NA	14.2499	15.256	NA	NA
Q86VM9_S532	S	532	ZC3H18	Q86VM9	LGVsVsPSR	0.932	18.8035	18.7432	18.8094	NA	NA	18.7647	19.2483	NA	NA	18.6887	18.6597	NA	NA	18.783	18.567	NA	NA
Q9UQ35_S901	S	901	SRRM2	Q9UQ35	sstPPRQSPSR	0.932	17.5216	17.0589	17.1606	16.7187	17.1426	17.4195	17.9951	17.3868	17.5664	17.2997	17.586	16.6867	17.176	17.2252	18.0841	16.826	17.4637
O75362_S848	S	848	ZNF217	O75362	TSVsPAPDK	0.933	12.992	13.4279	13.7984	NA	NA	13.0902	12.8913	NA	NA	12.9447	12.4464	NA	NA	12.7894	12.4876	NA	NA
P07910_S162	S	162	HNRNPC	P07910	QRVsGNTSR	0.933	14.2597	17.0719	16.8042	NA	NA	15.4153	15.977	NA	NA	15.7693	14.4269	NA	NA	14.7724	14.2802	NA	NA
P23588_S283	S	283	EIF4B	P23588	AFGsGYR	0.933	19.2158	19.182	19.1445	19.23	18.9156	19.0723	20.1241	18.9963	19.1377	18.9666	19.3932	19.0032	19.2088	19.0667	17.7863	18.6213	19.5455
P27448_S546	S	546	MARK3	P27448	TPVAStHsISsAATPDR	0.933	15.4043	15.1924	15.2657	NA	NA	15.6402	15.7355	NA	NA	15.3594	15.128	NA	NA	15.4884	15.5148	NA	NA
Q8IUG5_S181	S	181	MYO18B	Q8IUG5	TsPPATDTGK	0.933	13.9731	14.3362	13.8639	NA	NA	14.1029	14.0709	NA	NA	13.9926	14.1822	NA	NA	14.1378	13.5675	NA	NA
Q8N5D0_S513	S	513	WDTC1	Q8N5D0	KDSIsEDEMVLR	0.933	14.9107	14.2415	14.397	NA	NA	14.1343	14.7253	NA	NA	14.8945	14.9978	NA	NA	14.9588	15.1344	NA	NA
Q9NZN8_S159	S	159	CNOT2	Q9NZN8	TNSMsSSGLGSPNR	0.933	14.904	NA	NA	14.3793	14.692	NA	NA	15.2728	15.2097	NA	NA	15.0765	15.0324	NA	NA	15.1006	14.6472
Q9UQ35_S931	S	931	SRRM2	Q9UQ35	SHsGsSSPSPSR	0.933	12.1574	11.7842	12.5775	NA	NA	12.7982	12.8587	NA	NA	12.19	12.305	NA	NA	11.9645	13.1087	NA	NA
Q9UQ35_S933	S	933	SRRM2	Q9UQ35	SHsGsSSPSPSR	0.933	12.1574	11.7842	12.5775	NA	NA	12.7982	12.8587	NA	NA	12.19	12.305	NA	NA	11.9645	13.1087	NA	NA
Q9UQ35_Y1820	Y	1820	SRRM2	Q9UQ35	GGSGyHSR	0.933	14.0123	14.8689	14.9845	NA	NA	15.9907	15.8454	NA	NA	14.6584	14.0801	NA	NA	14.0658	12.7674	NA	NA
O60814_S39	S	39	H2BC12	O60814	ESYsVYVYK	0.934	14.0188	NA	NA	14.4809	14.1453	NA	NA	15.3804	15.3115	NA	NA	14.2757	13.9649	NA	NA	14.1788	13.1363
O75665_S518	S	518	OFD1	O75665	QLQDEIEHsAQLK	0.934	14.2218	13.9881	14.0172	NA	NA	14.0392	13.7685	NA	NA	13.8658	14.0892	NA	NA	14.1595	14.0023	NA	NA
Q14152_S1195	S	1195	EIF3A	Q14152	EsRPSEER	0.934	13.3594	NA	NA	13.8762	14.1836	NA	NA	14.2173	13.6175	NA	NA	14.0186	14.0164	NA	NA	NA	14.0191
Q5T200_S1366	S	1366	ZC3H13	Q5T200	LISDsVER	0.934	19.4186	19.2462	19.2562	19.3053	19.4574	19.1904	19.6796	19.2329	19.2645	19.3297	19.1779	19.3782	19.4186	19.5543	18.3466	18.8976	19.4368
Q96RK0_S496	S	496	CIC	Q96RK0	VFsPVIR	0.934	14.9971	NA	NA	14.5258	14.5873	NA	NA	14.1605	13.8581	NA	NA	15.3329	14.8893	NA	NA	14.8149	14.9938
Q9C0C9_S515	S	515	UBE2O	Q9C0C9	sIPLSIK	0.934	15.224	14.4685	14.1982	NA	NA	14.3792	14.1787	NA	NA	15.6187	15.641	NA	NA	15.6178	14.9013	NA	NA
Q9H2P0_S802	S	802	ADNP	Q9H2P0	SDIAsHFSNK	0.934	15.7983	NA	NA	14.8906	15.1698	NA	NA	15.5768	16.3895	NA	NA	15.959	15.2297	NA	NA	15.4976	15.4775
Q9NYV4_S291	S	291	CDK12	Q9NYV4	sPsPYSR	0.934	20.7665	20.9773	21.0048	20.729	20.7398	21.1145	21.5149	20.9826	21.0995	20.776	20.7136	20.7031	20.6359	20.7463	20.7258	20.5901	20.7078
Q9NYV4_S293	S	293	CDK12	Q9NYV4	sPsPYSR	0.934	20.7665	20.9773	21.0048	20.729	20.7398	21.1145	21.5149	20.9826	21.0995	20.776	20.7136	20.7031	20.6359	20.7463	20.7258	20.5901	20.7078
Q9Y5S1_S23	S	23	TRPV2	Q9Y5S1	LETLDGGQEDGsEADR	0.934	13.7198	NA	NA	13.5602	13.7802	NA	NA	13.5629	13.4725	NA	NA	13.9911	13.9628	NA	NA	14.0066	13.9967
Q9Y6M5_S468	S	468	SLC30A1	Q9Y6M5	TPAVSIsCLELSNNLEK	0.934	14.9435	NA	NA	14.6055	14.6992	NA	NA	14.9716	15.0887	NA	NA	14.8346	14.8926	NA	NA	14.7876	14.3154
P08238_S532	S	532	HSP90AB1	P08238	sLVSVTK	0.935	16.8083	16.4345	16.4184	NA	NA	16.2814	16.4211	NA	NA	17.3118	17.0027	NA	NA	17.3651	16.6712	NA	NA
Q00587_S192	S	192	CDC42EP1	Q00587	SDsLLSFR	0.935	17.2707	NA	NA	18.0366	17.7342	NA	NA	17.986	17.7757	NA	NA	17.3884	17.4648	NA	NA	16.6854	17.781
Q15311_S645	S	645	RALBP1	Q15311	EPAKPsPSR	0.935	17.393	NA	NA	17.2976	17.3085	NA	NA	17.7242	17.4597	NA	NA	17.4694	17.4684	NA	NA	17.5274	16.8772
Q15652_S1988	S	1988	JMJD1C	Q15652	NGGsSPESDVGTDNK	0.935	15.2662	15.3844	14.715	NA	NA	15.8903	14.9527	NA	NA	15.7604	15.1427	NA	NA	15.5092	15.8255	NA	NA
Q7RTP6_S2002	S	2002	MICAL3	Q7RTP6	GFSLNWs	0.935	14.3708	14.2628	14.5815	NA	NA	13.6447	14.0409	NA	NA	14.1401	14.3511	NA	NA	14.2201	13.3325	NA	NA
Q8TEU7_T668	T	668	RAPGEF6	Q8TEU7	ANtVSGGR	0.935	14.511	15.6053	15.5226	NA	NA	15.8329	15.3988	NA	NA	15.642	15.0951	NA	NA	14.5417	14.3027	NA	NA
Q96JB3_T154	T	154	HIC2	Q96JB3	AGStGMGRPPR	0.935	14.0622	NA	NA	14.2024	14.2539	NA	NA	14.6596	14.021	NA	NA	13.9609	14.2311	NA	NA	14.7516	14.4071
Q9H6Z4_S533	S	533	RANBP3	Q9H6Z4	MPAPEPGAAPsNEEDDsDDDDVLAPSGATAAGAGDEGDGQTTGST	0.935	14.2261	13.7539	13.882	NA	NA	13.9069	14.0737	NA	NA	13.677	14.0733	NA	NA	14.551	NA	NA	NA
Q9HC35_S891	S	891	EML4	Q9HC35	APVSSTEsVIQSNTPtPPPSQPLNETAEEESR	0.935	15.5965	15.6264	15.3529	NA	NA	15.4586	15.9413	NA	NA	16.1546	15.7433	NA	NA	15.856	15.477	NA	NA
O76021_T465	T	465	RSL1D1	O76021	FFTtPSK	0.936	15.6272	NA	NA	15.8237	15.8719	NA	NA	14.8587	14.5915	NA	NA	15.2955	15.5025	NA	NA	16.2012	16.1562
P08670_S339	S	339	VIM	P08670	GTNEsLER	0.936	15.8447	16.7982	16.8098	NA	NA	16.1416	17.0308	NA	NA	15.5511	15.2338	NA	NA	15.6339	14.7852	NA	NA
P41214_S519	S	519	EIF2D	P41214	NLEAyGLDPysVAAILQQRCQASTTVNPAPGAK	0.936	14.484	14.0273	13.79	NA	NA	14.3356	13.7779	NA	NA	14.5893	14.9256	NA	NA	15.319	14.4266	NA	NA
P41214_Y513	Y	513	EIF2D	P41214	NLEAyGLDPysVAAILQQRCQASTTVNPAPGAK	0.936	14.484	14.0273	13.79	NA	NA	14.3356	13.7779	NA	NA	14.5893	14.9256	NA	NA	15.319	14.4266	NA	NA
P41214_Y518	Y	518	EIF2D	P41214	NLEAyGLDPysVAAILQQRCQASTTVNPAPGAK	0.936	14.484	14.0273	13.79	NA	NA	14.3356	13.7779	NA	NA	14.5893	14.9256	NA	NA	15.319	14.4266	NA	NA
Q16799_T279	T	279	RTN1	Q16799	APQITtPVK	0.936	15.8335	14.0185	13.623	NA	NA	14.3821	14.0117	NA	NA	16.0995	16.3171	NA	NA	16.0596	15.163	NA	NA
Q4VC44_S503	S	503	FLYWCH1	Q4VC44	GsPGGPEFLK	0.936	12.8134	12.8888	13.2436	NA	NA	13.3318	13.7006	NA	NA	12.8155	12.8512	NA	NA	13.426	12.4585	NA	NA
Q86V48_S574	S	574	LUZP1	Q86V48	RSsSEGLSK	0.936	12.8196	NA	NA	11.8969	12.3426	NA	NA	12.7615	12.5982	NA	NA	13.1853	13.3206	NA	NA	13.9373	13.4324
Q8N3F8_S640	S	640	MICALL1	Q8N3F8	KPsPAAsPATK	0.936	16.329	16.4593	16.3011	NA	NA	16.7777	16.4863	NA	NA	16.6875	16.4357	NA	NA	16.6081	16.603	NA	NA
Q8N3F8_S644	S	644	MICALL1	Q8N3F8	KPsPAAsPATK	0.936	16.329	16.4593	16.3011	NA	NA	16.7777	16.4863	NA	NA	16.6875	16.4357	NA	NA	16.6081	16.603	NA	NA
Q9H2H9_T54	T	54	SLC38A1	Q9H2H9	SLtNsHLEK;sLtNsHLEK	0.9364	17.9166	17.281	17.6016	17.2366	17.3552	16.8814	17.2551	16.6308	16.6171	18.2751	18.035	18.3047	17.9415	17.9635	18.0673	17.2563	18.2735
O60825_S483	S	483	PFKFB2	O60825	NYsVGSR	0.937	21.7701	19.9387	19.8693	19.5843	18.619	18.5403	19.6078	18.4345	18.5471	22.5179	22.8415	23.0263	22.4617	22.3325	24.2704	21.6573	22.8728
P05787_S34	S	34	KRT8	P05787	IsSSSFSR	0.937	18.9345	18.2217	18.0024	18.1433	18.1151	18.1957	18.5511	18.4156	18.4844	19.5512	19.6159	19.2445	19.4569	19.4023	19.712	18.2673	19.5819
Q15555_T217	T	217	MAPRE2	Q15555	PGStPSRPSSAK	0.937	14.0262	NA	NA	14.6921	14.4514	NA	NA	14.3927	14.0772	NA	NA	14.4647	13.9967	NA	NA	14.0355	14.2156
Q16659_T389	T	389	MAPK6	Q16659	ALsDVtDEEEVQVDPR	0.937	14.2117	14.0867	13.6004	NA	NA	14.3712	14.3564	NA	NA	13.8108	14.2047	NA	NA	14.2873	14.3776	NA	NA
Q5VYS8_S132	S	132	TUT7	Q5VYS8	KDsFQENEDGYR	0.937	15.5836	NA	NA	15.5326	15.3625	NA	NA	15.3063	15.2121	NA	NA	15.7596	15.2616	NA	NA	15.6863	15.6743
Q86UU0_S750	S	750	BCL9L	Q86UU0	GLLsPPMGQSGLR	0.937	13.7186	NA	NA	14.1495	13.7345	NA	NA	14.4061	14.1814	NA	NA	14.2911	14.0967	NA	NA	14.9716	14.1449
Q92608_T1786	T	1786	DOCK2	Q92608	LSQtFLQLSDGDK	0.937	13.1654	13.1212	13.1361	NA	NA	13.3918	12.9278	NA	NA	12.5767	12.6025	NA	NA	12.7501	13.2258	NA	NA
Q9H3Q1_S141	S	141	CDC42EP4	Q9H3Q1	sLssSPVK	0.937	16.2799	NA	NA	16.2101	16.0816	NA	NA	15.7796	15.5442	NA	NA	16.4291	16.0104	NA	NA	15.2503	16.1874
Q9NW13_S320	S	320	RBM28	Q9NW13	AVQVsNK	0.937	13.5725	NA	NA	13.7328	14.2785	NA	NA	13.7462	12.7441	NA	NA	13.3514	13.7845	NA	NA	13.7251	14.0485
Q9UQ35_S454	S	454	SRRM2	Q9UQ35	EIssSPTSK	0.937	21.3306	21.4292	21.3042	21.5169	21.4892	21.7636	21.6161	21.3065	21.8087	21.2253	20.9782	21.8136	21.2349	20.8495	20.7856	22.2257	20.3137
Q9H3Q1_S138	S	138	CDC42EP4	Q9H3Q1	sLsSSPVK;sLssSPVK	0.9371	17.6474	NA	NA	17.6071	17.4976	NA	NA	17.1344	16.9913	NA	NA	17.7668	17.4035	NA	NA	16.7644	17.5931
Q9H3Q1_S140	S	140	CDC42EP4	Q9H3Q1	sLsSSPVK;sLssSPVK	0.9371	17.6474	NA	NA	17.6071	17.4976	NA	NA	17.1344	16.9913	NA	NA	17.7668	17.4035	NA	NA	16.7644	17.5931
O60293_S503	S	503	ZFC3H1	O60293	SsDPDLR	0.938	13.7051	NA	NA	13.8191	13.418	NA	NA	12.7005	13.6784	NA	NA	15.2014	13.9772	NA	NA	17.1927	12.6003
P98179_Y151	Y	151	RBM3	P98179	YSGGNyR	0.938	12.6907	NA	NA	13.0131	13.1946	NA	NA	13.2582	12.732	NA	NA	12.5657	12.5135	NA	NA	12.2602	12.8902
Q5VT25_S1724	S	1724	CDC42BPA	Q5VT25	SLSLEstDR	0.938	15.3125	15.6479	15.4436	NA	NA	15.6301	15.7894	NA	NA	15.2753	14.9529	NA	NA	15.211	15.5717	NA	NA
Q5VT25_T1725	T	1725	CDC42BPA	Q5VT25	SLSLEstDR	0.938	15.3125	15.6479	15.4436	NA	NA	15.6301	15.7894	NA	NA	15.2753	14.9529	NA	NA	15.211	15.5717	NA	NA
Q8TF01_S563	S	563	PNISR	Q8TF01	SRsPTIK	0.938	13.3165	NA	NA	13.309	13.6983	NA	NA	15.0007	13.9789	NA	NA	13.59	13.5617	NA	NA	14.6665	14.24
Q92804_S433	S	433	TAF15	Q92804	SsGGGYSGDR	0.938	12.8105	12.9755	13.0329	NA	NA	13.0106	13.679	NA	NA	12.608	12.3924	NA	NA	12.4239	12.5855	NA	NA
Q9UPN3_S7380	S	7380	MACF1	Q9UPN3	TTTAsPR	0.938	13.1851	15.192	14.8996	NA	NA	15.3721	14.746	NA	NA	13.754	13.4963	NA	NA	12.7502	12.8428	NA	NA
Q14152_S882	S	882	EIF3A	Q14152	LGDSsLSR	0.939	20.5482	20.6103	20.5556	20.5965	20.5027	20.3391	20.472	19.9489	20.0571	20.5243	20.4379	20.573	20.5215	20.4935	20.5906	20.2017	20.5225
Q63HK3_S135	S	135	ZKSCAN2	Q63HK3	QQVsSPVHR	0.939	13.6936	NA	NA	13.6953	13.5363	NA	NA	13.8318	13.8227	NA	NA	12.7465	13.5519	NA	NA	13.3975	13.0338
Q6PJG2_S700	S	700	MIDEAS	Q6PJG2	tNsAEVtPPVLsVMGEATPVSIEPR	0.939	12.1184	11.3736	11.9717	NA	NA	11.1891	11.7663	NA	NA	11.7168	10.6746	NA	NA	11.9487	11.8463	NA	NA
Q99640_T71	T	71	PKMYT1	Q99640	tPGWHQLQPR	0.939	13.0735	NA	NA	13.1149	12.9335	NA	NA	13.0484	13.0419	NA	NA	13.5241	12.6707	NA	NA	13.232	13.2301
Q9HC35_S176	S	176	EML4	Q9HC35	RPsPAEK	0.939	15.6261	16.1783	16.3035	NA	NA	16.5267	16.5301	NA	NA	16.0104	16.1285	NA	NA	15.7084	15.0156	NA	NA
Q9Y2W1_S737	S	737	THRAP3	Q9Y2W1	sRESVDSR	0.939	13.8115	NA	NA	13.772	13.9487	NA	NA	15.048	13.778	NA	NA	12.9748	14.3434	NA	NA	14.4692	14.3094
Q9Y3P9_S491	S	491	RABGAP1	Q9Y3P9	TTAsPSVR	0.939	16.0559	NA	NA	16.0523	16.108	NA	NA	16.4525	17.0788	NA	NA	16.4002	16.1297	NA	NA	16.9178	15.0594
Q6PJG2_T698	T	698	MIDEAS	Q6PJG2	tNsAEVtPPVLsVMGEATPVSIEPR;tNSAEVtPPVLsVMGEAtPVSIEPR	0.9399	13.189	12.4442	13.0424	13.0852	13.3753	12.2598	12.8369	12.9221	13.4921	12.7874	11.7452	12.259	13.7346	13.0194	12.9169	NA	13.1632
O14757_S317	S	317	CHEK1	O14757	YSSsQPEPR	0.94	17.2644	NA	NA	17.8584	17.588	NA	NA	16.8785	17.9473	NA	NA	18.0764	17.9607	NA	NA	18.9889	16.5735
O75122_S364	S	364	CLASP2	O75122	ASsLPGsLQR	0.94	17.0833	17.2091	17.308	17.2453	17.0485	17.3338	17.5859	16.9852	17.206	16.9321	16.7845	16.8439	16.4931	16.9336	16.8883	16.2317	16.6352
O75122_S541	S	541	CLASP2	O75122	ESSRDtsPVR	0.94	17.9174	18.1251	17.9956	NA	NA	18.0911	17.8493	NA	NA	18.2361	18.255	NA	NA	17.8357	18.9304	NA	NA
O75122_T540	T	540	CLASP2	O75122	ESSRDtsPVR	0.94	17.9174	18.1251	17.9956	NA	NA	18.0911	17.8493	NA	NA	18.2361	18.255	NA	NA	17.8357	18.9304	NA	NA
O95613_T3282	T	3282	PCNT	O95613	AtPSPNSR	0.94	13.2788	NA	NA	12.5761	12.5419	NA	NA	13.4715	13.6121	NA	NA	13.41	14.0889	NA	NA	NA	14.1941
P02663_S158	S	158	CSN1S2	P02663	TVDMEsTEVFTK	0.94	13.4082	12.5982	13.0399	NA	NA	13.042	13.2555	NA	NA	12.811	12.945	NA	NA	12.9219	13.3793	NA	NA
P16157_S1486	S	1486	ANK1	P16157	GEIVNMLEGsGR	0.94	14.9009	14.7119	14.6363	NA	NA	14.6487	14.5637	NA	NA	14.7801	15.0394	NA	NA	14.9434	14.8947	NA	NA
Q09666_S501	S	501	AHNAK	Q09666	IsMQDVDLsLGsPK	0.94	12.972	12.5817	12.7704	NA	NA	11.4774	12.9326	NA	NA	12.5433	13.2261	NA	NA	12.8534	12.0505	NA	NA
Q09666_S508	S	508	AHNAK	Q09666	IsMQDVDLsLGsPK	0.94	12.972	12.5817	12.7704	NA	NA	11.4774	12.9326	NA	NA	12.5433	13.2261	NA	NA	12.8534	12.0505	NA	NA
Q16891_S103	S	103	IMMT	Q16891	sIQSGPLK	0.94	14.7491	14.3217	14.4864	NA	NA	14.5043	14.1293	NA	NA	14.7902	15.3143	NA	NA	15.2976	14.6617	NA	NA
Q86WB0_S354	S	354	ZC3HC1	Q86WB0	sWDSssPVDRPEPEAASPTTR	0.94	15.7184	15.2907	15.7284	NA	NA	15.1985	15.4986	NA	NA	15.6546	15.8456	NA	NA	15.6979	16.053	NA	NA
Q96PK6_S215	S	215	RBM14	Q96PK6	DRsPLRR	0.94	17.9119	19.1259	18.6905	18.0482	17.1367	19.0767	19.0049	18.4672	18.0701	19.007	18.8179	18.0137	18.2846	18.3303	18.1304	19.0492	19.1452
Q9H6F5_S110	S	110	CCDC86	Q9H6F5	QPEYsPESPR	0.94	16.9148	NA	NA	17.293	17.1075	NA	NA	15.6934	17.0672	NA	NA	18.3335	17.3977	NA	NA	20.8973	15.5399
Q9Y5B6_T565	T	565	PAXBP1	Q9Y5B6	MADHLEGLSSDDEETStDITNFNLEK	0.94	15.0246	NA	NA	15.2816	14.6712	NA	NA	15.1479	14.4312	NA	NA	14.5022	15.0688	NA	NA	14.7794	15.1705
A8CG34_S190	S	190	POM121C	A8CG34	PSGRPsPR	0.941	13.5564	NA	NA	14.727	14.3578	NA	NA	14.0033	13.5898	NA	NA	13.4344	13.9006	NA	NA	14.7834	14.5714
P05787_S13	S	13	KRT8	P05787	VsTSGPR	0.941	17.1203	NA	NA	16.4812	16.5887	NA	NA	16.9052	16.5596	NA	NA	17.6468	17.557	NA	NA	16.2812	17.828
P08651_S343	S	343	NFIC	P08651	SPFNSPSPQDsPR	0.941	13.2594	NA	NA	13.3307	13.3582	NA	NA	13.4436	13.2528	NA	NA	13.435	13.6197	NA	NA	13.4356	13.8278
P51608_T228	T	228	MECP2	P51608	MPFQtSPGGK	0.941	13.4015	NA	NA	13.4274	13.626	NA	NA	13.4051	13.6357	NA	NA	13.3797	13.4553	NA	NA	13.7081	13.3805
P62829_S138	S	138	RPL23	P62829	IASNAGsIA	0.941	14.1327	13.7892	13.9498	NA	NA	14.3024	14.4786	NA	NA	14.3415	14.4842	NA	NA	14.4476	14.596	NA	NA
Q04917_S25	S	25	YWHAH	Q04917	YDDMAsAMK	0.941	16.8087	16.5862	17.7695	16.9003	16.7651	16.7001	17.6021	17.2627	16.961	16.5858	18.1254	18.3179	18.3172	17.721	17.4756	17.595	18.1948
Q15154_S110	S	110	PCM1	Q15154	INFsDLDQR	0.941	17.0223	17.191	17.219	NA	NA	16.804	16.8636	NA	NA	17.0197	16.8909	NA	NA	16.9923	16.7595	NA	NA
Q5JR59_T1367	T	1367	MTUS2	Q5JR59	GSSSGPSSPARVSTtPR	0.941	20.6914	21.511	20.1418	20.6829	19.6527	22.1678	20.2352	20.6979	20.5658	21.9388	20.4527	22.0009	20.2908	21.2051	22.4922	22.6952	21.037
Q9BUQ8_S109	S	109	DDX23	Q9BUQ8	SSLsPGR	0.941	21.0607	NA	NA	21.3692	21.3251	NA	NA	21.5495	21.7982	NA	NA	21.6371	21.3412	NA	NA	22.2978	20.5598
Q9BZF1_T54	T	54	OSBPL8	Q9BZF1	EAYPtPTK	0.941	17.303	NA	NA	17.4269	17.4153	NA	NA	16.8586	16.9573	NA	NA	17.2544	17.2916	NA	NA	16.6358	17.3098
Q9Y385_S251	S	251	UBE2J1	Q9Y385	NTSMsPR	0.941	16.6875	NA	NA	17.0754	16.7956	NA	NA	16.6241	16.544	NA	NA	16.7745	16.8156	NA	NA	16.7091	17.0172
A6NFI3_S22	S	22	ZNF316	A6NFI3	AEDGsECDPDQEEEEEEEEK	0.942	16.0987	16.1199	15.6917	16.0932	16.0123	16.4192	15.2193	16.1138	15.7231	16.0231	15.8287	16.025	15.6568	15.5715	16.3704	15.1926	16.3403
P24928_T1903	T	1903	POLR2A	P24928	YSPTsPtYSPTSPVYtPTSPK	0.942	14.2887	NA	NA	13.999	14.4719	NA	NA	14.4402	14.4258	NA	NA	14.1531	14.792	NA	NA	14.984	14.5139
P31483_T385	T	385	TIA1	P31483	VAGYEtQ	0.942	14.7179	14.9026	14.8155	13.9806	14.3715	15.2331	15.3382	14.2951	15.0687	14.6279	14.9255	15.7085	14.247	14.9356	14.7639	17.7272	12.721
P62714_Y307	Y	307	PPP2CB	P62714	RTPDyFL	0.942	15.5476	NA	NA	15.4103	15.3216	NA	NA	15.472	15.6911	NA	NA	15.8287	15.7602	NA	NA	15.3143	15.5346
P78314_S416	S	416	SH3BP2	P78314	sPPDGQSFR	0.942	14.0858	NA	NA	14.1552	13.8464	NA	NA	13.847	14.4788	NA	NA	15.7001	14.5012	NA	NA	17.9556	13.382
Q5T200_S1200	S	1200	ZC3H13	Q5T200	SNRsHTSGR	0.942	14.6679	NA	NA	14.7046	15.1116	NA	NA	15.2583	15.3068	NA	NA	14.6431	14.8905	NA	NA	15.329	14.8323
Q96L91_S1482	S	1482	EP400	Q96L91	TVAFPstHPPRTAAPttAsAAPQGPLRGR	0.942	15.0422	NA	NA	15.3088	15.0611	NA	NA	15.2308	14.7486	NA	NA	15.4982	15.3671	NA	NA	14.8168	15.5082
Q96L91_S1495	S	1495	EP400	Q96L91	TVAFPstHPPRTAAPttAsAAPQGPLRGR	0.942	15.0422	NA	NA	15.3088	15.0611	NA	NA	15.2308	14.7486	NA	NA	15.4982	15.3671	NA	NA	14.8168	15.5082
Q96L91_T1483	T	1483	EP400	Q96L91	TVAFPstHPPRTAAPttAsAAPQGPLRGR	0.942	15.0422	NA	NA	15.3088	15.0611	NA	NA	15.2308	14.7486	NA	NA	15.4982	15.3671	NA	NA	14.8168	15.5082
Q96L91_T1492	T	1492	EP400	Q96L91	TVAFPstHPPRTAAPttAsAAPQGPLRGR	0.942	15.0422	NA	NA	15.3088	15.0611	NA	NA	15.2308	14.7486	NA	NA	15.4982	15.3671	NA	NA	14.8168	15.5082
Q96L91_T1493	T	1493	EP400	Q96L91	TVAFPstHPPRTAAPttAsAAPQGPLRGR	0.942	15.0422	NA	NA	15.3088	15.0611	NA	NA	15.2308	14.7486	NA	NA	15.4982	15.3671	NA	NA	14.8168	15.5082
Q9H3Q1_S142	S	142	CDC42EP4	Q9H3Q1	SLSSsPVK	0.942	19.0173	18.8202	18.7779	18.8834	18.8807	18.2885	17.8661	18.2888	18.03	19.5276	19.2603	19.5633	19.0661	19.4109	19.3282	18.9603	19.2583
Q9H583_S19	S	19	HEATR1	Q9H583	LALPQSDAsLLSR	0.942	14.0836	13.7049	14.0127	NA	NA	13.8064	14.0032	NA	NA	14.0318	13.6425	NA	NA	14.0775	13.3417	NA	NA
Q9NYF8_S345	S	345	BCLAF1	Q9NYF8	FTDEEsR	0.942	16.2459	NA	NA	16.3025	16.1821	NA	NA	16.9411	17.2875	NA	NA	15.8103	16.2461	NA	NA	15.8005	16.3189
Q9UGU0_S1522	S	1522	TCF20	Q9UGU0	ENDTVTIsPK	0.942	13.4825	NA	NA	13.454	13.2443	NA	NA	12.8952	13.4597	NA	NA	14.9314	13.5558	NA	NA	16.6448	12.2044
Q9UQ35_S573	S	573	SRRM2	Q9UQ35	sRsRtPAR	0.942	14.6017	14.7189	15.0003	NA	NA	15.9654	15.3364	NA	NA	15.1613	15.4084	NA	NA	14.9574	16.2258	NA	NA
Q9UQ35_S575	S	575	SRRM2	Q9UQ35	sRsRtPAR	0.942	14.6017	14.7189	15.0003	NA	NA	15.9654	15.3364	NA	NA	15.1613	15.4084	NA	NA	14.9574	16.2258	NA	NA
Q9UQ35_T577	T	577	SRRM2	Q9UQ35	sRsRtPAR	0.942	14.6017	14.7189	15.0003	NA	NA	15.9654	15.3364	NA	NA	15.1613	15.4084	NA	NA	14.9574	16.2258	NA	NA
O15213_S564	S	564	WDR46	O15213	SSTAsLVK	0.943	13.5282	NA	NA	13.4688	13.348	NA	NA	13.6022	13.5539	NA	NA	13.2246	13.4089	NA	NA	13.0831	13.5876
O95685_S46	S	46	PPP1R3D	O95685	ACRPPGsPGR	0.943	13.4435	13.5943	14.0445	NA	NA	13.6088	14.3452	NA	NA	12.9148	13.9867	NA	NA	14.0206	12.6972	NA	NA
P24928_T1863	T	1863	POLR2A	P24928	YSPtSPK	0.943	16.9459	16.6743	16.5064	16.8372	16.8962	16.6169	16.4148	16.7103	16.3335	16.9949	16.9353	16.7906	16.6835	16.5653	17.3999	16.6669	16.8406
P38159_S336	S	336	RBMX	P38159	SDLYsSGR	0.943	17.566	17.6001	17.7162	NA	NA	17.623	17.537	NA	NA	17.561	17.4588	NA	NA	17.2117	17.7443	NA	NA
Q04726_S267	S	267	TLE3	Q04726	VSPAHsPPENGLDK	0.943	15.8547	NA	NA	15.9497	15.9401	NA	NA	16.2553	16.1208	NA	NA	15.5277	15.7276	NA	NA	15.8365	15.9821
Q76FK4_S662	S	662	NOL8	Q76FK4	AVSPsSSEK	0.943	13.1982	13.6607	13.8241	NA	NA	13.8248	14.2346	NA	NA	13.698	13.6189	NA	NA	13.6419	12.3976	NA	NA
Q86YZ3_S903	S	903	HRNR	Q86YZ3	QsPSYGR	0.943	16.6856	NA	NA	16.3491	16.3807	NA	NA	16.2601	16.1185	NA	NA	17.0112	16.5604	NA	NA	15.8433	16.4662
Q9ULV3_T840	T	840	CIZ1	Q9ULV3	NPSPtTRPVSR	0.943	13.7693	13.8624	13.6691	NA	NA	13.5344	13.4288	NA	NA	13.6942	13.6506	NA	NA	12.8102	13.8643	NA	NA
P46013_T1557	T	1557	MKI67	P46013	NIYAFMGtPVQK	0.944	13.9719	14.3286	14.1174	NA	NA	13.7979	13.9787	NA	NA	14.1529	14.1012	NA	NA	14.1923	14.0036	NA	NA
Q12888_S1037	S	1037	TP53BP1	Q12888	TMSVLsCICEARQENEAR	0.944	15.2845	15.0019	15.4039	NA	NA	15.4264	15.4618	NA	NA	15.2985	15.4172	NA	NA	15.2427	15.489	NA	NA
Q27J81_T1199	T	1199	INF2	Q27J81	SFSEDAVtDSSGSGTLPR	0.944	16.3748	NA	NA	16.1106	16.5094	NA	NA	16.8423	18.4334	NA	NA	16.6569	16.6768	NA	NA	17.0036	16.507
Q5VTB9_T446	T	446	RNF220	Q5VTB9	ItPEFSK	0.944	15.7574	NA	NA	16.2206	16.1184	NA	NA	16.2897	15.88	NA	NA	15.6257	15.6547	NA	NA	16.1117	15.9937
Q8IWZ3_S1679	S	1679	ANKHD1	Q8IWZ3	LNLTsPK	0.944	20.1405	20.1529	19.7228	19.9808	19.8958	19.3239	18.6559	19.0359	18.498	20.2103	19.9874	19.7574	19.77	19.8452	20.4682	19.2907	20.2215
Q8N5I9_S14	S	14	NOPCHAP1	Q8N5I9	ASPSCsSPTR	0.944	14.4611	14.599	15.0568	NA	NA	13.4908	13.8201	NA	NA	14.9535	14.8446	NA	NA	14.9453	12.2611	NA	NA
Q92614_S140	S	140	MYO18A	Q92614	RFsFSQR	0.944	15.2856	15.7778	15.8563	NA	NA	16.4097	16.8848	NA	NA	14.6673	14.5639	NA	NA	14.5309	NA	NA	NA
Q9UDY2_S168	S	168	TJP2	Q9UDY2	sRsWEDsPER	0.944	17.0753	16.8888	16.9291	NA	NA	17.1306	17.4177	NA	NA	17.5592	17.3981	NA	NA	17.2064	17.6489	NA	NA
P46100_S594	S	594	ATRX	P46100	LTPVsLsNSPIK	0.945	15.4164	15.7079	15.6482	NA	NA	16.1658	15.8974	NA	NA	14.8342	14.6045	NA	NA	15.009	14.6361	NA	NA
P46100_S596	S	596	ATRX	P46100	LTPVsLsNSPIK	0.945	15.4164	15.7079	15.6482	NA	NA	16.1658	15.8974	NA	NA	14.8342	14.6045	NA	NA	15.009	14.6361	NA	NA
Q8N488_S99	S	99	RYBP	Q8N488	EIsPSVTK	0.945	20.3614	20.6442	20.6921	20.7619	20.7149	20.6243	20.1202	20.6115	20.6665	20.3351	20.4306	20.3881	20.4629	20.3586	19.6903	19.4573	20.5047
Q8NDX1_S138	S	138	PSD4	Q8NDX1	QNTASPGSPVNsHLPGSPK	0.945	12.6482	NA	NA	13.0684	13.1402	NA	NA	13.1857	12.2373	NA	NA	13.5273	12.462	NA	NA	NA	13.2031
Q8WVR3_S533	S	533	TRAPPC14	Q8WVR3	SGsVMER	0.945	17.5204	17.9897	17.953	17.4348	17.6399	17.682	17.7918	17.9622	17.465	18.1831	18.0855	17.6817	17.762	17.4311	18.3929	16.041	18.0276
Q9H4M7_S552	S	552	PLEKHA4	Q9H4M7	DLAsPHLGLGsPR	0.945	13.6987	13.732	13.6332	NA	NA	13.6835	13.5343	NA	NA	13.8496	13.619	NA	NA	14.0435	13.7638	NA	NA
Q9NSI8_S7	S	7	SAMSN1	Q9NSI8	KPsNVSEK	0.945	15.7442	NA	NA	16.1329	17.3491	NA	NA	17.3323	15.7694	NA	NA	15.3661	16.3397	NA	NA	16.0766	15.9923
Q9ULW0_S293	S	293	TPX2	Q9ULW0	HPSsPAR	0.945	14.3393	14.7912	15.5654	NA	NA	15.4936	13.008	NA	NA	15.6969	15.5046	NA	NA	14.465	14.0871	NA	NA
Q9UQ35_S808	S	808	SRRM2	Q9UQ35	sRtPPRR	0.945	19.3341	19.5387	19.1941	18.9248	18.9293	20.4168	18.8705	19.2229	18.2846	19.7915	19.4098	18.6549	18.4465	17.6897	20.0279	19.665	19.5822
Q9UQ35_T810	T	810	SRRM2	Q9UQ35	sRtPPRR	0.945	19.3341	19.5387	19.1941	18.9248	18.9293	20.4168	18.8705	19.2229	18.2846	19.7915	19.4098	18.6549	18.4465	17.6897	20.0279	19.665	19.5822
O15226_T426	T	426	NKRF	O15226	SSQCHtGSSPR	0.946	12.7599	NA	NA	12.3019	12.7553	NA	NA	13.5296	13.0612	NA	NA	12.7843	13.3396	NA	NA	NA	12.9552
P06733_S419	S	419	ENO1	P06733	IEEELGsK	0.946	18.1123	NA	NA	18.4797	18.3207	NA	NA	18.6127	18.3175	NA	NA	18.0828	17.9375	NA	NA	16.8607	17.8768
P35579_T1009	T	1009	MYH9	P35579	IAEFttNLtEEEEK	0.946	19.4274	18.448	18.5311	18.6762	19.062	18.838	18.2456	18.6991	18.4964	19.0617	18.6888	18.7304	18.5921	18.6568	19.2601	19.4609	19.003
Q0VD83_T286	T	286	APOBR	Q0VD83	TtPGREEAR	0.946	13.9321	15.4089	14.954	NA	NA	14.9894	14.5654	NA	NA	13.4263	14.2336	NA	NA	13.0851	13.6354	NA	NA
Q16629_S196	S	196	SRSF7	Q16629	YFQsPsRsR	0.946	17.9794	18.9124	18.5628	17.9773	18.008	18.6658	18.8457	18.5893	19.2476	18.7539	18.6359	18.2551	18.9327	18.8399	18.6812	19.4145	19.4291
Q8WVC0_S294	S	294	LEO1	Q8WVC0	NAIAsDsEADsDtEVPK	0.946	15.6855	15.2208	16.0947	NA	NA	15.8459	15.9455	NA	NA	15.2804	15.9153	NA	NA	15.8586	16.2768	NA	NA
Q8WVC0_S296	S	296	LEO1	Q8WVC0	NAIAsDsEADsDtEVPK	0.946	15.6855	15.2208	16.0947	NA	NA	15.8459	15.9455	NA	NA	15.2804	15.9153	NA	NA	15.8586	16.2768	NA	NA
Q8WVC0_S300	S	300	LEO1	Q8WVC0	NAIAsDsEADsDtEVPK	0.946	15.6855	15.2208	16.0947	NA	NA	15.8459	15.9455	NA	NA	15.2804	15.9153	NA	NA	15.8586	16.2768	NA	NA
Q8WVC0_T302	T	302	LEO1	Q8WVC0	NAIAsDsEADsDtEVPK	0.946	15.6855	15.2208	16.0947	NA	NA	15.8459	15.9455	NA	NA	15.2804	15.9153	NA	NA	15.8586	16.2768	NA	NA
Q96HA1_S445	S	445	POM121	Q96HA1	sQtPERPAK	0.946	15.1394	NA	NA	14.7398	15.105	NA	NA	14.799	14.5832	NA	NA	14.5477	14.3097	NA	NA	15.0404	14.6285
P35579_T1005	T	1005	MYH9	P35579	IAEFttNLTEEEEK;IAEFttNLtEEEEK	0.9467	20.4766	19.5003	19.3058	19.5526	19.8031	19.7112	19.0751	19.388	19.3189	20.133	19.6261	19.8753	19.4346	19.7084	20.0152	19.8534	19.8469
P35579_T1006	T	1006	MYH9	P35579	IAEFttNLTEEEEK;IAEFttNLtEEEEK	0.9467	20.4766	19.5003	19.3058	19.5526	19.8031	19.7112	19.0751	19.388	19.3189	20.133	19.6261	19.8753	19.4346	19.7084	20.0152	19.8534	19.8469
[truncated: 11,023 more rows]

## Sheet: sSH2_K562vImR
Index	Residue	Position	Gene	ProteinID	Peptide	Sequence Window	MaxPepProb	K562Control_1	K562Control_2	K562Control_3	K562Control_4	K562Imatinib_1	K562Imatinib_2	K562Imatinib_3	K562Imatinib_4	ImRControl_1	ImRControl_2	ImRControl_3	ImRControl_4	ImRImatinib_1	ImRImatinib_2	ImRImatinib_3	ImRImatinib_4
[truncated: 1,296 more rows]
