# Supplementary material for: LIN28A-Dependent Kinome and Phosphoproteome Reprogramming Promotes Imatinib Resistance
Source: Mol Cell Proteomics. 2026 Jan 19;25(4):101514. doi: 10.1016/j.mcpro.2026.101514 (PMC13091335; doi:10.1016/j.mcpro.2026.101514)
Supplement: Supplemental Table S2 [file mmc2.xlsx]

## Sheet: Design
Supplementary Table 2
Please see Pride PXD066618 for corresponding ion TSV files that contain peptide m/z, charges and identification scores
This Excel sheet	ion.tsv file name in PXD066618
Proteome_KD tab	KD_proteome_ion.tsv
IMAC_KD tab	KD_pST_ion.tsv
Design of TMT experiments comparing ImR cells transfected with LIN28A-specific shRNA (shLIN28A) vs scrambled shRNA control
TMT channel	Sample
126	Scrambled_Con_1
127N	Scrambled_Treat_1
127C	Scrambled_Con_2
128N	Scrambled_Treat_2
128C	Scrambled_Con_3
129N	shLIN28_Con_1
129C	Pool
130N	shLIN28_Con_2
130C	shLIN28_Treat_1
131N	shLIN28_Con_3
131C	shLIN28_Treat_2
Notes:
KD: knock down via shRNA

## Sheet: Proteome_KD
Index	NumberPSM	ProteinID	MaxPepProb	ReferenceIntensity	Scrambled.Control_1	Scrambled.Control_2	Scrambled.Control_3	Scrambled.Treated_1	Scrambled.Treated_2	shLIN28A.Control_1	shLIN28A.Control_2	shLIN28A.Control_3	shLIN28.Treated_1	shLIN28.Treated_2
A2M	1	P01023	0.9937	13.5655	NA	13.5068	NA	NA	NA	NA	13.2801	13.5025	13.8961	NA
A6NHS1	1	A6NHS1	0.9953	13.9257	14.163	14.0962	13.2478	14.2231	13.7902	13.9178	13.9349	13.2866	14.1419	14.3529
AAAS	7	Q9NRG9	1	18.593	18.6749	18.6715	18.6963	18.4461	18.6194	18.2514	18.5872	18.5073	18.7745	18.6522
AAGAB	1	Q6PD74	0.997	12.2252	NA	12.4843	NA	12.1742	NA	NA	NA	NA	12.1784	11.823
AAMP	9	Q13685	0.9997	17.6886	17.6426	17.874	17.5946	17.6593	17.5203	17.3679	17.9659	17.8066	17.5363	17.7487
AAR2	4	Q9Y312	0.9991	15.7604	15.4057	16.1157	15.8451	15.8041	15.5161	15.8585	16.0305	15.2624	15.8238	15.9907
AARS1	55	P49588	1	21.1112	20.9222	21.0336	20.8306	20.9366	20.9762	21.3174	21.2231	21.139	21.2788	21.4087
AARS2	9	Q5JTZ9	1	19.4131	19.7084	19.12	19.478	19.6515	19.0969	19.4351	19.1637	19.2128	19.6077	19.3853
AARSD1	2	Q9BTE6	1	16.6022	15.9851	NA	NA	16.6514	16.7625	NA	16.5365	16.5639	NA	16.6605
AASDHPPT	15	Q9NRN7	1	20.0832	20.0957	20.1975	20.1974	20.075	20.0418	20.0578	20.1938	20.0894	20.0409	19.9844
AASS	1	Q9UDR5	1	14.2939	14.0523	14.2014	14.5654	NA	13.6168	13.8173	13.4038	14.4372	14.9778	14.6632
AATF	6	Q9NY61	1	17.7501	17.8504	17.7538	17.953	17.8674	17.5903	17.7305	17.9305	17.7476	17.4828	17.4406
ABCB1	4	P08183	1	18.6581	18.8835	18.6544	19.0585	18.4395	18.9649	18.4858	17.6294	18.0497	18.4069	18.3872
ABCB10	6	Q9NRK6	1	19.4338	19.5479	19.518	19.4576	19.0712	19.6026	19.4004	19.3694	19.6057	19.4338	19.7686
ABCB7	6	O75027	1	17.4698	17.6868	17.2659	17.4461	17.3412	17.7458	17.5038	17.1176	17.8374	17.3152	17.5024
ABCB8	1	Q9NUT2	1	20.1552	20.2054	20.319	20.1228	19.5309	NA	20.5673	19.8878	20.6464	20.1717	19.6804
ABCC1	1	P33527	0.9989	14.1437	NA	NA	NA	NA	14.2299	NA	NA	NA	13.8586	NA
ABCC4	1	O15439	0.9999	15.72	15.6088	NA	15.6078	NA	NA	NA	16.0096	NA	NA	NA
ABCD3	1	P28288	1	12.2252	12.4934	12.6472	12.1944	12.1338	12.0105	11.936	12.5497	11.9854	12.4831	12.0589
ABCE1	34	P61221	1	20.9682	21.0772	21.2	20.95	20.9911	20.9539	21.0371	20.9061	20.9217	20.8831	21.0645
ABCF1	25	Q8NE71	1	19.3026	19.4843	19.4489	19.418	19.2842	19.2598	19.2278	19.2557	19.2345	19.1525	19.3529
ABCF2	12	Q9UG63	1	17.2988	17.3786	17.4243	17.2601	17.29	17.3357	17.5298	17.2633	17.2494	17.4046	17.1132
ABCF3	5	Q9NUQ8	0.9985	16.8617	16.8727	16.7109	17.1126	16.7353	17.2182	16.6262	16.5941	16.7237	16.9457	17.2571
ABHD10	5	Q9NUJ1	1	17.1294	17.1949	16.9608	16.9166	17.0498	17.112	17.111	17.2334	17.1359	17.255	17.4456
ABHD14B	4	Q96IU4	1	17.915	17.3728	18.0113	18.138	17.9682	17.8132	17.9466	17.5901	17.8932	17.8587	18.3926
ABHD16A	1	O95870	0.9997	17.0859	NA	NA	NA	NA	17.2978	NA	NA	NA	16.8162	NA
ABL1	1	P00519	0.9997	13.4757	NA	NA	13.855	13.0111	NA	13.937	NA	13.8131	12.8041	13.3644
ABRACL	3	Q9P1F3	1	18.9838	19.0535	19.3013	18.9838	19.5181	19.3553	18.7424	18.9427	18.8342	19.1051	18.8275
ACAA1	7	P09110	1	18.6686	18.61	18.4049	18.2525	18.5668	18.4412	18.7329	18.7664	18.7949	18.8817	19.2618
ACAA2	1	P42765	0.9858	13.8557	13.1929	13.4803	13.6377	13.4423	13.7558	13.9009	13.9827	13.2793	14.7171	14.0106
ACACA	17	Q13085	1	19.4576	19.588	19.5525	19.5949	19.7052	19.4271	19.3557	19.374	19.1244	19.061	19.3834
ACAD9	2	Q9H845	0.9999	17.1447	16.9688	16.8039	17.183	17.1833	17.0307	17.2484	17.3327	17.3584	17.1564	17.1647
ACADM	15	P11310	1	20.1771	20.2468	20.0281	20.1377	20.1157	20.2345	19.8968	20.2086	20.4083	20.3467	20.2201
ACADSB	2	P45954	0.9996	15.6829	15.4296	15.9051	15.1185	15.7801	NA	15.2671	15.9973	15.6121	14.6796	16.1434
ACADVL	14	P49748	1	17.6239	17.6394	17.6629	17.5791	17.7266	17.7333	17.5458	17.5632	17.6082	17.6205	17.643
ACAT1	20	P24752	1	19.6824	19.4627	19.5002	19.5632	19.7336	19.7157	19.6193	19.7193	19.7574	19.8096	19.9081
ACAT2	17	Q9BWD1	1	18.9913	19.0218	18.9164	19.1148	19.1211	19.1439	18.7626	19.1085	19.0103	18.7779	18.8229
ACBD3	1	Q9H3P7	0.9902	14.6704	NA	13.9398	NA	14.4859	NA	14.7128	15.2807	14.2002	NA	15.3373
ACIN1	10	Q9UKV3	1	18.7166	18.8835	18.7953	18.6958	18.7961	18.7209	18.6205	18.5315	18.9716	18.8021	18.5444
ACLY	59	P53396	1	19.7057	19.7072	19.7501	19.5564	19.6878	19.7082	19.7107	19.6146	19.7042	19.7408	19.782
ACO1	13	P21399	1	18.4318	18.5505	18.3546	18.3298	18.5208	18.3363	18.3981	18.5416	18.6531	18.5645	18.353
ACO2	24	Q99798	1	19.5509	19.2937	19.3841	19.5941	19.4278	19.426	19.6453	19.5451	19.6856	19.3891	19.7307
ACOT13	1	Q9NPJ3	0.9982	15.5379	15.1267	14.5592	15.5843	15.5068	15.6066	14.4398	15.7091	15.7732	15.4817	16.1486
ACOT7	11	O00154	1	18.257	18.0331	18.165	18.3653	18.25	18.2385	18.3438	18.2077	18.5383	18.1874	18.4024
ACOT8	1	O14734	0.9973	13.3077	NA	NA	12.8164	12.755	NA	13.3248	13.1937	13.7339	13.9979	13.0432
ACOT9	2	Q9Y305	0.9736	15.4152	15.5694	15.4066	15.5801	15.2858	15.4925	14.5089	15.6048	15.7021	15.5595	15.3863
ACOX1	9	Q15067	1	18.5263	18.6256	18.1971	18.4364	18.6438	18.5755	18.7875	18.4704	18.3411	18.6727	18.6874
ACOX2	1	Q99424	0.9616	14.0281	14.0121	14.6506	13.7535	13.898	13.9609	14.1606	13.7698	13.7369	14.6586	14.1383
ACOX3	1	O15254	0.9981	12.2252	NA	12.084	11.903	NA	12.7675	NA	NA	NA	11.8372	NA
ACP1	1	P24666	0.9936	14.4471	NA	NA	14.9689	NA	NA	14.7857	NA	14.3684	14.0858	NA
ACSL1	1	P33121	0.9945	14.946	14.7079	NA	NA	NA	NA	NA	NA	15.225	14.8897	NA
ACSL3	6	O95573	0.9997	17.6723	17.3763	17.8979	18.0174	17.4403	17.5541	17.3357	17.4958	17.9697	17.3143	17.8594
ACSL4	14	O60488	1	18.9154	18.9669	18.8388	18.8334	19.04	19.0642	18.9813	18.9345	18.8201	18.9799	18.9131
ACSM3	3	Q53FZ2	0.9995	15.6288	15.5684	15.2938	15.2181	NA	15.9437	15.1339	14.9945	15.131	15.5832	15.3285
ACTA1	8	P68133	1	19.7415	19.6522	20.0297	19.8707	19.538	19.3752	19.6225	19.6392	19.7462	19.8503	19.8014
ACTB	103	P60709	1	24.368	24.4027	24.4303	24.4026	24.386	24.3912	24.2886	24.3756	24.3535	24.4214	24.35
ACTG1	9	P63261	0.9997	21.4177	NA	21.3243	NA	21.2274	NA	21.3993	21.7683	20.6776	21.9418	21.0937
ACTL6A	10	O96019	1	17.8285	18.0058	17.6913	18.0329	18.129	17.7723	17.9117	18.155	17.865	17.6817	17.5775
ACTN1	24	P12814	1	20.6665	20.7034	20.8918	20.6873	20.6922	20.6784	20.527	20.5391	20.621	20.7549	20.6005
ACTN4	62	O43707	1	21.2625	21.2386	21.3719	21.2931	21.2406	21.1964	21.3652	21.3228	21.2455	21.2875	21.2356
ACTR10	2	Q9NZ32	0.9979	16.0418	NA	NA	16.3496	NA	16.0136	16.4313	15.9079	16.2891	15.9571	NA
ACTR1A	8	P61163	1	17.2882	16.9888	17.4265	17.2229	17.374	17.2886	17.367	17.28	17.2153	17.1601	17.2459
ACTR2	5	P61160	0.9999	16.6584	16.3561	16.6199	16.4692	16.6367	16.508	16.5037	16.67	16.6975	16.6802	16.8962
ACTR3	9	P61158	1	19.8272	19.7628	19.8142	19.7165	19.9737	19.7583	19.7727	19.8871	20.0135	19.6538	19.8332
ACY1	8	Q03154	1	18.1593	18.1775	18.2184	17.9887	18.3186	18.0429	17.9682	17.968	18.4281	18.0538	17.8091
ACYP1	2	P07311	0.993	16.1341	16.0158	15.9376	15.3473	15.9394	16.4552	16.1546	16.3474	16.365	16.0837	16.4014
ADA	2	P00813	0.9998	18.3436	18.764	18.0901	18.4938	18.0435	18.2212	18.3352	18.0876	18.362	18.4728	18.3093
ADAR	12	P55265	1	18.2718	18.072	18.2082	18.087	18.1159	18.1405	18.1856	18.3631	18.5187	18.5992	18.5554
ADD1	2	P35611	0.9998	15.059	14.9634	15.2467	NA	15.0768	14.6838	15.2815	15.1938	15.256	15.2462	15.2065
ADD3	2	Q9UEY8	0.9995	15.4562	NA	15.4728	15.5992	15.1853	15.6745	NA	15.6687	NA	15.0949	14.9019
ADGRE5	1	P48960	0.9998	15.4401	NA	NA	NA	NA	NA	NA	NA	NA	15.4401	NA
ADH5	5	P11766	0.9999	19.0074	19.0508	19.0433	19.0897	18.7854	19.0333	18.7615	19.2237	18.8478	19.1606	18.9304
ADI1	1	Q9BV57	0.9935	14.8959	15.2367	15.1941	14.9377	15.465	15.0974	14.494	14.3875	14.4496	13.9926	14.7864
ADK	12	P55263	1	19.8202	19.9454	19.7774	19.7563	19.6987	19.5548	19.9142	19.9255	19.8855	20.0251	20.0191
ADNP	1	Q9H2P0	0.9991	14.9841	15.0577	14.9612	NA	NA	NA	NA	14.9802	14.7364	15.1664	NA
ADO	1	Q96SZ5	0.9941	14.5245	14.9445	14.7278	14.6946	14.5088	14.903	13.9776	14.3122	14.7295	14.2109	14.3574
ADPRS	3	Q9NX46	0.9996	16.8383	16.8841	16.3626	16.6169	16.4575	17.2865	16.3132	16.6045	17.2206	16.9034	16.9187
ADRM1	4	Q16186	0.9989	17.1062	16.9754	17.2164	17.0762	17.1092	17.003	17.4352	17.0477	16.6357	17.1571	17.476
ADSL	10	P30566	1	18.2646	18.2067	18.3421	18.2178	18.4085	18.403	18.1647	17.9727	17.9806	18.494	18.1497
ADSS2	21	P30520	1	19.4923	19.4221	19.4112	19.2657	19.4343	19.5132	19.6559	19.6641	19.4759	19.5398	19.57
AFDN	8	P55196	1	17.2268	17.1477	17.3501	17.4985	17.3142	16.9696	17.2746	17.081	17.3777	17.2299	16.9766
AFG3L2	11	Q9Y4W6	0.9999	19.5601	19.3195	19.4049	19.4284	19.5541	19.5448	19.6192	19.6844	19.5528	19.6707	19.6834
AFP	1	P02771	0.9782	13.6161	NA	13.978	13.0113	13.5263	13.5807	NA	NA	13.1227	13.5012	14.0814
AGFG1	1	P52594	0.9954	16.4115	16.418	NA	NA	NA	16.6982	NA	16.6575	15.8335	16.4698	16.2185
AGK	8	Q53H12	0.9999	18.5054	18.6328	18.431	18.4434	18.7047	18.501	18.5934	18.4019	18.4722	18.4425	18.7244
AGO2	1	Q9UKV8	1	14.3906	14.8805	14.274	14.2135	14.5824	14.6326	14.1903	14.0148	14.2854	14.326	14.6253
AGPAT1	1	Q99943	1	15.5668	NA	NA	NA	NA	NA	NA	NA	NA	15.5668	NA
AGPAT5	4	Q9NUQ2	1	18.3114	NA	18.0879	NA	18.2703	18.1606	18.2108	NA	18.023	18.439	18.8406
AGPS	10	O00116	1	18.2736	18.2775	18.333	18.3292	18.2864	18.0781	18.364	18.079	18.1642	18.4734	18.438
AHCTF1	12	Q8WYP5	0.9999	17.8295	17.8536	17.8888	17.944	17.5921	17.8339	17.9042	17.4031	17.8483	17.7459	17.968
AHCY	20	P23526	1	20.5817	20.6479	20.5023	20.6448	20.5944	20.5866	20.7214	20.6318	20.5682	20.6064	20.6274
AHCYL1	4	O43865	1	17.1184	17.0022	16.8804	NA	17.0826	17.1503	17.1823	17.252	17.2234	17.2695	17.1151
AHNAK	24	Q09666	1	17.7994	17.8787	17.8405	17.7425	17.7096	17.8646	17.5464	17.7183	17.7777	17.7783	17.5618
AHSA1	16	O95433	1	19.7757	19.5854	19.7804	19.6495	19.6	19.8631	19.8944	19.9502	19.979	20.0192	19.7984
AIDA	2	Q96BJ3	1	16.4458	16.3847	NA	16.1909	NA	16.7075	NA	NA	16.4646	NA	NA
AIFM1	12	O95831	1	17.6516	17.8392	17.6244	17.6888	17.5489	17.7984	17.5318	17.4847	17.525	17.394	17.5558
AIMP1	3	Q12904	0.9961	18.2395	18.395	18.4122	18.2261	18.4065	18.4726	18.0218	17.9862	18.0252	18.2933	18.1902
AIMP2	5	Q13155	0.999	17.4769	17.6853	17.6517	17.8441	17.3156	17.4364	17.4834	17.3387	17.3977	17.5028	16.7862
AIP	7	O00170	1	17.6899	17.6582	17.6799	17.7563	17.9785	17.7242	17.9365	17.6204	17.3446	17.7028	17.7738
AK1	5	P00568	1	18.9916	18.8343	19.291	18.8168	18.7579	18.8327	18.7576	19.4574	19.094	19.0963	19.3661
AK2	23	P54819	1	21.0557	21.2022	20.9154	20.9843	21.3021	21.2108	20.8967	21.015	21.0338	21.0008	21.0493
AK3	7	Q9UIJ7	1	17.9828	17.5097	17.923	17.8522	18.1521	17.9971	17.7155	17.8455	18.0549	17.9886	18.0657
AK4	1	P27144	0.9944	15.2635	15.3107	NA	NA	NA	NA	NA	15.5113	NA	15.0318	NA
AKAP1	1	Q92667	1	14.1525	13.7872	NA	14.3081	14.3233	14.7108	NA	14.2167	NA	NA	13.9259
AKAP8	4	O43823	1	20.3725	20.5432	20.2131	20.4789	20.2196	20.3945	20.6535	20.3959	20.1724	20.4072	20.1527
AKAP8L	3	Q9ULX6	0.9999	16.553	16.7838	16.9598	16.512	16.5266	16.7531	16.2348	16.1827	16.7686	16.3482	16.0448
AKR1A1	12	P14550	1	19.8898	19.524	19.5621	19.3871	19.8169	19.716	19.7467	19.9699	20.0998	20.309	20.2933
AKR1C1	16	Q04828	1	19.6192	19.553	19.7406	19.7657	19.7605	19.6885	19.5925	19.4991	19.6599	19.4233	19.7153
AKR7A2	5	O43488	1	17.7015	18.1049	17.7001	17.705	17.7052	17.7163	17.5848	17.4768	17.5196	17.6803	17.7134
AKT1	1	P31749	0.9946	14.1329	14.3752	NA	14.1945	13.7833	NA	14.4203	NA	14.0738	14.2811	NA
AKT2	2	P31751	0.9971	15.9517	NA	15.7474	15.7163	NA	NA	NA	16.138	NA	16.4652	15.9103
ALDH16A1	1	Q8IZ83	0.9825	14.7174	14.9298	NA	14.6249	14.4421	15.0478	14.538	NA	15.1547	15.052	14.5554
ALDH18A1	15	P54886	1	18.2724	18.2234	18.3916	18.0804	18.1984	18.1099	18.1219	18.2613	18.4334	18.251	18.4967
ALDH1A2	3	O94788	0.9986	16.4987	16.1239	15.9976	16.6327	16.1893	16.1848	15.9287	NA	16.3745	16.4001	16.1368
ALDH1B1	4	P30837	1	17.4416	17.0162	17.4202	17.5665	17.6952	17.6279	17.3007	17.3644	17.6557	17.3954	17.7088
ALDH1L2	2	Q3SY69	0.9972	15.5184	15.4667	15.4911	NA	15.4521	NA	NA	NA	NA	NA	15.5248
ALDH2	10	P05091	1	18.4348	17.7404	18.3433	18.1602	18.3978	18.2802	18.3936	18.2694	18.4678	18.7581	18.3633
ALDH4A1	5	P30038	0.9999	18.4918	18.1777	18.7118	18.0058	18.6555	18.7674	18.0639	18.6202	18.7355	18.0611	18.3541
ALDH5A1	1	P51649	0.9906	14.8972	NA	NA	NA	14.7969	NA	NA	14.9521	NA	15.064	14.7812
ALDH9A1	9	P49189	1	18.5787	18.6035	18.879	18.6844	18.7392	18.5648	18.4302	18.3353	18.2467	18.4908	18.6048
ALDOA	54	P04075	1	22.4434	22.4924	22.4656	22.437	22.4109	22.4873	22.3261	22.498	22.4788	22.3662	22.4157
ALDOC	12	P09972	1	18.4894	18.4039	18.4024	18.195	18.4519	18.5936	18.6359	18.4846	18.3796	18.638	18.4411
ALG5	1	Q9Y673	0.9999	12.2252	12.3752	12.2702	12.0321	11.7633	11.7446	12.4133	12.3987	12.4237	12.4339	12.5544
ALG8	1	Q9BVK2	0.9971	14.6513	14.939	14.6512	14.8462	14.5728	14.4154	14.8863	14.4554	14.6448	14.7414	14.3867
ALKBH5	3	Q6P6C2	0.997	15.4549	15.3393	15.0348	15.1005	15.7018	15.3688	14.8932	15.4594	15.7953	15.6646	15.5704
ALYREF	15	Q86V81	1	22.1206	22.2991	22.1621	22.0785	22.1449	22.2071	22.1843	22.2492	22.1774	22.1584	22.1307
AMER3	1	Q8N944	0.9893	14.3846	13.5907	14.2318	14.4979	14.8947	14.7146	14.4027	14.8022	14.4083	13.8167	14.6739
AMPD2	1	Q01433	0.9094	14.6105	14.4053	13.6722	15.0242	14.3139	14.6506	14.812	14.441	15.1111	14.6739	14.9978
ANAPC1	2	Q9H1A4	0.9944	14.483	14.101	14.0335	13.8342	14.6022	14.3633	15.0498	NA	14.512	15.0828	13.9764
ANAPC2	2	Q9UJX6	0.9861	14.6594	14.2738	14.6105	14.3592	14.8922	14.8622	15.0458	14.3562	14.8405	13.7705	15.0123
ANAPC5	5	Q9UJX4	0.9878	16.4118	16.6448	16.3956	16.2182	16.1205	16.4702	16.3526	16.6087	16.4245	16.4095	16.5612
ANAPC7	7	Q9UJX3	1	18.5544	18.3678	18.7112	18.5634	18.3555	18.492	18.7665	18.4792	18.7219	18.697	18.3745
ANK1	23	P16157	1	17.9765	18.0518	17.9059	18.0401	18.0402	17.896	18.1082	18.029	17.8616	17.9234	17.9686
ANKHD1	6	Q8IWZ3	0.9965	17.6346	17.3459	17.9072	17.7541	17.6214	17.5115	17.6674	17.5713	17.7537	17.8474	17.669
ANKMY2	3	Q8IV38	1	16.4068	16.4386	16.4497	16.5229	16.6092	16.1291	16.3849	16.4689	16.3123	16.0377	16.5263
ANKRD13A	1	Q8IZ07	0.9962	12.5559	12.5104	13.1601	12.4113	12.2372	12.6058	12.8031	12.7563	12.0819	12.582	12.6931
ANKRD17	3	O75179	0.9998	16.4239	16.4362	16.3353	NA	16.3828	NA	NA	NA	NA	NA	NA
ANKRD28	2	O15084	0.9923	15.1931	14.9288	14.7492	15.1368	14.9957	15.3816	15.1526	15.3458	15.7151	14.8102	15.4327
ANKRD54	1	Q6NXT1	0.9977	12.2252	12.1927	11.9312	NA	NA	12.0506	NA	NA	12.4776	12.2759	12.2861
ANKS1A	1	Q92625	0.9966	13.9947	NA	12.9217	13.889	14.2978	14.1613	NA	14.0121	14.4896	13.5121	13.9128
ANLN	1	Q9NQW6	0.9946	13.6932	14.2093	13.9775	13.839	13.1307	13.9123	14.0159	13.4268	12.6557	13.4475	13.8907
ANP32A	10	P39687	1	18.35	18.2607	18.4011	18.3704	18.221	18.23	18.4226	18.1861	18.3994	18.5253	18.3106
ANP32B	27	Q92688	1	21.6247	21.6364	21.7332	21.55	21.5836	21.7686	21.6267	21.5902	21.4801	21.7527	21.7009
ANP32E	12	Q9BTT0	1	20.3733	20.3669	20.2308	20.2197	20.2885	20.2986	20.4245	20.4237	20.5366	20.2545	20.5423
ANXA1	57	P04083	1	23.5672	23.672	23.6784	23.5423	23.7131	23.7456	23.4676	23.4493	23.4115	23.5287	23.7022
ANXA11	12	P50995	1	19.0191	18.8803	19.0589	19.0923	19.2793	18.8477	18.7579	19.0771	18.9463	19.083	18.9552
ANXA2	25	P07355	1	20.5859	20.5882	20.5056	20.5276	20.6118	20.5967	20.5744	20.5491	20.4212	20.5774	20.7658
ANXA3	3	P12429	1	16.2459	16.448	15.9604	15.6494	15.8517	15.7864	16.6674	16.4643	16.2416	16.1751	16.6066
ANXA4	3	P09525	1	18.1491	17.9407	17.9341	17.8603	17.9963	18.1862	17.8926	18.1358	18.0613	18.2528	18.835
ANXA5	18	P08758	1	20.7661	20.6824	20.7203	20.6988	20.7323	20.8494	20.9091	20.7205	20.7195	20.9226	20.8207
ANXA6	11	P08133	0.9999	17.5742	17.3388	17.6628	17.4066	17.626	17.5769	17.5109	17.5887	17.7238	17.8441	17.659
ANXA7	3	P20073	0.9992	16.8057	16.5732	16.8581	16.8103	17.0612	16.7262	17.1928	16.8253	16.6639	16.3857	17.1329
AP1B1	9	Q10567	1	19.881	19.8049	19.8393	19.6323	20.1324	19.787	20.1673	19.9745	19.9149	19.8195	19.984
AP1G1	6	O43747	1	17.5907	17.4421	17.7462	17.5156	17.6985	18.0331	17.4337	17.5984	17.6549	17.7138	17.3725
AP1M1	10	Q9BXS5	0.9998	17.8514	17.6985	17.9205	17.6783	18.1079	18.0364	17.8129	17.6249	17.9889	17.8239	17.9652
AP1S1	2	P61966	1	18.7888	18.5039	18.9518	19.1875	19.1854	18.8882	18.5733	18.3937	18.6402	18.3388	18.8853
AP2A1	28	O95782	1	19.2714	19.247	19.0737	19.0773	19.3156	19.3186	19.2384	19.3527	19.2158	19.3338	19.4981
AP2A2	3	O94973	1	15.9045	15.7984	15.2774	15.7556	16.196	15.5185	15.6319	16.1813	16.176	15.6715	15.9479
AP2B1	22	P63010	1	20.1994	20.102	20.1664	20.2098	20.0947	20.1375	20.1915	20.2115	20.1246	20.3911	20.2562
AP2M1	6	Q96CW1	0.9924	17.7662	17.5102	17.5785	17.5132	17.5955	17.7596	17.7644	17.9445	17.808	17.9115	17.9746
AP2S1	4	P53680	0.9988	17.288	17.1684	16.8438	17.19	17.5635	17.2141	17.562	17.4427	17.6673	17.1072	17.2697
AP3B1	8	O00203	1	17.2221	16.6057	17.3689	17.4257	17.284	17.2133	17.1263	17.1592	17.2931	17.4776	17.2141
AP3D1	10	O14617	1	18.5595	18.5679	18.7323	18.4317	18.6632	18.6811	18.7948	18.5591	18.6545	18.5668	18.5052
AP3M1	6	Q9Y2T2	0.9998	17.0566	16.9178	16.8678	16.6743	16.988	17.1191	16.9364	17.1274	17.2072	17.1703	17.149
AP3S1	1	Q92572	0.971	14.7063	14.6377	14.8298	14.7305	14.8556	14.9485	14.5593	14.4963	15.1544	14.6268	14.057
APEH	10	P13798	1	18.3219	18.4466	18.463	18.5616	18.178	18.375	18.0643	18.4845	18.0471	18.1542	18.2377
APEX1	4	P27695	1	20.3537	19.9143	20.3292	20.5208	20.3898	20.3668	20.7862	20.38	20.3899	20.2846	20.5939
API5	15	Q9BZZ5	1	19.23	19.2712	19.0267	19.0739	19.1913	19.296	19.2997	19.3884	19.3227	19.344	19.3214
APIP	4	Q96GX9	1	17.1886	17.255	17.327	16.7374	17.3909	17.0761	17.2613	17.3344	17.2386	16.8197	17.2658
APOA1	2	P02647	1	16.9492	16.7209	17.2746	17.0221	16.8371	17.0881	16.763	16.9405	16.4809	16.8428	17.1152
APOB	2	P04114	0.9907	15.4886	15.2124	15.4928	15.7899	15.8448	15.4826	NA	NA	15.4613	15.1738	15.4624
APOBEC3A	2	P31941	0.9999	17.3254	17.5123	17.4569	17.2088	16.9822	17.3896	17.2961	17.3336	17.4122	17.1938	17.6004
APOBEC3C	4	Q9NRW3	1	16.262	16.3568	16.0992	16.3097	16.5895	16.3849	16.2513	16.1799	16.0695	16.308	16.4659
APOBR	1	Q0VD83	1	13.635	NA	13.3179	NA	13.7841	NA	13.8142	NA	13.4389	NA	NA
APOC2	1	P02655	0.9853	14.5916	14.9945	14.1341	14.9953	14.3913	14.8735	14.5004	15.0212	14.3481	14.8526	13.7004
APOC3	1	P02656	1	18.1848	NA	NA	NA	NA	NA	NA	18.2641	NA	NA	NA
APOE	3	P02649	0.9998	17.625	17.6916	17.8982	17.3064	17.4032	17.975	17.6233	NA	17.7113	17.1238	17.7488
APOO	1	Q9BUR5	0.9349	15.1063	14.7481	14.8871	15.5218	15.1409	15.0709	15.4892	15.3348	15.1704	14.7432	15.4018
APOOL	2	Q6UXV4	0.9978	16.6058	16.7851	16.5822	16.4088	16.86	16.4774	16.2295	16.1392	16.2272	17.2012	17.1025
APRT	4	P07741	0.9998	18.7815	18.3229	19.1167	18.7919	18.9953	18.8249	19.1188	19.0986	18.7898	18.4419	18.3712
AQR	6	O60306	1	16.3396	16.2776	16.4978	16.5036	16.4313	16.2023	16.2501	16.2732	16.4017	16.4647	16.0622
ARAF	2	P10398	0.9978	17.5607	17.5614	NA	NA	17.5311	17.4312	NA	NA	NA	17.6666	NA
ARCN1	17	P48444	1	18.6273	18.7668	18.7218	18.386	18.6952	18.6792	18.5918	18.6971	18.6679	18.6044	18.618
ARF1	21	P84077	1	20.5526	20.6795	20.5836	20.4541	20.4384	20.6396	20.5426	20.4444	20.5821	20.6121	20.6934
ARF4	36	P18085	1	20.5073	20.4683	20.5859	20.5427	20.5571	20.5683	20.5518	20.5668	20.5162	20.4328	20.5645
ARF5	2	P84085	0.9989	16.2275	16.1607	16.5457	16.4823	16.0649	15.947	16.3907	15.9758	16.1048	16.3009	16.3938
ARF6	5	P62330	1	18.3955	18.6397	18.543	18.1732	18.1745	18.3947	18.4669	18.529	18.2331	18.3435	18.4634
ARFGAP1	2	Q8N6T3	1	14.8505	14.3695	14.845	14.6337	14.9166	14.5799	14.9943	15.4648	14.4595	14.6725	15.105
ARFGAP2	5	Q8N6H7	0.9938	18.3624	18.3988	18.291	18.5239	18.2718	18.1291	18.2585	17.9042	18.3931	18.5417	18.4984
ARFGEF2	2	Q9Y6D5	1	13.6168	13.4493	13.5187	13.8959	13.3784	13.1796	13.5122	13.5388	13.8063	13.6481	14.1224
ARFIP1	3	P53367	0.9948	16.4991	16.6202	16.5741	16.3856	16.5418	16.3881	16.6197	16.6682	16.2932	16.6805	16.5491
ARG2	1	P78540	0.9935	15.5439	15.4925	NA	NA	NA	NA	15.5566	NA	NA	NA	NA
ARHGAP1	12	Q07960	1	19.2278	18.91	18.9133	19.0851	19.1006	19.3559	19.3032	18.9489	19.4835	19.3717	19.3192
ARHGAP17	1	Q68EM7	0.9995	15.0043	NA	NA	NA	NA	14.9881	NA	NA	NA	NA	NA
ARHGAP18	6	Q8N392	1	17.5191	17.5979	17.7223	17.6339	17.8575	17.5358	17.3813	17.2712	17.5106	17.3012	17.2037
ARHGAP25	4	P42331	0.9996	16.4499	16.2353	16.1209	16.2546	16.5618	16.6855	16.845	16.6351	16.2398	15.8864	16.3479
ARHGAP35	2	Q9NRY4	1	15.8762	15.6815	16.2729	15.6077	15.503	15.9818	15.8778	15.5081	16.049	15.9709	15.9729
ARHGAP4	1	P98171	1	15.3631	15.365	15.2065	15.2831	15.6459	14.8714	NA	15.3325	14.9737	15.4685	15.3958
ARHGAP6	2	O43182	0.999	17.6714	17.5601	NA	NA	17.6413	17.7427	NA	NA	NA	NA	NA
ARHGDIA	6	P52565	1	17.4531	17.3697	17.716	17.4126	17.3108	17.2714	17.688	17.671	17.3995	17.4202	17.2363
ARHGEF1	6	Q92888	1	18.8028	18.7345	18.9999	18.9077	19.0184	19.209	17.8943	18.3685	18.5973	18.4246	18.7649
ARHGEF2	15	Q92974	1	18.3085	18.1283	18.2737	18.3011	18.2873	18.3335	18.3004	18.3736	18.4858	18.4442	18.3077
ARHGEF7	1	Q14155	0.9953	14.5616	NA	14.9264	14.3463	NA	NA	14.5159	14.6937	14.6798	14.3369	14.4148
ARID1A	6	O14497	1	17.3465	17.2953	17.2396	17.402	17.2104	17.4985	17.513	17.1351	17.3999	17.4968	17.5371
ARID2	1	Q68CP9	0.9999	16.8097	16.8993	16.5255	17.1021	16.6358	16.6779	17.0438	16.6592	17.0982	17.3672	16.7455
ARID3A	2	Q99856	0.9998	15.0736	15.1439	NA	15.0886	15.6481	15.0289	NA	14.5046	14.6156	15.1965	14.9769
ARL1	14	P40616	1	19.0543	19.177	19.0533	19.1801	19.0361	19.0702	18.9843	19.1498	19.0121	18.859	19.1066
ARL15	3	Q9NXU5	0.9994	17.7458	17.6766	17.6326	18.0897	17.6078	17.7664	17.7909	17.619	17.7332	17.6444	17.9975
ARL2	4	P36404	1	16.2583	16.2767	16.2181	16.1398	16.4484	16.1351	16.6249	16.3699	16.0443	16.2597	16.4167
ARL2BP	1	Q9Y2Y0	0.998	16.479	16.7479	NA	15.7088	17.2337	16.4419	16.2429	NA	16.4982	16.4231	16.3839
ARL3	3	P36405	0.9934	16.9667	17.3487	16.7422	16.3183	16.8396	16.6929	17.5757	16.8238	17.0967	16.8115	17.0632
ARL5B	1	Q96KC2	0.9988	16.4851	NA	NA	16.548	16.6311	NA	NA	NA	NA	NA	16.175
ARL6IP1	2	Q15041	0.9999	17.0937	17.0533	16.5581	17.5807	16.7219	17.0373	17.0513	16.8865	17.3728	16.7993	16.2719
ARL8A	1	Q96BM9	0.9906	14.7407	NA	NA	NA	NA	NA	NA	14.3438	15.1168	NA	NA
ARL8B	12	Q9NVJ2	1	18.2371	18.2052	18.1043	18.3003	18.3358	18.3502	18.2546	18.4245	18.3309	18.2205	18.4454
ARMC1	2	Q9NVT9	0.9997	15.6373	15.3604	15.2207	15.6015	15.6619	15.7895	15.7381	15.8367	16.2061	15.1094	15.4485
ARMC10	3	Q8N2F6	0.9995	15.4917	15.3124	15.2519	14.996	15.3834	15.8268	15.6207	15.5659	15.8828	15.4385	15.5307
ARMC6	2	Q6NXE6	0.998	15.4256	NA	15.5149	NA	NA	NA	15.5674	15.5574	14.906	NA	15.4546
ARMC8	2	Q8IUR7	1	17.1861	17.1564	NA	17.1861	NA	16.9561	NA	17.2343	17.7834	16.8739	17.286
ARMT1	12	Q9H993	1	17.8496	17.7605	17.6465	17.6102	17.9296	17.8081	17.7343	17.6536	17.8099	17.9797	17.8608
ARPC1B	1	O15143	0.9982	15.9789	15.3992	NA	16.2459	15.7	16.5374	16.1303	16.0612	16.1496	15.9053	15.8122
ARPC2	14	O15144	1	19.7122	19.4601	19.9082	19.6019	19.6242	19.7534	19.6775	19.8809	19.9044	19.7345	19.7125
ARPC3	6	O15145	1	17.0291	17.2471	16.9833	16.8349	16.89	17.2096	17.3523	17.102	17.1671	17.0282	17.0271
ARPC4	9	P59998	1	17.8979	17.9657	17.8667	17.7426	17.7929	17.9923	17.926	18.0025	17.9248	17.5878	17.9828
ARPC5	2	O15511	0.9947	15.4742	15.6428	15.6632	15.3914	16.0299	15.7085	15.62	15.0421	15.4486	15.5797	14.724
ARPC5L	1	Q9BPX5	0.9868	15.0345	15.0409	NA	NA	NA	NA	15.154	NA	NA	NA	15.0248
ARRB1	1	P49407	0.9988	14.7556	15.0593	15.2559	14.4669	14.4345	14.5303	14.7318	NA	NA	14.5404	NA
ASAH1	4	Q13510	0.9994	17.4892	17.5516	16.5748	17.3326	17.1449	17.3593	17.4175	17.668	17.3509	17.9157	17.4709
ASCC2	2	Q9H1I8	1	17.9845	17.6201	17.2879	18.0614	18.0014	17.9824	NA	18.6159	18.3665	17.585	17.9348
ASCC3	6	Q8N3C0	1	18.06	18.0826	18.3773	17.941	18.1667	17.9768	18.0805	18.2576	18.0067	18.0618	18.1878
ASF1A	3	Q9Y294	1	18.1207	18.2529	18.4132	18.4309	17.7885	18.2783	18.0158	17.8409	17.7445	18.2113	17.9583
ASH2L	7	Q9UBL3	1	17.6083	17.6964	17.3901	17.5695	17.547	17.7979	17.5819	17.4198	17.6963	17.4407	17.5716
ASNS	34	P08243	1	20.43	20.2205	20.2465	20.2081	20.3838	20.3379	20.5665	20.5724	20.6003	20.5177	20.5902
ASNSD1	2	Q9NWL6	1	12.2252	12.142	12.3081	12.2417	12.2234	NA	NA	12.592	12.2116	11.967	11.8037
ASPH	2	Q12797	0.9998	15.8714	NA	16.0118	15.6507	15.558	NA	16.185	NA	NA	NA	NA
ASPSCR1	1	Q9BZE9	1	12.2252	NA	11.5496	NA	12.6002	NA	NA	NA	NA	NA	NA
ATAD1	3	Q8NBU5	1	19.2356	19.2718	19.0362	19.0167	19.1771	19.4013	19.6055	19.3429	19.389	19.2285	19.2699
ATAD2	6	Q6PL18	0.9996	16.3974	16.3845	16.4139	16.4857	16.3045	16.2999	16.6088	16.2023	16.4077	16.5494	16.2185
ATAD3A	12	Q9NVI7	1	21.5706	21.4927	21.5491	21.4849	21.7063	21.5556	21.5237	21.527	21.8153	21.4459	21.6373
ATAD3B	1	Q5T9A4	0.996	14.8416	14.7772	14.5919	14.7864	15.4176	14.6807	14.2783	15.3046	14.7784	14.414	14.5368
ATG2A	2	Q2TAZ0	1	17.1715	16.9372	NA	17.1166	NA	17.1505	NA	17.3919	NA	17.1549	17.2191
ATG3	4	Q9NT62	1	17.8076	18.08	17.9337	17.4483	17.3732	17.8547	17.483	17.7197	17.8172	18.126	17.7893
ATG4A	1	Q8WYN0	0.9997	13.3114	12.9826	13.0351	NA	13.6245	12.9007	NA	13.4178	13.5042	13.3954	13.6925
ATG4B	4	Q9Y4P1	1	16.5793	16.31	16.1562	16.7233	16.7746	16.9198	16.1	16.9255	16.3107	16.7391	16.6332
ATG5	1	Q9H1Y0	0.9165	16.2759	15.9222	16.4299	15.5726	16.2273	16.8677	15.9655	16.4884	16.8936	15.9808	16.0065
ATG7	2	O95352	1	16.0304	16.6814	15.9735	15.8241	15.5755	16.0849	16.2673	16.2063	15.5933	16.4151	15.7795
ATIC	40	P31939	1	20.3007	20.205	20.3303	20.3291	20.436	20.3265	20.2639	20.3702	20.2563	20.2695	20.3294
ATL2	2	Q8NHH9	0.9951	14.3455	14.2246	14.0812	NA	13.7206	14.5484	14.4368	14.2357	14.9382	14.4032	13.7067
ATL3	9	Q6DD88	1	17.6573	17.5759	17.9581	17.4011	17.6926	17.8307	17.2069	17.771	17.7942	17.6005	17.8886
ATOX1	2	O00244	0.9965	15.9079	15.9274	16.3805	15.8027	15.7122	15.8702	15.6344	15.768	15.4664	16.1633	16.1489
ATP13A1	2	Q9HD20	0.9993	14.7468	14.9831	14.7848	15.1608	14.8313	14.6293	14.2728	14.4318	NA	14.5065	14.5143
ATP1A1	25	P05023	1	20.086	20.1616	20.0958	19.9881	20.1609	20.2461	20.1987	20.1188	20.08	19.9679	20.0333
ATP1B3	5	P54709	0.9999	18.4388	18.4425	18.4017	18.715	18.3977	18.3912	18.5532	18.5661	18.2823	18.5158	18.4128
ATP2A2	30	P16615	1	20.0397	20.139	20.0587	19.9574	20.1828	19.8346	20.0325	20.0235	20.0574	19.9871	20.1611
ATP2A3	1	Q93084	0.9999	14.6964	14.9191	15.0637	14.2974	14.3089	14.8105	14.6839	14.5507	14.675	14.8378	14.0619
ATP2B4	5	P23634	1	16.701	16.9296	16.3818	16.8867	16.8359	16.9646	16.3448	16.8981	16.4548	16.7456	16.5416
ATP5F1A	48	P25705	1	23.8372	23.9304	23.833	23.8132	23.8815	23.8579	23.8339	23.7806	23.8405	23.7981	23.8866
ATP5F1B	101	P06576	1	23.5459	23.5668	23.5679	23.5362	23.5404	23.6062	23.5409	23.5079	23.4526	23.6094	23.6492
ATP5F1C	22	P36542	1	22.9372	23.0019	23.007	22.9235	23.0721	22.9252	22.789	22.9647	22.9315	23.0544	22.9623
ATP5F1D	10	P30049	1	20.0815	20.262	20.2328	20.1655	20.1797	20.1265	20.0281	19.7822	19.8423	19.8368	19.9423
ATP5IF1	3	Q9UII2	0.9905	17.2106	17.0384	17.0023	16.7807	17.2291	17.0515	17.4784	17.4987	17.2568	17.2057	17.4885
ATP5ME	1	P56385	0.9996	14.6037	15.1141	14.8003	14.3074	14.5172	14.4848	14.8982	14.1964	14.7112	14.7081	14.1383
ATP5MF	5	P56134	1	18.3433	18.281	18.0365	18.1483	18.3431	18.0931	18.3792	18.6012	18.588	18.1041	18.5005
ATP5MG	2	O75964	1	20.0811	20.5361	19.9197	19.8916	20.4948	20.5552	19.8507	19.8262	19.7357	19.6573	20.0968
ATP5MK	1	Q96IX5	0.9834	14.7222	NA	14.2841	NA	NA	14.8112	NA	14.6488	NA	NA	15.0151
ATP5PB	7	P24539	1	20.5995	20.625	20.6565	20.603	20.7138	20.5191	20.6008	20.4168	20.7139	20.6046	20.6244
ATP5PD	18	O75947	1	19.1547	19.166	19.1967	19.307	19.2256	18.9121	19.1622	19.1456	19.2909	19.0131	19.2012
ATP5PO	10	P48047	1	19.6615	19.5234	19.408	19.7468	19.7027	19.8286	19.513	19.3661	19.7316	19.6931	19.5262
ATP6AP1	3	Q15904	0.9934	15.5302	15.3907	15.4079	15.1554	15.2528	15.2172	NA	NA	15.5364	15.6198	15.7081
ATP6AP2	1	O75787	0.9893	13.3302	13.2265	13.508	13.6664	12.8646	13.1623	13.8549	13.0316	13.6162	12.712	13.7452
ATP6V0A1	4	Q93050	1	16.847	16.8861	17.122	16.471	16.1975	16.0544	16.9901	17.2267	16.3288	17.2354	17.023
ATP6V0A2	3	Q9Y487	0.9999	15.8425	16.048	15.674	15.614	15.8309	16.093	15.7296	15.1492	15.9892	16.0345	15.7766
ATP6V0D1	2	P61421	0.9947	16.5876	16.5798	16.152	16.9712	16.2431	16.4169	16.9826	16.728	16.6989	16.6987	16.4589
ATP6V1A	7	P38606	1	18.8525	18.7901	18.6376	18.7629	18.7991	18.8973	18.9448	19.0757	19.2312	18.793	18.7747
ATP6V1B2	8	P21281	1	19.3672	19.5345	19.4507	19.322	19.6053	19.2883	19.755	19.2754	19.2722	19.1134	19.4221
ATP6V1C1	10	P21283	1	19.4919	19.5507	19.4823	19.5801	19.3537	19.4409	19.45	19.511	19.6621	19.6607	19.6732
ATP6V1D	2	Q9Y5K8	1	17.6965	17.1324	17.9042	17.9829	17.8846	18.0848	17.1458	16.7283	17.9154	17.8546	17.8352
ATP6V1E1	7	P36543	1	19.3227	19.3833	19.8343	19.2932	19.4339	19.4511	19.3642	19.2685	19.2801	19.3614	19.1746
ATP6V1F	7	Q16864	1	19.7468	19.6943	19.8194	19.5508	19.9179	19.9745	19.9267	19.5659	19.9334	19.6529	19.4182
ATP6V1H	7	Q9UI12	1	18.0048	18.3051	18.1991	18.0005	17.8968	17.7437	18.0689	17.9964	17.9577	17.9607	18.3928
ATPAF1	1	Q5TC12	0.9997	14.3079	NA	14.1744	NA	14.3168	14.3923	NA	NA	NA	14.3728	NA
ATR	2	Q13535	1	15.0764	15.7032	15.3749	15.1151	15.2329	14.9393	14.7304	15.2502	14.5173	15.0303	14.7915
ATXN10	7	Q9UBB4	1	20.0587	20.1231	20.129	20.2018	20.2355	20.3144	19.6866	19.8576	19.9052	20.2143	20.2495
ATXN2	2	Q99700	0.9985	15.1095	15.0073	NA	15.3704	15.4845	15.2655	15.0027	15.0323	14.6234	14.8751	15.0756
ATXN2L	2	Q8WWM7	0.9962	15.5878	15.4787	15.6098	15.1772	15.4314	15.9304	16.0656	15.8682	15.7134	15.2414	15.3184
ATXN7L3B	1	Q96GX2	0.9994	16.0919	NA	15.8441	NA	NA	16.2282	NA	16.0334	NA	NA	NA
AURKB	1	Q96GD4	0.9896	14.4013	13.9079	14.7876	14.7008	14.5308	14.249	14.3793	14.1056	14.6732	13.6975	14.3859
AVL9	1	Q8NBF6	0.9993	13.7088	12.9722	14.0389	NA	13.8136	13.2023	13.8423	14.4465	13.6126	13.537	13.619
BABAM1	2	Q9NWV8	0.9993	16.276	NA	16.0277	16.2894	16.4043	16.1926	NA	NA	NA	NA	16.0626
BAG1	2	Q99933	1	15.6677	15.4388	16	15.4218	15.8077	15.595	15.2091	15.7465	15.5641	15.9992	15.75
BAG2	2	O95816	0.9965	17.1566	16.5908	16.9649	17.1694	17.4391	16.9642	17.8147	16.5749	17.2711	17.5415	17.2439
BAG3	2	O95817	0.9993	16.651	16.8812	16.2544	16.6587	NA	NA	NA	17.0754	16.4036	NA	16.5154
BAG4	1	O95429	0.9951	12.2252	12.2312	12.5137	12.1744	12.009	12.2693	12.245	11.8501	12.0475	12.2662	12.6976
BAG5	3	Q9UL15	1	16.0367	16.4527	16.0655	15.8052	16.1506	15.5492	16.3336	16.0724	15.7449	16.2835	15.8014
BAG6	9	P46379	1	17.7859	17.8756	17.7927	17.7445	17.9021	17.6646	17.8948	17.8023	17.8072	17.9327	17.6309
BANF1	11	O75531	1	17.3638	17.4388	17.4196	17.2869	17.4747	17.027	17.4237	17.4558	17.2147	17.0846	17.2818
BARGIN	2	Q6ZT62	0.9992	17.0089	NA	NA	NA	NA	NA	NA	17.0883	NA	NA	16.9906
BAX	2	Q07812	1	15.6921	15.3852	16.1102	15.8129	15.4775	15.4678	15.9526	15.5911	15.8357	15.4517	15.6091
BAZ1A	1	Q9NRL2	0.9977	13.8654	14.0075	13.4673	14.5711	14.3815	14.2074	13.496	13.1839	NA	13.4243	NA
BAZ1B	8	Q9UIG0	0.9999	18.9962	19.0142	19.2815	18.9988	19.07	19.0518	18.7568	19.0833	19.0025	18.8793	18.6178
BAZ2A	1	Q9UIF9	0.9907	14.3621	NA	NA	14.1202	14.5281	NA	NA	NA	NA	NA	NA
BBS9	2	Q3SYG4	0.9776	17.234	16.9246	17.3418	17.1196	17.0529	17.6102	17.5311	17.3211	17.0842	17.1424	17.1061
BCAP31	7	P51572	1	17.3311	17.2064	17.2904	17.0965	17.1253	17.2233	17.4622	17.4027	17.1298	17.5236	17.8546
BCAS2	1	O75934	0.9989	13.7169	13.7809	13.3118	13.2904	14.1875	13.5314	13.6939	13.4252	14.3715	13.653	13.7737
BCAT1	12	P54687	1	19.3427	18.9112	19.1676	19.359	19.4288	18.9644	19.3328	19.4063	19.4777	19.4271	19.7368
BCCIP	5	Q9P287	1	16.5564	16.2551	16.696	16.6908	16.4816	16.7003	16.5422	16.5686	16.377	16.6522	16.4296
BCL2L1	2	Q07817	0.9913	15.5486	15.6418	15.3804	15.3913	15.4672	15.4395	15.8052	15.5092	15.9404	15.5858	15.4849
BCL2L12	1	Q9HB09	1	15.9964	16.5351	16.5351	15.9699	15.6712	16.2696	16.1459	15.752	15.9474	15.9055	15.5047
BCL2L13	3	Q9BXK5	0.9948	20.1576	20.4188	19.8371	20.2108	NA	19.9541	20.5483	20.1106	19.8639	19.8472	20.4365
BCLAF1	4	Q9NYF8	0.9999	18.0626	17.9792	18.1868	17.9399	18.0541	18.0217	17.9175	18.119	18.1114	18.3778	18.0924
BCR	3	P11274	0.9989	15.3806	15.3842	15.6276	15.0579	15.5471	14.5226	15.5021	15.0571	15.0428	15.8044	15.4672
BCS1L	4	Q9Y276	1	17.8805	17.9994	18.1785	18.2242	18.0384	17.8618	17.7582	17.9908	17.9	17.6853	17.3759
BET1	2	O15155	0.9998	16.2546	16.6025	15.9277	15.5886	16.0295	16.5096	15.7376	15.9538	16.4318	16.562	16.2881
BICD2	4	Q8TD16	1	16.4507	16.3617	16.5998	16.6172	15.5735	16.5572	16.7039	16.807	16.5603	16.1259	16.4868
BID	4	P55957	0.9999	20.008	20.4083	20.058	20.077	19.9473	20.3893	20.1301	19.5988	20.0522	20.103	19.7985
BIRC6	3	Q9NR09	0.9999	16.8617	16.8335	16.9501	17.1401	16.7195	17.3513	16.9914	16.6871	16.3045	16.5488	16.4857
BLMH	5	Q13867	1	18.5111	18.4309	18.875	18.6237	18.6475	18.6736	18.2882	17.7747	18.4613	18.2911	18.2945
BLOC1S5	1	Q8TDH9	0.9972	14.1493	NA	13.6931	14.4343	13.9881	NA	NA	NA	14.4476	14.2137	NA
BLOC1S6	1	Q9UL45	1	15.1211	15.2023	NA	15.1682	14.7096	15.2621	14.4298	15.7606	15.0507	NA	15.1683
BLVRA	1	P53004	0.9844	15.2973	15.1944	15.319	15.1214	15.0045	14.8044	15.2511	15.3924	15.5679	15.1488	15.802
BLVRB	10	P30043	1	19.319	18.8559	19.1809	18.9947	19.0216	19.0218	19.2671	19.4404	19.4398	19.4204	19.6656
BMP2K	10	Q9NSY1	1	17.6415	17.4418	17.505	17.4184	17.5085	17.6163	17.7726	17.8816	17.6221	17.8675	17.5941
BMS1	9	Q14692	1	17.2446	17.2792	17.3556	17.0063	17.2305	17.1705	17.3969	17.1256	17.3807	17.1894	17.1115
BOD1L1	1	Q8NFC6	0.9998	14.2275	NA	14.1301	NA	14.3903	NA	NA	NA	NA	NA	13.9821
BOP1	5	Q14137	0.9999	18.1242	18.1922	17.888	18.1694	18.6071	NA	17.5757	18.2734	18.2852	17.7846	17.9441
BPNT1	7	O95861	1	19.4484	19.3516	19.4245	19.5027	19.361	19.5822	19.3012	19.6328	19.188	19.6352	19.4105
BPNT2	4	Q9NX62	0.996	16.7782	16.47	17.0174	16.5733	17.1625	16.9551	16.6148	16.491	16.8331	16.7383	16.5537
BRAP	2	Q7Z569	0.9935	15.9943	16.2352	15.4105	16.1069	16.1505	16.0154	NA	15.9817	NA	15.961	15.9287
BRAT1	2	Q6PJG6	0.9995	16.2587	16.3065	16.3569	16.0558	16.5933	16.0472	16.1906	16.3102	16.3052	16.336	16.1503
BRD4	3	O60885	1	16.1476	15.6874	15.5199	NA	16.0953	16.2045	16.5969	15.8125	16.2781	16.6775	16.0142
BRD8	1	Q9H0E9	0.9993	15.385	14.8831	15.802	NA	NA	NA	NA	15.2898	NA	NA	15.3581
BRIX1	16	Q8TDN6	1	19.4322	19.3452	19.3809	19.4065	19.434	19.6002	19.2928	19.5002	19.4977	19.4308	19.4931
BRK1	1	Q8WUW1	0.9913	13.4112	13.1767	13.1963	13.5834	13.455	13.4492	13.9433	13.4195	14.3244	12.8912	12.6137
BROX	6	Q5VW32	1	17.0939	17.0012	17.1139	17.1691	16.8555	17.0443	17.2341	16.9223	17.4499	17.2821	17.2587
BSG	7	P35613	0.9999	17.0608	17.4359	17.1308	16.9603	17.0299	16.8583	16.798	17.2542	17.2626	17.2936	17.0124
BTAF1	3	O14981	0.9998	15.8427	15.6901	15.7243	15.9527	15.4429	16.227	15.838	15.5087	NA	NA	16.2745
BTF3	21	P20290	1	22.8261	22.8684	22.7743	22.9552	22.6307	22.7615	22.8249	22.9054	22.9274	22.7609	22.5616
BTF3L4	7	Q96K17	1	19.16	18.8043	19.3487	18.9944	19.2807	19.0228	19.2871	19.2707	18.6972	19.1282	19.3805
BTK	10	Q06187	0.9999	20.9316	20.8234	20.9416	20.8333	20.7756	21.0148	21.1233	20.8302	21	20.9952	21.318
BUB1	1	O43683	0.9436	12.2979	12.6027	12.4239	12.343	12.1064	12.5	12.3899	12.264	12.2196	12.324	12.3419
BUB1B	1	O60566	0.9868	15.4894	NA	NA	NA	NA	15.4742	NA	NA	NA	NA	NA
BUB3	5	O43684	0.9999	17.3426	17.3432	17.3262	17.5039	17.189	17.628	17.5142	17.629	16.9574	16.8399	17.4153
BUD23	2	O43709	0.9994	17.5325	17.286	NA	NA	17.7411	17.5514	17.5945	16.7691	17.4924	18.2447	17.3852
BUD31	5	P41223	1	17.0296	17.5304	17.379	17.0394	16.9511	17.0109	17.0055	17.116	17.1132	16.7879	16.7648
BYSL	8	Q13895	1	17.4389	17.6479	17.7233	17.6341	17.5222	17.4634	17.569	17.2021	17.3363	17.3953	17.4409
BZW1	16	Q7L1Q6	1	19.832	19.8585	19.8937	20.0015	20.0607	19.8225	19.754	19.817	19.7382	19.8629	19.7067
BZW2	25	Q9Y6E2	1	19.9383	20.129	20.0813	20.0064	20.0656	20.0342	19.7891	19.8407	19.8738	19.8355	19.6533
C11orf54	1	Q9H0W9	0.9989	13.7928	NA	NA	13.4519	NA	NA	NA	13.5964	14.2517	14.0702	NA
C11orf68	1	Q9H3H3	0.9955	13.8827	NA	NA	NA	NA	NA	13.91	14.0521	NA	NA	13.8632
C11orf98	4	E9PRG8	1	18.3246	18.3053	18.3468	17.7807	18.0497	18.5555	18.3225	18.4174	18.3976	18.4103	18.2031
C18orf25	1	Q96B23	0.9941	16.0627	16.0168	NA	16.1597	NA	16.0036	NA	NA	NA	NA	NA
C19orf53	1	Q9UNZ5	0.9997	15.3755	15.4039	15.4159	15.3827	15.8932	15.6683	15.3492	15.4593	15.2644	14.9537	14.8654
C1orf50	2	Q9BV19	0.9998	15.0537	14.7634	15.437	NA	14.7745	NA	15.3396	NA	15.1601	15.088	15.2133
C1orf94	1	Q6P1W5	0.9691	15.3763	15.0062	15.1029	15.4928	15.5792	15.3679	14.7031	15.9491	15.6738	15.8093	15.3674
C1QBP	24	Q07021	1	20.782	20.6553	20.7298	20.8412	20.8114	20.7544	20.8167	20.7287	20.8307	20.9665	20.8221
C20orf27	2	Q9GZN8	0.9931	15.233	14.7502	15.319	NA	15.3487	15.4099	14.7704	NA	15.1552	15.3505	15.3915
C3	2	P01024	0.9997	19.1973	19.3649	18.9125	19.4904	19.3361	NA	18.8819	NA	19.0613	19.3736	NA
C8orf82	1	Q6P1X6	0.9769	12.2252	12.5101	12.2936	11.9309	12.4243	12.6252	11.7884	11.7983	11.7435	11.967	12.8989
C9orf40	1	Q8IXQ3	1	15.3434	15.5348	NA	14.6728	15.4762	15.2641	15.6629	15.6071	NA	15.0564	15.3987
C9orf64	7	Q5T6V5	0.9986	17.6965	17.8365	17.7487	18.0224	17.2886	17.6861	17.7054	17.4625	17.7641	17.8412	17.5404
C9orf78	2	Q9NZ63	0.9985	16.5265	16.6081	16.9569	16.7571	16.5755	16.3475	16.5358	16.6044	16.421	16.379	16.151
CA1	8	P00915	1	17.9575	18.0088	18.254	18.0199	18.3001	17.8612	17.3514	17.731	17.7132	18.0173	18.3165
CA8	3	P35219	0.9974	17.5745	17.6158	17.1729	17.2854	17.5885	16.7959	17.6151	17.3785	17.5823	18.0744	17.609
CAB39	16	Q9Y376	1	18.5466	18.7126	18.5202	18.5012	18.5055	18.4485	18.7249	18.834	18.5518	18.6598	18.577
CACTIN	1	Q8WUQ7	0.9795	13.7359	NA	13.5603	13.9401	13.6983	NA	NA	NA	14.1663	13.4404	13.3198
CACYBP	12	Q9HB71	1	19.3912	19.5538	19.5753	19.3871	19.4411	19.4806	19.3061	19.3014	19.4182	19.4317	19.2694
CAD	24	P27708	1	19.7756	19.7958	19.7136	19.9693	19.8853	19.8232	19.9169	19.5764	19.7309	19.7137	19.7888
CALB1	6	P05937	1	19.2287	18.999	19.4918	18.8922	19.228	19.2134	NA	19.2999	19.1638	18.8122	NA
CALCOCO1	1	Q9P1Z2	0.9929	13.6581	NA	NA	NA	NA	13.5525	NA	14.073	13.5637	NA	13.4459
CALM1	17	P0DP23	1	22.8003	22.9113	22.8366	22.767	22.6983	22.8245	22.688	22.6508	22.7963	22.8769	22.8431
CALN1	1	Q9BXU9	0.99	15.1321	15.201	15.0634	15.4559	14.85	15.1411	15.3039	15.0304	15.2102	15.2471	15.0552
CALR	29	P27797	1	21.1062	21.1321	21.0751	21.016	21.0446	21.0541	21.0693	21.1808	21.1355	21.1179	21.1736
CALU	16	O43852	1	19.0733	19.075	18.9631	18.9122	19.0196	18.9295	19.087	18.9837	19.1344	19.2008	18.8916
CAMK2G	2	Q13555	0.9969	14.5324	14.3665	14.3142	NA	14.4013	NA	14.5607	NA	14.6001	14.7477	NA
CAMLG	1	P49069	1	12.2252	NA	NA	NA	NA	NA	NA	NA	NA	NA	12.2069
CAND1	46	Q86VP6	1	20.7468	20.7468	20.7046	20.7198	20.7695	20.7134	20.7998	20.6928	20.7311	20.7099	20.9411
CAND2	1	O75155	0.9998	15.5216	NA	15.1479	15.3706	15.711	15.2555	15.6984	15.9609	15.5557	15.898	15.137
CANX	33	P27824	1	22.3899	22.3272	22.3013	22.3157	22.4007	22.3525	22.5069	22.461	22.3897	22.518	22.407
CAP1	40	Q01518	1	22.181	22.2553	22.2389	22.114	22.1448	22.25	22.1152	22.1719	22.2477	22.3144	22.2809
CAPG	2	P40121	0.9954	14.9503	14.9036	13.9595	14.9856	15.0293	14.6751	15.0022	14.7172	15.4679	15.1537	15.2496
CAPN1	24	P07384	1	19.3601	19.2062	19.3371	19.2303	19.2962	19.3929	19.4657	19.457	19.3194	19.4091	19.4687
CAPN2	14	P17655	1	20.2815	20.2343	20.194	20.3621	20.3358	20.53	20.2332	20.3437	19.8865	20.3419	20.3825
CAPN7	2	Q9Y6W3	0.9921	14.7854	NA	14.6807	NA	14.7398	14.255	15.1368	15.1485	14.729	NA	14.3195
CAPNS1	19	P04632	1	21.1998	21.3433	21.1027	21.1568	21.135	21.1507	21.2176	21.3298	21.2239	21.3967	21.3538
CAPRIN1	14	Q14444	1	20.1576	19.9926	20.3342	20.302	20.1812	20.2369	20.2581	20.1637	20.1429	20.1524	19.7905
CAPZA1	15	P52907	1	19.8726	19.8358	19.7868	19.8347	19.8661	19.7506	19.6533	19.7937	19.86	19.9321	19.8346
CAPZA2	9	P47755	1	18.3297	18.3947	18.3559	18.2371	18.3403	18.1301	18.3769	18.3797	18.2242	18.3715	18.0207
CAPZB	7	P47756	1	18.6143	18.5888	18.8136	17.9707	18.7912	18.5709	18.4798	18.9338	18.4974	18.5013	18.5987
CARHSP1	4	Q9Y2V2	1	16.8924	17.0354	17.1272	16.8492	17.4359	17.216	16.8835	16.4032	17.0432	16.6044	16.8953
CARM1	3	Q86X55	0.9991	15.2191	15.4142	15.1287	15.1223	15.1072	14.1107	15.132	15.4201	15.2046	15.3632	15.5607
CARNMT1	1	Q8N4J0	1	14.3937	14.6281	13.8697	14.1452	13.9295	15.048	14.045	14.5784	14.7689	14.5155	14.2058
CARS1	22	P49589	1	18.5873	18.3729	18.4987	18.2647	18.5581	18.5586	18.7471	18.5864	18.7264	18.8867	18.6624
CASP10	1	Q92851	0.995	14.2533	NA	13.6717	14.3638	NA	NA	14.2073	NA	14.3413	14.6323	14.1916
CASP3	1	P42574	0.9876	15.4928	15.8603	15.9671	15.4121	15	15.2456	15.5171	15.9006	15.0758	15.7209	15.5314
CASP6	2	P55212	0.9978	17.3423	17.2466	NA	NA	17.3984	17.1312	17.9725	17.1834	NA	16.99	17.3771
CAST	14	P20810	1	19.205	19.2667	19.0571	19.3677	19.2082	19.2095	19.3272	19.0329	19.2472	19.2241	19.3246
CAT	37	P04040	1	19.8896	19.9066	19.8172	19.7876	20.0584	19.9717	19.8166	19.7325	19.7733	19.991	20.0977
CAVIN1	10	Q6NZI2	1	18.9876	19.3693	19.1917	18.5899	19.1979	19.0591	18.8556	18.9525	18.4657	18.4918	18.5233
CAVIN2	6	O95810	1	17.6474	17.7213	17.374	17.78	17.5367	17.7387	17.8091	18.064	17.5575	17.3616	17.803
CBFA2T3	5	O75081	0.9998	17.3655	17.3779	17.3135	17.5183	17.3838	17.3507	17.6334	17.7945	17.1388	17.5267	16.9037
CBFB	2	Q13951	1	16.451	15.8918	16.5249	16.2622	15.9173	16.6171	16.5514	16.9404	16.5995	16.8466	16.732
CBR1	3	P16152	0.9999	16.847	17.1161	NA	16.7447	17.1805	16.4957	16.7176	16.3665	16.5928	17.4217	NA
CBS	10	P35520	1	19.9857	19.9835	19.9597	19.9731	19.7223	19.6832	20.0906	19.8482	20.1771	19.9307	20.2032
CBX1	1	P83916	0.9043	14.6291	NA	14.12	NA	15.0757	NA	NA	NA	NA	14.3981	14.6088
CBX3	18	Q13185	1	19.7779	19.7589	19.9936	19.8381	19.7728	19.8499	19.7296	19.5253	19.703	19.7513	20.0264
CBX5	4	P45973	0.9999	18.3866	18.1955	18.6345	18.1331	18.259	18.3947	18.3486	18.4502	18.4784	18.407	18.5555
CBX8	1	Q9HC52	0.9887	14.971	NA	NA	14.5583	NA	14.6235	NA	14.5153	15.8232	NA	14.9272
CC2D1A	3	Q6P1N0	0.9999	15.7737	15.7396	15.3993	15.1664	15.6785	16.3255	16.1615	16.2003	15.8288	15.9696	15.5595
CCAR1	9	Q8IX12	0.9998	16.7686	16.8707	16.7216	16.8259	16.6988	16.8367	16.7195	16.7167	16.6649	16.8776	16.8579
CCAR2	9	Q8N163	1	18.645	18.537	18.566	18.6811	18.601	18.7846	18.6075	18.4005	18.579	18.8076	18.6983
CCDC12	1	Q8WUD4	0.9993	15.791	NA	15.6934	NA	15.3287	15.7388	16.5439	NA	15.4941	15.3169	16.3733
CCDC124	6	Q96CT7	1	20.5093	20.5069	20.4032	20.4342	20.6805	20.6526	20.5934	20.83	20.357	20.4507	20.342
CCDC22	1	O60826	0.9986	14.5091	14.3275	15.0389	14.229	NA	14.4241	NA	NA	NA	NA	14.1941
CCDC47	6	Q96A33	1	17.6181	17.2659	17.7832	17.536	17.7299	17.5206	17.7441	17.7019	17.5443	17.5334	17.7655
CCDC50	1	Q8IVM0	0.9861	13.2334	13.4565	13.3598	NA	13.1465	12.8865	NA	NA	13.0588	NA	13.2769
CCDC59	1	Q9P031	0.9975	15.0738	NA	NA	NA	NA	NA	NA	NA	NA	15.0738	NA
CCDC6	2	Q16204	0.9989	15.1233	14.9823	14.6622	15.0014	15.0135	15.1994	15.4612	15.1045	14.7873	15.0914	15.4791
CCDC86	1	Q9H6F5	1	13.925	NA	13.3288	NA	NA	NA	NA	14.1792	13.6381	14.3329	13.9518
CCNA2	6	P20248	1	18.8159	18.8074	19.0966	18.8454	18.8168	18.9633	18.6853	19.069	18.9404	18.4418	18.6377
CCNB1	4	P14635	1	17.2397	17.2639	17.5452	17.2552	17.1944	17.3948	17.3728	17.2469	16.9154	16.9525	16.9513
CCNB2	1	O95067	0.9991	14.4999	NA	14.9502	13.6074	14.5809	15.0778	NA	13.7161	14.2988	14.6204	NA
CCNK	2	O75909	0.9884	15.9724	16.3559	16.4399	15.981	15.3683	15.362	16.3152	16.5379	16.0922	15.4098	15.5376
CCNT1	2	O60563	0.9994	15.4001	14.9844	15.6723	15.8314	15.6505	15.0806	NA	15.1871	15.2437	NA	NA
CCS	1	O14618	0.999	15.9935	NA	15.7798	NA	16.3276	15.9084	NA	NA	16.4222	15.6063	NA
CCT2	96	P78371	1	22.6359	22.6881	22.6884	22.6528	22.718	22.7174	22.6076	22.6426	22.6187	22.5627	22.5988
CCT3	58	P49368	1	21.8157	21.8434	21.8069	21.7993	21.8503	21.8423	21.849	21.7934	21.8744	21.7967	21.829
CCT4	42	P50991	1	21.0491	21.0144	21.1716	21.0898	21.0633	21.0086	21.0057	21.0556	21.0732	21.1483	21.0123
CCT5	56	P48643	1	22.6263	22.7344	22.6608	22.5154	22.6512	22.5935	22.5311	22.6039	22.6668	22.6209	22.6608
CCT6A	69	P40227	1	23.3328	23.3013	23.3965	23.3054	23.3025	23.3974	23.2678	23.3671	23.3881	23.3282	23.3791
CCT7	66	Q99832	1	21.9297	21.9315	21.9802	22.0006	21.9486	22.0029	22.0201	21.9003	21.8932	21.8975	21.8986
CCT8	60	P50990	1	22.3553	22.3578	22.4477	22.3912	22.3816	22.4611	22.4199	22.4354	22.3638	22.2682	22.3055
CCZ1B	1	P86790	0.998	14.6441	14.1355	14.5976	14.7891	14.8003	14.2676	14.4688	13.9023	15.4612	14.8537	14.5777
CD2AP	6	Q9Y5K6	1	16.9017	16.9469	16.9385	16.7847	16.937	16.696	17.0229	17.061	17.0902	16.8465	16.9256
CD2BP2	1	O95400	1	15.4201	15.3696	15.0042	15.5154	15.8314	15.5477	15.6348	15.0279	15.1603	15.7183	15.3803
CD36	6	P16671	1	17.5014	17.5744	17.3954	17.4614	17.8949	17.8181	17.5236	17.4847	17.4399	17.603	17.5246
CD47	1	Q08722	0.985	15.741	NA	15.9238	NA	15.6663	15.5819	15.7286	NA	NA	NA	NA
CD59	2	P13987	0.9938	16.9215	17.0192	16.5059	17.0809	16.7895	16.9324	17.254	17.0272	17.2006	16.7721	16.8601
CD63	2	P08962	1	15.2136	15.2988	15.1899	15.0639	15.0262	15.3918	15.5125	15.366	14.6301	15.3447	15.4747
CDC123	5	O75794	1	17.5092	17.6554	17.3853	17.5959	17.4535	18.0276	17.102	17.377	17.3748	17.3721	17.3287
CDC16	2	Q13042	1	15.918	15.9983	15.5827	16.1032	15.3185	15.9104	16.3538	15.8644	15.4983	15.9966	16.0736
CDC20	1	Q12834	0.9829	13.7138	13.6795	13.8473	13.7647	13.7232	13.9539	14.0747	13.741	13.6139	NA	13.4742
CDC23	2	Q9UJX2	0.9978	16.0266	15.5687	15.5707	15.7927	16.2551	15.893	16.5084	16.0805	16.4759	15.6604	16.1607
CDC27	5	P30260	0.9999	15.9962	16.1356	15.9998	16.1911	15.9532	15.8407	16.0769	15.9462	16.3516	15.727	15.9373
CDC34	2	P49427	0.9975	15.649	15.9571	15.4947	15.9389	16.0182	15.6746	15.5464	15.0894	15.5532	15.6689	15.2124
CDC37	9	Q16543	0.9999	18.9589	19.3192	18.9863	18.8088	18.8263	18.8048	19.0603	18.805	18.9752	19.073	18.9703
CDC40	3	O60508	0.9987	15.955	16.1005	15.4914	16.2833	15.8011	15.9084	15.771	15.4933	16.2238	15.8911	15.8994
CDC42	7	P60953	1	19.6017	19.4282	19.9537	19.5116	19.8084	19.3117	19.3219	19.4984	20.19	20.1319	19.1225
CDC42BPA	9	Q5VT25	0.9999	16.875	17.409	16.7693	16.5434	16.7347	16.5004	16.9942	16.8506	16.9402	16.9904	17.2064
CDC42BPB	3	Q9Y5S2	0.9997	15.3755	15.1348	15.4215	15.3351	15.3725	15.408	15.5117	15.5239	15.3278	15.5951	15.3608
CDC45	5	O75419	1	16.8741	16.8499	16.7665	17.002	16.8051	16.8114	16.9374	16.7523	16.9755	16.7276	16.974
CDC5L	12	Q99459	1	18.3375	18.3627	18.4978	18.3078	18.2769	18.4638	18.4195	18.3634	18.3252	18.4459	18.0391
CDC73	10	Q6P1J9	1	17.9612	18.0679	18.1624	17.6883	17.8414	18.0791	17.9863	17.8037	17.9434	17.7883	18.052
CDK1	12	P06493	1	20.4562	20.4901	20.6165	20.4151	20.7802	20.6283	20.3787	20.341	20.315	20.2871	20.3417
CDK11B	7	P21127	0.9997	17.4301	17.2334	17.4073	17.5996	17.4452	17.7798	17.5412	17.4009	17.4331	17.0894	17.5747
CDK12	1	Q9NYV4	0.9984	13.1489	NA	12.6894	12.6411	13.628	13.1927	NA	12.7647	13.6215	12.6197	13.4639
CDK2	6	P24941	1	18.1859	18.0622	18.2571	18.0224	18.0796	18.1586	18.5057	18.1925	18.5844	17.8521	17.9687
CDK4	4	P11802	1	17.0087	16.972	17.1761	17.1532	16.9739	17.0897	16.986	17.2274	17.0564	16.9066	16.8261
CDK5	2	Q00535	0.9971	15.3888	14.0618	15.3373	15.4914	15.3021	15.2847	15.3905	15.4497	15.5997	15.4804	15.592
CDK5RAP3	5	Q96JB5	1	17.1042	16.8532	17.4598	17.233	16.8709	16.8192	17.1807	17.3936	16.8769	17.2223	16.7638
CDK6	3	Q00534	0.9996	16.5547	16.4745	16.394	16.2686	16.8079	16.7473	16.345	16.7249	16.5735	16.2849	16.4538
CDK9	1	P50750	0.9784	14.6554	14.6868	14.8524	14.9251	15.1246	14.1412	14.4315	14.5495	15.0408	14.8021	13.9677
CDKAL1	2	Q5VV42	0.995	16.8007	16.4869	16.7396	17.6382	17.0854	17.063	16.5777	16.4012	16.7147	17.246	16.3074
CDKN2AIP	3	Q9NXV6	0.9946	15.6581	15.5905	NA	15.5011	15.2412	15.7186	NA	15.7186	16.2017	15.8385	15.5397
CDV3	4	Q9UKY7	1	19.4343	19.6748	19.543	18.9145	19.2386	19.4827	19.4245	19.7297	19.5493	19.4726	19.5418
CEBPZ	6	Q03701	1	17.3602	17.4214	17.2616	17.3502	17.2898	17.256	17.6584	17.5394	17.5292	17.008	17.5479
CELF1	3	Q92879	1	17.9332	17.9582	17.8287	17.6705	17.5946	17.691	18.1184	18.2939	18.1101	18.0842	17.8431
CELF2	4	O95319	0.9997	16.484	16.5996	16.2813	16.651	16.5846	16.1942	16.1449	15.9734	16.4532	16.3961	17.0046
CENPF	2	P49454	1	14.2514	14.3593	14.5465	14.4447	14.0188	14.5668	14.0404	14.2945	14.5003	13.9249	13.9452
CENPK	1	Q9BS16	0.9783	14.703	NA	NA	15.1321	14.1403	NA	NA	14.719	NA	NA	NA
CENPV	3	Q7Z7K6	1	16.7684	17.1299	16.6407	16.3875	16.3118	16.718	16.468	16.7362	16.8891	16.6375	17.47
CEP43	2	O95684	1	19.1011	19.2882	19.0696	19.6084	18.5157	18.7924	18.8992	19.2634	19.2654	18.8257	19.2375
CEP85	1	Q6P2H3	0.9963	14.8243	NA	14.8305	14.7227	NA	NA	NA	NA	NA	NA	NA
CETN2	2	P41208	0.9994	16.016	15.9738	15.38	16.1224	NA	15.8401	15.8617	16.0778	16.3159	NA	16.5171
CFAP20	2	Q9Y6A4	0.9998	15.1429	14.8712	14.829	15.1535	15.1959	15.343	15.263	15.2572	15.3309	15.1069	15.0844
CFAP298	2	P57076	0.985	16.4816	16.6332	16.2456	16.4543	16.0713	16.1889	NA	NA	NA	17.0688	16.5207
CFL1	48	P23528	1	23.3261	23.3076	23.3031	23.2893	23.2486	23.3494	23.3008	23.3605	23.3897	23.3806	23.4717
CFL2	1	Q9Y281	0.9781	13.8467	NA	NA	NA	NA	NA	NA	13.6561	14.2184	13.9343	13.8429
CGGBP1	1	Q9UFW8	1	13.9166	NA	13.6183	13.7551	NA	13.9857	NA	14.2135	14.052	13.818	NA
CHAF1A	3	Q13111	0.9995	15.7322	16.1341	15.3668	16.0191	15.5911	15.6281	15.6561	15.6521	15.661	15.6763	15.8329
CHAF1B	5	Q13112	0.9986	16.0766	15.8624	16.3691	16.5569	16.123	16.1118	15.85	16.1291	15.7007	16.0497	15.8557
CHAMP1	2	Q96JM3	1	15.1711	15.1573	14.7628	14.7822	15.8269	15.2384	15.0221	15.4609	14.8403	14.9183	15.1835
CHCHD3	3	Q9NX63	1	16.1678	16.0192	16.0619	16.1647	15.8342	16.2005	16.1666	16.274	16.1776	16.0228	16.7274
CHCHD4	2	Q8N4Q1	0.9973	18.2147	18.2523	17.8659	NA	18.2633	NA	NA	18.3251	NA	18.1082	NA
CHD1	3	O14646	0.9992	16.7157	16.6646	16.8636	17.0232	16.7659	16.551	16.6055	16.732	16.9587	16.8276	16.5958
CHD1L	3	Q86WJ1	0.9966	15.3623	15.2458	15.3344	15.4099	15.2631	15.0177	15.5343	15.8128	15.5066	15.126	15.3641
CHD4	25	Q14839	1	19.3046	19.1856	19.4138	19.3573	19.4331	19.3415	19.2066	19.2786	19.3425	19.3644	19.2227
CHD6	2	Q8TD26	0.9985	14.5555	14.424	14.457	14.6055	14.6526	14.3222	14.5611	14.6599	14.6903	14.583	14.8494
CHEK1	1	O14757	0.9791	15.1985	14.9343	15.4375	15.2614	15.3973	15.0898	14.9401	15.3229	14.774	15.1598	15.4257
CHEK2	2	O96017	1	16.3289	NA	NA	NA	NA	16.3686	NA	NA	16.2905	NA	16.3106
CHERP	2	Q8IWX8	0.9998	15.7264	15.521	15.8122	15.6054	15.5666	16.1012	15.7499	15.6188	15.6509	15.881	15.7825
CHID1	6	Q9BWS9	1	16.8734	16.873	16.5187	16.5949	16.7124	16.8719	17.0664	17.0969	17.3032	17.2364	16.8887
CHML	5	P26374	1	17.1487	17.2518	17.3997	17.0885	17.1234	17.1832	17.3342	17.3762	16.9179	17.2276	17.2178
CHMP2A	1	O43633	1	16.0105	15.6692	15.4627	15.4999	NA	NA	16.4616	NA	NA	NA	16.7797
CHMP4A	2	Q9BY43	0.9979	16.3784	16.1071	15.8294	16.0954	16.7688	16.0633	16.1199	NA	16.0495	17.2853	15.9473
CHMP4B	5	Q9H444	1	19.4018	19.5807	19.6328	19.4018	19.3785	18.949	19.2444	19.4962	19.0864	18.4659	19.5047
CHMP5	2	Q9NZZ3	1	17.0264	17.0373	16.7903	NA	17.108	17.2928	17.1158	NA	16.7505	NA	17.0112
CHORDC1	9	Q9UHD1	1	18.4971	18.5787	18.6111	18.4907	18.4419	18.492	18.3945	18.4631	18.3835	18.5165	18.3571
CHP1	1	Q99653	0.9971	15.3198	NA	15.123	NA	NA	NA	15.7508	NA	15.3054	NA	15.0779
CHRAC1	3	Q9NRG0	1	16.9515	17.275	17.0357	17.0883	17.1168	16.9201	17.0996	16.6955	16.9797	16.6612	16.967
CHRNA10	1	Q9GZZ6	0.9819	14.8351	14.7043	14.273	14.8789	14.6138	14.253	15.051	15.1075	15.5654	15.108	14.7182
CHST11	1	Q9NPF2	0.9995	13.6578	13.4412	13.8568	13.7839	13.559	13.3882	13.5283	13.1391	NA	14.3219	13.6392
CHTOP	1	Q9Y3Y2	0.9964	14.2547	14.1169	14.0517	NA	NA	14.442	NA	NA	13.9606	13.7311	14.8439
CHUK	1	O15111	0.9998	17.0872	17.1628	NA	NA	NA	NA	NA	NA	17.0397	NA	NA
CIAO2B	1	Q9Y3D0	0.9943	14.2087	13.9987	14.0997	13.9221	13.9524	14.1633	14.1965	NA	14.2357	NA	14.4639
CIAPIN1	15	Q6FI81	1	19.4754	19.5247	19.3931	19.623	19.4452	19.7191	19.6117	19.2294	19.2932	19.4865	19.393
CIB1	3	Q99828	0.9998	17.1882	17.3136	17.1427	17.2754	17.2604	17.1575	17.466	17.2454	16.6886	17.3548	17.1399
CIP2A	1	Q8TCG1	1	16.7766	16.7416	16.9339	NA	NA	NA	16.8279	16.4514	NA	16.8823	17.1397
CIRBP	8	Q14011	1	20.7763	20.7645	20.8295	20.7658	20.8817	20.7635	20.7335	20.6729	20.6254	20.8667	20.7568
CISD1	2	Q9NZ45	0.9981	16.9794	16.7933	16.9356	16.7566	16.8853	17.3574	16.2995	17.0332	NA	17.2406	16.9933
CISD2	4	Q8N5K1	0.9855	17.4901	17.3316	17.6949	17.5202	17.6173	17.51	17.5506	17.4139	17.5553	17.4548	17.4261
CKAP2	3	Q8WWK9	0.9989	15.3978	15.4732	15.3674	15.3261	14.9886	15.6402	15.5733	15.5296	15.479	15.537	15.1035
CKAP5	26	Q14008	1	18.7617	18.8444	18.736	18.8937	18.7185	18.9361	18.7405	18.81	18.7869	18.8186	18.6142
CKB	46	P12277	1	21.792	21.8388	21.8761	21.7896	21.9737	21.8871	21.7263	21.6406	21.6621	21.8232	21.7073
CKS2	1	P33552	0.9991	15.1092	14.7579	14.7453	15.5218	NA	15.1253	15.2889	14.9739	NA	15.1023	15.2053
CLASP1	2	Q7Z460	0.9892	16.3864	16.4141	16.4911	16.762	16.5585	16.4683	16.0749	16.1887	16.2978	16.2161	16.2451
CLASP2	8	O75122	1	17.0947	17.2616	17.0615	17.0891	17.188	17.0548	16.9354	17.0345	16.9829	16.9682	17.1665
CLEC16A	2	Q2KHT3	0.9955	18.1351	18.0757	18.1133	18.3776	18.0089	18.1646	17.9661	17.9847	17.8065	18.4084	17.7654
CLIC1	40	O00299	1	23.1964	23.1988	23.3762	23.2795	23.2143	23.132	23.0827	23.1018	23.0905	23.34	23.173
CLIC2	1	O15247	1	16.2108	NA	NA	15.9813	16.3677	NA	NA	NA	NA	NA	NA
CLIC4	3	Q9Y696	0.9993	17.0216	16.5772	16.9959	16.8915	16.9442	16.7899	17.2525	17.2734	17.1534	17.0774	17.3313
CLINT1	2	Q14677	0.9996	16.008	15.8913	16.4484	16.1881	15.8908	15.3478	16.0117	16.0315	15.7002	15.9708	16.1636
CLK3	1	P49761	1	12.2252	12.2984	12.4141	11.8924	NA	12.6149	NA	11.947	NA	NA	11.9663
CLNS1A	2	P54105	1	16.688	16.2666	16.6419	16.1709	17.3807	16.8413	16.8195	NA	17.1499	NA	16.3662
CLPB	3	Q9H078	1	17.8957	17.6868	17.7025	18.0417	17.8546	17.8392	17.6841	18.4534	NA	NA	18.1651
CLPP	1	Q16740	0.9881	15.6251	15.4303	15.5369	15.7083	15.7522	15.6423	15.404	16.0855	15.9448	15.5198	15.6913
CLPTM1	1	O96005	0.9947	14.8968	14.8653	14.5873	15.5179	14.5351	14.7896	14.9315	14.6008	14.8033	15.2391	14.8633
CLPTM1L	2	Q96KA5	0.9993	15.9221	15.6025	15.4791	16.2681	15.456	16.2215	NA	16.2911	15.8531	15.7046	15.7785
CLPX	5	O76031	1	16.0518	16.1251	16.4371	15.8341	15.9722	16.1257	16.0767	16.0087	15.5779	15.8857	15.7252
CLTA	4	P09496	0.9946	18.4388	18.564	18.5148	18.6145	18.5549	18.6495	18.6853	18.6277	18.1131	18.2547	18.4395
CLTC	112	Q00610	1	20.8449	20.8068	20.8848	20.8516	20.8692	20.7601	20.7913	20.8829	20.8119	20.7926	20.9086
CLUH	13	O75153	1	18.2871	18.3297	18.2428	18.4992	18.1729	18.4236	18.1793	18.1696	18.2846	18.3042	18.3376
CMAS	4	Q8NFW8	0.9979	17.4169	17.9753	17.1492	17.3913	16.9025	17.3092	17.3587	17.5462	17.4655	17.1969	17.4239
CMBL	17	Q96DG6	1	21.2498	21.1558	21.2064	21.1599	21.1711	21.2266	21.3645	21.3291	21.3261	21.3439	21.4582
CMIP	3	Q8IY22	0.9995	16.954	16.9663	16.8944	16.5632	16.8263	NA	17.5474	17.1635	NA	16.777	NA
CMPK1	18	P30085	1	21.6355	21.5535	21.5387	21.6456	21.6931	21.7142	21.634	21.5097	21.6006	21.7953	21.7267
CMTR1	6	Q8N1G2	1	17.7985	17.673	17.8665	17.8864	17.6421	17.7641	17.8159	17.8624	17.9634	17.8412	17.6519
CMYA5	2	Q8N3K9	0.9818	17.259	17.1789	17.6783	17.3302	16.9368	17.2682	16.8407	17.0063	16.9255	17.4118	17.5824
CNBP	1	P62633	0.9996	13.4653	13.1135	13.5211	13.294	12.7041	13.4016	13.5929	12.6576	14.2205	13.8243	13.676
CNDP2	5	Q96KP4	1	18.4316	18.5212	18.2668	18.3424	18.4385	18.3167	18.3651	18.1454	18.5278	18.6661	18.2907
CNN2	3	Q99439	1	18.3203	18.3205	18.6115	18.4912	18.2181	18.2921	18.2828	18.4962	18.1475	18.3118	17.7918
CNOT1	17	A5YKK6	1	18.4165	18.2342	18.3964	18.2841	18.2815	18.3585	18.4009	18.389	18.2137	18.6777	18.3876
CNOT10	2	Q9H9A5	0.9987	14.4432	14.8428	14.4636	14.6852	14.4363	14.2882	14.4239	14.8141	14.0107	14.5222	14.0527
CNOT11	6	Q9UKZ1	1	17.7501	17.4365	17.683	17.6952	18.0382	17.7811	17.7933	17.675	17.943	17.6431	17.9084
CNOT3	2	O75175	1	16.2765	15.7649	16.6563	15.9575	16.5725	15.7575	16.2816	16.0125	15.8995	16.4118	16.5891
CNOT7	4	Q9UIV1	1	17.3346	17.1663	17.4955	17.4606	17.1941	17.2237	17.3424	17.3518	17.506	17.1326	17.2375
CNPY2	2	Q9Y2B0	0.9948	17.2081	16.1333	17.4686	17.0422	17.1923	17.2152	17.1966	17.5717	17.3053	16.7784	17.4734
CNTNAP3	1	Q9BZ76	0.9873	13.3814	13.3411	13.4128	13.524	13.7515	13.1216	12.9047	13.5224	13.2659	13.8077	13.3215
COASY	11	Q13057	1	17.0193	16.9618	16.8776	16.8522	16.6962	17.0889	17.1351	16.9661	17.1936	17.3198	17.3515
COG2	1	Q14746	0.9994	15.6651	NA	15.9488	NA	NA	15.1599	15.9114	NA	15.4261	NA	15.7408
COG4	2	Q9H9E3	0.9994	16.1232	16.1425	NA	16.3225	16.0707	NA	NA	16.2225	NA	15.8866	NA
COG5	1	Q9UP83	0.9803	13.9709	13.7673	14.2342	14.2444	13.8598	14.3976	14.0861	14.117	13.9186	13.9957	13.7535
COG7	3	P83436	0.9985	15.9009	15.6363	15.8953	15.8708	16.363	15.5797	16.0323	15.6468	16.1333	15.5802	16.0632
COIL	4	P38432	0.9996	17.7652	17.672	17.5136	17.9045	17.6666	17.7416	17.6071	17.8913	17.7603	17.7482	18.1816
COL18A1	1	P39060	0.9876	16.2913	15.8922	NA	NA	16.1628	NA	NA	NA	16.6961	NA	NA
COLGALT1	5	Q8NBJ5	1	16.5331	16.1657	16.4245	16.1803	16.4024	16.2948	16.8028	16.5664	16.9998	16.8353	16.814
COMMD10	1	Q9Y6G5	0.9999	13.661	13.8425	13.6237	13.6341	14.1038	13.1922	14.056	14.0337	13.3175	13.4869	13.7829
COMMD2	2	Q86X83	1	16.3659	16.708	15.9488	16.2865	16.2422	NA	16.2634	16.2183	NA	16.3619	16.5973
COMMD3	2	Q9UBI1	0.9959	16.3035	15.9925	16.5098	16.5531	16.5679	16.4016	16.2681	16.1975	15.9301	16.4776	16.3536
COMMD7	1	Q86VX2	0.9999	15.1326	15.3146	15.435	NA	15.2346	14.7454	15.5803	NA	15.3179	NA	14.5672
COMMD8	2	Q9NX08	0.9978	16.2356	16.9712	16.2201	16.0019	NA	15.8008	NA	NA	NA	NA	NA
COMT	14	P21964	1	18.2701	18.0507	17.8628	17.8401	18.2846	18.2628	18.511	18.4928	18.5461	18.344	18.5474
COMTD1	2	Q86VU5	1	17.3269	17.1818	16.6857	17.4477	18.0266	16.487	17.4713	17.2995	17.4311	17.7917	17.1836
COPA	32	P53621	1	20.1257	20.0685	20.1719	20.1473	20.0959	20.055	20.1368	20.0434	20.1931	20.1209	20.221
COPB1	30	P53618	1	20.5736	20.6447	20.3728	20.6734	20.5421	20.593	20.6185	20.5907	20.467	20.6327	20.5889
COPB2	14	P35606	1	18.6031	18.6481	18.5466	18.6031	18.7282	18.4263	18.4427	18.7512	18.8413	18.4794	18.6948
COPE	12	O14579	1	18.4357	18.4371	18.328	18.5967	18.3984	18.3712	18.738	18.4999	18.3123	18.3514	18.4464
COPG1	15	Q9Y678	1	20.207	20.4225	19.956	20.0964	20.1084	20.2411	20.0929	20.2298	20.2643	20.2874	20.2943
COPG2	10	Q9UBF2	1	19.4975	19.6031	19.593	19.4335	19.5631	19.3549	19.5679	19.4879	19.4683	19.6174	19.5687
COPS2	9	P61201	1	17.3181	17.3037	17.3908	17.131	17.6649	17.6099	17.3249	17.1305	17.3389	17.2361	16.9383
COPS4	7	Q9BT78	1	19.7855	19.9491	19.8157	19.7916	19.7683	20.0712	19.7795	19.938	19.6867	19.7521	19.6207
COPS5	10	Q92905	0.9999	17.6327	17.7992	17.6336	17.7166	17.5283	17.6175	17.5062	17.5117	17.8109	17.4499	17.638
COPS6	4	Q7L5N1	1	17.9005	18.0178	17.8594	17.9267	17.9746	18.0667	17.8379	18.1319	17.5519	17.8196	17.7231
COPS7A	3	Q9UBW8	1	20.0256	20.2945	20.0682	20.1413	20.2556	20.1544	20.2147	19.9119	19.337	20.1257	20.0014
COPS7B	5	Q9H9Q2	1	18.2039	18.0833	18.2696	18.2368	17.9474	18.2223	18.1606	18.2991	18.1671	18.3552	18.4736
COPS8	1	Q99627	0.9981	14.8397	14.5556	NA	14.4686	14.9684	14.2279	NA	14.3343	15.589	NA	15.4892
COPS9	1	Q8WXC6	1	12.2252	12.4309	12.4462	12.1092	12.5196	12.1069	12.1251	11.9408	12.6709	12.0345	12.0704
COPZ1	4	P61923	1	19.3296	19.3343	19.3514	19.1394	19.1495	19.4016	19.3624	19.7122	19.4627	19.0615	19.1901
COQ9	2	O75208	0.9988	15.5007	15.4867	15.2651	15.7946	15.5762	16.2613	15.0906	15.276	15.6223	15.5372	15.0019
CORO1B	3	Q9BR76	1	16.6454	16.0265	16.7055	16.8265	16.73	16.6989	16.63	16.8009	16.2101	16.7469	16.792
CORO1C	18	Q9ULV4	1	20.4698	20.5033	20.5254	20.3699	20.5175	20.5435	20.2982	20.4799	20.5934	20.4799	20.5182
CORO7	3	P57737	0.9986	18.6171	NA	18.1901	18.3262	NA	18.6018	NA	19.1838	18.8102	18.4627	17.8559
COTL1	1	Q14019	0.999	16.0102	NA	NA	NA	NA	NA	NA	NA	NA	NA	NA
COX4I1	2	P13073	0.9998	17.3609	17.4868	17.7953	17.2419	17.3675	17.4487	17.5643	17.6376	16.8431	17.2819	17.276
COX5A	6	P20674	1	18.7615	18.8008	19.0071	18.5662	18.9575	18.5643	18.7177	18.6631	18.9371	18.9677	18.4455
COX5B	2	P10606	0.9986	16.5627	NA	16.3033	16.8935	16.4057	16.4666	NA	16.7945	16.4621	16.6608	16.6722
COX6B1	1	P14854	0.9852	15.848	16.13	15.8047	16.2657	15.9359	15.5461	15.6513	15.4114	16.1137	15.9144	15.708
COX7A2	1	P14406	0.9959	18.2542	18.7133	NA	17.9404	NA	17.9745	NA	NA	NA	NA	NA
COX7B	1	P24311	0.9997	16.3373	16.3967	16.1389	16.4681	16.862	16.7399	17.0069	15.9374	15.7444	16.0408	15.7294
COX7C	1	P15954	0.9787	13.9901	13.6212	14.1932	13.7288	14.6768	13.9092	NA	NA	NA	13.1594	NA
COX8A	1	P10176	1	15.7685	NA	NA	NA	NA	15.7532	NA	NA	NA	NA	NA
CPNE1	4	Q99829	0.9999	17.4597	17.3881	17.3879	17.171	17.0522	16.9928	17.8564	17.8162	17.7678	17.7863	17.7259
CPNE3	2	O75131	1	16.4667	16.0481	16.5927	16.7238	16.5788	16.4381	16.7295	16.6882	16.1306	16.7427	16.1336
CPOX	14	P36551	1	17.7338	17.7895	17.598	17.4444	17.7701	17.6487	17.736	17.7225	17.8927	17.8312	17.9516
CPPED1	4	Q9BRF8	1	17.0828	17.3066	17.2509	17.0971	16.8498	16.9853	17.07	16.9741	17.0605	17.2333	16.9875
CPSF1	4	Q10570	0.9973	16.0843	15.8239	16.3236	16.0888	15.8023	16.1236	16.2073	16.2764	15.7814	16.1273	16.275
CPSF2	5	Q9P2I0	0.9986	17.8603	17.8625	17.8826	17.8962	18.1322	18.0071	17.912	17.6773	18.1352	17.541	17.4036
CPSF3	4	Q9UKF6	0.9999	17.7241	17.9818	17.8666	17.5096	17.9422	17.8849	17.5887	17.5102	17.6344	17.8396	17.4461
CPSF4	2	O95639	0.9939	16.5154	16.7423	16.7797	16.1934	16.5647	15.8209	16.5463	16.5635	16.3826	16.7335	16.4866
CPSF6	7	Q16630	1	20.1085	20.0391	20.0504	20.1134	19.9899	20.2572	20.0484	20.5177	20.0463	20.2596	20.2912
CPSF7	9	Q8N684	1	19.5226	19.4887	19.627	19.5444	19.5306	19.3901	19.3513	19.456	19.5831	19.613	19.5035
CRK	1	P46108	0.9151	12.2252	12.2332	11.7418	12.7183	12.1815	12.4913	12.1422	11.9888	12.3151	12.2637	12.3352
CRKL	23	P46109	1	19.8353	19.798	19.9245	19.7635	19.8905	19.8589	19.7378	19.8059	19.8371	19.9506	19.8611
CRNKL1	2	Q9BZJ0	0.995	16.2902	16.0572	16.348	16.429	16.3212	NA	NA	16.229	NA	16.1949	NA
CRTAP	3	O75718	0.9997	15.7166	15.8995	15.0608	15.4246	16.1187	15.6936	16.0624	15.3761	15.706	15.5538	15.4562
CRYAB	1	P02511	0.9981	13.8429	NA	NA	NA	NA	13.9979	14.2123	13.6053	13.6856	NA	NA
CRYM	1	Q14894	0.9934	12.2252	NA	NA	NA	NA	NA	NA	NA	NA	11.8854	12.4818
CRYZ	15	Q08257	1	19.1523	19.0491	19.2386	19.1936	19.1844	19.0845	19.0661	19.12	19.4134	18.8142	19.1778
CRYZL1	1	O95825	0.9866	14.8441	14.5111	15.0071	15.3898	NA	15.0646	14.8619	15.1228	14.6366	14.7591	14.6699
CS	27	O75390	1	21.0257	20.9961	20.9419	20.9164	21.0644	21.112	21.0248	21.1231	21.1108	21.0913	21.1579
CSDE1	19	O75534	1	19.558	19.8169	19.7712	19.4441	19.6814	19.737	19.3659	19.5761	19.5974	19.3308	19.3285
CSE1L	56	P55060	1	21.2342	21.2679	21.2139	21.1585	21.2105	21.2748	21.2967	21.1881	21.287	21.2494	21.3262
CSK	3	P41240	0.9989	15.4075	15.6788	15.5522	15.2525	15.4703	15.3823	15.2484	15.3237	15.4499	15.6545	15.1906
CSNK1A1	3	P48729	0.9972	16.1076	15.9541	16.0363	16.3956	16.2997	15.749	15.8258	16.1417	16.2634	16.0323	15.4665
CSNK1D	1	P48730	0.9987	13.8303	NA	13.7443	13.7862	13.9568	14.2556	NA	NA	13.463	NA	13.4588
CSNK2A1	10	P68400	1	18.349	18.4552	18.5562	18.1898	18.3482	18.2668	18.341	18.3981	18.3831	18.4116	18.0745
CSNK2A2	12	P19784	1	17.2655	17.3371	17.4205	17.2379	17.1866	17.3192	16.8824	17.2597	17.1948	17.3151	17.2237
CSNK2B	3	P67870	1	17.9686	17.7076	18.2736	18.2032	18.0526	18.1769	17.8751	17.3692	17.7626	18.2776	17.6873
CSRP1	2	P21291	0.9942	16.8249	16.8239	NA	16.8776	NA	16.6465	17.0936	NA	NA	NA	16.7655
CSTB	5	P04080	0.9999	19.3266	19.1583	18.7723	19.3346	19.1097	18.8431	19.3361	19.0742	19.2594	19.7827	19.5792
CSTF1	1	Q05048	0.9997	14.9378	NA	15.2378	14.7547	14.9473	NA	14.8577	NA	NA	15.3346	14.4206
CSTF2	9	P33240	1	18.1008	18.1819	17.928	18.2458	17.88	18.12	18.0556	17.9552	18.0497	18.0172	18.0894
CSTF2T	1	Q9H0L4	0.9998	16.4948	NA	NA	NA	NA	NA	NA	NA	NA	NA	16.4765
CSTF3	6	Q12996	0.9998	20.1967	20.3239	20.1002	19.9845	20.2416	20.3167	20.1825	20.1792	20.1192	20.3032	20.2676
CTBP1	2	Q13363	1	13.4655	13.1155	13.1866	13.1386	13.9128	13.2029	13.3545	13.5515	13.7114	13.4561	13.7257
CTCF	9	P49711	1	18.7019	18.8175	18.8271	18.7154	18.727	18.3504	18.7116	18.6333	18.7256	18.8295	18.7031
CTH	13	P32929	1	20.1078	19.3787	20.0171	19.6042	19.6783	19.7125	20.1562	20.4894	20.4338	20.4082	20.4852
CTNNA1	3	P35221	1	16.0148	16.014	15.8102	15.9616	15.9894	15.9244	15.5654	16.0532	15.9174	16.3434	16.2244
CTNNA2	2	P26232	0.9961	17.3074	NA	NA	NA	NA	NA	NA	17.3106	NA	NA	17.3615
CTNNBL1	7	Q8WYA6	1	20.4705	20.5699	20.4412	20.3745	20.4479	20.4662	20.252	20.4159	20.5428	20.4099	20.6211
CTNND1	10	O60716	1	18.4734	18.2943	18.4315	18.2093	18.382	18.3631	18.17	18.6654	18.5462	18.8625	18.3977
CTPS1	10	P17812	1	19.4818	19.1842	19.5472	19.4009	19.5114	19.6424	19.5771	19.2275	19.4387	19.4855	19.4277
CTPS2	4	Q9NRF8	1	17.0668	17.0905	16.7373	16.9868	17.0346	16.8605	17.253	16.9047	17.0332	17.2759	17.6524
CTR9	1	Q6PD62	0.9805	14.3756	14.4863	14.7456	14.49	14.285	14.8776	14.5787	14.1106	13.6585	14.8354	13.4705
CTSA	4	P10619	0.9988	16.8368	16.7565	16.8465	16.7514	16.1776	16.576	16.9354	17.2125	16.5729	16.1716	17.1283
CTSB	3	P07858	0.9976	16.4973	16.2761	16.4637	16.7547	16.5054	16.0127	16.6645	16.4425	16.4941	16.614	16.6967
CTSC	3	P53634	1	16.5385	16.261	16.7923	16.6672	16.1606	16.7157	16.1774	16.3781	16.4734	17.062	16.4033
CTSD	8	P07339	1	17.8353	17.7173	17.5324	17.5718	17.8906	17.5976	17.7635	17.9496	17.9459	17.9525	17.892
CTTN	4	Q14247	1	17.9206	17.8797	18.0683	17.9723	17.781	17.4325	17.9442	18.14	18.1758	18.0968	18.0911
CUL1	18	Q13616	1	19.7314	19.7084	19.6499	19.7095	19.6289	19.8365	19.7081	19.7059	19.7285	19.7168	19.8231
CUL2	5	Q13617	1	17.9067	17.7951	17.8588	17.975	18.0719	17.5135	18.2308	17.7682	17.8946	18.0717	17.8633
CUL3	7	Q13618	1	19.2352	19.4441	19.1736	19.2599	19.276	19.1581	19.1653	19.3152	19.4813	19.2758	18.8813
CUL4A	16	Q13619	1	17.9772	17.9861	18.0644	18.1525	18.1068	17.9919	17.9074	17.9982	17.9555	17.7533	18.0506
CUL4B	3	Q13620	1	16.6599	16.6087	17.1269	16.6754	16.9939	16.8192	16.6564	16.2039	16.2493	16.427	16.5954
CUL5	10	Q93034	1	17.5699	17.3428	17.3679	17.4292	17.4943	17.5844	17.5081	17.5086	17.5886	17.7279	17.7118
CUSTOS	2	Q96C57	1	16.9107	NA	16.8056	16.6895	17.118	16.6825	16.8045	17.2298	16.9506	17.2058	16.4232
CUTA	6	O60888	1	17.4354	17.3085	17.3796	17.4938	17.3855	17.6062	17.4122	17.5493	17.4009	17.4707	17.1381
CUX1	2	P39880	1	13.6052	13.7904	13.5249	13.7194	13.4508	13.8974	NA	13.7984	13.3345	NA	13.3381
CWC15	2	Q9P013	0.9993	15.1067	15.2834	15.1465	15.0171	14.8845	15.1013	15.6399	15.1671	15.2896	15.1817	14.9199
CWC22	2	Q9HCG8	1	16.987	16.9585	16.8309	17.2353	17.1349	17.4226	16.7514	17.0981	16.956	16.5185	17.3831
CWC27	5	Q6UX04	0.9994	16.243	16.1747	16.0946	16.0868	16.2171	16.1409	16.1712	16.4201	16.3847	16.4891	16.2231
CWF19L1	2	Q69YN2	0.9984	14.8855	14.7807	15.1264	15.0898	NA	15.1969	14.7029	14.9263	14.7106	14.8351	NA
CYB5B	3	O43169	1	17.4211	NA	17.2042	17.4034	17.4985	17.4587	17.1948	17.5043	18.0826	17.2323	17.3108
CYB5R1	1	Q9UHQ9	0.9983	13.0212	12.6856	13.3468	12.6903	NA	NA	NA	12.8648	13.0098	13.0455	13.4873
CYB5R3	6	P00387	0.9999	18.3085	18.3733	17.7109	18.3911	18.225	18.243	18.3512	18.448	18.4716	18.2241	18.5589
CYB5R4	1	Q7L1T6	0.9988	13.8806	13.6932	NA	NA	NA	13.7506	NA	NA	14.3347	NA	14.0213
CYC1	7	P08574	0.9999	18.0228	17.5161	17.7462	18.0342	18.0098	18.1648	18.0107	18.1825	17.9873	18.1618	18.2259
CYCS	14	P99999	1	19.7306	19.9181	19.6413	19.5663	19.5204	19.6349	19.7936	19.7186	20.2107	19.6906	19.6992
CYFIP1	7	Q7L576	1	18.1807	18.4604	18.1555	17.9545	18.2323	18.229	18.0311	18.4047	18.2442	18.062	18.2606
CYP20A1	1	Q6UW02	0.9811	14.1673	NA	14.8345	13.734	14.0842	13.8429	14.1392	14.3301	14.2181	13.9626	14.0622
CYP51A1	1	Q16850	0.9915	12.2252	11.951	12.3971	12.7284	12.5069	12.4071	11.4408	11.4048	12.5032	12.6604	12.1637
CYRIB	4	Q9NUQ9	1	16.461	15.8971	16.0339	16.5143	16.6811	16.4524	16.4416	16.7548	15.9542	16.6196	16.7261
CYSTM1	1	Q9H1C7	0.9656	16.1954	15.9822	NA	16.2867	NA	NA	15.9217	16.8719	16.2537	15.8343	NA
CZIB	2	Q9NWV4	0.9989	15.4208	15.4351	15.4847	15.3789	15.3599	15.6099	15.5071	15.425	NA	15.01	15.1137
DAAM1	1	Q9Y4D1	1	14.7467	14.7251	NA	NA	14.7618	14.7032	NA	NA	14.5762	14.9176	NA
DAD1	1	P61803	0.9985	15.9232	NA	NA	NA	NA	NA	NA	NA	NA	15.9232	NA
DAP3	13	P51398	1	19.9591	20.025	19.8806	20.0397	19.9836	20.0145	19.8883	19.7363	20.066	20.0518	19.9405
DARS1	12	P14868	1	19.5626	19.7106	19.4489	19.4884	19.5291	19.5638	19.4849	19.4737	19.5197	19.4303	19.6529
DARS2	4	Q6PI48	0.9998	17.4815	17.3838	17.4427	17.6312	17.5384	16.9994	17.7026	17.9054	17.558	17.4449	17.4213
DAZAP1	10	Q96EP5	0.9999	18.7086	18.6489	18.7606	18.7982	18.8363	18.8105	18.7195	18.6136	18.7798	18.9301	18.7648
DBN1	7	Q16643	1	19.0304	18.9195	18.9557	18.8983	18.9805	19.0528	19.1712	19.0944	19.2821	19.2991	19.2091
DBNL	5	Q9UJU6	0.9994	17.0806	17.0368	17.324	17.0189	17.0255	16.9484	16.9038	16.9821	17.2339	16.9921	17.0162
DBR1	1	Q9UK59	0.9777	15.4821	15.2815	NA	NA	15.6266	NA	NA	NA	NA	NA	NA
DBT	1	P11182	0.9964	14.03	NA	13.8734	NA	NA	NA	14.007	13.8075	NA	NA	14.5539
DCAF1	3	Q9Y4B6	1	16.3791	16.2809	16.6998	16.1849	16.4058	16.241	16.7801	16.0241	16.5297	16.3434	16.7088
DCAF13	1	Q9NV06	0.9916	14.8372	NA	NA	NA	NA	14.7516	NA	15.0946	15.1156	NA	NA
DCAF16	1	Q9NXF7	0.9961	13.9828	13.574	13.7997	14.4407	13.4738	14.1139	14.5858	13.752	14.4341	13.8773	13.7841
DCAF7	2	P61962	0.9984	16.0086	16.1551	16.244	15.7561	15.731	15.7009	16.0267	15.7127	16.0476	16.1319	16.4248
DCK	2	P27707	1	18.5482	18.9057	18.503	18.2455	18.5038	18.3191	18.662	18.5191	18.4573	18.693	18.6219
DCP1A	2	Q9NPI6	0.9856	15.7648	16.0822	15.5551	15.7775	NA	15.7229	NA	15.6315	15.8062	15.5345	15.6396
DCPS	2	Q96C86	0.9996	16.0251	15.7441	15.9915	15.8365	16.3111	15.8463	16.3048	16.257	16.1494	16.0484	16.199
DCTD	1	P32321	0.9975	15.5289	NA	15.5515	15.5233	NA	15.679	15.6312	NA	NA	NA	15.2169
DCTN1	4	Q14203	1	17.9067	17.9883	17.594	17.8825	17.9726	17.9365	17.8845	17.7661	18.1116	17.9045	17.7138
DCTN2	8	Q13561	1	18.4511	18.9043	18.5801	18.4133	18.502	18.326	18.4086	18.1018	18.4913	18.4511	18.2231
DCTN3	2	O75935	0.9971	16.2955	16.241	16.6557	15.7624	15.9926	16.3163	16.0686	15.8249	16.2571	17.0842	16.4625
DCTN4	1	Q9UJW0	0.9985	13.4017	NA	13.2984	NA	13.4533	13.5122	NA	13.1701	13.6804	NA	NA
DCTN5	1	Q9BTE1	1	13.8725	14.1565	13.4759	14.2656	13.9298	14.3585	13.8373	13.2696	12.9654	14.0607	NA
DCTPP1	2	Q9H773	0.9991	15.2774	15.2329	15.6526	14.7575	15.4143	15.2017	15.7532	15.4595	15.1322	15.2951	14.928
DCUN1D1	3	Q96GG9	0.9989	16.7345	16.831	16.7552	16.841	16.1948	16.4668	16.9677	17.3587	16.9207	17.1563	16.157
DCUN1D5	3	Q9BTE7	0.9975	17.1475	17.3377	16.7894	17.054	17.2262	17.2517	16.9	16.8039	17.5593	17.0116	17.0276
DCXR	7	Q7Z4W1	1	18.8775	19.0537	18.8771	18.7253	19.0852	19.1126	18.6664	18.8247	18.6915	18.9666	18.947
DDAH2	6	O95865	1	18.21	18.0636	18.0715	18.2486	18.0862	18.2826	18.5887	18.2575	17.9074	18.1445	18.2098
DDB1	55	Q16531	1	19.5941	19.5792	19.6469	19.6915	19.6576	19.6026	19.5652	19.6737	19.5378	19.6443	19.5963
DDI2	6	Q5TDH0	1	17.6888	17.6101	17.9074	17.8532	17.5283	17.7503	17.4441	17.3646	17.8164	17.5598	17.8299
DDOST	20	P39656	1	19.8385	19.945	19.7128	19.7511	19.7035	19.785	19.9082	19.9228	19.723	19.8617	19.8544
DDRGK1	4	Q96HY6	1	17.3959	17.5088	17.3949	17.2186	17.4392	17.3903	17.0926	17.5551	17.505	17.5672	17.5002
DDT	4	P30046	0.9996	17.8333	17.8587	18.0936	17.5744	17.1753	18.0489	17.6899	17.9086	17.9284	18.1949	17.8201
DDX1	25	Q92499	1	20.7231	20.7029	20.8025	20.6363	20.5896	20.5662	20.5431	20.7834	20.849	20.8101	20.7677
DDX10	7	Q13206	1	17.1191	17.0299	17.1704	17.4833	16.9375	17.2059	17.1026	17.161	17.1641	17.0599	17.1911
DDX17	12	Q92841	1	19.9996	19.7778	19.9807	19.9391	20.0514	19.8724	19.9644	20.0182	20.2639	20.2258	19.9452
DDX18	12	Q9NVP1	1	18.5812	18.7036	18.7173	18.7937	18.5322	18.616	18.2877	18.7145	18.7481	18.4742	18.5602
DDX19B	8	Q9UMR2	1	18.9416	18.7976	18.7996	19.1502	18.9787	19.0658	18.701	19.0021	19.3451	18.8283	18.975
DDX20	8	Q9UHI6	1	17.6089	17.8547	17.4358	17.5178	17.7505	17.9616	17.5265	17.2778	17.463	17.184	17.7687
DDX21	56	Q9NR30	1	20.8164	20.8293	20.988	20.9458	20.855	20.8032	20.7547	20.8697	20.7517	20.6403	20.6709
DDX23	7	Q9BUQ8	1	17.3609	17.4979	17.254	17.2765	17.5902	17.1473	17.2644	17.2643	17.0811	17.4771	17.2315
DDX24	7	Q9GZR7	1	17.8403	17.8874	18.0708	17.6533	17.5386	18.1769	17.7056	17.8562	18.0684	17.6343	17.7262
DDX27	3	Q96GQ7	0.9999	17.0763	17.1502	16.68	16.8582	17.6773	17.2556	16.9212	16.8279	17.1047	17.2275	16.884
DDX28	3	Q9NUL7	1	17.0909	17.1033	NA	17.1572	NA	17.018	NA	17.2973	16.8767	NA	NA
DDX31	2	Q9H8H2	0.9995	15.2409	15.2418	15.1811	15.7852	14.4182	15.0584	15.7416	15.3632	14.9603	NA	14.9015
DDX39A	33	O00148	1	22.4099	22.5682	22.4579	22.4303	22.4419	22.4285	22.4498	22.3005	22.3667	22.4615	22.3881
DDX39B	16	Q13838	1	19.5104	19.5682	19.4713	19.0226	19.4804	19.3532	19.5162	19.5433	19.5065	19.5092	19.5425
DDX3X	32	O00571	1	21.1653	21.2922	21.2104	21.277	21.254	21.2638	21.1623	21.0319	21.0054	21.1229	20.9845
DDX41	1	Q9UJV9	0.9871	13.0608	12.9362	12.8832	NA	12.5005	13.3015	13.1636	12.879	NA	13.5916	13.0317
DDX42	15	Q86XP3	1	18.135	18.1017	18.1578	18.3001	18.0852	18.1887	18.1379	18.1101	18.0829	18.1833	17.9874
DDX46	13	Q7L014	1	18.5326	18.6587	18.8191	18.6921	18.5268	18.3253	18.4953	18.5083	18.5259	18.2762	18.4434
DDX47	5	Q9H0S4	0.9983	17.9223	17.8445	18.1189	18.4635	18.0518	17.612	17.8004	17.9232	17.5443	17.8002	17.7087
DDX49	4	Q9Y6V7	0.9998	17.1219	17.1258	17.0484	16.9915	16.9222	17.2672	17.3012	17.6021	16.7888	17.2842	16.956
DDX5	38	P17844	1	21.5142	21.525	21.5627	21.581	21.4769	21.6321	21.545	21.6361	21.5616	21.4514	21.478
DDX50	11	Q9BQ39	0.9996	19.0547	18.8188	19.296	19.3105	19.1071	19.2067	19.1206	18.9392	18.992	18.5337	18.7817
DDX51	2	Q8N8A6	0.9997	17.3939	17.0763	17.4666	16.6556	17.5445	17.2788	17.3568	17.4597	17.3101	17.5915	17.7652
DDX52	2	Q9Y2R4	0.9995	16.5996	16.6826	16.6001	16.7556	16.0695	16.4156	16.7274	NA	16.8501	16.4341	16.8053
DDX54	5	Q8TDD1	1	17.6807	17.7315	17.4893	17.7652	17.4825	17.4291	17.7934	17.915	17.5942	17.5232	17.8611
DDX55	1	Q8NHQ9	0.9994	14.2994	14.1203	NA	14.8654	14.082	14.4827	14.4486	14.2032	NA	NA	13.7805
DDX56	7	Q9NY93	1	16.6908	16.8203	16.6957	17.0438	16.6387	16.6606	16.6417	16.7705	16.4875	16.4424	16.1627
DDX6	16	P26196	1	18.4422	18.1347	18.4165	18.5045	18.4667	18.6133	18.4516	18.3785	18.198	18.427	18.6056
DECR1	6	Q16698	1	17.14	16.8577	17.0505	17.2273	17.1523	17.035	16.8938	17.0369	17.3606	17.3035	17.4567
DEK	10	P35659	1	18.0954	17.8775	17.812	17.9763	18.1399	18.0403	18.016	18.0715	17.9048	18.3845	18.0707
DENR	1	O43583	0.9966	16.7433	16.15	16.7906	16.9067	17.08	16.9132	16.6154	16.9301	16.8928	16.569	16.4403
DESI1	1	Q6ICB0	0.9857	13.7791	13.6384	14.1431	14.2402	13.1141	13.2948	13.4972	13.6257	13.9343	14.1204	14.3119
DFFA	4	O00273	1	17.6247	17.3573	17.4566	17.6383	17.603	17.3248	18.1902	17.4858	17.6103	17.7088	17.3871
DGAT1	1	O75907	0.9996	16.1858	NA	NA	NA	16.1447	NA	NA	NA	NA	NA	NA
DGCR8	1	Q8WYQ5	0.9864	15.4563	NA	NA	NA	15.5857	NA	NA	NA	NA	NA	15.2445
DHCR7	3	Q9UBM7	1	17.0721	16.8949	16.9075	17.1651	17.2764	17.1693	16.9229	16.9657	17.3764	17.2017	17.0679
DHFR	8	P00374	1	18.3892	18.1994	18.2112	18.2972	18.5616	18.5091	18.6211	18.338	18.4411	18.4631	18.3689
DHODH	2	Q02127	0.999	16.0265	16.3097	16.1152	16.0829	15.5896	15.4545	16.1327	15.514	16.1353	16.2781	16.4327
DHPS	4	P49366	1	17.3356	17.0803	17.5321	17.2963	17.3633	17.0989	17.5968	17.6542	17.5292	17.3288	17.4318
DHRS7	3	Q9Y394	1	17.2971	17.4196	17.1727	16.6383	17.256	16.9661	17.5954	16.8671	17.8093	17.6857	17.4703
DHX15	23	O43143	1	18.782	18.8825	18.9015	18.8383	18.8027	18.8198	18.6764	18.7682	18.7528	18.767	18.5775
DHX16	10	O60231	1	17.9716	18.2332	17.8226	17.9807	17.873	17.9337	18.1935	18.2187	18.0039	17.9451	17.8702
DHX29	6	Q7Z478	0.9993	17.4992	17.5999	17.4042	17.5719	17.5177	17.6411	17.5166	16.9273	17.4097	17.6315	17.6366
DHX30	21	Q7L2E3	1	20.7983	20.9144	21.0148	20.8992	20.7276	20.8816	20.712	20.7282	20.577	20.7537	20.713
DHX36	7	Q9H2U1	1	16.9687	17.367	16.5297	17.0042	17.1182	17.1541	17.1241	16.8279	16.9568	16.7429	16.9949
DHX38	4	Q92620	0.9997	16.0816	16.0145	15.8606	15.8517	16.3169	16.3128	16.2145	16.1206	16.1181	15.7609	16.0533
DHX40	1	Q8IX18	0.9999	14.3672	14.4173	NA	NA	14.7862	NA	14.1139	NA	NA	14.3662	14.0758
DHX57	3	Q6P158	0.9999	16.3349	16.2075	15.8598	16.7321	16.3421	16.0325	15.9749	16.4519	16.5509	16.3009	16.7215
DHX8	1	Q14562	0.9878	13.771	14.139	13.5586	13.2759	13.2967	NA	14.278	NA	14.1764	NA	13.3178
DHX9	81	Q08211	1	22.5593	22.7896	22.5932	22.5208	22.6044	22.6087	22.5352	22.4722	22.496	22.3799	22.5885
DIABLO	4	Q9NR28	1	17.9816	17.8808	18.128	18.077	17.8604	18.0775	18.0418	18.1167	17.9194	17.9565	17.776
DIAPH1	70	O60610	1	21.2608	21.4341	21.3756	21.3542	21.4336	21.2582	21.1627	21.2074	21.2076	21.2331	21.0949
DIAPH3	1	Q9NSV4	1	12.2252	12.3489	12.6485	12.3463	11.9255	12.2698	11.3595	12.5323	12.6616	12.0089	12.3309
DICER1	2	Q9UPY3	0.9906	15.1273	15.1701	15.5895	15.5953	15.3785	14.7985	15.1038	NA	14.5321	14.7336	14.9069
DIDO1	1	Q9BTC0	0.9989	14.0234	13.8645	14.0094	NA	14.1737	NA	NA	13.66	NA	NA	14.2453
DIMT1	1	Q9UNQ2	0.9841	13.0181	13.2618	12.8951	12.6154	12.8056	12.9868	NA	13.1715	13.4389	12.6544	13.0906
DIS3	11	Q9Y2L1	1	18.5056	18.4805	18.6004	18.3143	18.4903	18.3687	18.4242	18.5327	18.4999	18.495	18.7553
DKC1	9	O60832	0.9999	17.0046	16.9317	16.8768	17.2118	17.0283	16.7907	16.913	16.8638	17.1091	17.3751	17.1024
DLAT	26	P10515	1	19.7455	19.7574	19.7776	19.5051	19.7593	19.7676	19.6718	19.737	19.8436	19.77	19.8063
DLD	34	P09622	1	20.1638	20.033	20.0105	20.1506	20.0415	20.1486	20.2147	20.2412	20.2892	20.2177	20.3286
DLG1	1	Q12959	0.9983	13.0759	13.9402	13.3508	12.7035	13.3798	NA	12.9689	12.5627	12.3493	NA	13.0272
DLGAP5	3	Q15398	0.9999	15.8279	15.7428	16.0888	15.9661	15.7695	15.6348	15.712	15.9794	15.8237	15.8265	15.4365
DLST	5	P36957	1	18.8893	18.8781	18.7071	18.7383	18.853	18.7918	19.1467	18.8397	18.7884	18.9732	18.9581
DMAC1	1	Q96GE9	0.9818	13.4274	13.5671	13.128	13.234	13.8575	NA	13.2332	NA	NA	NA	13.3795
DMAP1	2	Q9NPF5	0.9961	15.1808	15.0018	15.3976	NA	15.2413	14.8869	NA	NA	15.3044	NA	15.1498
DMXL1	1	Q9Y485	0.9907	13.5827	NA	13.419	13.0219	14.1191	13.3766	13.3981	13.518	13.7	14.0358	13.3316
DNA2	1	P51530	0.9974	15.2498	NA	NA	NA	NA	NA	NA	NA	15.2685	NA	NA
DNAAF10	1	Q96MX6	0.9998	13.2209	NA	12.9253	NA	13.0503	13.8916	13.1061	12.992	12.9304	13.0877	13.5079
DNAAF2	1	Q9NVR5	1	14.8518	NA	NA	14.6761	15.2412	14.5644	14.6905	NA	14.6162	NA	NA
DNAAF5	9	Q86Y56	1	18.7803	19.1165	19.0073	18.5841	18.8577	18.973	18.5829	18.6258	18.7458	18.8964	18.795
DNAH2	1	Q9P225	0.9672	15.8559	16.3199	15.637	16.2555	NA	NA	15.5336	NA	NA	NA	NA
DNAJA1	11	P31689	1	19.756	20.1963	19.8757	19.9368	19.7844	19.704	19.7466	19.8017	19.7013	19.5053	19.2566
DNAJA2	12	O60884	1	20.6398	20.7058	20.7256	20.6076	20.6218	20.7055	20.5122	20.5388	20.8607	20.4795	20.5542
DNAJA3	2	Q96EY1	1	17.3273	17.4891	17.4507	17.3981	17.2269	17.1472	17.1912	17.3413	17.3052	17.4992	16.8396
DNAJB1	7	P25685	1	19.5639	19.3644	19.4138	19.4469	19.3821	19.5997	19.8122	19.7254	19.8208	19.6712	19.7184
DNAJB11	5	Q9UBS4	1	17.9007	17.8587	17.6028	17.9731	17.7955	17.9787	18.0966	17.899	17.9214	17.9656	17.5082
DNAJB4	1	Q9UDY4	0.9987	13.7951	13.6022	14.2921	13.3047	13.9258	13.5644	14.3334	13.9116	13.6885	13.6985	NA
DNAJB6	4	O75190	0.9997	17.5744	17.656	17.4624	17.4911	17.7019	17.5508	17.8027	17.5874	17.5552	17.4343	17.6182
DNAJC11	3	Q9NVH1	1	17.5374	17.448	17.6638	17.6546	17.3735	17.9376	17.49	17.3291	17.4951	17.5797	17.7041
DNAJC13	1	O75165	0.9703	12.975	12.7532	12.3037	13.3358	13.2664	13.0505	NA	12.8594	NA	NA	NA
DNAJC2	2	Q99543	0.9971	16.7771	16.9048	17.0718	16.8348	16.3924	16.6551	16.8052	17.0315	16.8156	16.6283	16.2919
DNAJC21	4	Q5F1R6	0.9998	17.4231	17.1205	17.9789	17.7481	17.2434	17.4265	17.1212	17.4695	16.8598	NA	17.2112
DNAJC5	1	Q9H3Z4	0.9985	13.7172	14.0222	13.6155	NA	14.0354	13.2256	13.6577	13.334	13.6185	13.7416	14.1701
DNAJC6	1	O75061	0.9925	14.7367	14.8087	14.7942	NA	NA	NA	15.1372	NA	14.4855	14.6996	14.4572
DNAJC7	9	Q99615	1	18.0509	18.2507	18.0533	17.8553	18.3222	17.9309	18.1151	18.1847	18.0244	17.8787	18.2148
DNAJC8	8	O75937	1	19.5031	19.4829	19.5181	19.6182	19.5451	19.2026	19.6014	19.4351	19.3884	19.5754	19.6287
DNAJC9	7	Q8WXX5	0.9999	17.7356	17.7342	17.8168	17.8553	17.9563	17.7602	17.8811	17.9328	17.6352	17.9353	17.6329
DNM1L	22	O00429	1	19.1957	19.1444	19.0036	19.0878	19.1862	19.3029	19.1825	19.3404	19.2826	19.1823	19.226
DNM2	13	P50570	1	19.0375	19.1689	18.8259	19.0588	19.1402	18.9615	19.0535	18.9635	19.2467	18.993	19.2435
DNMT1	21	P26358	1	19.1051	19.0986	19.234	19.2189	19.1271	19.0171	19.105	19.0776	18.9108	19.0732	18.8061
DNPEP	4	Q9ULA0	0.9997	17.0944	16.8133	17.1428	17.7202	17.1025	16.5318	17.5924	17.0315	17.303	17.1213	17.0195
DNPH1	5	O43598	1	19.1987	18.9723	19.0537	19.1792	19.2314	18.955	19.4522	19.3625	19.146	19.278	19.1998
DNTTIP2	3	Q5QJE6	0.9955	17.1208	17.4649	17.4263	17.2345	17.5035	16.9661	16.4715	16.7864	16.7188	17.0571	16.5245
DOCK11	1	Q5JSL3	0.9707	13.511	13.841	13.3921	14.0758	13.2789	12.8805	13.7143	NA	13.0651	13.4412	13.4229
DOCK2	1	Q92608	0.9637	14.8104	14.473	14.9323	15.3594	14.5802	14.6976	14.8784	14.8786	14.7872	14.8354	14.8811
DOCK8	4	Q8NF50	1	17.7385	17.8438	17.6567	17.3378	17.9111	18.2161	17.8188	17.5572	17.5254	17.8088	17.5006
DOHH	2	Q9BU89	1	18.4807	18.3976	18.2553	18.8079	18.4922	18.4917	18.5126	18.6882	18.2039	18.6497	18.3926
DOK2	1	O60496	0.9993	19.1131	19.0593	19.2108	18.5938	18.8366	20.0516	18.9573	NA	18.5351	NA	19.1637
DOLPP1	2	Q86YN1	1	18.7377	18.5867	19.0042	18.7549	18.2561	18.315	18.3986	18.5503	19.2212	19.0849	18.8209
DPCD	2	Q9BVM2	0.9977	15.2876	NA	15.1497	14.9899	15.0977	15.3315	15.5922	15.6875	15.4299	14.7719	15.2489
DPF2	2	Q92785	1	15.1083	14.3201	14.6975	15.4146	15.2811	15.1523	15.0359	14.9334	14.9334	15.2568	14.9323
DPH1	1	Q9BZG8	0.9927	16.0695	16.0818	NA	NA	NA	NA	NA	NA	NA	NA	NA
DPH2	2	Q9BQC3	0.9998	17.4549	NA	17.3662	17.4549	NA	NA	NA	NA	NA	NA	NA
DPH5	5	Q9H2P9	1	19.6785	19.9239	19.5713	19.6785	20.2315	19.3207	19.8838	19.9901	19.16	19.6422	19.3663
DPM1	8	O60762	1	19.4536	19.3974	19.496	19.291	19.4474	19.123	19.1652	19.4395	19.6928	19.364	19.8686
DPP3	17	Q9NY33	1	20.3071	20.3886	20.2523	20.3155	20.2232	20.1642	20.3399	20.263	20.2198	20.5417	20.5004
DPP7	2	Q9UHL4	1	16.7576	16.765	16.5228	16.9142	16.5603	16.1898	16.8391	16.5067	17.193	16.863	17.3687
DPY30	4	Q9C005	1	16.9006	17.3464	17.038	16.6216	17.087	17.0813	16.9703	16.4561	17.0268	16.8917	16.5471
DPYSL2	1	Q16555	1	14.9056	14.5925	NA	NA	15.5552	14.8838	15.1478	14.7867	NA	14.7373	14.4604
DR1	1	Q01658	0.9999	15.2083	15.3697	15.2277	14.9731	15.5054	14.7578	15.5024	15.5851	15.0641	14.9858	15.5129
DRAP1	3	Q14919	1	20.5413	20.6738	20.5474	20.3866	20.5965	20.539	20.6462	20.5827	20.6058	20.658	20.6109
DRG1	7	Q9Y295	1	19.6047	19.7881	19.5181	19.7203	19.6228	19.6554	19.5395	19.4243	19.4853	19.7943	19.5137
DRG2	5	P55039	1	17.0632	17.0838	16.8732	17.323	17.0953	16.9427	17.0276	17.1336	16.9785	16.9869	17.1408
DROSHA	1	Q9NRR4	0.9838	12.6708	12.4015	12.8365	12.6226	12.391	12.8169	12.7114	13.0215	12.9453	12.6056	12.5277
DST	1	Q03001	0.977	14.68	15.1613	14.9884	14.4964	14.7639	14.7199	14.1598	14.3809	14.8687	NA	NA
DSTN	10	P60981	1	19.1549	19.2312	19.2978	18.9355	19.3204	19.3356	18.8784	19.0436	19.1508	19.1237	19.2069
DTL	1	Q9NZJ0	0.9999	14.1745	NA	13.6437	14.4044	NA	NA	NA	14.0777	NA	14.4448	NA
DTYMK	5	P23919	0.9999	17.159	16.796	16.8444	16.8967	17.6336	16.8894	16.932	17.0549	17.486	17.4402	17.365
DUS1L	2	Q6P1R4	0.998	15.1282	15.201	15.1444	15.5403	15.5312	15.2798	14.9824	14.9377	14.7552	14.8568	14.945
DUS3L	1	Q96G46	0.9808	13.4199	13.5274	13.1702	13.6058	13.5194	13.5393	13.8566	13.459	13.2891	13.5807	13.6581
DUSP12	2	Q9UNI6	0.999	16.0038	15.894	15.6644	NA	NA	16.2054	16.126	15.5829	16.4781	NA	NA
DUT	9	P33316	1	18.999	19.3316	18.9928	18.998	19.1692	18.9363	19.0683	18.3668	19.0971	18.8583	19.0164
DVL2	1	O14641	0.9988	15.0792	NA	15.1515	NA	NA	NA	NA	NA	NA	NA	14.8796
DYM	1	Q7RTS9	0.9994	12.2252	NA	NA	NA	NA	12.21	NA	NA	NA	NA	NA
DYNC1H1	125	Q14204	1	21.8664	21.8014	21.8768	21.9578	21.921	21.8961	21.8392	21.8513	21.857	21.9049	21.8814
DYNC1I2	4	Q13409	0.9994	17.3382	17.4292	17.2483	17.242	17.4092	17.3535	17.404	17.7213	17.0389	16.8946	17.5612
DYNC1LI1	11	Q9Y6G9	1	17.9938	18.0161	17.9506	18.0938	18.0606	17.8808	18.1184	18.049	17.9784	18.1497	17.841
DYNC1LI2	5	O43237	1	18.0637	17.8364	17.8876	17.9625	18.3304	18.7666	18.0741	18.1415	17.8417	17.8983	17.9346
DYNC2I2	1	Q96EX3	0.9852	13.7612	13.3609	14.1717	13.2277	NA	14.3227	14.3151	NA	NA	NA	13.0966
DYNLL1	1	P63167	0.9991	18.8807	19.4229	18.2486	NA	18.8999	18.6759	NA	NA	NA	NA	18.7889
DYNLL2	1	Q96FJ2	0.975	18.6579	18.8467	18.9608	18.549	18.4365	18.2961	18.3831	18.7686	19.0241	18.5094	18.396
DYNLRB1	1	Q9NP97	0.9986	19.4786	NA	NA	NA	NA	NA	NA	NA	19.4974	NA	NA
DYNLT1	5	P63172	1	17.6062	17.8422	17.4556	17.6969	17.2377	17.4416	17.7058	17.583	17.8114	17.5455	17.6136
DYRK1A	1	Q13627	0.9862	13.7443	13.9594	13.8045	14.0018	13.9906	13.8204	12.9686	13.1127	13.9865	13.9437	13.9146
EBNA1BP2	2	Q99848	0.9897	19.5836	19.7266	19.6384	19.9514	19.584	19.5548	19.4368	19.4051	20.0112	19.5203	19.4417
ECD	4	O95905	1	22.0166	21.7552	21.8124	21.9583	21.8847	22.1807	22.3111	22.0706	21.8864	22.2354	22.1789
ECH1	8	Q13011	1	20.1234	19.9161	19.9942	19.8202	19.7545	19.8741	19.9188	20.174	20.3986	20.6596	20.5445
ECHDC1	4	Q9NTX5	0.9986	16.0317	15.9113	15.8917	15.5879	16.7696	16.0251	16.012	15.7421	15.9078	16.1722	16.0469
ECHS1	6	P30084	1	18.5748	18.1676	18.8332	18.0935	18.3758	18.6016	18.7796	18.7976	18.6778	18.4348	18.8348
ECI1	4	P42126	1	17.4011	17.3449	17.5193	17.4749	17.3017	17.377	17.0766	17.599	17.3881	16.9644	17.2701
ECI2	11	O75521	1	19.9068	19.9822	19.822	20.052	19.9283	19.9883	19.7879	19.9489	20.1344	19.799	19.8678
ECPAS	28	Q5VYK3	1	19.5232	19.6422	19.6047	19.4825	19.5674	19.4257	19.496	19.4586	19.5032	19.5951	19.6718
ECSIT	2	Q9BQ95	0.9982	17.1596	17.2408	NA	NA	NA	NA	NA	NA	NA	NA	16.9887
EDC3	3	Q96F86	1	16.7964	16.9908	16.5119	16.7196	16.8415	16.9866	16.9518	16.8036	16.4727	16.7804	17.1718
EDC4	22	Q6P2E9	1	18.3765	18.4221	18.5482	18.4416	18.3559	18.1934	18.4705	18.3236	18.502	18.3616	18.2929
EDF1	2	O60869	0.9948	15.972	16.3064	15.5622	16.1733	16.008	15.8303	15.8044	15.8731	16.1345	15.783	16.0665
EEA1	4	Q15075	0.9975	15.4656	14.9732	15.5961	15.4775	15.422	15.6279	15.8228	15.4038	15.48	15.4778	15.51
EED	2	O75530	1	15.0755	15.373	14.7372	14.7837	15.2266	14.9631	15.3142	15.2372	14.8215	14.8453	15.0051
EEF1A1	167	P68104	1	24.3877	24.4297	24.5409	24.4448	24.2884	24.36	24.4008	24.4659	24.4448	24.3289	24.2712
EEF1A2	6	Q05639	1	17.5513	17.5284	18.0213	18.012	17.6533	17.7155	16.8495	17.2096	17.2525	16.6253	17.2016
EEF1AKMT2	1	Q5JPI9	0.9929	12.2252	12.6532	12.1986	12.3671	11.9406	12.1072	12.1272	11.9476	NA	12.3494	12.2269
EEF1B2	27	P24534	1	21.194	21.1935	21.4757	21.3715	21.2025	21.2417	21.1168	21.2777	21.1415	21.0199	21.0553
EEF1D	15	P29692	1	20.0411	20.0829	20.182	19.9653	20.0122	20.2527	20.1183	19.708	19.7754	19.8889	19.8684
EEF1E1	11	O43324	1	18.7788	18.7848	18.701	18.9523	18.6494	18.8614	18.7888	18.7995	18.7142	18.7244	18.8102
EEF1G	30	P26641	1	23.7719	23.8948	23.866	23.8306	23.7348	23.8534	23.7906	23.8113	23.8486	23.6692	23.706
EEF2	120	P13639	1	22.8386	22.958	22.9771	22.8973	22.8706	22.9229	22.8566	22.8314	22.8648	22.6861	22.7395
EEFSEC	2	P57772	0.9977	17.4408	17.4639	17.3795	16.9037	17.5055	17.7181	16.676	17.1508	NA	17.7175	18.1266
EFHD2	5	Q96C19	0.999	17.2406	17.1772	17.1168	17.2487	17.2354	17.3327	17.1391	16.9849	17.0249	17.3898	17.5454
EFL1	3	Q7Z2Z2	1	15.1273	15.3281	14.9861	15.2961	14.8592	15.5255	14.4611	14.7183	15.0168	14.9667	15.4107
EFTUD2	40	Q15029	1	20.5538	20.5796	20.6384	20.5894	20.4386	20.4084	20.6107	20.5966	20.5913	20.5444	20.4836
EHBP1	1	Q8NDI1	0.9998	15.699	15.848	15.2333	15.8876	15.8218	15.6478	15.6371	16.0602	16.1796	15.8476	14.9464
EHBP1L1	1	Q8N3D4	0.998	13.3876	NA	13.1835	13.111	NA	12.8233	13.6594	13.865	13.6097	13.2903	13.4462
EHD1	13	Q9H4M9	1	17.4909	17.65	17.4805	17.6438	17.5047	17.5034	17.4518	17.4078	17.2808	17.4531	17.5463
EHD2	3	Q9NZN4	1	17.2522	17.4705	17.2727	17.4698	17.1465	17.5821	17.2601	16.7723	17.3017	16.958	17.0145
EHMT2	1	Q96KQ7	0.996	14.6005	14.6535	NA	NA	NA	NA	NA	14.4922	NA	14.8356	14.8373
EIF1	3	P41567	1	19.3243	19.2984	19.3736	19.2955	19.2558	19.491	19.4726	19.6743	19.161	19.0558	18.7501
EIF1AY	7	O14602	1	19.6358	19.787	19.7422	19.5325	19.919	19.6442	19.5926	19.7209	19.7404	19.6834	19.5269
EIF2A	5	Q9BY44	0.9999	18.7078	18.8028	18.7443	18.6851	18.8232	18.7519	18.7597	18.8187	18.3024	18.4699	18.6514
EIF2AK2	3	P19525	0.9993	16.5027	16.7999	16.407	16.5674	16.2798	16.3871	16.3305	16.194	16.5031	NA	16.9017
EIF2B1	15	Q14232	0.9999	19.0028	18.8247	19.1417	19.0594	18.9485	19.0843	18.8475	19.0331	18.9579	18.8991	18.9362
EIF2B2	6	P49770	1	19.4398	19.5086	19.5533	19.375	19.5844	19.2778	19.4071	19.2521	19.2759	19.5337	19.3691
EIF2B3	2	Q9NR50	0.9999	14.0566	14.2338	14.2273	14.3382	13.6607	14.1485	NA	14.1194	13.9667	NA	14.0508
EIF2B4	3	Q9UI10	0.9979	16.7166	16.5267	16.4793	17.0955	16.8401	16.9727	16.9179	16.5006	16.3831	NA	16.6983
EIF2B5	3	Q13144	1	16.8807	17.1533	17.0309	16.7682	16.298	16.8327	16.9901	16.9038	16.7306	16.8366	16.8943
EIF2D	4	P41214	0.9999	17.391	17.3622	17.4205	17.5878	NA	NA	17.5444	17.4364	NA	17.3059	NA
EIF2S1	30	P05198	1	20.7551	20.7674	20.8629	20.8473	20.6992	20.7157	20.737	20.8906	20.7255	20.7365	20.772
EIF2S2	12	P20042	1	19.5235	19.5048	19.8433	19.3087	19.1191	19.1836	19.5436	19.289	19.5427	19.6884	19.4391
EIF2S3	16	P41091	1	20.6879	20.7	20.7586	20.7467	20.6226	20.7696	20.6973	20.755	20.7371	20.6317	20.6529
EIF3A	29	Q14152	1	20.0337	20.0109	20.0657	20.1469	20.1081	20.0276	19.9945	20.1688	20.2512	19.9349	20.0317
EIF3B	16	P55884	1	20.8873	21.0651	20.9997	21.0266	20.8997	20.849	20.9227	20.7582	20.7735	20.8017	20.8537
EIF3CL	11	B5ME19	1	19.1997	19.4828	19.2863	19.3085	19.1009	19.2272	19.2723	19.2517	19.0832	18.9863	19.2391
EIF3D	4	O15371	0.9999	18.497	18.5476	18.7371	18.7247	18.4904	18.7903	18.6734	18.507	18.4543	18.2719	18.2182
EIF3E	15	P60228	1	18.0418	18.1018	18.2216	18.1922	18.0987	17.9552	17.9706	18.2927	18.1597	18.0479	17.6261
EIF3F	19	O00303	1	19.8463	20.0144	19.973	19.877	19.8993	19.7291	19.9495	19.8897	19.8821	19.6893	19.7792
EIF3G	6	O75821	1	19.2328	19.3298	19.1638	19.3966	19.1577	19.1381	19.3345	19.3972	19.2188	19.0971	19.2418
EIF3H	10	O15372	0.9999	20.4733	20.4712	20.3692	20.5942	20.485	20.4248	20.6199	20.2888	20.4214	20.4148	20.4809
EIF3I	11	Q13347	1	19.2878	19.3506	19.4128	19.3132	19.3399	19.353	19.1756	19.2307	19.3684	19.3525	19.2976
EIF3J	7	O75822	0.9999	18.9792	19.2089	19.1102	19.0993	18.8393	18.9601	18.7291	19.0825	18.7445	18.8956	18.8448
EIF3K	7	Q9UBQ5	1	19.1296	19.1898	19.1854	19.2174	18.7699	19.1139	19.3351	19.1994	19.0714	19.2428	19.2853
EIF3L	23	Q9Y262	1	19.3367	19.4421	19.4131	19.463	19.3241	19.4416	19.3709	19.1766	19.2701	19.2897	19.2622
EIF3M	27	Q7L2H7	1	19.9309	19.9303	19.9349	20.0079	19.7711	19.8375	20.1388	20.0192	20.1884	19.8235	19.8367
EIF4A1	63	P60842	1	22.3312	22.3501	22.4264	22.3554	22.3752	22.382	22.325	22.3182	22.3842	22.2492	22.3551
EIF4A2	5	Q14240	1	18.6373	18.7883	18.7256	18.6878	18.7703	18.6885	18.6989	18.6803	18.4775	18.5985	18.5864
EIF4A3	19	P38919	1	18.9741	18.9821	18.8365	18.9756	18.9183	18.905	18.944	18.9069	19.0282	19.0707	19.0851
EIF4B	13	P23588	1	19.8252	19.8078	19.9036	19.6266	19.6335	20.0304	20.0191	19.7639	19.7208	19.9147	19.6345
EIF4E	3	P06730	1	18.3176	18.3947	18.4473	18.5548	18.5562	18.5065	18.3144	18.331	18.2213	18.277	18.1992
EIF4E2	2	O60573	0.9903	15.2161	15.077	15.3947	15.2019	15.48	15.076	15.3654	15.1367	15.0702	15.2829	15.3894
EIF4ENIF1	2	Q9NRA8	0.9999	14.7561	14.619	15.1937	14.7945	14.7492	14.918	14.7289	14.0322	14.9292	14.8065	14.6171
EIF4G1	35	Q04637	1	20.6957	20.7458	20.8693	20.7811	20.6942	20.6533	20.8933	20.778	20.6953	20.6862	20.5713
EIF4G2	17	P78344	1	18.2057	18.2281	18.3407	18.2427	18.1319	18.4147	18.199	18.2736	18.1573	18.1531	17.9888
EIF4H	8	Q15056	1	20.6601	20.6041	20.8762	20.8009	20.56	20.8667	20.6749	20.4848	20.7771	20.6996	20.3396
EIF5	19	P55010	1	19.984	20.0346	20.1169	20.0738	19.9751	20.1044	19.9089	19.7887	20.0127	19.9338	19.964
EIF5A	16	P63241	1	21.4561	21.2337	21.8772	21.4697	21.4615	21.434	21.2528	21.7639	21.2345	21.7995	21.6003
EIF5B	28	O60841	1	20.177	20.321	20.342	20.0525	19.994	20.1617	19.9913	20.1493	20.3231	19.9132	19.9911
EIF6	11	P56537	0.9999	21.2933	21.4858	21.2248	21.3229	21.3016	21.2197	21.4317	21.4461	21.1713	21.1424	21.596
ELAC2	6	Q9BQ52	1	18.7399	18.9863	18.8314	18.6252	18.4671	NA	18.7539	19.1539	19.0534	18.6647	18.6526
ELAVL1	11	Q15717	1	19.0441	19.166	18.9925	18.9598	19.1811	19.1326	19.1826	19.0548	19.1875	18.934	19.1283
ELOB	1	Q15370	0.9925	15.2033	15.1689	15.2722	15.4992	15.1928	15.5276	15.0515	15.1767	15.4459	15.4357	14.5883
ELOC	3	Q15369	0.9994	18.2114	18.7259	18.0094	18.3161	17.9887	18.1137	18.1638	18.4709	18.5638	17.7629	18.5265
ELOVL1	1	Q9BW60	1	14.8954	15.219	14.3925	NA	14.7662	NA	14.4682	14.3555	14.7371	15.7409	14.5514
ELP1	14	O95163	1	19.8956	19.9691	19.7536	20.1194	20.0442	19.8204	19.9894	19.975	20.075	19.8615	19.7222
ELP2	1	Q6IA86	0.9973	15.6723	15.6847	NA	NA	NA	NA	NA	NA	NA	NA	NA
ELP3	6	Q9H9T3	1	17.1367	17.2365	16.9896	17.2134	17.0151	17.2132	16.8802	17.1333	17.2012	17.1938	17.1844
ELP4	4	Q96EB1	1	18.9606	18.973	18.5972	19.224	19.1535	19.0926	18.5495	18.8544	18.8124	18.988	18.7696
ELP5	2	Q8TE02	0.9996	15.3554	15.2215	15.6135	15.281	15.2416	15.2559	15.4692	15.8351	14.7556	15.7286	15.1823
EMC1	6	Q8N766	1	17.5541	17.474	17.5601	17.9081	17.083	17.6872	17.4286	17.3157	17.7252	17.5451	17.6707
EMC2	5	Q15006	0.9997	16.8312	16.5732	16.8525	16.5472	16.425	16.8052	17.2446	16.8688	16.7816	16.8716	16.9471
EMC3	1	Q9P0I2	0.986	15.077	14.5686	14.6657	14.5083	NA	15.357	NA	15.6087	15.2604	15.2312	NA
EMC7	1	Q9NPA0	0.9616	15.1311	15.0267	15.1789	15.1046	14.9462	15.1591	15.4343	15.3397	15.4457	15.2377	14.6843
EMC8	2	O43402	1	15.8848	15.9686	15.9138	15.6016	15.8172	15.207	15.6268	15.4998	16.6446	15.8659	16.1618
EMD	3	P50402	0.9999	16.998	16.825	16.822	16.499	16.9336	17.1021	16.716	16.9296	16.6786	17.3757	16.8386
EMG1	3	Q92979	0.9999	18.7497	19.049	19.0522	18.9798	18.7029	18.3362	19.2733	18.2383	19.2868	18.84	18.1277
EML4	1	Q9HC35	0.9684	14.986	14.6879	14.8053	15.3533	15.0683	14.6368	NA	14.983	15.3753	14.7441	NA
ENO1	125	P06733	1	23.4978	23.5336	23.5529	23.5445	23.4998	23.612	23.4365	23.4584	23.4343	23.4997	23.3997
ENO2	9	P09104	1	18.1817	18.2614	18.1439	18.115	18.0553	18.1855	18.4957	18.3734	17.7717	18.3504	18.1858
ENOPH1	6	Q9UHY7	1	17.4227	17.2732	17.076	17.3736	17.0559	17.4799	17.5147	17.8181	17.4425	17.475	17.4471
ENOSF1	1	Q7L5Y1	0.9925	15.3427	NA	14.6934	NA	15.3778	NA	NA	15.2523	15.5076	15.7573	NA
ENPP3	1	O14638	1	15.4405	NA	NA	15.3567	15.7317	15.0986	NA	NA	NA	NA	NA
ENSA	2	O43768	0.9989	16.9651	17.4709	16.4209	17.2761	16.6742	NA	17.2864	16.8536	17.0596	NA	NA
ENY2	2	Q9NPA8	0.9998	15.8495	15.7846	15.8417	15.682	15.8635	15.7127	15.8747	16.1811	16.3698	15.674	15.5989
EP300	1	Q09472	1	14.5501	14.5305	13.7332	14.5428	14.5738	13.8777	14.8789	14.4197	14.99	14.5636	14.9924
EP400	1	Q96L91	0.9975	14.8133	15.0778	NA	NA	15.2941	NA	14.9151	14.4585	14.204	NA	NA
EPB41	8	P11171	1	17.8851	17.5433	17.4884	17.5452	17.6403	17.8411	17.9241	17.8851	17.935	17.6544	17.8764
EPB41L2	5	O43491	1	16.0722	15.7912	16.234	15.7189	16.1866	16.1169	16.0667	15.9621	16.2393	16.4386	15.8346
EPG5	1	Q9HCE0	0.967	13.3775	13.0058	14.0767	13.026	12.6778	12.959	14.4336	13.3284	13.5175	13.1545	13.0236
EPHX2	15	P34913	1	18.7857	18.5547	18.9098	19.0679	18.7536	18.6805	18.7302	18.7957	18.7498	19.0953	18.811
EPM2AIP1	4	Q7L775	0.9999	16.1185	15.9554	16.1173	15.9242	16.3023	15.978	16.0743	16.0808	16.2008	16.173	16.1703
EPN1	2	Q9Y6I3	1	15.8097	15.3627	15.6762	15.7492	15.6204	16.5423	16.4367	15.5468	15.5079	15.4442	15.9601
EPPK1	1	P58107	1	15.0273	NA	NA	NA	NA	NA	15.207	NA	NA	NA	NA
EPRS1	53	P07814	1	20.6142	20.5807	20.5135	20.5341	20.5916	20.4976	20.6716	20.7055	20.7451	20.6405	20.632
EPS15	10	P42566	1	17.1751	16.6701	17.0663	17.2241	17.0343	17.1233	17.2999	17.2267	17.1017	17.36	17.3444
EPS15L1	2	Q9UBC2	0.9996	15.6483	15.7287	16.0151	15.3855	14.8776	15.3479	15.7283	15.4283	15.5093	15.8779	16.1475
ERAL1	3	O75616	1	17.9884	17.9458	17.9437	18.1491	17.9186	18.2875	17.9953	18.233	18.0071	17.7332	17.8775
ERAP1	3	Q9NZ08	1	16.4654	16.1972	16.1591	16.35	16.78	15.8039	16.8505	16.3484	16.5825	16.5534	16.5154
ERBIN	1	Q96RT1	1	12.2252	11.8688	12.5838	12.4715	12.5134	12.2564	11.4342	12.4306	12.133	12.3165	12.2976
ERCC1	1	P07992	0.9964	13.4055	13.4144	13.4945	NA	13.8971	13.281	13.1117	12.7782	13.1415	12.873	14.0849
ERCC2	3	P18074	0.9998	16.6431	16.8592	16.2224	16.5391	16.248	16.9061	16.4538	16.1797	17.3244	16.4381	16.3809
ERCC6L	1	Q2NKX8	0.9999	13.3384	13.4963	12.7739	13.0129	12.806	13.2092	14.2239	13.9806	NA	NA	12.8265
ERGIC2	1	Q96RQ1	0.9955	12.9615	12.8916	12.6212	13.3493	12.9374	NA	NA	13.1165	13.0597	13.2506	12.4524
ERH	1	P84090	1	15.1006	14.9436	14.9163	15.3704	14.8823	NA	NA	15.6822	14.8134	14.7591	15.18
ERLIN1	3	O75477	0.9997	16.6091	16.5253	16.4604	16.3959	16.189	17.0685	16.4554	16.6847	16.5303	16.8228	16.7799
ERLIN2	3	O94905	0.9992	16.0767	16.1375	15.5989	15.8995	15.5224	16.0918	16.3446	16.7311	16.1786	15.8184	16.4587
ERO1A	3	Q96HE7	0.9993	16.9546	17.24	16.9246	16.7769	17.0941	16.8127	16.6252	16.8705	16.9854	17.1538	17.1333
ERP29	11	P30040	1	19.2129	18.9712	19.1433	19.0716	19.0603	19.0543	19.1871	19.2041	19.4797	19.5706	19.1852
ERP44	10	Q9BS26	1	19.2125	19.1379	19.284	19.4183	19.0798	19.2961	19.0973	19.1996	19.0102	19.2534	19.3652
ESD	8	P10768	1	19.317	19.425	19.5471	19.5328	19.171	19.1741	19.278	19.0543	19.2416	19.575	19.4871
ESF1	1	Q9H501	0.9989	13.4049	13.2872	12.9507	13.9264	12.7781	13.0416	NA	NA	13.9321	NA	NA
ESS2	3	Q96DF8	0.9983	16.2819	16.5288	15.8961	16.8761	16.4416	NA	16.035	16.4681	16.4041	16.2358	16.0303
ESYT1	40	Q9BSJ8	1	21.4902	21.4199	21.4428	21.426	21.5	21.5606	21.5001	21.5799	21.5748	21.5522	21.5288
ESYT2	8	A0FGR8	0.9996	16.9502	17.0995	16.9917	16.9102	17.0048	16.9997	17.0317	17.2572	16.7781	16.8106	16.8868
ETF1	37	P62495	1	20.0656	20.0779	20.1486	20.0964	20.1047	20.1661	20.1878	20.0246	20.0924	20.0072	20.0546
ETFA	21	P13804	1	20.2768	20.2131	20.135	20.0607	20.4632	20.2073	20.3199	20.1836	20.1277	20.3561	20.496
ETFB	11	P38117	0.9996	19.8422	19.8503	19.7629	19.7823	19.8054	19.9589	19.862	19.6514	19.7052	19.6858	20.0466
ETHE1	1	O95571	1	14.3467	14.0394	14.2563	12.7159	15.2093	14.8359	13.7995	13.8517	14.8249	15.1146	14.2456
ETNK1	1	Q9HBU6	0.9963	16.3303	NA	16.5228	NA	NA	NA	NA	16.0601	NA	NA	NA
EWSR1	3	Q01844	1	18.3085	18.3407	18.5818	18.1906	18.1764	19.2447	18.2406	18.33	17.8535	18.1532	17.6118
EXOC1	1	Q9NV70	0.9999	16.9602	16.9335	17.0522	16.9872	16.3109	16.6355	17.0258	16.9044	17.2019	17.1608	17.117
EXOC2	2	Q96KP1	0.9964	15.97	NA	15.8813	15.5987	NA	15.9787	15.8738	15.6093	NA	16.5178	16.1552
EXOC3	3	O60645	0.9991	17.6542	NA	17.4133	16.9258	17.541	17.7441	17.9507	NA	17.7874	17.7383	17.6983
EXOC3L2	1	Q2M3D2	1	13.9787	13.8928	13.9463	13.6301	14.6063	14.2101	14.2779	13.1985	NA	13.6715	13.9355
EXOC4	10	Q96A65	1	17.2249	17.3031	17.2623	17.0167	16.9078	17.0255	17.2498	17.0566	17.3246	17.5236	17.4808
EXOC5	2	O00471	0.9675	14.4759	14.1803	14.4961	NA	14.4227	NA	14.4344	14.4839	14.7856	NA	14.2114
EXOC7	2	Q9UPT5	0.9999	18.0992	NA	NA	18.0711	NA	NA	NA	18.2061	18.1179	NA	NA
EXOC8	2	Q8IYI6	1	16.0235	15.424	16.0745	15.7039	16.2663	16.5768	15.904	16.0084	16.324	16.0418	15.9986
EXOSC10	8	Q01780	1	18.3468	18.1043	18.6347	18.215	18.4052	18.5286	18.2593	18.5729	18.4189	18.3538	18.0081
EXOSC2	7	Q13868	1	18.1257	18.3986	18.294	18.0385	18.1405	17.8935	18.3858	18.0282	18.0972	18.3197	17.8888
EXOSC3	3	Q9NQT5	0.9996	16.8265	16.3596	17.1084	17.0991	16.9271	16.6682	16.5621	16.3053	16.8621	17.0815	16.9021
EXOSC4	1	Q9NPD3	0.9996	15.7103	15.5929	16.0066	15.4964	15.6271	14.2203	16.2012	16.2206	15.3829	15.2695	16.3412
EXOSC6	5	Q5RKV6	1	18.9343	18.7318	18.8704	NA	19.166	18.9191	18.6154	NA	19.0458	18.844	18.7496
EXOSC7	3	Q15024	1	16.8621	16.9173	16.703	17.0767	16.7806	16.8652	16.7211	17.1116	16.5532	16.5954	16.7203
EXOSC8	5	Q96B26	1	18.2067	17.9113	18.271	18.2078	18.6144	18.2186	18.2635	18.3685	18.3313	18.4253	18.02
EXOSC9	6	Q06265	1	18.1277	18.4396	17.7554	17.919	17.9472	18.052	18.212	18.1906	18.2852	17.8471	17.8793
EYA3	1	Q99504	0.9998	14.7916	14.9572	14.463	15.1422	15.1401	14.8976	14.0814	15.2732	NA	14.4942	14.9229
EZR	30	P15311	1	22.4773	22.3707	22.4553	22.4262	22.3391	22.3888	22.5952	22.648	22.6124	22.6523	22.5506
F11R	4	Q9Y624	0.9992	16.3461	15.7742	16.0821	16.2179	16.3057	15.9874	16.4568	16.4946	16.3294	16.4886	16.4057
F2	1	P00734	0.9999	16.2698	16.0747	NA	16.2542	17.1746	15.9467	NA	NA	15.9335	15.8589	16.0613
F5	1	P12259	0.9783	13.9873	NA	14.1123	14.0229	13.7204	14.1902	NA	NA	NA	14.1307	13.8393
FABP5	1	Q01469	0.9829	17.8169	17.8781	17.778	16.7697	17.4937	18.4002	18.0919	17.9148	17.4406	17.8741	17.8797
FADD	3	Q13158	0.9988	17.0605	17.0523	16.9891	17.0447	16.6547	NA	NA	NA	17.3732	NA	16.8507
FADS1	5	O60427	1	16.3907	16.5011	16.5821	16.4495	16.6956	16.2675	16.289	16.4593	16.3065	16.3828	16.1902
FADS3	2	Q9Y5Q0	0.9989	17.3541	17.1919	17.1855	17.0859	17.7295	17.4637	17.5576	17.094	17.6573	16.8666	17.2254
FAF1	5	Q9UNN5	1	17.1609	17.3228	17.1595	17.0036	17.2467	16.9265	17.57	16.9033	16.9415	17.3579	17.3401
FAF2	3	Q96CS3	1	16.0645	15.8243	16.2013	15.8668	16.5821	16.2073	16.1867	16.1796	16.0081	16.219	16.0435
FAH	6	P16930	1	18.6893	18.7626	19.0023	18.3736	18.6479	18.6638	18.4381	18.8868	18.1855	18.7556	18.8286
FAHD1	2	Q6P587	1	16.0874	16.4803	15.9506	15.7422	16.0904	16.1129	NA	16.5466	15.9885	16.2028	15.8803
FAHD2B	1	Q6P2I3	0.9986	14.0524	14.3027	13.9585	14.0219	14.2409	13.8735	NA	13.8299	13.56	14.083	13.9271
FAM114A2	6	Q9NRY5	0.9984	18.2402	18.4975	18.424	18.249	17.9754	18.5663	18.1524	18.247	18.0942	17.8126	18.0587
FAM118A	1	Q9NWS6	0.9999	18.4293	NA	NA	NA	18.3882	NA	NA	NA	NA	NA	NA
FAM120B	1	Q96EK7	0.9965	14.0425	13.8166	NA	NA	NA	14.1159	NA	14.1231	NA	NA	14.1456
FAM162A	4	Q96A26	0.9999	16.7114	16.8896	16.7307	16.4011	16.3895	16.7545	NA	16.3965	16.8754	NA	16.5329
FAM20B	4	O75063	1	18.5915	18.8787	18.2869	18.3457	18.6413	17.9282	18.765	18.814	19.0627	18.7251	18.5542
FAM210A	3	Q96ND0	1	18.0051	18.0174	18.6773	17.5341	17.5587	18.1993	NA	17.2864	NA	18.2855	17.5013
FAM3C	2	Q92520	1	18.6846	NA	NA	NA	NA	NA	NA	18.824	NA	NA	18.6663
FAM50A	2	Q14320	0.9893	15.3202	NA	15.8048	15.5131	15.2393	14.9758	14.9664	NA	15.1275	15.3504	15.0764
FAM89A	1	Q96GI7	0.9974	13.325	12.9878	13.4931	NA	13.8019	NA	13.4618	13.8465	13.0501	12.9137	12.6889
FAM98B	4	Q52LJ0	1	19.1673	19.208	19.0098	19.2594	19.0911	19.1672	19.2894	19.3418	19.1265	19.3469	19.0341
FAM98C	1	Q17RN3	0.9866	14.7567	NA	NA	14.7998	NA	14.4982	NA	NA	NA	14.9264	NA
FANCD2	4	Q9BXW9	1	17.7179	17.6832	17.9454	17.6004	17.7638	17.6928	17.7622	17.588	17.8347	17.6906	17.7446
FANCI	10	Q9NVI1	1	18.0334	18.0477	18.3168	18.2533	18.0729	17.9889	18.0053	18.1447	17.8967	17.8409	17.9933
FARS2	1	O95363	0.9801	15.1477	NA	NA	NA	NA	15.1324	NA	NA	NA	NA	NA
FARSA	9	Q9Y285	0.9998	19.5097	19.6826	19.7298	19.5338	19.4347	19.7409	19.2545	19.5541	19.3555	19.2778	19.4136
FARSB	19	Q9NSD9	1	20.3367	20.3404	20.4452	20.3603	20.4893	20.4804	20.3122	20.2755	20.1125	20.2165	20.317
FASN	178	P49327	1	22.9053	23.0294	23.0634	22.977	23.0637	23.0689	22.8244	22.8107	22.8459	22.7632	22.7528
FASTKD2	3	Q9NYY8	0.9999	17.0171	17.033	16.7864	17.4198	16.8496	NA	16.8025	17.2326	NA	16.9253	NA
FASTKD5	1	Q7L8L6	0.9719	14.5882	14.5736	14.5852	14.7547	14.6665	14.6855	14.6637	13.9788	15.0077	14.3405	15.032
FAT1	1	Q14517	0.9987	14.2134	14.0834	NA	NA	NA	14.6475	NA	NA	NA	NA	13.7383
FAU	9	P62861	1	20.485	20.7437	20.7636	20.6847	20.4923	20.6524	20.4603	20.4884	20.2375	20.4192	20.3841
FBL	18	P22087	1	20.7691	20.9343	20.681	20.8188	20.7843	20.7938	20.8377	20.8242	20.7204	20.6891	20.6803
FBXO30	1	Q8TB52	0.9996	13.6011	13.6488	13.9589	13.8552	13.2768	13.6891	12.5756	13.9097	13.9073	13.8059	13.3396
FBXO5	2	Q9UKT4	0.9981	15.0512	14.9017	15.2465	15.0651	15.0618	15.0519	15.4067	15.0576	14.8102	NA	14.7484
FBXO6	1	Q9NRD1	0.9933	17.2742	NA	NA	NA	NA	NA	NA	17.4123	NA	NA	17.1946
FBXO7	4	Q9Y3I1	1	19.0808	19.0455	18.7131	18.9547	18.9792	19.6165	18.7848	19.1442	19.6309	19.1005	18.939
FDFT1	6	P37268	1	18.9366	18.8656	18.7184	18.9366	18.8219	18.9213	NA	19.0859	18.8102	19.0537	18.7592
FDPS	12	P14324	0.9999	18.6014	18.5838	18.4566	18.6179	18.7555	19.0095	18.4308	18.3995	18.6201	18.6479	18.3584
FDXR	10	P22570	1	19.2787	19.0841	19.1229	19.2601	19.4457	19.319	19.1229	19.3447	19.4142	19.4263	19.4544
FECH	2	P22830	0.9918	16.7023	16.7628	16.5026	16.4971	16.6217	16.0785	NA	NA	17.0754	NA	17.0995
FEN1	5	P39748	1	18.6881	18.454	18.8098	18.7506	18.6418	18.6765	18.6389	18.6199	18.7069	18.6754	18.034
FERMT3	34	Q86UX7	1	21.035	20.8546	21.0554	20.9351	21.0832	21.0752	21.0789	21.0715	21.0171	21.2007	20.9768
FGF14	1	Q92915	0.9904	14.3804	14.4769	14.1078	14.2997	14.6101	14.4194	14.4531	14.1811	14.2887	14.2972	14.7052
FH	36	P07954	1	20.7007	20.7701	20.7003	20.7468	20.7501	20.581	20.6645	20.6449	20.6775	20.9696	20.7359
FHIP2A	1	Q5W0V3	0.9819	13.9433	NA	NA	NA	NA	NA	14.2376	13.7476	NA	NA	13.9909
FHOD1	9	Q9Y613	1	17.8285	18.0691	17.8283	17.6178	17.7306	17.895	17.7736	17.8337	18.0868	17.5183	18.0561
FIP1L1	8	Q6UN15	1	18.4827	18.4833	18.5983	18.4578	18.4297	18.7118	18.4922	18.2645	18.6709	18.2611	18.4674
FIS1	5	Q9Y3D6	0.9999	17.6952	17.8314	17.3399	17.5124	17.9825	17.3786	17.825	17.8689	17.9665	17.8395	17.6546
FKBP10	3	Q96AY3	1	15.5655	15.7653	15.1749	15.8556	15.7834	15.7618	14.426	15.6472	15.3996	15.7305	15.2768
FKBP14	1	Q9NWM8	1	17.4395	NA	NA	17.5145	NA	17.0681	NA	NA	17.679	NA	NA
FKBP15	2	Q5T1M5	1	14.4614	14.254	14.4069	14.2268	14.5397	14.6766	NA	15.2708	14.0592	14.5072	13.6577
FKBP1A	3	P62942	0.9993	15.9975	15.9572	16.1587	16.0266	16.3184	15.7993	16.1657	15.9532	16.4194	16.0492	15.7773
FKBP2	2	P26885	0.9997	17.3677	17.179	16.9641	17.654	17.4338	17.3886	17.1058	17.3798	17.4749	18.0495	16.7811
FKBP3	1	Q00688	0.9996	14.6406	NA	14.9367	14.1472	NA	15.034	14.3186	NA	14.8939	14.686	13.9558
FKBP4	22	Q02790	1	20.0861	19.9793	20.074	20.0938	20.0682	20.0259	20.1096	20.2611	20.1327	20.1145	20.0295
FKBP5	13	Q13451	1	19.1305	18.8024	19.0282	19.2603	19.065	18.9587	19.21	19.4231	18.9951	19.1991	19.4281
FKBP8	9	Q14318	1	18.2923	18.2778	17.9836	18.2745	18.2472	18.0928	18.4568	18.3585	18.1362	18.4159	18.4265
FLAD1	3	Q8NFF5	0.9999	16.9647	17.0267	17.0699	17.121	16.9511	17.2107	16.7815	16.9656	17.2409	16.8666	16.5131
FLCN	1	Q8NFG4	0.9875	14.1502	14.6468	14.317	13.2587	14.4667	14.786	13.8964	13.6939	14.1664	14.336	13.764
FLII	9	Q13045	1	18.2766	18.3199	18.296	18.0931	18.4585	18.3936	18.3038	18.3186	18.264	18.0986	18.5167
FLNA	67	P21333	1	21.6852	21.8363	21.8155	21.7118	21.7463	21.7517	21.5675	21.5699	21.615	21.5573	21.5554
FLNB	20	O75369	1	18.8592	18.8289	18.7573	18.8592	18.8901	18.774	18.7304	18.7317	18.8894	18.8592	18.8034
FLNC	50	Q14315	1	19.5858	19.6575	19.6077	19.631	19.7515	19.6018	19.4466	19.3287	19.3633	19.4816	19.4375
FLOT1	9	O75955	1	17.0315	16.9257	16.8252	16.924	17.0238	17.119	17.0713	17.1047	17.2582	17.0495	16.9378
FLOT2	3	Q14254	1	18.2086	17.7136	18.3498	17.9934	17.5001	18.1963	18.3192	18.7597	18.1261	18.2086	18.4712
FLYWCH2	1	Q96CP2	0.9996	14.9931	NA	NA	NA	NA	NA	NA	14.7534	NA	NA	15.2358
FMR1	1	Q06787	0.999	16.2236	NA	16.1349	NA	NA	NA	NA	NA	NA	NA	NA
FN3K	2	Q9H479	0.998	15.2368	14.722	14.7246	15.2678	15.5983	15.5445	15.4104	15.1282	15.3184	14.7309	15.1884
FN3KRP	2	Q9HA64	1	16.1703	15.7797	16.4274	16.4523	15.7159	16.1324	16.57	15.9563	16.0276	16.5468	16.3397
FNBP4	1	Q8N3X1	0.9615	13.1173	13.1309	NA	NA	13.3696	12.7602	13.1589	13.3409	13.099	12.7796	12.9987
FNTA	5	P49354	1	19.7868	19.9736	19.7866	19.7222	19.9401	19.9101	19.7027	19.6188	19.6924	19.952	19.7619
FNTB	1	P49356	1	14.3751	14.8942	14.4551	13.9459	14.1047	14.1713	NA	13.7028	14.698	14.488	14.329
FOXK1	4	P85037	1	17.1534	16.9989	17.2039	17.1894	17.3461	17.2152	17.2582	17.1372	17.1527	17.0962	16.965
FOXK2	1	Q01167	1	15.7988	NA	NA	NA	NA	NA	NA	NA	NA	NA	15.7805
FOXRED1	2	Q96CU9	0.9995	16.4422	16.6742	16.5424	16.6077	16.2773	15.1197	16.4206	16.9429	16.4886	16.6555	16.2839
FRG1	1	Q14331	1	13.8329	NA	NA	NA	14.1409	14.0355	NA	NA	NA	13.3875	13.5437
FRYL	1	O94915	0.9996	14.9624	NA	NA	NA	NA	NA	14.9667	NA	15.3488	14.7957	15.1465
FSCN1	18	Q16658	1	21.6558	21.887	21.6843	21.6542	21.7817	21.5847	21.358	21.6525	21.4676	21.5439	21.6151
FTH1	7	P02794	0.9999	18.253	18.3372	17.9319	17.8649	18.1909	18.2405	18.2768	18.254	18.3563	18.4054	18.7742
FTL	2	P02792	1	17.0389	16.8648	17.1498	16.7011	17.1454	17.0922	16.8593	16.9269	17.1722	17.1369	17.3263
FTO	1	Q9C0B1	0.9858	13.1256	NA	NA	13.3883	13.5666	12.9668	13.0065	12.7297	13.0422	NA	13.1089
FTSJ3	19	Q8IY81	1	18.8999	19.1122	18.9884	18.7242	18.8447	18.9626	18.7417	18.94	19.0105	18.8783	19.0654
FUBP1	11	Q96AE4	1	17.8902	18.1238	17.8865	17.8523	17.9781	18.0079	17.5259	17.8391	18.1894	17.5996	17.6605
FUBP3	3	Q96I24	1	17.2509	17.3793	17.6819	17.0022	17.1698	17.0856	17.5797	16.9358	17.4545	17.0534	17.3605
FUCA2	1	Q9BTY2	0.9889	16.0997	NA	16.04	NA	NA	16.1328	NA	NA	NA	NA	16.0008
FUNDC1	2	Q8IVP5	0.9999	18.6817	18.9721	18.6151	18.7487	18.5309	18.9447	18.6619	18.7183	18.6093	18.5928	18.6052
FUNDC2	1	Q9BWH2	0.9988	12.2252	12.3862	11.8899	11.9095	12.0331	12.6357	12.1373	12.2894	12.9511	12.1178	11.9123
FUOM	1	A2VDF0	0.9854	12.2252	NA	11.8101	12.2763	11.7378	12.2913	NA	12.5011	12.5496	12.484	12.2411
FUS	11	P35637	1	20.5791	20.7417	20.5497	20.6903	20.6396	20.6322	20.4025	20.7151	20.4963	20.5801	20.57
FXN	2	Q16595	0.9979	18.1768	17.9942	NA	NA	NA	NA	18.4918	18.196	NA	NA	18.1756
FXR1	9	P51114	1	19.4053	19.6129	19.3745	19.4173	19.4939	19.1264	19.5414	19.5794	19.678	19.1839	19.5627
FYN	1	P06241	1	12.2252	12.6539	12.1875	NA	11.9267	12.335	NA	12.8372	11.8477	11.8793	11.7115
FYTTD1	2	Q96QD9	0.9997	14.825	15.1848	14.6544	14.6564	14.7357	14.4704	14.8282	NA	14.988	NA	14.7621
G3BP1	14	Q13283	1	20.1808	20.3401	20.1228	20.0877	20.1746	20.2359	20.4243	20.2699	20.1811	19.9884	20.0185
G3BP2	10	Q9UN86	1	19.048	19.0963	19.0388	19.1686	19.0449	19.0099	19.0909	19.0862	19.1145	19.0389	18.9613
G6PD	14	P11413	1	18.738	18.7798	18.7226	18.7121	18.8517	18.9203	18.7409	18.5862	18.4395	18.6834	18.7622
GABARAPL2	8	P60520	1	18.7613	18.9291	18.8414	18.8912	18.9026	18.7092	18.8334	18.7101	18.6999	18.7542	18.8183
GABPA	1	Q06546	0.9985	16.3636	NA	NA	NA	NA	NA	16.4858	NA	NA	NA	NA
GAGE2C	2	Q13066	1	17.7556	17.4706	NA	NA	NA	NA	NA	17.8349	NA	NA	17.9836
GAGE7	2	O76087	0.9906	17.1096	17.1565	17.2063	17.0885	17.0564	17.0949	17.4364	16.9876	17.0311	17.1655	16.9857
GAK	3	O14976	1	17.5597	17.2405	17.5963	17.4027	17.9312	17.5985	17.3288	17.5086	17.8942	17.1813	17.3101
GALE	4	Q14376	1	18.8493	18.8616	18.7521	18.607	18.6294	18.8953	18.9086	18.8694	18.9623	19.1293	19.0358
GALK1	1	P51570	0.9759	15.6537	NA	NA	NA	15.4941	NA	NA	NA	NA	15.7632	NA
GALM	2	Q96C23	0.997	15.3229	NA	NA	NA	14.9984	NA	NA	NA	NA	14.8959	NA
GALNT2	6	Q10471	1	17.6171	17.5937	17.3238	17.5098	17.7159	17.3269	17.3456	17.702	17.9792	17.7835	17.8524
GALNT5	2	Q7Z7M9	0.9984	14.755	14.4263	14.1306	14.9549	14.727	14.6746	15.4308	14.4824	14.9195	14.8784	14.5665
GALNT7	1	Q86SF2	0.9905	15.0761	15.0715	NA	NA	NA	14.8812	14.9751	14.8901	NA	NA	15.5837
GAMT	2	Q14353	1	13.8433	14.2666	14.2575	13.8721	13.5686	13.8368	NA	13.2882	13.7075	13.9009	13.8296
GANAB	38	Q14697	1	20.5253	20.3527	20.4777	20.4353	20.3994	20.5382	20.5786	20.6069	20.4108	20.6788	20.6675
GAPDH	139	P04406	1	23.0254	23.0373	23.092	23.0612	23.1046	23.1164	22.8994	22.8526	23.0732	22.9984	22.9867
GAPVD1	4	Q14C86	1	16.8042	16.6702	16.5394	16.6911	16.8944	17.04	17.0174	16.57	16.816	17.1141	16.5342
GAR1	5	Q9NY12	0.9999	17.3256	17.4442	17.294	17.4145	17.5507	17.3362	17.5789	17.4952	17.6774	17.4237	17.0256
GARS1	30	P41250	1	20.9756	20.8279	20.7728	20.8207	20.7848	20.7687	21.016	21.0523	21.0351	21.1394	21.1495
GART	75	P22102	1	21.9978	21.9532	22.0299	21.9909	21.9605	22.0193	22.0453	22.0164	22.0991	22.0451	22.0491
GATAD2A	3	Q86YP4	0.9996	15.6411	15.9879	15.8605	15.6853	15.0392	15.7983	15.4292	15.6775	15.4031	15.1764	15.9769
GATAD2B	1	Q8WXI9	0.9996	13.8383	NA	13.7968	13.6143	13.8565	NA	14.0892	NA	NA	NA	13.784
GATD3B	9	A0A0B4J2D5	1	19.2577	19.0955	19.2551	19.4123	19.2234	19.2441	19.3522	19.3527	19.2146	19.1493	19.2563
GBE1	6	Q04446	1	18.8274	18.7617	18.5982	18.7999	18.9568	18.6805	18.2939	18.9424	19.1561	18.7092	18.9042
GBF1	3	Q92538	1	15.0806	14.9073	14.9978	14.9563	15.0862	15.1184	NA	14.8753	14.9347	14.9945	15.7011
GBP2	2	P32456	0.9958	15.3561	15.6839	15.3412	15.238	NA	15.0509	NA	15.2632	15.3786	NA	15.0992
GBP4	4	Q96PP9	0.9999	16.2438	16.2503	15.8335	16.676	16.5787	16.1763	16.159	16.001	15.822	15.5713	16.4526
GBP5	5	Q96PP8	1	19.5893	19.6915	19.8748	19.8274	19.6309	19.6637	19.5877	19.3142	19.7043	18.916	19.3211
GBP6	2	Q6ZN66	0.999	15.4118	NA	15.5674	NA	15.1595	15.0828	NA	15.3673	NA	15.4686	NA
GCAT	4	O75600	1	17.0974	16.5968	17.3338	17.0925	17.2003	17.2435	16.972	16.8564	16.9895	17.1076	17.1816
GCC2	2	Q8IWJ2	1	14.6094	15.0151	14.5148	14.8604	14.7724	14.6775	14.4149	14.2115	14.2905	14.5999	14.6318
GCDH	3	Q92947	1	17.1937	17.2466	16.855	17.2787	17.1425	17.2311	17.1015	17.6463	16.9477	16.9994	17.272
GCLM	2	P48507	0.9999	16.5647	16.1888	16.5472	16.3259	16.505	16.836	15.7562	16.5658	16.6553	16.8422	16.6332
GCN1	95	Q92616	1	21.7862	21.8268	21.8481	21.8344	21.8721	21.837	21.7695	21.7922	21.7497	21.812	21.7558
GDAP2	1	Q9NXN4	0.9903	13.3475	13.6381	12.671	13.2581	12.9623	13.3774	13.8126	13.4327	13.55	13.3639	13.5762
GDI1	5	P31150	1	16.5326	16.5083	16.0419	16.4755	16.4622	15.6394	16.647	16.3105	16.5977	16.5647	16.8019
GDI2	58	P50395	1	22.2812	22.2748	22.2185	22.2829	22.2459	22.1722	22.3618	22.3206	22.3743	22.3364	22.2669
GDPD1	1	Q8N9F7	0.9988	14.4159	14.1857	NA	NA	NA	14.6597	NA	14.4838	14.5016	14.4658	14.2186
GEMIN4	11	P57678	1	20.2633	20.2659	20.3751	20.4636	20.1245	20.3232	20.3732	20.1968	20.3138	20.2351	20.0059
GEMIN5	16	Q8TEQ6	1	19.4798	19.6093	19.657	19.4335	19.5688	19.3214	19.4208	19.4119	19.4985	19.4883	19.3283
GEMIN7	2	Q9H840	0.9999	16.1263	15.6092	15.9057	15.7963	NA	16.0746	16.2789	NA	16.1587	16.3529	16.2881
GET3	3	O43681	0.9992	16.3151	16.0582	16.6837	16.3721	16.273	16.1139	16.574	16.3404	15.8819	16.7051	16.6459
GET4	3	Q7L5D6	1	16.4878	16.2334	16.4686	16.2177	16.2769	16.5083	16.5102	16.596	16.2498	17.0884	16.4639
GFM1	25	Q96RP9	1	19.1632	19.1712	19.3205	19.1999	19.2404	19.1993	18.9805	19.2174	19.2749	19.095	19.1507
GFM2	1	Q969S9	0.9728	13.7825	13.3016	13.6061	NA	13.8321	13.9118	14.284	14.0013	13.6166	13.5459	13.6688
GFPT1	24	Q06210	1	19.4734	19.2705	19.2465	19.2447	19.4664	19.3457	19.3895	19.5849	19.6921	19.5628	19.6151
GFUS	5	Q13630	0.9989	17.9394	18.0877	17.6625	17.8813	17.955	17.9096	17.971	17.7212	18.3194	17.889	17.9769
GGA1	1	Q9UJY5	1	14.046	13.8716	13.4824	NA	14.2439	NA	14.3851	14.4729	13.9479	14.1156	13.7334
GGCT	1	O75223	0.997	15.4182	15.2758	15.1365	15.366	15.3506	15.5366	15.4018	15.6895	15.3331	15.8998	15.3449
GGH	1	Q92820	0.9533	15.1857	NA	NA	15.0979	NA	14.8335	NA	15.5821	NA	NA	15.1982
GHITM	3	Q9H3K2	0.9963	15.4452	15.3281	15.3531	15.5939	15.2517	15.5804	15.728	15.3449	15.1363	15.8347	15.5991
GID8	5	Q9NWU2	0.9968	16.9894	17.1103	16.742	16.4942	16.985	16.9638	17.2579	17.3561	17.0161	16.9633	16.6933
GIGYF2	6	Q6Y7W6	1	16.6992	17.0091	16.7826	16.896	17.0195	16.5875	17.2223	16.6723	16.2487	16.1073	16.4564
GINS2	1	Q9Y248	0.9984	13.1862	NA	12.5657	NA	13.4217	NA	NA	NA	NA	13.3232	13.099
GINS3	1	Q9BRX5	0.9979	13.9385	NA	NA	NA	13.6008	13.9581	NA	NA	NA	NA	NA
GIPC1	3	O14908	1	13.8486	14.0953	13.8679	14.0445	14.2469	14.1901	13.8983	13.8939	13.383	13.405	13.3448
GIT1	1	Q9Y2X7	0.9949	14.8022	15.3512	15.0315	14.716	14.8877	NA	14.2756	14.5312	14.8983	14.903	14.8978
GLB1	4	P16278	1	15.7893	15.7535	15.3839	15.9288	16.0233	15.783	15.8326	16.1425	15.9258	15.7388	15.5536
GLMN	7	Q92990	1	17.9189	17.958	18.0433	18.0808	18.0031	17.959	18.0171	17.5768	17.4633	17.6626	17.9123
GLO1	31	Q04760	1	21.2647	21.2326	21.1355	21.0522	21.1748	21.1063	21.3743	21.5413	21.3934	21.4475	21.3978
GLOD4	7	Q9HC38	1	18.3934	18.5055	18.2861	18.3135	18.6451	18.0569	18.367	18.3683	18.3688	18.4209	18.5785
GLRX	1	P35754	0.9994	12.2252	12.0319	12.3888	NA	12.6643	NA	NA	11.8677	12.0969	12.5504	11.5907
GLRX2	1	Q9NS18	1	13.8364	NA	NA	NA	14.2167	13.7557	NA	13.9737	13.6293	NA	13.6358
GLRX3	10	O76003	1	18.5397	18.6288	18.7824	18.5945	18.6408	18.5179	18.525	18.4878	18.7068	18.4659	18.3536
GLS	2	O94925	1	17.1451	16.8488	17.1349	17.3966	17.2623	17.7155	16.7168	17.3099	17.2109	16.8419	16.9502
GLUD1	7	P00367	1	18.4154	18.4815	18.6616	18.3924	18.365	18.2746	18.4195	18.3857	18.6616	18.6439	18.4624
GLYR1	3	Q49A26	0.9998	17.3984	17.0886	16.9653	17.535	17.4231	17.3481	17.4799	17.5449	17.587	17.7381	17.2573
GMEB1	1	Q9Y692	0.9997	15.3423	15.0954	15.7397	15.4346	15.3421	15.3276	15.3071	15.5287	NA	15.3036	NA
GMFB	3	P60983	1	16.3279	16.5004	16.2841	16.3786	15.9695	16.0496	16.1219	16.5433	16.6539	16.5354	16.6133
GMNN	2	O75496	0.9997	16.5151	16.7261	16.4292	16.4508	15.8893	16.8281	17.1489	16.5235	16.4778	16.3725	16.5818
GMPPA	1	Q96IJ6	1	15.8605	15.9297	NA	NA	NA	NA	NA	NA	NA	15.8013	NA
GMPR	2	P36959	1	18.7961	18.9876	18.6466	18.686	19.0239	19.049	18.7033	18.6383	18.6701	18.807	18.5242
GMPR2	1	Q9P2T1	1	14.1936	14.0261	14.0566	13.7925	12.962	14.6446	14.1884	14.5218	14.5089	14.248	14.9663
GMPS	33	P49915	1	20.9348	20.9728	21.0517	21.0166	21.044	20.9729	20.9687	20.8264	20.8664	20.8864	20.9492
GNA11	2	P29992	1	18.0425	17.7826	18.1528	17.92	18.5031	17.2865	NA	18.2776	18.186	18.2908	17.9901
GNAI2	1	P04899	0.9988	14.6037	NA	14.677	14.1124	14.2728	NA	14.7386	14.5789	NA	14.9582	14.7671
GNAI3	15	P08754	1	20.0886	20.0593	20.2679	20.2848	20.062	20.0579	20.0009	20.0528	20.026	19.9705	20.14
GNAS	2	P63092	0.988	15.5014	15.6565	15.7448	15.5745	15.4171	15.8823	14.8576	15.32	15.2124	15.0621	15.7059
GNB1	8	P62873	0.9996	18.4127	18.3141	18.5455	18.4236	18.2912	18.1259	18.3245	18.3659	18.4732	18.273	18.56
GNB1L	1	Q9BYB4	0.9995	13.6851	13.5983	13.7011	13.1652	NA	NA	NA	NA	14.149	13.6645	13.5877
GNE	1	Q9Y223	0.9791	13.0334	11.8042	13.4132	12.8251	13.3709	13.5745	12.3232	13.2866	13.2584	12.3465	13.1426
GNL1	5	P36915	1	18.3718	18.4982	18.6519	18.1783	18.0422	18.3208	18.6509	18.02	18.0786	18.8104	19.0076
GNL2	5	Q13823	1	17.2635	17.3456	17.3507	17.3124	17.404	17.0878	17.3132	16.8803	17.3859	17.2011	16.8538
GNL3	6	Q9BVP2	1	19.6996	19.7992	19.7869	19.6248	19.7186	20.0214	19.8179	19.7526	19.969	19.1872	19.2018
GNL3L	1	Q9NVN8	1	17.0462	16.6639	NA	17.5942	NA	NA	NA	NA	16.9309	17.0668	16.7958
GNPAT	3	O15228	0.9993	17.0077	17.0177	17.1792	16.9791	16.7454	17.3062	16.6326	17.3602	16.6527	16.7682	17.3365
GNPDA1	4	P46926	0.9988	17.7044	17.0438	17.4565	17.357	17.762	17.7215	17.7749	17.7604	17.6567	17.8621	18.0527
GNPNAT1	1	Q96EK6	0.9906	13.3136	12.9553	12.6331	13.169	NA	13.5468	13.7658	13.718	13.3826	12.9769	13.7535
GOLGA2	4	Q08379	1	15.1882	14.8177	15.1697	14.9175	15.0908	15.3082	15.2639	15.5566	15.0323	15.063	15.1241
GOLGA3	6	Q08378	0.9996	16.3253	16.2406	15.982	16.5668	16.4207	16.1055	16.3681	16.4409	16.4284	16.5292	16.314
GOLGA4	2	Q13439	0.9985	14.9936	15.0423	14.9277	15.1781	14.8391	15.0509	14.8782	15.2978	15.0807	14.8518	NA
GOLGA7	1	Q7Z5G4	0.9833	16.229	16.4509	16.6653	15.7255	16.297	16.4398	16.2434	15.2108	16.6964	15.6543	16.2387
GOLIM4	2	O00461	0.9717	16.7282	16.8365	16.5477	16.7509	16.9234	16.9676	17.1681	16.9455	16.5864	17.084	16.3374
GOLPH3	9	Q9H4A6	1	18.9787	19.0311	18.8872	18.7534	19.0882	18.944	18.9285	19.0319	19.07	19.0532	19.0524
GON7	3	Q9BXV9	0.9986	16.8931	16.6169	16.7032	17.1994	17.1169	NA	NA	17.0285	16.6661	NA	17.2439
GOPC	3	Q9HD26	0.9967	16.5043	16.8323	16.4674	16.7844	16.5574	16.5719	16.7513	16.3575	16.1281	16.2076	16.3606
GOT1	17	P17174	1	19.3386	19.3543	19.3497	19.2521	19.342	19.3647	19.1083	19.0116	19.3971	19.415	19.2732
GOT2	10	P00505	1	18.4377	18.2999	18.452	18.5123	18.5183	18.461	18.5603	18.3975	18.4725	18.4741	18.4555
GP1BB	1	P13224	0.9261	15.6033	15.6461	15.5994	15.4235	15.7985	15.8564	15.7947	15.6586	15.3962	15.5851	16.0694
GPALPP1	1	Q8IXQ4	0.9917	13.2972	13.9164	12.8983	13.0291	13.3031	NA	12.9664	NA	13.6639	12.9817	NA
GPATCH4	2	Q5T3I0	0.9977	15.8927	16.5138	16.0698	NA	16.299	15.4423	15.621	15.5309	15.801	15.8254	15.6137
GPATCH8	1	Q9UKJ3	0.9995	14.2426	14.4033	14.7504	13.7018	13.46	14.2094	14.8567	14.1607	14.673	14.4058	14.2204
GPCPD1	3	Q9NPB8	1	15.9178	15.7881	15.4118	15.6759	15.703	15.89	15.7623	16.1286	16.0541	16.1756	16.251
GPD1L	1	Q8N335	0.9863	14.6097	14.7666	14.7161	13.9567	14.4595	14.362	14.9354	14.3546	15.1595	14.825	14.7034
GPD2	6	P43304	1	16.947	16.8537	16.9245	17.2325	17.2467	16.7601	17.3202	16.4412	17.0862	16.5451	16.7756
GPI	64	P06744	1	22.4098	22.5711	22.5137	22.4369	22.3867	22.5047	22.3558	22.4891	22.4542	22.3685	22.3659
GPKOW	3	Q92917	0.9998	17.5745	17.511	17.7139	NA	17.5749	17.5025	NA	NA	NA	17.5659	17.6593
GPN1	1	Q9HCN4	1	16.6864	NA	NA	NA	NA	16.6711	NA	NA	NA	NA	NA
GPN2	1	Q9H9Y4	1	12.2252	12.2376	NA	NA	NA	NA	NA	NA	NA	NA	NA
GPR107	1	Q5VW38	0.9819	12.7648	12.7335	12.5694	13.0818	12.665	13.0452	NA	12.5317	13.1327	12.8602	11.7363
GPR89A	4	B7ZAQ6	1	15.5858	15.4723	15.3202	15.5334	15.2451	15.5378	15.4006	16.0628	15.7345	15.7801	15.4245
GPS1	6	Q13098	1	18.5765	18.5727	18.6796	18.4616	18.5074	18.7375	18.4725	18.6559	18.7374	18.4134	18.4895
GPX4	1	P36969	0.9998	15.9121	16.2398	NA	15.7355	NA	15.7386	15.8577	15.7284	NA	NA	16.5497
GRB2	1	P62993	0.9988	16.2052	16.1392	16.2831	16.1441	16.2951	15.8365	16.4612	16.4834	16.3076	16.3687	15.8517
GRHPR	4	Q9UBQ7	1	16.6476	16.4335	16.5254	16.7377	16.4923	16.5787	16.8703	16.8047	16.3711	16.9681	16.8226
GRK2	2	P25098	1	15.6258	15.4862	15.6979	16.0461	15.5851	15.4951	15.4253	15.4855	15.8767	15.9421	14.8954
GRPEL1	11	Q9HAV7	1	18.0232	18.4173	18.0242	18.0564	17.7283	17.9877	18.2239	17.7066	17.9927	17.8037	17.9668
GRSF1	6	Q12849	0.9998	18.223	18.4576	18.518	18.5187	18.0003	18.3203	17.9185	18.2206	18.0781	18.0642	18.0586
GRWD1	4	Q9BQ67	1	19.4035	19.3511	19.2873	19.5776	19.277	19.3429	19.4418	19.1863	19.3556	19.3252	19.6582
GSE1	2	Q14687	0.9999	16.3306	NA	16.4093	16.2159	15.9828	15.7873	NA	16.8074	NA	16.6534	16.2787
GSK3A	1	P49840	0.9996	15.7352	16.046	16.2006	16.0234	16.0288	15.7913	15.5655	15.711	15.4727	15.3291	15.597
GSKIP	2	Q9P0R6	1	13.8784	13.8388	13.7858	13.6278	13.805	13.9771	13.7474	14.1625	13.6375	13.7334	14.1832
GSN	4	P06396	1	16.6636	16.4491	17.1796	16.1358	16.3973	16.6193	16.8821	16.6502	15.9004	17.2273	16.9789
GSPT1	8	P15170	0.9998	18.0355	18.1802	17.9739	18.1977	17.7342	17.7158	18.0003	17.747	18.1817	18.0089	18.2703
GSPT2	4	Q8IYD1	1	16.9052	16.8131	16.981	17.1658	17.227	17.0115	16.6926	16.6748	16.6	17.0085	16.6519
GSR	9	P00390	1	18.3327	17.6848	18.4235	18.179	18.1092	18.5299	18.3615	17.9394	18.5785	18.0874	18.5157
GSS	10	P48637	1	19.6216	19.3593	19.4841	19.5572	19.6492	19.6623	19.4841	19.7578	19.568	19.7024	19.9264
GSTK1	2	Q9Y2Q3	0.9998	15.8103	15.6868	15.7374	15.383	15.8633	15.4318	15.8656	16.4914	15.2969	15.857	16.0361
GSTM3	3	P21266	1	17.5893	17.318	16.8895	17.7934	18.0361	17.8607	17.9975	18.1949	17.3327	16.7012	17.2572
GSTO1	13	P78417	1	20.6338	20.4791	20.7116	20.5879	20.6793	20.5586	20.7176	20.7172	20.5969	20.6888	20.7669
GSTP1	38	P09211	1	20.9591	20.8536	21.0108	20.9378	21.0231	20.7994	20.8992	20.9386	20.9096	21.0675	20.9902
GTF2A2	1	P52657	0.9967	15.8758	NA	15.9025	NA	NA	NA	NA	NA	NA	15.8716	15.7367
GTF2B	3	Q00403	0.9999	17.1594	17.2162	17.0347	17.1036	16.9178	17.405	16.6508	17.2579	16.7937	17.3688	17.1844
GTF2E2	5	P29084	1	18.0372	18.1215	17.7756	17.9248	17.7252	18.4794	18.0586	17.9958	17.9128	18.1902	18.2512
GTF2F1	4	P35269	1	16.7414	16.9421	16.3412	16.9004	16.8882	16.2003	16.6843	16.8447	16.9309	17.1051	16.9225
GTF2F2	2	P13984	0.9954	15.5135	15.6712	14.5889	15.4654	15.0227	15.5617	15.5541	15.4842	15.7958	NA	15.6011
GTF2H1	2	P32780	0.9999	15.6568	15.6393	15.351	15.7344	15.9673	15.587	15.7422	15.965	15.6293	15.8466	15.2855
GTF2H3	3	Q13889	1	16.541	16.4695	16.6081	16.6986	17.2073	16.1489	16.3297	16.6179	16.7016	16.4444	16.5446
GTF2I	9	P78347	1	18.7652	18.4279	18.5275	18.8432	18.8176	18.8257	18.7484	18.747	18.8214	18.7277	18.8523
GTF3C1	2	Q12789	0.9996	16.2672	16.4313	15.9905	16.2002	15.8054	NA	16.5617	16.163	16.4337	16.648	16.4115
GTF3C3	7	Q9Y5Q9	1	18.0301	18.0149	18.2087	17.9254	17.9949	18.0214	17.9366	18.1361	17.9116	18.1112	17.9988
GTF3C4	8	Q9UKN8	1	18.5241	18.4854	18.3453	18.4562	18.372	18.5462	18.6473	17.9905	19.0844	18.4444	18.4396
GTF3C5	3	Q9Y5Q8	0.9938	16.1157	16.2108	16.2215	16.2627	16.0406	15.8103	16.1441	16.3774	16.1964	15.6461	15.7667
GTF3C6	1	Q969F1	0.9999	13.8492	NA	12.7484	NA	14.2786	13.1186	13.4929	NA	14.7313	13.6177	13.8213
GTPBP1	8	O00178	1	18.4869	18.5469	18.2803	18.2402	18.4559	18.6215	18.6357	18.7218	18.4522	18.7194	18.6517
GTPBP10	3	A4D1E9	0.9987	17.2712	17.6276	17.3694	17.5155	17.4076	16.8536	16.9059	NA	17.0044	17.2425	17.4871
GTPBP3	1	Q969Y2	1	12.2252	12.0877	12.0692	12.6704	12.1572	11.3641	12.3943	12.1845	12.2652	12.2318	12.813
GTPBP4	26	Q9BZE4	1	20.5385	20.6174	20.5935	20.5955	20.6449	20.4761	20.4388	20.576	20.5145	20.3502	20.559
GTSF1	4	Q8WW33	0.9942	16.9357	17.1128	16.8248	17.0773	16.9451	16.8809	17.2348	16.4571	17.4085	16.6587	16.6233
GUF1	3	Q8N442	0.9992	15.1774	14.7034	15.2068	14.7259	15.4932	15.0684	15.336	15.5569	15.1676	14.8339	15.592
GUSB	3	P08236	1	15.9679	15.8405	16.0381	15.8499	16.1735	15.3606	15.8381	15.9272	16.3471	16.1173	16.5219
GYG1	3	P46976	0.9906	16.7494	17.0327	16.6239	16.9287	17.0187	17.0241	16.8249	16.8318	16.5633	16.4756	16.4218
GYPA	1	P02724	0.9598	15.1657	NA	NA	NA	NA	NA	15.284	NA	NA	NA	NA
H1-10	2	Q92522	0.9998	15.3536	14.9909	15.2142	15.3403	15.8813	15.5752	15.143	15.2468	15.3846	15.687	15.1449
H1-2	5	P16403	0.9825	19.1356	19.0272	19.1464	19.0844	19.3352	19.1613	19.2197	18.9163	19.0783	19.0931	19.1372
H1-4	15	P10412	1	23.9955	23.9885	23.8592	23.8328	24.0955	23.9186	23.9409	23.979	24.0954	24.1954	24.1023
H1-5	10	P16401	0.9997	22.8466	22.8343	22.7459	22.7498	22.6437	22.844	22.8829	22.9552	23.0458	23.0311	22.9954
H2AC19	30	Q6FI13	1	24.1674	24.0561	24.1461	24.0893	24.1642	24.1087	24.1726	24.2112	24.0856	24.3577	24.1967
H2AX	6	P16104	1	21.8951	21.9539	21.5296	21.8982	21.8116	22.0335	21.9202	21.9317	21.8135	21.9882	22.073
H2AZ1	4	P0C0S5	1	21.6056	21.8762	21.327	21.296	21.4805	21.7662	21.8446	21.7797	21.5282	21.7162	21.5338
H2BC11	3	P06899	1	18.44	18.7321	18.5794	18.3953	18.4896	18.771	17.8876	18.0308	18.7379	18.4609	18.248
H2BC13	92	Q99880	1	24.8119	24.7973	24.7825	24.7816	24.7251	24.8173	24.8802	24.8448	24.8773	24.8627	24.8881
H3-3B	8	P84243	1	21.8197	20.5567	22.6263	20.4296	19.1835	20.8016	21.5211	22.4393	21.0224	22.4252	22.0191
H3-7	1	Q5TEC6	0.9212	15.5626	15.447	15.5399	15.3237	15.4318	15.6082	15.6558	15.887	15.5957	15.5934	15.8682
H3C12	5	P68431	0.9993	21.618	21.6403	21.6502	21.5273	21.558	21.6485	21.6251	21.5345	21.7447	21.8511	21.6748
H3C13	22	Q71DI3	1	22.6521	22.0067	23.0405	21.8851	21.4706	21.9414	22.3484	23.1817	22.1407	23.2973	22.8996
H4C16	59	P62805	1	24.8345	24.7866	24.8557	24.7327	24.7797	24.8054	24.9192	24.9336	24.808	24.8833	24.9692
HACD3	1	Q9P035	0.9877	15.5406	14.8344	15.4223	15.6227	NA	14.6546	16.2991	15.8449	15.5468	15.6668	15.5542
HACL1	2	Q9UJ83	1	18.0869	18.3391	17.5459	17.6103	17.7884	18.1651	18.3395	18.3058	18.1197	18.2399	18.5543
HADH	15	Q16836	1	19.1421	18.8727	19.0912	19.0634	19.2336	19.0264	18.9551	19.1041	19.2726	19.373	19.3564
HADHA	35	P40939	1	20.5097	20.1634	20.4314	20.3284	20.3832	20.3366	20.5689	20.452	20.707	20.5631	20.7295
HADHB	11	P55084	1	18.8328	18.6778	18.8095	18.803	18.6673	18.7853	18.822	18.9333	18.7851	18.9905	19.1444
HAGH	1	Q16775	0.9995	13.4985	NA	13.2377	NA	NA	NA	13.6438	14.0279	NA	13.3118	13.2483
HARS1	21	P12081	1	18.2746	18.1345	18.4348	18.3422	18.2012	18.0949	18.3139	18.1046	18.296	18.3876	18.244
HAT1	3	O14929	1	15.8369	15.7501	16.1394	15.7064	15.625	16.1641	15.757	15.8464	15.6677	15.7197	15.428
HAUS1	1	Q96CS2	0.9809	14.0686	14.0548	NA	NA	NA	13.4097	13.55	14.5873	14.5524	NA	NA
HAUS2	2	Q9NVX0	1	17.6053	17.6052	17.477	17.7695	16.9965	17.5271	17.5268	17.5259	18.4299	17.557	17.6429
HAUS4	1	Q9H6D7	0.9151	15.0065	14.9214	14.5598	15.4079	14.947	14.9503	14.6545	15.1491	14.9941	15.1216	15.2435
HAUS6	2	Q7Z4H7	0.9959	14.0683	NA	14.3422	13.6064	13.7792	14.1507	14.0524	NA	14.0085	13.9363	14.0361
HBA2	16	P69905	1	20.7068	20.4456	20.462	20.3185	20.625	20.3507	20.8379	21.0005	20.725	20.8833	20.9855
HBE1	27	P02100	1	20.0515	20.2834	20.1109	20.0064	20.2369	20.0767	19.5541	19.5673	19.2869	19.5185	19.6019
HBG1	60	P69891	1	23.0253	22.9423	22.8972	22.8159	23.1208	22.8313	23.0164	23.053	23.1452	23.1962	23.356
HBS1L	11	Q9Y450	1	19.0911	19.0835	19.1876	19.0796	19.0686	19.3722	18.7769	19.1704	19.2037	19.0732	19.1759
HBZ	54	P02008	1	24.6174	24.5359	24.4135	24.4011	24.742	24.5698	24.6576	24.6159	24.7238	24.8061	24.9854
HCFC1	12	P51610	1	18.9994	18.9745	19.0191	18.7582	18.8826	19.1049	18.924	19.0016	18.9348	19.0636	19.0308
HCLS1	2	P14317	0.9987	15.2293	15.1373	14.6487	15.2092	15.1098	15.5545	15.1317	14.9065	15.0118	15.4084	15.5941
HDAC1	1	Q13547	0.9985	16.0866	16.0897	16.0344	16.2715	16.4581	16.3147	15.4905	16.1779	15.7383	15.6994	16.5419
HDAC2	3	Q92769	1	16.8101	16.8131	16.8619	16.959	16.9132	16.4869	16.7045	17.1907	17.0483	16.7016	16.7292
HDAC3	1	O15379	0.9786	15.118	NA	14.7678	NA	NA	15.1734	15.0567	15.6673	14.9025	NA	NA
HDAC6	2	Q9UBN7	1	16.018	15.7919	15.9875	16.3603	15.9509	16.1455	NA	15.6066	NA	15.7844	15.9346
HDDC2	2	Q7Z4H3	1	17.9505	NA	NA	NA	NA	17.9353	NA	NA	NA	NA	17.9322
HDDC3	1	Q8N4P3	0.9831	14.1454	14.0965	NA	NA	NA	NA	NA	14.3719	NA	14.047	NA
HDGF	16	P51858	1	19.4868	19.4164	19.5524	19.3987	19.7011	19.3861	19.458	19.4423	19.4446	19.4669	19.6958
HDGFL2	1	Q7Z4V5	1	14.3395	14.0941	14.1666	NA	NA	NA	NA	NA	14.012	NA	14.841
HDHD2	4	Q9H0R4	0.9998	16.8643	16.2052	16.9899	16.9979	16.8984	16.495	17.2356	17.0154	16.6439	16.8391	17.1576
HDLBP	18	Q00341	1	18.2433	18.3826	18.022	18.4208	18.2689	18.3235	18.0837	18.2709	18.0916	18.1207	18.155
HEATR1	26	Q9H583	1	19.112	19.2732	19.1879	18.9649	19.0017	19.0895	19.1599	19.1128	19.1724	18.9347	19.0806
HEATR3	1	Q7Z4Q2	0.9938	13.9996	NA	NA	NA	NA	14.3997	NA	13.9637	NA	NA	13.5528
HEATR6	1	Q6AI08	0.9959	16.434	16.2829	16.5375	16.3742	16.5404	NA	NA	NA	NA	NA	16.26
HEBP1	1	Q9NRV9	0.9935	13.7336	13.6404	13.098	NA	NA	13.3134	13.8326	14.1074	13.9006	14.4504	13.406
HEBP2	2	Q9Y5Z4	0.9959	17.163	17.6674	17.0688	16.6935	16.8846	17.1988	17.1667	17.1311	16.9577	17.564	17.2225
HECTD1	1	Q9ULT8	0.9992	14.2272	NA	13.7382	14.3245	NA	13.7906	NA	14.2551	NA	14.774	NA
HECTD3	1	Q5T447	0.9972	15.9492	15.6362	15.7697	15.344	16.3821	16.1001	16.3528	16.4089	16.0904	15.3563	15.7357
HELLS	1	Q9NRZ9	0.9904	15.4722	15.6309	15.3408	NA	14.9123	16.0065	14.9192	NA	NA	15.9228	15.0732
HEMGN	7	Q9BXL5	1	17.3928	17.3493	17.2751	17.3875	17.7198	17.153	17.3897	17.0198	17.17	17.4697	17.4729
HEPH	3	Q9BQS7	0.9982	14.8004	14.1305	14.9598	14.9433	15.1191	14.8523	15.0109	14.3999	14.4729	14.6873	15.1415
HERC2	2	O95714	1	14.5829	14.2229	14.7493	14.7499	14.1793	14.7288	14.789	14.6303	14.1732	15.0233	14.396
HERC4	1	Q5GLZ8	0.9975	14.4267	NA	NA	14.0924	14.0676	15.0585	14.2705	NA	NA	NA	NA
HEXA	1	P06865	0.9795	14.5068	NA	NA	NA	14.7388	NA	NA	14.4269	NA	NA	14.3303
HEXB	4	P07686	1	17.4582	17.7887	17.4776	17.3855	17.3976	17.7491	17.6624	17.2517	16.8942	17.5267	16.8577
HEXIM1	1	O94992	0.9969	14.1948	13.9808	14.6703	13.9224	13.9449	NA	14.2478	NA	14.3315	NA	14.0801
HGH1	5	Q9BTY7	1	18.7178	18.4215	18.6253	18.8383	18.8175	18.5534	18.9043	19.1736	19.2012	18.3277	18.5856
HGS	2	O14964	1	15.9002	15.8063	15.6886	15.5737	16.029	15.9651	16.4058	15.6234	15.7205	15.8742	16.283
HIBADH	2	P31937	0.9991	15.7848	15.3857	15.5084	16.0285	15.2952	15.5531	16.0396	16.0958	15.5396	16.2367	15.5723
HIBCH	9	Q6NVY1	0.9998	17.4745	17.6721	17.721	17.2769	17.4104	17.9134	17.1276	17.1859	17.0937	17.5684	17.486
HIGD1A	4	Q9Y241	1	17.5703	17.8666	17.5148	17.1439	18.1647	17.6092	17.0411	16.7859	16.9556	17.1144	17.2854
HIKESHI	1	Q53FT3	0.974	13.8106	13.8876	13.8803	13.8438	13.7804	13.7204	13.2802	13.9985	13.6559	14.1342	14.0657
HINT1	4	P49773	1	16.9402	16.9332	16.4324	17.0494	16.9711	16.8698	16.7858	16.4324	16.6722	16.8575	17.1188
HINT2	1	Q9BX68	0.9938	15.0883	NA	NA	NA	15.064	14.6845	NA	NA	15.4225	15.2933	NA
HK1	11	P19367	0.9999	17.4019	17.2639	17.6064	17.5146	17.6349	17.6577	17.2568	17.2834	17.2309	17.2374	17.2627
HK2	4	P52789	0.9997	16.5342	16.4885	16.7862	16.9052	16.562	16.5231	16.6275	15.8035	16.5352	16.1029	16.1871
HLTF	2	Q14527	0.9992	15.8026	15.5816	15.8866	16.1168	15.614	15.6952	NA	16.1007	NA	15.547	15.7308
HM13	4	Q8TCT9	0.9998	17.6223	17.0953	17.8969	17.6885	17.5834	17.3943	17.663	17.8063	17.5783	17.6178	17.6012
HMBS	17	P08397	1	21.8488	21.4857	21.6247	21.4456	21.6849	21.5505	21.9621	21.9221	22.1584	22.1517	22.2798
HMCES	1	Q96FZ2	0.9985	15.3675	NA	NA	NA	15.66	NA	NA	15.118	NA	15.2838	NA
HMGA1	6	P17096	0.999	21.7137	21.8016	21.7433	21.7124	21.8997	21.781	21.6991	21.7651	21.5498	21.905	21.7518
HMGB1	8	P09429	0.9998	19.2558	19.1694	19.1871	19.2388	19.3235	19.3768	19.3939	19.3362	19.3279	19.3403	19.3618
HMGB2	5	P26583	1	18.3253	18.0576	18.2654	18.1744	18.4385	18.2805	18.6973	18.3382	18.2992	18.5151	18.3974
HMGCL	4	P35914	1	17.1896	17.1638	16.9937	16.8706	17.1654	17.1539	16.9389	17.2573	17.3646	17.3086	17.451
HMGCS1	16	Q01581	1	19.2654	19.2975	19.1683	19.2795	19.2879	19.3762	19.1418	19.2895	19.1964	19.2319	19.4041
HMGN1	5	P05114	1	18.6234	18.5469	18.7484	18.5083	18.8424	18.6952	18.6635	18.3858	18.3456	18.9125	18.1764
HMGN2	5	P05204	0.9868	20.6852	20.6501	20.8228	20.6508	20.8613	20.7552	20.6483	20.5916	20.628	20.8832	20.6429
HMGN3	1	Q15651	0.9979	15.2391	15.3757	NA	NA	15.0621	NA	NA	NA	NA	NA	NA
HMGN5	3	P82970	0.9996	16.6639	16.86	17.1104	16.864	16.4489	16.8975	16.0811	16.4975	16.3807	16.5135	16.9742
HMMR	1	O75330	0.968	13.7581	13.324	13.6348	13.4422	NA	NA	14.6207	NA	NA	13.8575	13.3144
HMOX2	1	P30519	0.9933	14.0264	13.5179	14.3369	13.6145	14.2465	14.0638	14.1072	13.7798	13.647	14.6223	14.0354
HNRNPA0	13	Q13151	1	19.5775	19.5351	19.7507	19.3921	19.7608	19.6416	19.6189	19.5049	19.4985	19.443	19.5724
HNRNPA1	71	P09651	1	22.793	22.8392	22.8473	22.8175	22.7727	22.9287	22.7259	22.8329	22.881	22.7627	22.7093
HNRNPA1L3	1	A0A2R8Y4L2	0.9942	17.0207	NA	NA	17.0207	NA	NA	NA	NA	NA	NA	NA
HNRNPA2B1	35	P22626	1	22.7868	22.8079	22.8682	22.8771	22.7551	22.9475	22.6962	22.6187	22.7717	22.7626	22.7766
HNRNPA3	7	P51991	1	19.5384	19.371	19.5586	19.4874	19.9175	19.7273	19.1505	19.6664	19.3456	19.5725	19.4851
HNRNPAB	14	Q99729	1	19.7957	19.9435	19.7748	19.7497	19.8972	19.8976	19.6732	19.7516	19.8788	19.7691	19.7174
HNRNPC	14	P07910	1	20.6756	20.593	20.7571	20.7806	20.6869	20.7371	20.7335	20.5211	20.6662	20.7536	20.6573
HNRNPCL3	28	B7ZW38	1	21.9559	21.9255	21.9763	21.9711	21.9335	22.0187	21.9182	21.9987	22.016	21.9504	22.0049
HNRNPD	34	Q14103	1	21.7973	21.7732	21.8753	21.8655	21.7128	21.821	21.8313	21.8621	21.686	21.9441	21.748
HNRNPDL	10	O14979	1	19.9912	19.8157	20.1899	19.9981	20.0614	19.9369	19.623	19.9121	19.971	19.9645	20.2053
HNRNPF	22	P52597	1	21.3965	21.4292	21.4669	21.2208	21.4404	21.566	21.4134	21.3718	21.5534	21.3925	21.4301
HNRNPH1	34	P31943	1	21.8344	21.9274	21.7845	21.8344	21.8247	22.0457	21.6958	21.7386	21.8146	21.6754	22.0234
HNRNPH2	8	P55795	1	18.7684	18.805	18.6038	18.6961	18.7994	18.8554	18.7976	18.8075	18.8369	18.7624	19.0878
HNRNPH3	12	P31942	1	21.2175	21.3597	21.4105	21.2175	21.3687	21.1666	21.3264	21.3383	21.0947	21.0153	21.0216
HNRNPK	62	P61978	1	24.3597	24.392	24.417	24.3363	24.3589	24.4061	24.3331	24.312	24.4061	24.3775	24.4802
HNRNPL	38	P14866	1	22.499	22.4579	22.4414	22.4296	22.547	22.4088	22.6327	22.4781	22.697	22.495	22.5137
HNRNPM	66	P52272	1	21.5634	21.7007	21.6006	21.6827	21.6511	21.5986	21.4527	21.4795	21.5198	21.5611	21.5171
HNRNPR	44	O43390	1	20.344	20.2182	20.2775	20.292	20.2581	20.3561	20.4282	20.376	20.4901	20.3673	20.4048
HNRNPU	39	Q00839	1	21.807	21.8687	21.807	21.7541	21.9056	21.8193	21.83	21.985	21.7396	21.8043	21.7743
HNRNPUL1	7	Q9BUJ2	1	19.8696	19.6473	20.024	19.6082	19.8756	19.7092	19.7769	20.0757	20.0743	20.0304	19.9937
HNRNPUL2	14	Q1KMD3	1	18.4118	18.3375	18.3004	18.1358	18.5631	18.1645	18.4406	18.5479	18.3716	18.5006	18.5694
HOMER1	2	Q86YM7	0.9943	14.9627	14.9552	15.244	14.7743	14.6817	15.0616	14.9161	15.2306	15.005	14.8045	14.8422
HOOK3	1	Q86VS8	1	14.3641	14.2912	14.386	14.6214	14.5551	14.2661	14.1054	14.3605	14.7506	13.7082	14.7486
HP1BP3	9	Q5SSJ5	0.9998	17.2612	17.0908	17.2845	17.1469	17.121	17.1816	17.3482	17.1968	17.4069	17.5117	17.3748
HPCAL1	4	P37235	0.9979	18.0819	17.9749	18.1645	18.089	18.0842	18.1947	18.3398	17.9529	18.0596	18.4971	17.9551
HPF1	4	Q9NWY4	0.9996	18.3977	NA	18.1503	18.1383	18.3272	NA	NA	18.3006	18.6596	18.8018	18.2377
HPGD	17	P15428	1	19.4864	19.6197	19.7765	19.5525	19.9433	19.7797	19.2738	19.17	19.0913	19.2727	19.3314
HPRT1	12	P00492	1	21.1386	20.8893	21.3333	20.9568	20.9694	21.1142	21.002	21.1895	21.2744	21.2494	21.3066
HS2ST1	2	Q7LGA3	0.9999	17.2248	17.2546	17.5435	17.3661	17.4347	17.0491	16.9872	16.9821	16.8614	17.4469	17.2303
HSD17B10	24	Q99714	1	21.1714	21.0123	21.0926	21.0455	21.1734	21.0997	21.3194	21.3201	21.2441	21.1168	21.3268
HSD17B11	8	Q8NBQ5	1	17.4323	17.7141	17.5027	17.1147	17.3005	17.2256	17.4611	17.2612	17.3817	17.6667	17.7394
HSD17B12	5	Q53GQ0	1	18.0714	17.8535	18.0396	18.4828	18.1073	18.115	17.9876	17.8858	18.0936	17.9059	18.4118
HSD17B4	10	P51659	1	18.6733	18.7128	18.6052	18.7161	18.9459	18.4819	18.8959	18.8106	18.68	18.7784	18.7877
HSDL2	7	Q6YN16	1	17.4148	17.397	17.4535	17.374	17.3224	17.2179	17.3366	17.0126	18.0111	17.4259	17.5005
HSP90AA1	83	P07900	1	23.1017	23.1302	23.223	23.1086	23.0081	23.1042	23.1139	23.1638	23.0887	23.1331	23.125
HSP90AB1	190	P08238	1	24.3781	24.4409	24.4846	24.4052	24.4229	24.3863	24.3487	24.4474	24.4019	24.3605	24.3198
HSP90AB4P	9	Q58FF6	1	19.6748	20.0322	20.051	19.8948	19.3692	19.6362	19.6349	19.6647	19.2537	19.5306	19.7484
HSP90B1	75	P14625	1	22.0279	22.0878	22.1306	22.0568	22.0552	22.0532	22.089	21.9941	22.0241	22.0581	21.9872
HSPA13	2	P48723	0.9808	14.9472	15.111	15.2568	14.8936	13.9353	14.4649	14.5793	14.7502	15.1565	15.0397	15.0745
HSPA14	10	Q0VDF9	1	19.3383	19.2378	19.241	19.4424	19.3733	19.2706	19.4478	19.2456	19.3511	19.1564	19.4829
HSPA1A	97	P0DMV8	1	22.6048	22.4783	22.4907	22.5351	22.477	22.4594	22.6627	22.6724	22.697	22.7681	22.6355
HSPA2	1	P54652	0.9904	18.423	NA	17.9102	NA	NA	NA	NA	NA	NA	18.7221	18.4394
HSPA4	59	P34932	1	20.9755	20.9949	20.9751	21.0039	20.9719	21.0021	21.1435	20.9242	20.9942	20.926	20.9307
HSPA4L	6	O95757	0.9998	17.9852	17.9886	17.9471	17.8768	18.1004	18.1139	18.0258	18.1097	17.8561	17.7133	18.0438
HSPA5	50	P11021	1	21.3569	21.1861	21.2113	21.4045	21.1117	21.2861	21.4739	21.4848	21.3814	21.5163	21.4419
HSPA8	160	P11142	1	25.1936	25.2838	25.3033	25.3433	25.1851	25.2728	25.2245	25.2236	25.269	25.0827	25.0184
HSPA9	70	P38646	1	22.159	22.0807	22.157	22.133	22.1455	22.1838	22.2583	22.1665	22.1918	22.2007	22.2922
HSPB1	16	P04792	1	20.3942	20.4796	20.6076	20.5492	20.3532	20.608	20.3297	20.3164	20.1571	20.188	20.1097
HSPB11	4	Q9Y547	1	16.3099	16.2611	16.2221	16.3901	16.6203	16.6473	16.1572	15.98	16.1198	16.1711	16.3738
HSPBP1	4	Q9NZL4	0.9996	18.0381	18.3585	17.9258	17.9647	18.0755	18.0219	17.9149	17.9487	18.0796	18.4493	17.9843
HSPD1	201	P10809	1	23.9453	23.9366	23.9556	23.9453	23.8978	23.9577	23.9906	23.9684	23.9992	24.0067	24.0118
HSPE1	15	P61604	1	22.2839	22.2573	22.3471	22.1525	22.3374	22.1992	22.3118	22.4342	22.3705	22.2916	22.2759
HSPH1	36	Q92598	1	20.2295	20.195	20.3785	20.2761	20.2146	20.2631	20.2539	20.268	20.2786	20.1571	20.1927
HTATIP2	2	Q9BUP3	0.9986	15.7795	15.8227	15.8578	15.9471	15.6868	16.4373	15.9171	15.3909	15.3869	15.9124	15.6385
HTATSF1	4	O43719	1	17.5947	17.9254	17.4502	17.5244	17.5347	17.8381	17.7279	17.5827	17.51	17.1922	17.6426
HTRA2	1	O43464	0.9998	16.799	NA	NA	16.654	NA	NA	16.6582	NA	NA	NA	17.1168
HUS1	1	O60921	1	15.5687	NA	15.9307	15.25	15.2617	NA	NA	NA	NA	NA	NA
HUWE1	25	Q7Z6Z7	1	20.0759	20.0747	19.9684	20.0258	20.1801	19.9399	20.086	20.0162	20.0872	20.2398	20.3211
HYOU1	42	Q9Y4L1	1	22.1746	22.1053	22.0194	22.002	22.0924	22.1194	22.2968	22.3573	22.2468	22.3642	22.2646
HYPK	2	Q9NX55	0.9973	17.0181	17.322	16.9635	17.0895	16.8061	17.3317	17.0742	17.1443	16.7609	16.8375	16.9529
IARS1	31	P41252	1	18.4947	18.2965	18.5065	18.462	18.3868	18.3068	18.5608	18.5723	18.5558	18.5435	18.5911
IARS2	7	Q9NSE4	1	17.1587	17.2432	17.0354	16.7667	17.3844	17.2304	17.158	17.0555	17.368	17.051	17.1118
IBA57	3	Q5T440	1	17.7899	17.7427	17.7973	17.8837	18.0079	17.8427	17.6647	17.3477	NA	17.9062	17.7716
ICAM2	3	P13598	1	16.6958	16.6077	16.3867	16.4366	16.7593	16.5202	16.9842	16.3976	16.3114	17.0382	16.9376
IDE	9	P14735	0.9986	18.4298	18.1274	18.2649	18.6533	18.2675	18.6149	18.413	18.8385	18.6806	18.3438	18.3314
IDH1	16	O75874	1	18.4125	18.0983	18.0748	18.0897	18.315	18.2487	18.5275	18.6011	18.6453	18.5975	18.7589
IDH2	10	P48735	0.9998	18.1832	17.9365	18.0135	18.0342	18.0945	18.0828	17.8674	18.357	18.1841	18.4679	18.3382
IDH3A	2	P50213	0.9943	16.0554	16.0046	15.8122	16.4455	16.2857	15.857	15.5227	15.7857	15.9034	15.9932	16.4018
IDH3B	2	O43837	0.999	14.3715	14.5863	14.6911	14.5003	14.5501	13.8999	13.793	14.2693	14.4755	14.5809	14.0436
IDI1	3	Q13907	0.9996	16.841	17.2902	17.1808	17.3377	17.0501	16.71	16.6781	16.3008	16.7942	16.3466	16.7397
IFRD2	1	Q12894	0.9951	12.5947	12.3586	12.8277	12.627	12.3029	12.9765	12.3186	12.1031	12.7357	11.9482	13.2239
IGBP1	2	P78318	0.9952	16.6142	NA	NA	NA	NA	NA	NA	NA	16.633	NA	16.5959
IGF2BP1	25	Q9NZI8	1	19.9367	20.184	20.1317	20.0138	19.9662	20.1524	19.6243	19.6281	19.5757	19.7765	19.8084
IGF2BP2	3	Q9Y6M1	0.9999	19.0772	18.9316	19.4126	18.9302	19.0416	18.9758	19.3048	NA	18.8023	19.3576	NA
IGF2BP3	10	O00425	1	17.8872	17.8882	17.7016	18.0845	17.8748	17.9247	17.9985	17.9296	18.0959	18.0479	17.6714
IGF2R	1	P11717	0.9999	14.4391	13.9493	14.7911	14.18	14.804	14.7042	14.0916	14.6323	14.7506	14.3647	14.5345
IGHMBP2	1	P38935	0.982	13.2486	NA	13.4642	12.8483	13.2452	13.8897	13.6544	13.2543	12.9195	12.6997	12.8494
IK	2	Q13123	0.9941	16.495	16.5639	16.4469	16.8101	16.5942	16.1409	16.5968	16.54	16.2742	16.477	16.7015
IKBIP	1	Q70UQ0	0.998	12.2252	NA	12.097	NA	12.3474	12.7871	12.0334	12.553	11.719	11.7954	NA
IKBKB	1	O14920	1	15.8664	15.5521	16.0239	15.9428	16.2709	16.0728	15.8514	15.2165	16.0628	15.682	16.1347
IKBKG	1	Q9Y6K9	0.9984	15.5804	NA	NA	NA	NA	NA	15.7026	NA	NA	NA	NA
IL5RA	1	Q01344	0.9964	15.7381	NA	15.8034	NA	NA	NA	NA	NA	NA	NA	15.5473
ILF2	32	Q12905	1	20.7357	20.6955	20.6957	20.7662	20.7548	20.6432	20.7364	20.6987	20.7063	20.8771	20.7326
ILF3	41	Q12906	1	20.3843	20.2546	20.4567	20.4029	20.4496	20.2696	20.5112	20.3382	20.4954	20.4222	20.3347
ILK	2	Q13418	0.9953	16.2817	NA	16.2673	16.0206	15.7732	15.902	16.3476	16.3393	16.2033	16.4404	17.0415
ILKAP	1	Q9H0C8	0.9933	15.4038	NA	NA	NA	NA	NA	NA	NA	NA	15.3959	15.3934
IMMT	18	Q16891	1	20.0484	20.0759	20.0243	20.0277	20.1441	20.0024	19.9993	20.0676	19.9659	20.0184	20.0433
IMP3	1	Q9NV31	0.996	15.261	15.3278	15.5735	14.9346	15.2969	14.7406	15.2251	15.2705	15.6843	14.8041	15.5713
IMP4	2	Q96G21	1	16.4443	16.5129	16.6657	16.7453	16.2439	16.7441	16.2361	16.5861	16.7467	16.4783	16.0192
IMPA1	1	P29218	0.9984	15.2406	15.615	14.7292	14.9227	15.4022	15.0233	15.0483	15.7215	NA	15.283	15.3831
IMPDH1	4	P20839	1	16.3524	16.4722	16.01	16.0223	15.8169	16.4606	16.0261	16.6622	16.6608	16.692	16.2839
IMPDH2	26	P12268	1	21.3836	21.6452	21.2523	21.5575	21.3382	21.4595	21.3828	21.1689	21.4412	21.2392	21.2693
ING5	1	Q8WYH8	0.9977	15.6665	NA	NA	NA	NA	15.4768	NA	NA	NA	15.8221	NA
INPP1	7	P49441	1	17.6524	17.5683	17.4933	17.7275	17.8177	17.7205	17.5025	17.5766	17.9267	17.5814	17.6658
INPP5B	1	P32019	1	12.9281	12.5035	13.2011	12.8504	12.4773	13.0577	13.4181	13.4239	12.5876	12.7486	13.3924
INPPL1	3	O15357	0.9933	16.1048	15.8837	16.3055	15.1589	15.9875	16.0115	16.4125	16.0878	16.514	16.1414	16.3485
INTS1	1	Q8N201	0.9998	17.7956	NA	NA	NA	NA	NA	NA	NA	NA	NA	17.7773
INTS12	1	Q96CB8	0.9754	12.2252	12.0901	NA	12.4297	12.0819	NA	12.7658	12.3909	NA	11.8645	NA
INTS15	1	Q96N11	0.9975	13.5906	13.3042	13.9419	12.7685	14.0534	13.6315	12.9274	13.1194	12.7397	13.9728	13.9194
INTS3	5	Q68E01	1	18.0974	17.6041	18.0486	18.0974	18.0556	17.7903	18.5377	18.2172	17.8683	17.8302	18.4395
INTS5	1	Q6P9B9	0.9769	14.3978	14.1988	14.2996	14.196	13.7667	14.6554	NA	14.3977	14.9064	14.5956	14.7037
INTS7	3	Q9NVH2	1	16.0689	16.2152	16.0034	15.9413	15.9181	15.9469	16.4351	16.1169	16.1937	15.7057	16.1916
INTS8	2	Q75QN2	1	16.1637	16.4895	15.7646	16.4029	15.8394	16.1001	NA	16.2582	16.3113	16.0221	15.8108
IP6K1	1	Q92551	1	14.7458	15.0333	14.5412	15.6477	15.0243	14.4945	NA	14.3211	14.1947	14.1205	14.5333
IPO11	21	Q9UI26	1	19.575	19.5771	19.4696	19.2982	19.4116	19.6117	19.608	19.7819	19.7199	19.6335	19.8772
IPO4	15	Q8TEX9	1	20.1324	20.0491	20.0168	20.2244	20.2583	20.1898	20.2247	20.0302	19.9315	20.0856	20.2766
IPO5	39	O00410	1	20.3752	20.3479	20.405	20.3497	20.4261	20.3328	20.4066	20.4149	20.281	20.2111	20.2962
IPO7	26	O95373	1	19.6767	19.8433	19.785	19.8012	19.516	19.6473	19.7027	19.7054	20.0322	19.6683	19.6168
IPO8	9	O15397	1	17.3625	17.3911	17.3592	17.3522	17.1821	17.2272	17.5904	17.3076	17.199	17.5145	17.5015
IPO9	17	Q96P70	1	20.5627	20.5657	20.7559	20.5819	20.7188	20.9741	20.2392	20.5478	20.5302	20.6622	20.4327
IQGAP1	29	P46940	1	19.2413	19.0895	19.2268	19.0967	19.2121	19.0753	19.4571	19.306	19.2035	19.2978	19.0334
IQGAP2	3	Q13576	0.9999	18.1463	17.4973	18.0619	18.2439	18.9159	NA	18.6781	18.0985	18.0675	17.7824	17.9268
IQGAP3	3	Q86VI3	1	17.019	16.8088	NA	17.2846	16.886	NA	NA	NA	17.0589	17.045	16.9667
IRAK1	2	P51617	1	18.0278	18.3589	18.0369	17.7676	18.1737	17.8878	18.1517	18.0753	17.5291	18.066	17.8103
IRF2BP1	3	Q8IU81	0.9861	16.1797	16.3533	16.308	16.5627	15.8158	16.2945	16.2023	16.231	15.959	16.421	16.1379
IRF2BP2	1	Q7Z5L9	1	16.736	16.4371	NA	NA	17.1806	NA	NA	NA	NA	NA	16.3843
IRF3	4	Q14653	1	17.0197	16.9413	16.5738	17.4266	16.9384	16.9911	17.1918	16.8621	16.918	17.323	17.1152
ISG15	1	P05161	0.9999	14.6221	NA	14.2255	NA	NA	NA	14.7941	14.2173	14.9651	NA	14.8547
ISOC1	13	Q96CN7	1	19.7687	19.9542	19.886	19.6865	19.735	19.801	19.7776	20.0147	19.6802	19.8654	19.7774
ISOC2	12	Q96AB3	1	20.5104	20.3892	20.4802	20.6244	20.6461	20.4064	20.4201	20.51	20.431	20.5034	20.6713
IST1	5	P53990	1	17.8968	17.9092	17.6624	NA	NA	17.8816	NA	NA	NA	NA	17.8785
ISY1	2	Q9ULR0	1	16.2801	16.2742	16.1572	NA	16.335	15.9593	16.1693	NA	NA	NA	16.6341
ISYNA1	19	Q9NPH2	1	21.5418	21.5537	21.5918	21.5071	21.6561	21.63	21.5598	21.5711	21.5787	21.6481	21.701
ITGA2B	5	P08514	0.9997	17.1986	17.4207	17.3097	17.5784	17.3004	17.0247	16.9206	17.2147	17.3269	16.6909	16.7478
ITGA5	1	P08648	0.9974	14.5278	NA	14.2695	NA	14.7536	NA	NA	14.3924	NA	14.5926	NA
ITGB1	5	P05556	1	16.8288	16.6644	16.6364	16.7079	16.5792	16.8045	16.9849	17.1762	17.1036	17.1774	16.853
ITIH2	2	P19823	0.9897	15.9959	15.5995	16.3923	15.8269	15.8546	15.8199	15.8501	16.4136	16.1284	16.2379	15.8679
ITPA	8	Q9BY32	0.9998	21.4608	21.4674	21.8415	21.4579	21.0207	21.3961	21.3827	21.3249	21.729	21.1103	21.567
IWS1	2	Q96ST2	1	16.2516	NA	16.169	16.3499	16.6438	15.6055	17.1789	16.365	15.9953	15.9625	15.8365
JAGN1	2	Q8N5M9	0.9996	17.7033	18.0577	17.6717	17.9517	17.2688	17.7257	NA	NA	NA	17.6439	17.2826
JMJD1C	1	Q15652	0.9918	15.6526	NA	NA	NA	NA	NA	NA	15.7112	15.9003	NA	15.3864
JMJD6	2	Q6NYC1	0.9998	15.457	15.8212	15.0015	15.471	15.1103	16.1076	15.477	15.7667	15.1316	15.1058	15.03
JPH1	1	Q9HDC5	0.9931	16.2906	16.4704	16.932	16.1946	15.9993	16.4281	16.331	15.9796	16.152	16.6867	15.5333
JPT1	1	Q9UK76	0.9982	15.4189	NA	NA	NA	NA	15.1396	NA	15.2881	NA	15.8005	NA
JPT2	1	Q9H910	0.9999	14.9786	NA	NA	NA	14.8487	NA	15.1845	NA	NA	NA	NA
JUP	4	P14923	0.9947	16.5387	16.4526	16.6999	16.5528	16.8637	16.8043	16.4283	16.5437	16.6239	16.1464	16.5845
KARS1	31	Q15046	1	20.6591	20.6795	20.7274	20.7774	20.6245	20.6413	20.5849	20.7274	20.6327	20.6696	20.663
KAT7	1	O95251	0.9936	14.6952	NA	14.3833	NA	14.9933	14.6999	14.6495	14.1211	14.739	15.2492	14.7592
KAT8	1	Q9H7Z6	0.9992	14.3257	NA	NA	NA	14.0486	14.4103	NA	NA	14.4543	NA	NA
KATNB1	1	Q9BVA0	1	15.0318	14.8411	15.2683	14.7835	14.9847	15.0077	14.984	15.6774	14.959	14.73	15.0932
KBTBD3	7	Q8NAB2	0.9619	19.9458	20.1052	20.1139	20.0302	19.9556	19.861	19.6799	19.816	20.0372	20.0508	19.9085
KCMF1	2	Q9P0J7	1	17.3472	17.638	16.6699	17.5959	17.3156	17.6077	17.4406	17.5679	17.0184	17.4307	17.0656
KCTD10	1	Q9H3F6	1	16.3	NA	NA	NA	NA	16.2847	NA	NA	NA	NA	NA
KDM1A	14	O60341	1	17.8605	17.7208	17.7593	17.8469	18.08	17.8632	18.1005	17.6597	17.8079	17.865	18.0434
KDM2A	1	Q9Y2K7	0.9945	16.9253	16.9376	NA	NA	NA	NA	NA	NA	NA	NA	NA
KDM3B	7	Q7LBC6	1	18.8149	18.5816	18.6743	18.6277	18.9304	18.8169	18.8388	18.6987	18.7809	18.993	18.8118
KDM5C	1	P41229	0.9905	14.1586	NA	14.2286	13.9356	NA	NA	NA	14.4909	14.156	NA	13.701
KHDRBS1	11	Q07666	1	19.7542	19.8521	19.8523	19.8286	19.9085	19.636	19.6933	19.3637	19.8684	19.8588	19.9224
KHSRP	18	Q92945	1	20.9809	20.798	20.9946	20.9418	20.9519	20.9556	20.9626	20.8829	21.1024	20.9779	21.1906
KIDINS220	3	Q9ULH0	0.9993	16.9762	16.9918	17.3392	16.6714	16.6968	17.0617	17.154	17.1277	17.1359	16.735	16.8069
KIF11	5	P52732	0.9998	16.2725	16.4877	16.4053	16.3206	15.9944	16.2691	16.5142	15.8966	15.8513	16.3589	16.299
KIF13B	3	Q9NQT8	1	15.522	15.5855	15.5452	15.1262	15.8882	15.7504	15.2046	15.61	15.8563	15.6944	15.1611
KIF14	1	Q15058	0.9869	15.0942	NA	NA	NA	NA	14.8868	15.386	NA	NA	NA	NA
KIF15	2	Q9NS87	0.9808	14.6789	14.4994	15.1488	14.4943	15.1354	14.4755	14.3047	15.0734	14.3872	14.2674	14.3706
KIF22	1	Q14807	0.9655	14.5152	14.6902	14.5831	14.7158	14.8653	14.985	14.5238	14.1273	14.3733	14.086	14.4381
KIF23	3	Q02241	0.9999	16.665	16.7015	17.0795	16.6835	16.706	16.3751	16.6561	16.5086	16.656	16.4594	16.4429
KIF2A	9	O00139	1	17.6693	17.3835	17.8282	17.6693	17.6645	17.5772	17.5886	17.5963	17.7514	17.7578	17.7777
KIF2C	11	Q99661	1	20.3309	20.2016	20.5177	20.5873	20.2044	20.6783	20.0421	20.0431	20.192	19.9228	20.3534
KIF3B	1	O15066	0.99	15.6332	NA	NA	NA	15.759	15.735	NA	NA	15.2923	15.6524	NA
KIF4A	3	O95239	0.9999	15.8094	16.0112	15.8597	16.2137	16.0479	15.799	15.7326	15.7974	15.5485	15.4266	15.5764
KIF5A	2	Q12840	0.9966	15.1202	15.3448	14.9243	15.1146	15.2364	15.4511	15.2134	15.0262	15.086	14.5525	15.0439
KIF5B	26	P33176	1	20.5383	20.3977	20.5283	20.4445	20.6105	20.5089	20.4852	20.4026	20.5417	20.6014	20.6004
KIFAP3	2	Q92845	0.9999	18.4344	NA	NA	NA	NA	NA	NA	NA	NA	18.2609	18.6957
KIFBP	3	Q96EK5	0.9984	16.3774	NA	16.3187	NA	16.1411	16.7224	NA	15.9584	16.2347	NA	16.5783
KIFC1	1	Q9BW19	0.9989	15.5831	NA	15.1433	NA	15.3124	15.5458	NA	NA	15.3798	15.6678	16.1114
KIT	1	P10721	0.9952	15.0412	NA	15.1889	NA	NA	NA	NA	14.8378	NA	NA	NA
KLC1	4	Q07866	0.9992	17.0389	17.0836	17.0028	17.0022	17.2861	17.0166	16.661	17.3349	17.2452	16.9319	16.9346
KLC2	1	Q9H0B6	0.9986	13.4187	13.5669	12.844	13.5426	13.5219	13.8693	NA	NA	13.373	NA	12.7895
KLHDC4	1	Q8TBB5	0.9985	16.0653	16.2598	16.5546	15.7122	16.2075	16.3159	NA	NA	15.814	15.5662	NA
KMT5A	1	Q9NQR1	0.9788	13.2054	13.1612	13.1557	13.5655	13.5168	12.6904	NA	12.9188	12.6461	NA	NA
KNTC1	4	P50748	1	15.4301	15.7597	15.1206	15.6168	15.2246	15.3695	15.3706	15.5395	15.1232	15.5189	15.3752
KPNA1	1	P52294	1	16.6328	NA	16.5654	NA	NA	NA	NA	NA	16.63	NA	NA
KPNA2	30	P52292	1	22.6914	22.8907	23.0726	22.8773	22.8535	22.789	22.6346	22.446	22.4487	22.3849	22.4047
KPNA3	7	O00505	1	18.1806	18.151	18.1428	18.4612	18.1254	18.4005	18.1319	18.3753	18.2645	17.9486	18.1985
KPNA4	10	O00629	1	21.5924	21.6722	21.4184	21.5687	21.6321	21.7107	21.6479	21.5856	21.6301	21.5659	21.7025
KPNA6	10	O60684	1	19.5813	19.353	19.5376	19.6134	19.4943	19.8581	19.5353	19.5923	19.631	19.6903	19.5775
KPNB1	59	Q14974	1	21.5875	21.5998	21.7169	21.5923	21.6743	21.5752	21.5952	21.5875	21.488	21.6483	21.5061
KRR1	3	Q13601	0.9899	16.0598	16.0103	16.4918	16.1502	15.7893	15.9561	15.6814	16.0946	16.2323	15.8886	16.4308
KRT1	16	P04264	1	19.7451	19.4655	19.9688	20.0723	19.7206	19.4608	19.4139	19.858	20.4063	18.6761	19.7422
KRT10	25	P13645	1	20.565	20.3123	20.8403	20.7425	20.7804	20.4445	20.1749	20.6871	21.1407	19.2713	20.5807
KRT14	4	P02533	0.9999	17.7984	17.7207	18.1897	17.9677	17.7	17.9894	17.6283	17.4592	17.95	17.7565	17.6848
KRT17	1	Q04695	0.9999	15.2056	NA	13.956	14.0947	NA	NA	NA	NA	14.0459	16.686	14.9657
KRT18	44	P05783	1	21.3498	21.5919	21.6942	21.5972	21.5662	21.4944	21.0118	21.0799	21.2922	21.087	20.936
KRT19	13	P08727	1	19.9117	20.134	19.8151	20.1741	19.794	20.0171	19.8295	19.745	19.917	19.8174	19.6471
KRT2	6	P35908	1	18.0745	17.3988	18.5169	18.3799	18.1977	17.5764	18.2866	18.1373	18.6308	16.8728	18.1526
KRT5	1	P13647	0.9866	15.0364	NA	NA	NA	NA	NA	NA	14.8746	NA	NA	15.2246
KRT77	1	Q7Z794	0.983	15.2559	14.856	15.0773	15.6444	NA	NA	NA	NA	NA	NA	NA
KRT8	78	P05787	1	21.7487	22.0636	22.05	22.0768	21.944	21.9555	21.5204	21.4505	21.504	21.4378	21.44
KRT9	5	P35527	0.9992	17.791	17.1717	18.1918	17.7816	17.4581	17.8948	17.6067	17.8672	17.9573	17.1906	17.6142
KRTCAP2	1	Q8N6L1	0.995	17.1885	NA	NA	NA	NA	NA	NA	NA	NA	17.1163	NA
KTN1	9	Q86UP2	1	18.9206	19.0217	18.8352	18.8554	18.9911	18.9269	19.0229	18.7737	18.8316	18.9515	18.929
KYAT3	7	Q6YP21	0.9999	17.1264	17.3364	17.1626	17.3034	17.2947	16.9867	16.6972	16.8922	17.2073	16.8885	17.2578
KYNU	7	Q16719	1	18.2036	18.2351	18.4954	18.3056	18.3913	18.336	18.1827	18.2276	17.8507	18.1317	17.9699
LACTB2	4	Q53H82	1	16.2193	15.8404	16.2942	16.4033	15.9043	16.357	16.3546	16.0588	15.8473	16.5307	16.5587
LAGE3	1	Q14657	0.9998	16.4491	16.7391	16.2732	16.177	16.7364	16.4754	15.5848	16.5428	16.3506	16.7059	16.6449
LAMP1	4	P11279	1	17.201	17.1679	16.9433	16.7726	17.3256	17.0125	17.1168	17.3364	17.5362	17.2647	17.1034
LAMP2	4	P13473	0.9999	17.327	17.1829	17.0904	17.2652	17.2342	17.157	17.2789	17.3365	17.0341	17.1565	17.8042
LAMTOR1	2	Q6IAA8	1	16.6811	16.7836	16.5992	16.6504	16.7809	16.7516	17.2275	16.1896	16.2231	16.3959	16.8836
LAMTOR2	8	Q9Y2Q5	1	18.411	18.5699	18.1343	18.4086	18.3291	18.4077	18.4239	18.0628	18.2994	18.8486	18.0996
LAMTOR3	3	Q9UHA4	0.9971	18.3603	18.2663	18.3021	18.4946	18.3962	18.233	18.3868	18.373	18.1805	18.6376	18.6655
LAMTOR5	1	O43504	0.9939	14.9054	NA	NA	14.7727	14.6873	NA	14.9942	14.86	NA	14.7337	15.3943
LAP3	13	P28838	1	18.7855	18.7396	18.9438	18.6242	18.6868	18.6906	18.8495	18.6091	18.7614	18.8815	19.0121
LARP1	14	Q6PKG0	1	18.7543	18.754	18.7932	18.7543	18.8904	18.891	18.6993	18.7106	18.6984	18.8365	18.6891
LARP4B	8	Q92615	1	19.43	19.4982	19.2352	19.3983	19.5041	19.5175	19.3494	19.5885	19.4583	19.4254	19.4974
LARP7	3	Q4G0J3	1	16.257	16.0053	16.1328	15.9325	15.887	16.3419	16.8766	16.3397	16.4027	15.9758	16.34
LARS1	40	Q9P2J5	1	19.5744	19.6698	19.742	19.5474	19.6457	19.5072	19.5076	19.5738	19.5472	19.5436	19.61
LARS2	7	Q15031	1	19.3678	19.3915	19.3948	19.4742	19.5566	19.5038	19.1773	19.0686	19.5211	19.4988	19.3315
LAS1L	3	Q9Y4W2	0.9998	16.3144	15.7469	16.39	16.3243	16.1981	16.5736	16.4718	16.4811	16.6246	16.0409	16.0608
LASP1	4	Q14847	1	17.7136	17.7011	17.65	18.0969	17.948	17.3639	17.6231	17.5122	17.6495	17.3133	17.761
LBR	7	Q14739	1	18.0492	17.9398	18.103	18.1603	17.9323	18.007	18.0904	17.9669	18.0507	18.2715	17.9794
LCP1	50	P13796	1	21.6225	21.4889	21.6221	21.587	21.5999	21.5837	21.7049	21.7355	21.6727	21.7439	21.6643
LDAH	1	Q9H6V9	0.9972	14.3824	14.5015	14.5422	14.23	14.0536	14.0876	NA	NA	14.5932	14.4288	14.5428
LDHA	69	P00338	1	23.08	23.1688	23.2312	23.1298	23.1493	23.1917	22.9489	23.0285	23.0242	23.0424	23.0845
LDHB	46	P07195	1	22.82	22.8616	22.967	22.8774	22.7225	22.8205	22.8572	22.791	22.8184	22.8599	22.8079
LEMD2	1	Q8NC56	0.9667	14.3884	14.6527	14.3048	14.3975	14.3482	NA	14.8431	14.3839	14.2787	13.3602	14.3108
LEO1	1	Q8WVC0	0.998	13.9317	NA	13.6774	14.2147	14.0574	14.2099	13.4208	14.0034	14.1322	13.554	NA
LETM1	14	O95202	0.9999	19.9208	19.8647	19.9451	19.9273	20.0037	19.5761	19.6855	19.9459	19.9173	20.107	19.9869
LGALS1	12	P09382	1	19.7303	20.0413	20.0372	19.8507	19.9862	19.6977	19.4871	19.5977	19.6388	19.6352	19.4971
LGALS8	1	O00214	0.9993	14.8981	NA	14.4432	14.8946	14.6024	15.6896	14.8379	NA	14.7419	14.6169	15.194
LHPP	1	Q9H008	1	15.1984	14.5525	14.3302	15.3181	15.2125	15.0368	15.3942	14.9451	NA	15.6049	15.8012
LIG1	13	P18858	1	20.1158	20.0268	20.2245	20.1814	20.0709	20.4015	20.0179	20.1257	19.8681	20.1245	20.232
LIG3	4	P49916	0.9996	17.0439	17.1283	16.7475	17.0996	16.808	16.9698	17.135	17.0658	17.3701	17.2351	17.0307
LIMA1	2	Q9UHB6	1	14.9398	NA	15.1063	15.4409	NA	NA	14.836	15.0981	15.0205	14.5956	NA
LMAN1	1	P49257	0.9741	16.067	16.2644	15.3094	16.6556	16.1224	16.1222	16.5898	15.624	15.662	16.3568	15.4421
LMAN2	9	Q12907	0.9998	18.7469	18.976	18.7585	18.7177	18.7587	18.4053	18.5872	18.8935	18.8632	18.9901	19.0246
LMAN2L	1	Q9H0V9	0.9965	14.0903	13.824	NA	NA	13.7419	NA	14.6021	14.5535	NA	14.0813	13.6737
LMNA	21	P02545	1	20.1094	20.1119	20.0501	20.1125	20.1316	20.2267	20.0147	20.1571	19.9751	20.0219	19.9503
LMNB1	28	P20700	1	20.1934	20.1247	20.1309	20.0745	20.2028	20.2388	20.1358	20.189	20.247	20.347	20.3935
LMNB2	7	Q03252	1	18.1447	18.0786	18.0058	18.2124	18.0939	17.9771	18.3309	18.3556	18.2081	18.2601	18.258
LONP1	32	P36776	1	19.7539	19.5533	19.56	19.3752	19.453	19.7212	19.8131	20.0146	19.8688	20.0241	20.0403
LPCAT3	2	Q6P1A2	1	16.8847	16.9738	16.8339	16.6255	16.9013	16.5701	16.8431	16.6843	16.9628	16.4827	17.6672
LRBA	18	P50851	1	18.0285	17.9658	18.0207	18.0215	17.8402	18.0411	18.0927	17.9162	18.2343	18.0637	18.0426
LRCH3	2	Q96II8	0.9954	17.1512	NA	NA	NA	NA	NA	17.0417	16.7955	16.9884	NA	17.5133
LRIG2	1	O94898	0.9996	14.5963	14.4056	NA	NA	14.7897	14.4768	NA	14.929	NA	14.3317	NA
LRP10	1	Q7Z4F1	0.9999	14.9717	NA	14.883	NA	NA	NA	NA	NA	NA	NA	NA
LRPAP1	2	P30533	0.9965	16.1598	15.787	16.7553	15.5574	15.8904	16.2133	16.1965	15.5188	15.7137	15.8986	16.4208
LRPPRC	77	P42704	1	20.9277	20.8677	20.9373	20.9766	20.9632	21.0485	20.942	20.8241	20.9621	20.915	21.1267
LRRC14	1	Q15048	0.9885	14.2867	14.179	14.5086	14.0951	14.5213	14.1443	14.4452	14.1261	14.3516	14.3085	14.6065
LRRC40	5	Q9H9A6	1	17.495	17.5397	17.2707	17.5655	16.8353	17.4204	17.7613	17.6733	17.4276	17.4789	17.5972
LRRC47	14	Q8N1G4	1	17.896	17.8674	17.8074	17.7365	17.8201	17.7685	17.9879	17.9389	17.7968	18.0083	18.1388
LRRC4B	2	Q9NT99	0.9988	13.4531	13.144	13.7709	13.7468	13.2508	13.409	13.5988	13.1648	13.6721	13.3021	13.2808
LRRC57	3	Q8N9N7	0.9992	16.8428	16.5964	16.8404	NA	NA	16.8171	16.8487	NA	16.8864	16.9109	16.4977
LRRC59	16	Q96AG4	1	19.811	19.5273	19.837	19.9098	19.9179	19.9134	19.8507	19.7883	19.8258	19.9086	19.8026
LRRFIP1	2	Q32MZ4	0.9989	16.2989	15.9957	NA	16.1723	16.1734	17.1098	NA	16.4846	NA	NA	15.8073
LRSAM1	1	Q6UWE0	0.9988	17.6267	17.6336	NA	17.3772	17.1941	17.6611	17.6052	NA	17.3716	18.1643	17.9588
LRWD1	2	Q9UFC0	0.9911	15.1352	14.9474	14.7045	14.9619	14.9166	15.3835	15.7643	15.4386	15.4145	15.059	15.0709
LSG1	2	Q9H089	1	16.9085	16.9378	16.6259	16.5743	17.1669	16.3866	16.8149	NA	16.8737	17.1178	17.0275
LSM1	4	O15116	1	17.439	17.8347	17.5848	17.3856	17.7954	17.2586	17.037	17.203	17.4005	17.5095	17.7239
LSM12	4	Q3MHD2	0.9998	17.1006	16.8865	16.762	17.5068	16.7871	16.8525	17.0701	17.5146	16.8503	17.4561	17.1199
LSM14A	3	Q8ND56	0.9998	17.3236	16.6769	17.425	17.5715	17.5581	17.6089	17.5229	17.2422	17.1933	17.299	16.9755
LSM14B	1	Q9BX40	0.9957	16.1328	16.6165	NA	NA	16.3924	15.8601	15.8807	15.775	16.2012	NA	NA
LSM2	6	Q9Y333	1	20.0811	19.8844	20.3735	20.0363	20.0123	20.4195	19.8646	20.178	19.8251	19.9961	19.9948
LSM3	2	P62310	0.9459	17.1845	17.3258	17.0753	17.3599	17.0843	17.3434	16.735	17.2469	17.4548	17.1345	17.0182
LSM4	4	Q9Y4Z0	0.9997	17.3578	17.5098	17.506	16.9586	17.3376	17.1771	17.7747	17.8015	16.9775	17.6316	17.06
LSM5	7	Q9Y4Y9	1	18.9114	19.0678	19.0389	19.1021	18.9378	18.7699	19.0119	19.0233	18.789	18.6982	18.8298
LSM6	3	P62312	0.9984	17.5753	17.5378	17.4119	17.6856	17.6453	17.6973	17.4166	17.411	17.6747	17.5373	17.5051
LSM7	3	Q9UK45	1	20.7572	20.8429	20.6686	20.6185	20.9114	20.7083	20.6085	20.6635	20.9471	20.8888	20.4679
LSM8	9	O95777	1	21.2392	21.2797	21.0441	21.3547	21.3904	21.3578	21.2165	20.9694	21.3722	21.2263	21.1602
LSS	2	P48449	0.9985	14.3505	14.7291	14.4129	13.6586	14.3523	13.8118	NA	14.6619	14.35	14.6691	14.1883
LTA4H	7	P09960	1	17.2654	16.9666	17.3319	17.0506	17.5868	17.319	17.1863	17.0772	17.1316	16.9637	17.4643
LTN1	6	O94822	1	18.4753	18.2013	18.2439	18.4478	18.404	18.5919	18.6185	18.4523	18.7712	18.3681	18.3456
LTV1	3	Q96GA3	0.9999	17.756	18.0068	17.8006	17.9218	16.9756	18.137	17.9332	17.3497	18.0014	17.2539	17.7566
LUC7L	1	Q9NQ29	1	15.6924	NA	16.2624	15.1088	14.833	16.0627	15.6845	NA	NA	15.6558	15.6622
LUC7L2	6	Q9Y383	1	20.3759	20.4096	20.5073	20.2998	20.2482	20.3453	20.0493	20.5998	20.4898	20.4786	20.3179
LUC7L3	7	O95232	1	19.0549	19.0627	19.109	18.9356	18.9794	19.2323	18.8919	19.0788	19.1376	18.9529	19.2699
LYAR	6	Q9NX58	0.9999	18.4151	18.743	18.5653	18.5081	18.4242	18.2753	18.2412	18.3706	18.4741	17.8945	18.6843
LYPLA2	1	O95372	0.9993	14.9454	NA	NA	NA	NA	NA	NA	NA	NA	NA	14.9271
LYPLAL1	4	Q5VWZ2	1	16.7634	16.7066	16.5858	16.6748	16.9849	16.9011	16.8765	16.6587	16.63	17.0191	16.6968
LYRM4	1	Q9HD34	0.9998	14.2257	14.6314	14.2705	14.1043	14.3181	13.8604	14.1065	14.2851	14.2166	14.2902	14.4531
LYRM7	3	Q5U5X0	1	16.886	17.5581	16.7005	17.3928	17.2158	17.0858	16.599	16.2501	15.9534	16.2807	16.3785
LZIC	6	Q8WZA0	1	16.6192	16.6376	16.3968	16.7679	16.622	16.1743	16.9735	16.8717	16.7142	16.7328	16.5812
LZTFL1	1	Q9NQ48	0.997	15.1778	14.8669	14.5283	NA	15.3466	15.2351	NA	NA	15.2858	14.5507	15.566
MACF1	3	Q9UPN3	0.9965	17.3542	16.3967	17.3913	18.4762	18.2269	17.7919	16.7196	15.8105	NA	NA	NA
MACROD1	1	Q9BQ69	0.9976	16.8154	NA	NA	NA	NA	NA	16.9376	NA	NA	NA	NA
MACROH2A1	24	O75367	1	21.3683	21.3395	21.3048	21.2887	21.3842	21.2896	21.4054	21.4476	21.4148	21.5269	21.5194
MAD2L1	4	Q13257	1	17.5725	17.655	17.5159	17.5953	17.4887	17.591	18.0671	17.5092	17.5037	17.6144	17.5899
MAD2L1BP	1	Q15013	0.9988	15.2257	NA	NA	15.27	NA	NA	NA	NA	15.1986	NA	NA
MAD2L2	1	Q9UI95	0.9952	14.4737	14.1068	14.3425	14.5247	14.5798	14.4258	14.673	14.5573	14.3387	14.6259	14.5926
MADD	1	Q8WXG6	0.9923	16.7558	16.7682	NA	NA	NA	NA	NA	NA	NA	NA	NA
MAEA	3	Q7L5Y9	0.9999	17.1898	16.6614	17.3582	16.8794	17.1478	17.0848	16.9831	17.4356	17.0438	17.3182	17.3925
MAGEB1	6	P43366	1	17.8573	17.9511	17.9055	17.4643	18.0304	17.8992	18.2426	17.7592	17.7823	17.9631	17.8475
MAGEB2	18	O15479	1	19.6991	19.6515	19.6939	19.6628	19.7179	19.9305	19.7896	19.6562	19.6923	19.7226	19.8322
MAGEC1	5	O60732	1	19.0802	18.9961	18.9459	19.3025	19.2286	19.2655	19.2659	19.1427	19.0982	18.8209	18.9185
MAGEC2	6	Q9UBF1	1	19.028	19.0358	19.1486	19.0987	18.8836	19.0179	19.0437	18.7798	18.9503	19.129	19.311
MAGED2	5	Q9UNF1	0.9992	16.3522	16.148	16.527	16.2462	15.8598	16.2788	16.2721	16.5227	16.5799	16.5279	16.5259
MAGOH	8	P61326	1	19.0417	19.0391	19.2633	19.0714	18.9575	19.0989	18.9536	18.9447	19.1528	18.9868	19.1469
MAIP1	1	Q8WWC4	0.9987	12.2252	11.9572	NA	12.2569	NA	NA	NA	NA	12.4512	NA	NA
MAK16	3	Q9BXY0	0.9996	17.6336	17.8143	17.778	17.8159	17.4432	17.7137	17.8871	17.3881	17.5881	17.5716	17.5439
MAN1A2	1	O60476	0.9996	15.8683	NA	NA	NA	NA	16.1443	NA	NA	15.8574	15.5916	15.8076
MANEA	1	Q5SRI9	0.9998	12.2252	12.6039	12.1689	12.7582	12.0517	11.6659	11.6266	11.5908	12.6645	12.1354	12.3608
MANF	2	P55145	0.9997	14.744	14.9902	14.7928	14.6547	14.7508	14.8123	14.7453	14.8549	NA	14.7308	14.4945
MAP1A	1	P78559	0.9911	15.1191	NA	NA	NA	14.8699	NA	NA	NA	NA	NA	NA
MAP1B	2	P46821	1	16.3943	16.699	15.7138	16.5095	16.2807	16.192	NA	16.1601	15.6152	16.4342	17.2217
MAP1LC3B2	3	A6NCE7	0.9995	16.9779	16.9105	17.3461	17.1591	16.9646	17.0565	16.9323	16.9468	16.7918	17.081	16.8012
MAP1S	5	Q66K74	1	18.5737	18.8737	18.7054	18.5042	17.9933	18.5479	18.8498	18.9766	NA	18.2869	18.5027
MAP2K1	2	Q02750	0.9833	16.5999	16.6402	16.0808	16.2968	16.6306	16.746	16.5414	16.7714	16.5058	17.0165	16.5946
MAP2K2	9	P36507	1	18.2122	18.6432	18.3307	18.2949	18.0018	18.1566	18.5664	18.0753	18.061	17.9475	18.1531
MAP3K4	3	Q9Y6R4	1	15.8954	15.5045	15.8991	16.1707	16.129	15.8952	15.5792	15.6765	16.1029	16.0649	15.9624
MAP3K7	1	O43318	0.9916	14.686	14.0484	14.8599	14.8089	14.8768	NA	NA	14.0458	15.1967	NA	14.493
MAP4	20	P27816	1	20.5362	20.3927	20.4852	20.115	20.4902	20.5209	20.5739	20.704	20.42	20.5498	20.7352
MAP4K4	1	O95819	0.977	14.6491	NA	13.952	NA	14.9622	NA	14.6895	NA	14.7124	14.9954	14.3414
MAP7D1	3	Q3KQU3	1	17.4544	17.2858	17.5212	17.6015	17.4994	17.4913	17.4236	17.5042	17.7221	17.4271	17.3304
MAPK1	16	P28482	1	18.6392	18.8201	18.7485	18.4957	18.3984	18.7609	18.6314	18.6529	18.6032	18.484	18.6787
MAPK14	7	Q16539	1	17.6155	17.7186	17.3968	17.5495	17.824	17.4025	17.6994	17.7759	17.8642	17.6307	17.3209
MAPK15	1	Q8TD08	0.988	16.9592	NA	16.841	NA	NA	NA	NA	NA	NA	NA	NA
MAPK8	2	P45983	0.9985	14.2154	13.6803	14.7362	14.1039	14.0009	14.7446	14.6492	14.1684	14.25	NA	13.5856
MAPK9	1	P45984	0.9816	12.2252	12.345	12.1902	12.5188	12.0872	12.6771	12.243	12.0691	11.7921	12.0957	12.3065
MAPKAPK2	1	P49137	0.9958	14.1543	13.5548	14.3214	14.4618	13.8043	14.5757	14.028	13.9214	14.081	14.2041	13.9215
MAPKAPK3	1	Q16644	0.9955	14.4158	13.9497	14.1778	15.2666	13.5383	14.8449	14.0904	14.745	14.9067	14.0836	14.3399
MAPRE1	9	Q15691	0.9997	19.0311	19.0314	19.1745	18.8842	19.0356	19.1421	18.9971	19.089	19.2228	19.0514	18.9596
MAPRE2	4	Q15555	1	17.4689	17.5368	17.3501	17.4499	17.3286	17.1713	17.7472	17.6188	17.4474	17.8539	17.2143
MARCKS	1	P29966	1	14.4113	NA	14.3332	14.9443	NA	14.0355	NA	14.1848	NA	14.3652	14.3776
MARCKSL1	3	P49006	1	18.7364	18.884	18.7965	18.7864	18.4803	19.0408	18.5972	19.0835	18.4285	17.9203	18.6581
MARK2	1	Q7KZI7	0.9491	13.3737	13.5912	13.3743	13.192	13.6022	13.2754	13.4273	13.4505	13.4335	13.262	13.5715
MARK3	2	P27448	0.9996	15.274	15.0285	15.4095	15.4831	15.4962	15.5224	14.9731	14.9467	15.0849	15.6435	15.2334
MARS1	21	P56192	1	19.4876	19.3896	19.5685	19.4972	19.3454	19.3907	19.4001	19.5463	19.5295	19.6363	19.4693
MARS2	1	Q96GW9	0.9989	16.5726	NA	16.3563	NA	NA	NA	NA	NA	NA	NA	NA
MAT2A	8	P31153	1	19.5337	19.4636	19.6128	19.7781	19.5702	19.4636	19.6018	19.3869	19.1246	19.5001	19.3234
MAT2B	5	Q9NZL9	0.9999	17.7914	17.788	17.2367	18.0089	18.1402	17.5247	17.9323	17.3764	17.9873	17.8134	17.5416
MATR3	46	P43243	1	22.3624	22.299	22.4769	22.3988	22.4696	22.3977	22.3937	22.362	22.3848	22.3624	22.2357
MAVS	1	Q7Z434	0.999	15.1321	NA	15.1676	15.013	15.3257	14.6974	NA	NA	14.9899	15.4982	14.9319
MBD3	5	O95983	1	18.5637	18.4911	18.8477	18.5764	18.6651	18.1594	18.6364	18.5824	18.3654	18.7435	18.6745
MBD4	1	O95243	0.993	12.9383	12.1822	12.362	13.4912	13.1249	13.2789	12.415	12.4717	13.4638	13.0113	13.2154
MBNL1	2	Q9NR56	0.994	17.0227	NA	NA	NA	17.0252	NA	NA	NA	NA	NA	16.9819
MBOAT7	9	Q96N66	1	18.2138	18.2063	18.0776	18.3925	18.1521	18.2854	18.3233	18.1311	18.2062	18.2221	18.2074
MCAM	1	P43121	0.9993	12.9994	NA	12.5178	13.1876	13.7317	13.3187	NA	12.4604	NA	12.9418	12.3567
MCCC1	3	Q96RQ3	0.9998	16.1494	16.5796	15.8159	16.5702	16.2691	15.8491	16.2435	15.6446	16.1562	15.7325	15.9706
MCCC2	6	Q9HCC0	1	16.9066	16.7865	16.8701	16.8918	17.2746	16.9143	17.0054	16.8806	16.9168	17.0273	16.4932
MCFD2	1	Q8NI22	1	15.4285	15.2436	15.2066	14.7128	15.0233	15.357	15.4652	15.6447	15.6586	15.7705	15.4308
MCM2	19	P49736	1	20.6198	20.3845	20.7027	20.6468	20.6793	20.7144	20.5554	20.7379	20.4636	20.6388	20.7783
MCM3	39	P25205	1	21.4666	21.4095	21.4254	21.6168	21.4307	21.5214	21.5048	21.4546	21.5531	21.6377	21.501
MCM3AP	1	O60318	0.9981	14.1706	NA	NA	NA	NA	NA	NA	14.2748	NA	NA	NA
MCM4	24	P33991	1	20.9082	20.8911	20.8089	20.9708	20.9	20.9303	21.1159	20.9143	21.1007	20.8523	20.9638
MCM5	25	P33992	1	18.5514	18.4983	18.6718	18.5269	18.5774	18.4834	18.6272	18.544	18.2987	18.5105	18.5657
MCM6	25	Q14566	1	20.1576	20.0467	20.1523	20.0674	20.163	20.1098	20.1849	20.1892	20.2068	20.1551	20.3032
MCM7	29	P33993	1	21.3429	21.5334	21.386	21.354	21.3959	21.3277	21.3659	21.2158	21.1323	21.2594	21.2772
MCMBP	2	Q9BTE3	1	17.8361	17.8286	NA	17.9996	17.9636	NA	17.6208	17.8179	NA	NA	NA
MCTS1	6	Q9ULC4	1	19.8409	19.8899	19.8992	19.7031	19.8962	19.7279	19.5492	19.9105	19.8018	19.7951	19.9689
MDC1	9	Q14676	1	18.8759	18.8832	18.9032	19.0141	19.1313	18.9674	18.9439	18.819	18.661	18.6896	18.7966
MDH1	14	P40925	1	20.0898	20.0408	20.1503	19.9163	20.1287	20.0683	20.0566	20.0551	20.178	20.2563	20.046
MDH2	41	P40926	1	22.6399	22.6498	22.5478	22.6102	22.7797	22.616	22.5762	22.6325	22.661	22.6443	22.6863
MDN1	24	Q9NU22	1	18.6107	18.7515	18.4944	18.6186	18.3676	18.6503	18.7559	18.6451	18.6795	18.5849	18.6754
ME1	2	P48163	1	16.675	16.5133	16.5976	16.2334	16.5779	16.2471	16.7711	16.7011	16.7926	17.2152	17.1974
ME2	2	P23368	1	14.9738	14.9059	14.9746	14.8128	14.1608	14.9473	14.9997	15.0482	15.2444	15.2218	15.1626
MED1	1	Q15648	1	12.2252	12.0409	11.1933	12.3844	12.4564	12.3446	11.4416	12.6007	12.1233	12.5433	12.134
MED11	2	Q9P086	1	12.2252	12.1686	12.2303	12.0652	12.4531	12.0198	12.3821	12.2596	12.365	12.2268	11.9736
MED14	1	O60244	1	16.2115	16.4711	NA	NA	NA	16.0433	NA	NA	NA	15.9339	16.3157
MED15	4	Q96RN5	1	16.0303	16.1703	15.6597	16.0766	16.3362	16.3067	15.8989	16.2039	16.0653	15.8096	15.8448
MED23	2	Q9ULK4	1	16.212	16.212	16.1759	16.3247	16.6579	15.8838	16.1772	15.992	16.407	16.0535	16.2542
MED24	2	O75448	1	15.9563	NA	15.8677	NA	NA	15.9318	NA	NA	16.096	NA	15.8161
MED27	1	Q6P2C8	0.9993	13.9671	NA	13.9159	NA	14.0274	NA	NA	NA	NA	13.8167	NA
MED4	2	Q9NPJ6	0.9995	17.4857	17.1606	17.2392	17.8174	17.3028	17.6118	17.6331	17.2172	17.3304	17.7491	17.6692
MED6	3	O75586	0.9999	16.2303	15.6871	16.6759	16.3137	15.9286	15.942	15.6569	16.5332	16.298	16.4418	16.2657
MED8	1	Q96G25	0.9999	15.9439	15.9055	16.2027	NA	NA	16.0784	15.8552	15.7372	16.4965	15.773	15.6238
METAP1	1	P53582	0.9971	13.9763	14.0484	NA	13.7867	13.5921	14.0789	14.0932	NA	13.559	14.5519	14.2992
METAP2	8	P50579	0.9997	18.5904	18.7726	18.7262	18.5673	18.0551	18.5673	18.7113	18.8463	18.6441	18.6859	18.4371
METTL1	2	Q9UBP6	0.9876	13.4479	13.34	13.488	13.3148	13.8325	14.0763	13.7224	13.4119	13.2722	12.9534	13.0774
METTL13	6	Q8N6R0	0.9991	18.0546	18.038	18.2302	18.2564	17.7366	18.1148	18.2746	17.6745	17.4301	18.1228	17.777
METTL16	2	Q86W50	0.9969	14.5826	14.4011	14.5426	NA	14.7059	14.3046	NA	14.9171	14.6698	NA	14.5816
METTL2B	1	Q6P1Q9	0.9996	12.2252	11.6083	12.5904	12.536	12.4185	12.7213	11.6994	12.8151	11.8658	12.3231	11.7523
METTL3	2	Q86U44	0.9997	15.2726	15.648	15.3991	14.8634	15.0946	NA	14.8903	15.5661	15.2035	15.2157	15.3041
METTL5	1	Q9NRN9	0.9668	14.5024	14.2619	14.5065	14.3302	14.2443	14.0131	14.7931	14.43	14.9698	13.7984	14.8025
METTL7A	1	Q9H8H3	0.9845	15.173	NA	NA	NA	NA	15.1907	NA	NA	15.1581	NA	NA
MFAP1	1	P55081	0.9997	14.5919	15.0851	14.5217	14.6201	14.4398	14.8403	14.446	14.5337	14.8888	13.3828	14.5028
MFN2	1	O95140	0.9965	14.8014	NA	NA	14.97	14.9435	NA	NA	NA	14.5465	14.6706	NA
MFSD10	1	Q14728	0.9853	13.8964	12.9623	13.7071	14.3335	14.1215	13.7442	14.0245	NA	13.8964	13.8384	13.6989
MGME1	1	Q9BQP7	0.9976	13.5481	13.9442	13.7946	13.1557	13.483	13.6962	13.335	13.4737	13.239	13.9238	13.6734
MGST3	5	O14880	1	18.3172	18.4391	18.2344	18.3192	18.3386	18.204	18.3231	18.1624	18.246	18.3909	18.3538
MIA2	1	Q96PC5	0.9999	13.9948	NA	14.2776	13.8309	NA	14.1617	NA	NA	NA	NA	13.4183
MIA3	6	Q5JRA6	1	18.3631	18.2073	18.4868	18.2391	18.131	18.5102	18.2258	18.1812	18.4251	18.6329	18.4565
MICAL2	1	O94851	1	14.0973	13.4802	13.7546	13.7014	14.5083	14.7259	NA	13.7191	13.6198	14.5322	14.1296
MICOS13	1	Q5XKP0	0.9998	12.2252	11.8678	12.1507	12.6407	11.7344	12.3181	12.534	12.617	12.1153	12.4337	12.2348
MICU1	1	Q9BPX6	1	13.4207	13.9566	13.4335	13.2955	13.3243	13.8026	13.371	13.1637	13.4005	13.1527	13.3878
MICU2	2	Q8IYU8	0.9992	15.2857	15.1283	15.4108	15.1033	15.0599	15.6616	15.3993	15.1769	15.1319	15.4284	15.236
MIDEAS	2	Q6PJG2	0.9997	15.4484	NA	15.0889	NA	15.0746	NA	15.4761	NA	NA	15.4161	16.0333
MIEF1	1	Q9NQG6	1	14.3751	14.5539	14.5228	14.4216	14.4046	14.4585	14.5644	13.8123	14.1325	14.482	14.3579
MIF	3	P14174	1	18.6737	18.6512	18.9182	18.7485	18.8261	18.8831	18.4857	18.9998	18.5572	18.7614	18.418
MIPEP	4	Q99797	0.9997	15.7734	15.6192	15.8426	15.5068	15.7232	15.9348	16.0301	15.6631	15.9483	15.8611	15.7517
MIX23	1	Q4VC31	0.9921	16.1211	NA	16.2715	NA	15.7929	15.9526	16.5664	16.1784	NA	NA	15.8934
MKI67	18	P46013	1	17.1712	17.2152	17.1375	17.2067	17.3427	17.4171	17.2019	17.1253	17.0241	16.8653	16.9314
MKNK1	1	Q9BUB5	0.9807	13.0115	12.9658	12.0211	13.1963	13.2798	13.1731	13.1202	12.6012	13.3108	12.7102	13.3368
MKRN2	4	Q9H000	1	16.8651	17.0745	16.9712	16.813	16.991	16.8177	17.0865	16.8384	16.8271	16.8029	16.9868
MLEC	4	Q14165	0.9999	17.1003	17.098	17.0848	17.1749	17.3937	16.8876	17.1116	17.2379	17.1014	17.0798	17.4085
MLH1	1	P40692	0.9996	17.2682	NA	NA	NA	NA	NA	NA	17.3475	NA	NA	NA
MLLT1	1	Q03111	0.9943	15.4225	15.9059	14.864	NA	NA	NA	NA	15.3366	NA	NA	NA
MLST8	1	Q9BVC4	0.9866	15.437	NA	NA	NA	NA	15.137	15.797	NA	NA	NA	NA
MMAB	5	Q96EY8	1	17.4674	17.6125	17.2267	17.6364	17.6008	17.4415	17.6705	17.479	17.2593	17.5834	17.099
MMS19	6	Q96T76	1	18.2273	17.823	17.7178	17.8912	18.2648	18.5232	18.3866	17.8912	18.6658	18.3081	18.4596
MMTAG2	2	Q9BU76	0.9967	14.6513	14.4459	14.5698	14.4324	14.683	14.9084	14.1168	14.5189	14.5868	15.0545	14.6465
MMUT	5	P22033	1	16.3809	16.0989	16.7244	16.1691	15.95	16.3072	16.1293	16.6225	16.5922	16.4739	16.8141
MNAT1	1	P51948	0.9671	14.387	14.4895	14.1635	14.2572	14.5883	14.1934	NA	14.9707	NA	NA	14.13
MOB1B	7	Q7L9L4	1	18.0728	17.9622	18.0946	18.4149	18.1373	18.1199	17.9317	18.1643	18.0588	17.6893	18.1838
MOB3A	1	Q96BX8	1	14.0754	14.6778	13.523	14.3382	14.4209	14.1974	13.9659	13.6188	13.7613	13.475	14.5539
MOCS2	1	O96007	0.999	13.8904	NA	14.0326	13.4395	14.0528	14.3648	NA	13.955	13.906	13.5673	NA
MOCS3	1	O95396	0.9959	16.0152	NA	NA	16.0152	NA	NA	NA	NA	NA	NA	NA
MOGS	6	Q13724	1	17.9386	17.7818	17.6823	18.3575	18.2073	17.787	18.0758	17.8198	18.2158	17.7884	18.0297
MON1B	1	Q7L1V2	1	12.7798	12.4828	12.8933	13.179	12.4363	NA	12.9893	NA	12.5435	NA	13.123
MON2	1	Q7Z3U7	0.9978	14.5583	14.4583	14.445	NA	NA	14.5566	15.0087	NA	NA	NA	NA
MORC2	1	Q9Y6X9	1	12.2252	NA	NA	NA	12.0507	11.8875	NA	NA	12.7104	11.9675	12.3054
MORC3	3	Q14149	0.9972	16.2004	15.9343	16.3104	16.3591	16.0783	16.0103	16.107	16.4667	16.0606	16.1426	16.3775
MORF4L2	4	Q15014	1	16.1683	16.274	16.2641	16.1386	16.1151	16.1346	16.2013	16.1075	16.2756	16.1498	15.8651
MOV10	7	Q9HCE1	1	17.4258	17.3113	17.3809	17.3508	17.1242	17.3626	17.2707	17.7703	17.4307	17.6496	17.6444
MPC1	1	Q9Y5U8	0.9605	15.3603	15.6108	15.3284	15.3532	15.6847	15.3386	15.2669	15.2248	15.1988	15.219	15.4003
MPC2	3	O95563	0.9984	16.3979	16.6884	16.5113	16.603	16.3433	16.3644	16.5739	16.28	16.0049	16.1802	16.2266
MPDU1	3	O75352	1	17.9011	17.5817	17.9531	18.1037	17.8773	17.8528	17.8137	18.0493	17.8045	18.1793	17.9303
MPDZ	2	O75970	0.9982	17.759	17.7285	17.6902	18.1985	17.6775	17.8165	17.9805	17.6512	17.5816	17.2661	17.6757
MPG	1	P29372	0.9998	16.0301	NA	NA	NA	NA	NA	NA	NA	NA	NA	16.0118
MPHOSPH10	3	O00566	1	17.6195	17.6677	17.6965	17.4817	17.9586	17.4099	17.4863	17.7397	17.5488	17.8566	17.2893
MPHOSPH6	1	Q99547	0.9987	14.2233	13.7121	14.2428	14.4396	14.9395	14.8809	14.4677	NA	13.9525	13.5539	13.6393
MPI	2	P34949	0.9966	15.309	15.1929	15.3981	14.9588	15.3822	15.0369	NA	15.3974	15.4003	NA	15.7113
MPP1	23	Q00013	1	19.0198	18.9362	18.9722	18.8217	18.6861	19.0054	19.1016	18.952	19.1785	18.9845	19.1397
MPST	2	P25325	0.997	14.8356	NA	14.7508	14.693	14.7434	14.9811	14.5819	15.1083	14.9714	15.1895	14.6771
MPV17	1	P39210	1	12.2252	12.7482	11.9716	12.0317	12.1938	NA	NA	NA	NA	NA	11.8891
MRE11	7	P49959	0.9986	17.3219	17.3218	17.4156	17.5272	17.421	17.2237	17.3785	17.3245	17.1429	17.4243	17.2339
MRGBP	2	Q9NV56	0.9965	15.1802	NA	14.9417	NA	15.0672	NA	15.1225	NA	15.3273	NA	15.2862
MRI1	2	Q9BV20	0.9997	16.1161	NA	16.1125	15.8284	15.9102	15.6417	16.4638	NA	16.4722	16.6717	15.8065
MRM3	1	Q9HC36	0.9999	12.2252	12.3174	NA	NA	12.4455	11.869	NA	NA	12.1776	NA	NA
MRPL1	8	Q9BYD6	1	17.8623	17.8619	17.853	17.9161	17.9965	17.8228	17.8967	17.9375	17.8396	17.9225	17.8615
MRPL11	2	Q9Y3B7	0.9999	16.1478	16.1594	16.1591	16.0198	16.2919	16.3817	15.9724	16.3874	16.1845	16.1087	16.1328
MRPL12	5	P52815	1	17.7274	17.9392	17.5855	17.3804	NA	17.73	17.8231	17.8215	17.6864	17.651	17.4868
MRPL13	4	Q9BYD1	1	17.5953	17.1514	17.4139	17.7925	17.6655	17.6918	17.3527	17.0786	17.6167	17.8981	17.8189
MRPL14	3	Q6P1L8	0.9996	17.9973	18.1857	17.5357	17.8149	17.9349	18.1543	17.789	18.0197	17.9535	18.1506	18.2832
MRPL15	5	Q9P015	1	17.1763	17.28	17.001	17.1674	17.2746	17.2947	17.0134	17.4542	17.1589	17.0407	17.1885
MRPL16	6	Q9NX20	0.9998	17.0922	17.0162	16.8246	16.9082	17.0117	17.0906	17.0496	17.1876	17.311	17.2397	17.2241
MRPL19	2	P49406	0.9999	16.2008	16.0799	16.4103	16.0845	16.3699	16.2873	16.3394	16.2042	16.641	15.8593	16.2412
MRPL2	1	Q5T653	0.9979	13.0003	12.8994	12.6709	NA	13.0063	12.8718	13.6722	12.8306	13.3656	12.9289	12.6918
MRPL20	3	Q9BYC9	1	16.2231	16.0172	16.3119	16.0516	16.2606	15.8892	16.2911	15.963	15.995	16.4614	16.1626
MRPL21	1	Q7Z2W9	1	14.2028	13.9643	NA	14.0609	14.356	14.3939	14.544	13.2423	14.2682	13.983	14.9218
MRPL22	2	Q9NWU5	0.9861	17.1521	NA	16.95	17.2253	17.4701	17.0744	NA	NA	NA	NA	16.9138
MRPL23	3	Q16540	0.9966	17.5005	17.3056	17.419	17.3903	17.6878	17.6504	17.8836	17.4499	16.9488	17.1233	17.7924
MRPL24	2	Q96A35	0.9991	15.1006	15.2493	15.0808	14.7322	14.9529	15.1056	15.0327	14.9552	14.8624	15.4856	15.3744
MRPL28	6	Q13084	1	20.2098	20.3381	19.9591	20.306	20.1325	20.307	20.4005	19.9184	19.9141	20.4453	20.3956
MRPL3	1	P09001	0.981	15.4515	15.5089	15.3202	15.4361	14.7631	15.4989	15.6496	15.5891	15.9325	15.6249	15.4996
MRPL32	1	Q9BYC8	0.9887	16.9215	16.7971	16.6377	NA	16.9755	17.1062	NA	NA	NA	NA	NA
MRPL33	1	O75394	0.9985	14.7925	15.0074	14.4232	14.23	14.5568	14.6175	14.9456	14.8764	14.8502	15.0734	15.2984
MRPL37	1	Q9BZE1	1	15.8632	15.8074	16.1066	15.5525	15.9606	15.5598	15.8037	15.9584	15.9876	16.2859	16.044
MRPL38	2	Q96DV4	0.9999	15.911	15.2951	15.859	15.9551	15.8345	16.0069	15.7137	15.892	15.7679	16.3461	16.2358
MRPL39	3	Q9NYK5	1	17.4143	17.2127	17.3649	17.3198	17.1427	17.4198	17.7594	17.2795	17.4855	17.3605	17.4394
MRPL4	2	Q9BYD3	1	17.5667	17.4798	16.8158	NA	17.5256	17.257	17.7066	18.1417	NA	17.3545	17.9636
MRPL40	6	Q9NQ50	0.9991	17.816	17.5129	17.6486	17.8756	17.651	17.9813	NA	17.612	17.7325	17.9964	17.7155
MRPL41	4	Q8IXM3	0.9999	16.716	16.4707	16.7012	16.4971	17.041	16.9553	16.7742	16.6023	16.766	16.0642	16.0682
MRPL43	3	Q8N983	0.9991	17.0997	16.6205	16.9767	17.0903	17.2613	16.9848	17.2881	17.2386	16.7808	16.9751	17.7152
MRPL44	4	Q9H9J2	0.9983	17.9913	17.9117	17.7897	18.0326	17.8196	17.9218	18	18.061	18.4546	18.1749	17.9276
MRPL45	3	Q9BRJ2	0.9985	16.3511	16.0051	16.3864	16.0232	16.2329	16.0107	16.2154	16.5527	16.5234	16.4578	16.7383
MRPL46	3	Q9H2W6	1	18.6266	18.7052	18.2857	18.5761	19.0123	18.9174	18.7878	18.9225	18.717	18.4233	17.9824
MRPL47	1	Q9HD33	1	17.1415	NA	NA	NA	NA	NA	17.2637	NA	NA	NA	NA
MRPL49	4	Q13405	1	17.3462	17.1353	17.5974	17.1722	17.4998	17.559	17.3004	17.0112	17.2517	17.4798	17.5049
MRPL51	2	Q4U2R6	0.9989	16.8499	NA	16.5528	16.7484	16.7263	16.3346	16.8292	17.1881	17.1729	NA	17.1709
MRPL53	1	Q96EL3	0.9933	14.3135	NA	13.6699	14.0872	NA	14.1059	14.9347	NA	14.5966	14.2771	NA
MRPL54	1	Q6P161	0.9991	15.6262	15.861	15.8841	15.8434	16.136	15.5879	15.9287	15.0545	15.7908	15.5446	14.61
MRPL55	3	Q7Z7F7	0.9947	17.5749	17.4018	17.5274	17.7752	17.7821	17.5539	17.5366	17.9595	17.3887	17.6278	17.5447
MRPL57	1	Q9BQC6	1	15.6099	15.7316	15.7261	15.4886	15.8685	15.6153	15.7648	16.1891	15.2295	15.2926	15.6424
MRPS10	1	P82664	0.9998	14.8796	14.3732	14.2811	14.5547	NA	NA	15.3959	15.4434	15.1658	14.9712	14.8977
MRPS12	1	O15235	0.9676	15.0951	15.1363	15.2157	14.5974	14.5083	15.2165	15.2329	15.447	15.3205	15.2646	15.3825
MRPS14	1	O60783	0.9811	14.9029	NA	14.9688	NA	NA	NA	NA	NA	14.7486	NA	NA
MRPS15	1	P82914	0.9905	15.0482	15.2041	15.3113	15.1467	14.8176	15.3533	14.6553	15.1633	14.7017	15.1225	15.1293
MRPS16	1	Q9Y3D3	0.9666	16.1152	15.8632	16.4836	15.9878	NA	16.131	NA	NA	NA	NA	15.8754
MRPS17	4	Q9Y2R5	1	20.2074	20.3193	20.3202	20.6473	20.3912	20.2164	19.8423	20.1724	20.1275	19.9469	20.052
MRPS2	2	Q9Y399	0.9942	16.146	16.2282	16.2072	16.1176	16.0138	16.1959	16.1668	16.3622	16.2233	15.6299	16.2176
MRPS21	1	P82921	0.9886	13.1904	13.3432	13.6046	13.0365	13.7265	13.3353	13.0663	12.8245	13.3359	12.454	13.0352
MRPS22	9	P82650	1	18.4873	18.7398	18.4531	18.5322	18.5657	18.4924	18.5325	18.0468	18.6333	18.4757	18.2406
MRPS23	9	Q9Y3D9	1	18.3792	18.4643	18.3118	18.4474	18.4208	18.3503	18.3614	18.3779	18.4989	18.5801	18.2771
MRPS25	2	P82663	1	15.5575	15.8781	15.0614	15.4016	15.4762	15.1037	15.44	15.3702	16.2321	15.5306	16.0956
MRPS26	3	Q9BYN8	0.9985	14.8972	14.7245	14.6963	15.1028	14.0729	15.2221	14.5838	15.0838	14.8094	15.3892	14.8282
MRPS27	7	Q92552	0.9992	17.8579	17.952	18.0031	17.9282	17.7098	17.9073	18.1624	17.9093	17.7208	17.7913	17.7791
MRPS28	6	Q9Y2Q9	0.9999	16.698	17.0412	16.5597	16.4832	16.8839	16.4079	16.7006	16.6274	16.8769	16.5263	16.4844
MRPS30	1	Q9NP92	0.9981	12.2252	12.2617	12.1322	11.887	12.6141	12.1662	11.6399	12.5512	12.0689	12.5506	12.6009
MRPS31	1	Q92665	1	14.6452	14.8872	14.9604	14.5527	14.4695	14.4101	14.6284	14.7893	14.8202	14.5308	14.4487
MRPS34	1	P82930	0.9999	14.3451	NA	NA	NA	NA	14.5433	14.2166	NA	NA	NA	NA
MRPS35	3	P82673	0.9987	16.6975	16.7572	16.8135	16.5875	16.727	16.8805	16.8959	16.7514	16.8517	16.2467	16.7035
MRPS36	1	P82909	0.9997	13.9574	14.0279	14.0817	NA	NA	13.9539	13.7041	14.4654	14.2784	NA	13.3933
MRPS5	2	P82675	1	15.7207	15.7133	15.4676	16.035	16.2583	15.4678	15.5396	15.4159	14.8708	16.2108	15.5706
MRPS6	1	P82932	0.9207	15.0816	14.6903	15.1832	15.2761	14.8098	14.8913	15.5615	NA	14.9011	15.2847	14.938
MRPS7	2	Q9Y2R9	0.9935	15.7761	15.5437	15.7345	16.0075	15.785	15.4887	15.82	15.8674	15.4011	15.8957	16.1288
MRPS9	3	P82933	0.9998	16.9306	16.921	17.005	16.9486	16.8921	16.8402	17.05	16.4222	16.9273	17.2371	17.015
MRTO4	6	Q9UKD2	0.9995	18.0887	18.0591	18.0885	17.6781	17.9649	18.2847	18.3165	18.4784	18.1519	18.1108	17.9729
MSH2	18	P43246	1	19.3578	19.5933	19.3781	19.2939	19.5824	19.2966	19.3009	19.3448	19.2844	19.248	19.2378
MSH3	1	P20585	0.9877	15.0408	NA	14.9686	NA	14.527	NA	NA	15.5126	NA	14.9748	NA
MSH6	19	P52701	1	20.8444	20.8789	21.0249	20.9686	20.8899	20.7078	20.8355	20.7247	20.8166	20.9421	20.8132
MSI2	4	Q96DH6	1	16.2019	15.8549	16.1476	16.1464	16.3375	16.1967	16.3084	16.052	16.5159	16.0192	16.5182
MSMO1	1	Q15800	1	14.7292	14.8688	14.9678	15.1116	14.2446	14.7544	14.8295	15.001	14.5325	14.8181	14.6307
MSN	22	P26038	1	21.18	21.1212	21.084	21.16	21.1127	21.2467	21.2293	21.2593	21.3337	21.18	21.2247
MTA1	3	Q13330	0.9999	15.7341	16.2676	15.7163	15.6498	15.8627	15.4868	15.7473	15.786	15.8011	15.3657	15.9341
MTA2	8	O94776	1	17.9372	18.2916	17.7516	17.9164	17.6694	18.1314	18.0478	17.774	18.0107	17.7453	18.1623
MT-ATP6	1	P00846	0.977	16.0707	16.0385	16.0272	16.2598	15.813	16.2674	16.6257	15.8122	15.9438	15.3232	16.4837
MTCH1	1	Q9NZJ7	0.9928	14.9421	15.0208	14.9665	14.9537	14.396	14.9277	15.0906	15.1082	14.6528	15.09	15.1591
MTCH2	18	Q9Y6C9	1	19.3291	19.291	19.5587	19.3142	19.5899	19.4504	19.2719	19.2432	19.3217	19.3291	19.2286
MT-CO2	11	P00403	1	19.6905	19.4106	19.4363	19.4408	19.8037	19.8478	19.8127	19.5395	19.7643	19.6327	19.6323
MTDH	11	Q86UE4	1	19.5689	19.5596	19.6215	19.587	19.6068	19.4553	19.8218	19.7372	19.5592	19.6506	19.7636
MTERF3	1	Q96E29	0.991	14.2969	14.1796	14.6654	14.7118	14.5017	13.6362	14.22	14.6584	13.4364	14.1272	14.3278
MTFR1L	1	Q9H019	1	14.9628	15.2675	14.9945	15.2307	14.6482	NA	14.8406	14.6767	NA	15.0148	NA
MTFR2	1	Q6P444	0.9878	13.3085	13.3064	NA	13.3591	12.7987	NA	NA	13.2089	NA	NA	13.7882
MTHFD1	32	P11586	1	18.4768	18.504	18.5997	18.566	18.4908	18.6354	18.5304	18.4101	18.5344	18.4075	18.4461
MTHFD1L	20	Q6UB35	1	18.8817	18.7824	18.8573	18.8102	18.7463	18.7674	18.6828	18.8086	18.9239	18.955	18.9529
MTHFD2	12	P13995	1	18.5165	18.6334	18.4904	18.3845	18.4867	18.5577	18.5428	18.7217	18.3712	18.4254	18.4729
MTHFR	4	P42898	1	16.4669	16.661	16.1066	16.0844	16.3587	16.4344	16.3271	16.5652	16.1114	16.9065	16.2214
MTHFS	2	P49914	1	15.2226	15.6559	14.9208	15.3799	15.452	14.9768	15.4455	15.3473	NA	NA	15.0869
MTMR2	2	Q13614	0.9991	15.5279	16.2766	16.2361	15.719	15.6194	15.0594	14.9159	15.0526	15.1648	14.9913	15.8426
MTMR3	1	Q13615	0.9824	12.2252	11.9656	12.5644	12.2935	12.1147	NA	NA	12.4732	NA	11.7131	NA
MT-ND1	1	P03886	0.9968	14.836	NA	NA	NA	NA	NA	NA	NA	15.2263	14.5722	14.6223
MT-ND4	1	P03905	0.99	16.893	NA	NA	NA	NA	NA	NA	NA	NA	16.893	NA
MTO1	1	Q9Y2Z2	0.94	14.792	15.2791	14.8225	15.1574	15.2773	14.6661	14.2053	14.0505	15.1596	14.402	14.8328
MTOR	8	P42345	1	18.1	17.9221	18.0274	18.3086	18.0142	18.0319	18.1256	18.2622	18.0311	18.0723	18.1729
MTPAP	4	Q9NVV4	1	16.4154	16.5205	16.3422	16.3574	16.3702	16.657	16.6349	16.4647	16.3126	16.6884	16.3504
MTPN	2	P58546	0.9719	16.849	16.7846	16.8708	16.3546	16.9642	16.955	16.3914	17.1534	17.0917	16.7807	16.966
MTR	2	Q99707	0.9845	15.5662	15.3617	15.5503	15.7931	15.8762	15.4165	14.6513	15.2306	15.5168	15.7943	15.8544
MTREX	21	P42285	1	18.2659	18.2782	18.4662	18.1794	18.3342	18.0505	18.2925	18.365	18.2446	18.1362	18.1386
MTRR	2	Q9UBK8	0.9995	15.3113	15.0983	14.7694	NA	15.3487	15.8792	NA	15.6649	15.262	14.8252	15.4592
MTX1	3	Q13505	0.9999	18.3111	17.7885	18.5353	18.3236	18.5159	18.7794	18.2275	18.4603	18.3752	18.2236	17.8915
MTX2	5	O75431	1	17.5902	17.3887	17.6288	17.5609	17.6526	17.6314	17.7083	17.3576	17.4691	17.7614	17.583
MVB12A	1	Q96EY5	0.9272	15.8877	15.3551	15.5207	16.1896	16.3035	15.906	NA	NA	NA	15.6721	NA
MVK	1	Q03426	0.976	13.0886	12.7736	12.5881	12.6986	13.326	13.4019	NA	13.127	NA	13.5283	12.9036
MYBBP1A	28	Q9BQG0	1	21.2762	21.2948	21.2821	21.2421	21.2289	21.3253	21.2871	21.1889	21.4127	21.2668	21.3982
MYCBP	3	Q99417	1	16.4431	16.4127	16.4298	15.9424	16.3588	16.3761	16.5932	16.8247	16.5003	15.9869	16.8859
MYDGF	3	Q969H8	0.9984	18.0693	18.0406	18.2427	18.07	18.1638	18.0542	18.041	18.2536	17.9309	18.1388	18.0108
MYH10	46	P35580	1	21.0794	20.9393	20.9551	21.1439	20.9941	20.9401	21.1126	21.12	21.1444	21.0236	21.1093
MYH9	60	P35579	1	19.657	19.6503	19.6578	19.5945	19.6968	19.7531	19.6506	19.5737	19.5443	19.7179	19.729
MYL12B	7	O14950	0.9999	16.3431	16.2259	16.348	16.7789	16.5665	16.3736	16.4809	16.3566	16.2822	16.2618	16.1613
MYL4	4	P12829	1	17.4841	17.7742	17.6279	17.3399	17.3719	17.5217	17.4976	17.331	17.3696	17.0572	17.3037
MYL6	4	P60660	1	16.4888	16.2397	16.4442	15.9965	16.965	16.5702	16.2533	16.4735	16.6618	16.4464	16.6991
MYO1D	6	O94832	1	18.0262	18.3123	18.0683	17.8874	18.078	17.9831	17.9832	17.8743	18.1847	17.8116	17.9235
MYO6	3	Q9UM54	1	16.3717	16.2592	15.8453	16.0065	16.2243	16.2901	16.413	16.4256	16.4146	16.3762	16.827
MYO9B	2	Q13459	1	15.7679	15.4844	15.6568	15.6116	15.7213	15.8674	15.1652	15.9635	NA	16.1855	15.8208
N4BP1	2	O75113	0.9856	15.1115	15.2417	14.7683	15.117	15.0236	14.7996	15.016	15.2579	15.1589	15.6237	14.8572
N6AMT1	1	Q9Y5N5	1	15.9596	15.9811	15.6591	15.6576	16.2617	15.6027	15.9054	16.2759	16.2981	16.2471	16.046
NAA10	7	P41227	1	19.5493	19.7219	19.7428	19.4239	19.7906	19.6336	19.4579	19.5764	19.6734	19.4176	19.3515
NAA15	21	Q9BXJ9	1	20.9719	20.9865	21.0017	21.0124	21.0791	21.1871	20.8892	20.9682	20.8029	20.981	20.8891
NAA20	1	P61599	0.9946	16.4154	16.189	16.3481	17.0606	16.5738	16.5388	16.2001	16.105	16.7851	16.2978	16.3231
NAA25	8	Q14CX7	1	18.3799	18.5369	18.2912	17.9413	18.5369	18.4374	18.3132	18.7656	18.3554	18.2842	18.2973
NAA40	1	Q86UY6	0.9994	14.741	15.1469	14.3508	NA	NA	14.6808	NA	NA	NA	NA	14.5799
NAA50	9	Q9GZZ1	0.9999	17.6417	17.8417	17.6481	17.7693	17.7092	17.5436	17.4511	17.7251	17.8527	17.1701	17.4771
NAB2	1	Q15742	0.9996	12.2252	NA	12.5694	12.7775	11.9817	12.1838	12.602	11.864	12.6387	11.6551	11.4979
NACA	20	E9PAV3	1	20.8031	21.0149	20.9051	20.8325	20.6497	20.914	20.9406	20.7519	20.9101	20.6534	20.5934
NACA4P	1	Q9BZK3	1	13.8315	13.5393	13.5687	14.1319	13.6242	13.9712	13.4105	14.1185	13.7427	14.3092	NA
NADK2	4	Q4G0N4	1	17.1432	17.1097	16.8366	17.1228	17.0835	17.1337	17.3969	17.0786	17.0925	17.2476	17.4171
NAE1	2	Q13564	1	17.3312	17.3146	17.1731	17.4638	17.1779	17.111	17.2983	17.3986	17.4424	17.6186	17.6222
NAF1	1	Q96HR8	1	17.1489	17.4339	17.4626	17.327	17.1858	16.8257	17.4365	17.1066	17.2552	16.9032	17.1485
NAMPT	13	P43490	1	20.409	20.3727	20.4542	20.2215	20.278	20.4596	20.5141	20.3845	20.4165	20.5881	20.4449
NANS	16	Q9NR45	1	18.8352	18.6279	18.8492	18.6845	18.9212	19.104	18.9533	18.784	18.7842	18.79	18.8169
NAP1L1	23	P55209	1	22.1236	22.1558	22.2132	22.2202	22.1404	22.3397	22.0788	22.1037	22.1588	22.0111	22.0673
NAP1L4	15	Q99733	1	19.0706	19.0311	18.9762	19.0328	19.1112	19.0177	19.1045	19.1579	19.0609	19.055	19.1513
NAPA	5	P54920	1	17.1154	17.1045	16.9579	17.2393	17.4314	17.316	16.7831	17.1955	16.9983	17.0029	17.2696
NAPG	5	Q99747	1	17.0595	17.0646	16.8738	17.2996	16.9401	16.8644	17.4382	17.7812	17.0349	16.5621	16.7127
NAPRT	1	Q6XQN6	0.9948	14.9273	NA	NA	NA	NA	NA	NA	14.9204	14.9513	NA	NA
NARF	1	Q9UHQ1	0.9994	15.4305	NA	15.375	NA	15.7128	15.4276	NA	NA	14.9694	NA	NA
NARS1	15	O43776	1	19.1686	19.1877	18.8198	19.1177	19.0945	19.1677	19.4144	19.1743	19.2505	19.2924	19.3426
NARS2	2	Q96I59	1	17.7443	17.8627	17.6556	NA	NA	17.8056	NA	NA	17.7761	NA	NA
NASP	37	P49321	1	20.0827	20.1024	20.1673	20.0699	20.1378	20.1059	20.0172	20.0135	20.084	20.0946	20.0831
NAT10	19	Q9H0A0	1	21.3904	21.3632	21.3636	21.5124	21.4583	21.3263	21.4623	21.4214	21.455	21.275	21.5001
NAXE	9	Q8NCW5	1	17.6748	17.5838	17.6003	17.488	17.7365	18.0638	17.4627	17.6427	17.475	17.8844	17.7828
NBAS	7	A2RRP1	1	17.2469	16.9861	17.1011	17.3714	17.135	17.2691	17.2221	17.1963	17.2066	17.1001	17.5867
NBEAL2	2	Q6ZNJ1	1	16.4298	16.7025	16.1869	16.8803	15.9484	16.8129	16.6885	16.3146	16.3226	16.5497	16.2277
NBN	1	O60934	1	12.2252	12.5849	12.2667	12.0815	12.4501	12.1445	12.0792	12.1181	12.0645	12.1889	12.1916
NCAPD2	17	Q15021	1	18.1635	18.1153	18.0627	17.9698	18.184	18.0281	18.2891	18.2097	18.1505	18.0545	18.3164
NCAPD3	6	P42695	1	19.6427	19.4052	19.5953	19.7735	19.8364	19.5169	19.6002	19.5214	19.5561	19.9602	19.473
NCAPG	9	Q9BPX3	1	18.2854	18.322	18.5215	18.1766	18.2866	18.5205	18.3383	17.7718	18.2868	18.2635	18.3241
NCAPG2	5	Q86XI2	0.9995	18.2648	18.3433	18.3179	18.3222	18.219	18.032	18.1986	18.4003	18.3512	18.2842	18.5102
NCAPH	6	Q15003	1	18.2267	18.4596	18.3456	18.1709	18.4096	18.4263	18.0607	17.8206	17.9054	17.9186	17.8587
NCAPH2	1	Q6IBW4	0.9921	15.0018	14.6784	14.9316	15.0023	15.1311	15.5451	15.2356	14.7997	15.0191	NA	14.4569
NCBP1	8	Q09161	1	17.0876	17.1337	17.0345	17.2537	17.0612	17.2788	16.996	17.0794	16.9196	17.0596	17.0089
NCBP2AS2	1	Q69YL0	0.9531	14.4971	14.3491	14.4699	14.6718	14.7146	14.4484	NA	14.4263	NA	NA	14.2588
NCDN	5	Q9UBB6	1	18.275	18.4257	18.0815	18.3493	18.4862	18.1295	18.269	18.1703	18.2831	18.0968	18.5158
NCK1	1	P16333	0.9497	14.2392	14.1994	14.3106	14.5556	14.4596	14.2459	14.4053	14.4757	14.3901	14.0917	13.3295
NCKIPSD	2	Q9NZQ3	0.9616	15.5431	15.4946	15.1694	15.7197	15.2512	15.7642	15.2655	NA	15.8906	15.4057	15.5979
NCL	64	P19338	1	22.725	22.6835	22.6922	22.7805	22.725	22.6886	22.7353	22.8056	22.8388	22.8006	22.7273
NCLN	6	Q969V3	1	17.8334	17.8692	17.8343	17.7954	17.7037	17.7177	18.0215	17.731	18.0201	18.0199	17.6929
NCOA5	2	Q9HCD5	0.9968	15.2039	15.075	15.1788	15.478	15.1769	14.8565	15.3906	15.1286	NA	NA	15.2071
NCSTN	6	Q92542	1	17.6175	17.6729	17.5768	17.3566	17.7519	17.3107	17.506	17.7948	17.4705	17.7513	17.7153
NDC1	3	Q9BTX1	1	17.2654	17.2197	17.5017	17.4169	17.1017	17.1432	17.1839	17.5338	16.8909	17.2845	16.908
NDC80	6	O14777	0.9992	15.9955	16.3456	15.9279	15.6794	15.9172	15.8986	15.7393	15.943	16.0727	15.7298	16.0654
NDRG2	6	Q9UN36	1	17.18	16.9637	17.2704	16.9918	17.6484	17.2702	16.612	16.6443	17.3234	17.1938	16.7407
NDRG3	1	Q9UGV2	0.9948	16.4049	16.7039	NA	16.3804	16.7877	16.2054	NA	NA	NA	16.2071	NA
NDUFA10	5	O95299	1	15.9276	15.7203	15.961	15.8012	16.1661	15.9514	15.491	15.8276	15.5727	15.5985	15.7506
NDUFA11	1	Q86Y39	0.9791	14.9253	15.0307	15.0243	14.3009	14.635	15.1874	14.6415	15.2683	14.7765	14.8952	15.4574
NDUFA13	4	Q9P0J0	1	18.5126	18.5228	18.1131	18.5913	18.462	18.4587	18.738	18.4753	18.7012	18.3992	18.6693
NDUFA2	1	O43678	0.9832	16.0861	16.5554	16.4327	15.6499	15.9636	15.8859	16.163	16.1747	15.7979	16.1664	16.1324
NDUFA4	1	O00483	0.9979	12.9856	NA	13.0571	13.0171	12.6481	12.7818	13.1865	NA	13.1363	NA	12.9915
NDUFA5	3	Q16718	1	17.4013	17.3083	17.6446	17.4648	17.6913	17.234	17.1221	17.5111	17.2281	17.3548	17.3828
NDUFA6	2	P56556	0.9932	17.106	17.1686	16.9168	17.1505	17.1447	17.1393	17.3451	16.886	16.9708	17.0228	17.4554
NDUFA8	5	P51970	0.9994	17.8551	18.2066	17.4897	17.9179	17.7852	17.4914	17.8458	18.164	17.755	17.7129	17.9939
NDUFA9	7	Q16795	1	19.2462	19.2184	19.0664	19.1289	19.136	18.7244	18.7377	19.3684	19.1158	19.5612	19.5341
NDUFAB1	2	O14561	0.9944	16.6224	16.4432	16.5921	16.6253	16.7971	16.7862	NA	NA	16.0205	NA	16.3328
NDUFAF2	1	Q8N183	0.9776	13.2126	12.7298	13.4052	13.2415	13.4038	13.2956	13.034	13.2926	13.1136	13.0025	13.5512
NDUFAF4	2	Q9P032	1	15.9079	15.7452	15.654	15.669	15.8233	15.8124	16.0039	16.3072	15.6771	15.8097	16.5784
NDUFAF6	1	Q330K2	0.9723	19.081	18.6855	18.5272	19.628	19.4703	19.2984	NA	18.8231	NA	18.9514	NA
NDUFB1	3	O75438	1	16.6458	16.2114	16.5775	16.47	16.9815	16.7035	16.5721	16.7391	16.2781	16.5176	16.1455
NDUFB10	4	O96000	0.997	17.1094	17.4855	17.1769	16.8249	17.1452	17.0899	17.4027	16.9054	16.9806	16.9671	17.1042
NDUFB11	2	Q9NX14	0.9978	15.6669	15.712	15.1873	15.8748	15.5812	15.7469	15.8108	15.8151	15.6001	15.3296	15.8198
NDUFB3	2	O43676	0.9906	15.1656	14.91	15.1371	14.9207	15.0402	14.473	15.1781	15.5981	14.9417	15.2796	15.339
NDUFB5	2	O43674	0.9997	15.6106	NA	15.6902	NA	15.5557	15.9728	15.4758	16.045	15.4177	15.551	15.6944
NDUFB6	5	O95139	1	16.5005	16.6992	16.5039	16.2617	16.1516	16.392	16.7127	16.6259	16.8072	16.1622	16.5018
NDUFB9	2	Q9Y6M9	0.9992	16.3352	15.8765	16.6033	16.139	16.1587	16.2863	16.6546	16.4621	16.3863	16.3955	16.5899
NDUFC2	1	O95298	0.9956	13.193	13.6452	12.3795	NA	NA	NA	NA	13.2764	NA	13.5556	12.7598
NDUFS1	14	P28331	1	20.1564	19.9038	20.2282	20.1755	20.1476	19.9839	20.1791	20.1548	20.2781	20.4328	20.2867
NDUFS2	6	O75306	0.999	18.4888	18.5474	18.1606	18.5434	18.7531	18.1788	18.696	18.5986	18.622	18.5033	18.3417
NDUFS3	9	O75489	0.9998	18.1541	17.9718	18.068	18.3632	18.3938	17.8892	18.1832	17.937	18.2974	18.2118	18.4336
NDUFS4	1	O43181	0.9996	12.2252	11.7569	12.1692	NA	12.2436	11.6274	NA	12.6029	12.6626	12.7364	11.3684
NDUFS7	4	O75251	1	17.0381	16.8541	17.2141	16.8528	16.7333	16.8741	17.2328	17.2681	17.0376	17.3679	17.2451
NDUFV2	4	P19404	0.9998	18.0725	18.0578	18.2867	18.5092	18.1964	18.3027	17.689	18.3312	18.3286	17.8591	18.0542
NEDD8	2	Q15843	0.9992	18.0166	18.0097	18.1577	17.5317	18.4233	17.9029	18.4405	17.8558	18.4005	17.4706	17.54
NEK7	2	Q8TDX7	0.9748	15.2039	15.1473	14.8967	15.2031	14.9977	15.5866	15.0461	15.0406	15.0504	15.09	15.8243
NEK9	1	Q8TD19	1	14.8876	14.1091	15.3953	14.9229	15.0304	15.4956	14.5125	14.1377	14.3804	15.2926	15.0962
NELFA	5	Q9H3P2	0.9998	18.1736	18.1859	18.0849	18.3091	18.4673	17.9965	18.1937	18.4342	18.4974	17.8409	18.045
NELFB	6	Q8WX92	1	16.4104	16.1604	16.3281	16.5602	16.6432	16.1247	16.0566	16.282	16.634	16.6804	16.1161
NELFCD	5	Q8IXH7	1	20.2189	20.1128	20.1819	20.5339	20.2396	20.3508	20.3788	20.2665	20.0081	19.8506	20.0622
NELFE	1	P18615	0.9923	13.848	13.7991	13.6168	NA	NA	NA	NA	NA	NA	NA	14.0131
NEMF	2	O60524	1	14.4351	14.4462	14.515	14.3425	14.7217	14.3392	13.7233	14.1472	14.577	14.3842	14.3373
NENF	5	Q9UMX5	1	17.0781	16.8884	16.9865	17.0553	16.5424	16.9763	17.3435	17.2378	17.2231	17.2124	17.3056
NFKB1	1	P19838	0.9972	13.4909	NA	13.1918	NA	13.3518	13.2694	NA	NA	NA	NA	14.1488
NFKB2	1	Q00653	1	13.9158	14.0775	13.9185	13.914	NA	NA	NA	NA	NA	NA	NA
NFKBIB	1	Q15653	0.9962	12.2252	12.2033	12.3553	12.0311	12.8189	11.5392	12.6705	12.1902	12.0672	11.963	12.5158
NFKBIE	1	O00221	0.9974	13.5117	NA	NA	NA	NA	13.297	NA	NA	13.0033	13.5968	13.9522
NFS1	2	Q9Y697	0.9998	15.8923	NA	16.2329	15.57	16.1075	15.9252	16.0342	15.9155	15.4859	15.4718	16.2784
NFU1	1	Q9UMS0	0.9899	14.6526	14.4809	14.8088	NA	NA	14.8294	14.6782	14.5232	NA	14.6405	NA
NFYA	1	P23511	0.9985	14.2082	NA	14.7627	13.849	13.7688	NA	14.4873	13.9309	13.7581	14.5501	14.2101
NFYC	1	Q13952	0.9923	15.3086	15.3921	14.7495	14.8268	15.656	NA	16.0327	15.5952	14.6944	14.8762	15.485
NGDN	3	Q8NEJ9	1	16.4405	16.7367	15.9349	16.4973	16.5611	16.3392	16.3096	16.432	16.5744	16.5825	16.2353
NGLY1	4	Q96IV0	1	17.3018	16.9496	17.2772	17.6323	17.5699	17.6241	17.1887	16.9541	17.3277	17.7181	17.4889
NHLRC2	4	Q8NBF2	0.9968	15.6692	15.5412	15.3237	15.773	15.6169	15.2178	15.7828	16.1219	15.4826	15.7477	15.7603
NHP2	2	Q9NX24	0.9878	16.0843	15.1496	16.4503	16.4101	16.0621	16.3329	16.4069	16.6676	16.0135	15.6433	15.4457
NIBAN1	1	Q9BZQ8	0.9994	14.948	NA	14.6172	NA	NA	14.6568	14.9954	15.1243	14.5764	14.6391	15.5642
NIBAN2	9	Q96TA1	1	18.5333	18.319	18.557	18.4677	18.5613	18.3998	18.5534	18.6604	18.6601	18.905	18.6397
NIF3L1	1	Q9GZT8	0.9843	14.6546	NA	14.0792	14.789	15.2835	NA	15.2423	14.6618	13.9749	14.0316	NA
NIFK	7	Q9BYG3	1	18.1752	18.1467	18.4248	18.2175	18.3425	18.2015	18.143	17.9105	18.2906	18.1361	17.8946
NIP7	2	Q9Y221	0.9951	16.7216	16.7372	16.9973	16.9181	17.1258	16.9183	16.5259	16.4933	16.1122	16.1684	16.7065
NIPBL	3	Q6KC79	1	14.6816	14.1487	14.434	14.9669	14.5116	14.7933	14.8085	14.7994	14.815	14.6949	14.8541
NIPSNAP3A	9	Q9UFN0	1	17.5305	17.4716	17.3825	17.4989	17.4586	17.4521	17.4194	17.3733	17.71	17.6732	17.7758
NISCH	1	Q9Y2I1	0.9997	13.9761	NA	NA	NA	13.405	13.779	14.0665	13.9828	14.7122	14.1321	13.5199
NKRF	1	O15226	1	14.8597	14.8665	NA	14.8408	NA	NA	NA	NA	NA	14.8839	NA
NLE1	1	Q9NVX2	0.9981	14.8038	NA	14.751	14.6015	14.7621	NA	14.6559	15.217	NA	NA	14.8088
NLN	3	Q9BYT8	1	16.2257	16.2907	16.1923	15.9784	16.8137	15.8368	NA	NA	15.742	15.8573	16.3877
NMD3	9	Q96D46	0.9999	18.1448	18.0955	18.3006	18.0425	17.8893	18.2111	18.2561	18.3478	18.1788	18.0719	18.0931
NME1	30	P15531	1	20.1641	20.1252	20.3056	20.2621	20.1724	20.2178	20.0704	20.104	20.1933	20.1367	20.1571
NME2	24	P22392	1	20.563	20.5036	20.5894	20.6174	20.6782	20.6196	20.6338	20.544	20.4697	20.5621	20.5317
NME7	2	Q9Y5B8	0.9959	15.3053	14.7371	15.9053	15.2368	15.5181	15.6475	14.9363	15.1188	15.4195	15.1589	15.2095
NMI	1	Q13287	0.9994	14.0896	13.7636	14.2946	13.5946	NA	14.7424	14.4408	14.0051	13.8262	14.1998	13.8908
NMNAT1	1	Q9HAN9	0.9964	15.5204	NA	15.0055	15.5144	NA	NA	15.188	NA	15.9761	15.7551	NA
NMT1	10	P30419	0.9999	18.1842	18.3517	18.2503	18.2681	18.2447	17.917	18.2145	18.1704	18.1677	18.3085	18.3065
NNMT	4	P40261	1	16.6935	16.7256	16.5289	16.8258	16.6396	16.8435	16.6121	16.8131	16.5778	16.7087	16.466
NNT	11	Q13423	1	18.7574	18.5709	18.9417	18.6527	18.5662	18.6888	18.7422	18.4619	18.298	18.6309	18.7437
NOA1	3	Q8NC60	0.9992	16.4111	NA	16.7561	15.7836	NA	16.5432	16.6425	16.0692	16.9927	16.4366	16.2477
NOB1	5	Q9ULX3	1	17.0441	16.8448	17.1537	17.21	17.0369	17.2038	17.1218	17.1092	16.2453	16.5467	16.5288
NOC2L	1	Q9Y3T9	0.9982	15.8033	16.2095	15.5738	15.9914	16.1279	15.419	15.9094	15.4811	16.2171	15.6794	15.8083
NOC3L	11	Q8WTT2	0.9999	17.4851	17.5142	17.6583	17.4417	17.4143	17.6202	17.5975	17.3337	17.3813	17.5227	17.3075
NOC4L	6	Q9BVI4	0.9999	19.7726	19.8964	19.851	20.0075	19.8693	19.9004	19.6203	19.7318	19.6393	19.568	19.6257
NOL10	1	Q9BSC4	0.9943	13.7679	NA	13.9953	13.4122	NA	13.5202	14.4025	NA	13.6917	13.8294	13.7679
NOL11	10	Q9H8H0	1	18.9705	19.0135	19.0091	18.9221	18.6596	19.1213	18.6031	19.0948	19.0303	18.9834	19.166
NOL6	3	Q9H6R4	1	17.7408	18.059	17.8377	17.7558	17.6159	17.7109	17.5975	17.9673	17.6574	17.7638	17.5179
NOL7	2	Q9UMY1	0.9994	16.6139	16.9887	16.5401	16.7301	16.4086	16.7198	16.6611	16.973	16.5754	16.4013	16.3554
NOL8	6	Q76FK4	1	16.2976	16.081	16.2734	16.5476	16.473	16.4442	16.3552	16.4388	16.0372	16.3649	16.1884
NOL9	3	Q5SY16	1	16.8383	16.8293	16.6111	16.6836	16.8095	16.7619	16.8554	17.0476	17.4268	16.7364	16.6804
NOLC1	9	Q14978	1	21.5443	21.5886	21.7358	21.47	21.7149	21.5074	21.7077	21.6346	21.4984	21.5765	21.3649
NOM1	1	Q5C9Z4	0.9999	17.948	17.9483	17.4445	18.239	17.8245	18.4876	17.9691	17.7913	18.3089	18.1916	17.5499
NOMO3	12	P69849	1	17.7326	17.6573	17.7123	17.8353	17.8338	17.4895	17.7349	17.7764	17.7567	17.671	17.5358
NONO	18	Q15233	1	23.2621	23.4442	23.3511	23.1385	23.2682	23.2466	23.1201	23.2234	23.1644	23.1878	23.3112
NOP14	5	P78316	1	18.1146	18.2701	17.9251	18.1517	17.8574	18.212	18.0675	18.1662	18.4382	18.1271	18.2154
NOP16	2	Q9Y3C1	1	14.993	15.43	15.3443	15.1117	15.275	14.7499	15.3846	15.1647	15.1402	14.2732	14.3816
NOP2	14	P46087	1	17.8842	17.9921	17.7748	17.8205	17.8385	17.9657	17.7373	18.0305	17.6349	17.9956	17.965
NOP53	6	Q9NZM5	1	17.056	17.3696	17.2111	16.9203	16.7682	16.9784	17.3881	17.4487	16.9675	17.0363	17.0921
NOP56	18	O00567	1	19.7119	19.5988	19.7077	19.5894	19.8319	19.4671	19.7519	19.7912	19.7924	19.7308	19.9659
NOP58	33	Q9Y2X3	1	21.1987	21.1905	21.1947	21.2213	21.3114	21.1581	21.1781	21.1551	21.2296	21.1377	21.2014
NOP9	5	Q86U38	0.9999	16.5026	16.7555	16.2655	16.3149	16.3019	16.5111	16.7313	16.6352	16.3418	16.4635	16.445
NOSIP	3	Q9Y314	1	17.0143	16.9724	16.7769	17.2377	16.9281	17.3226	17.3386	17.0672	16.8173	16.9719	16.6697
NOSTRIN	1	Q8IVI9	0.9996	13.5776	13.6358	13.8552	13.4899	13.4332	13.5109	13.295	13.6757	13.8584	13.6246	13.0783
NPEPPS	11	P55786	0.9998	17.6673	17.715	17.4807	17.4879	17.516	17.4824	17.6353	17.776	17.8482	17.6061	17.7201
NPL	1	Q9BXD5	0.9863	13.4615	13.4431	NA	13.1405	13.4804	13.8179	13.1458	13.0995	13.8319	13.3424	13.8273
NPLOC4	8	Q8TAT6	1	17.8795	17.6082	17.6813	17.9698	17.6269	17.7212	17.8723	18.1292	17.7376	18.0496	18.1326
NPM1	50	P06748	1	23.346	23.2707	23.3928	23.324	23.4832	23.3323	23.4696	23.3865	23.3334	23.4206	23.2607
NPM3	1	O75607	0.998	15.2057	15.3616	15.3033	15.2934	15.5302	15.2476	14.9553	14.7718	15.1159	15.2035	15.4536
NPTN	1	Q9Y639	0.9629	15.4906	15.4214	15.5498	15.3917	14.9818	15.4252	15.6396	15.8697	NA	15.4067	15.65
NQO1	6	P15559	1	18.0888	18.3282	18.3527	18.0915	17.9757	18.3594	17.4949	17.5283	18.1064	17.5997	17.9909
NQO2	1	P16083	1	14.4503	14.1061	14.4467	14.6303	14.124	14.7444	14.7893	14.4585	13.7512	14.1455	14.4747
NR2C2AP	1	Q86WQ0	1	15.1444	NA	NA	15.2106	15.034	NA	NA	NA	NA	NA	NA
NRAS	4	P01111	0.9998	16.7318	16.4542	16.5004	16.4835	16.688	17.2772	16.7634	16.8233	16.8782	16.6338	16.8942
NRBF2	1	Q96F24	0.9999	15.9745	NA	15.8859	NA	NA	NA	NA	NA	NA	NA	NA
NRBP1	6	Q9UHY1	1	17.8264	17.4227	17.8387	17.78	17.555	17.9081	17.5968	17.1785	17.7586	17.8638	17.8404
NRDC	9	O43847	1	19.5675	19.7726	19.6751	19.6717	19.5461	19.6559	19.2806	19.5421	19.4965	19.6588	19.5317
NRF1	1	Q16656	0.9997	12.2252	11.6995	11.9788	NA	12.495	12.9559	NA	NA	11.9299	11.8552	NA
NSA2	1	O95478	1	16.3259	16.6055	16.8802	16.4514	16.2532	16.2463	16.5306	15.8226	16.3661	16.4326	15.711
NSD2	2	O96028	1	15.8956	15.8595	15.5631	16.2346	15.4997	NA	NA	16.0928	15.9722	16.5214	15.4471
NSDHL	1	Q15738	0.9996	13.737	14.1337	NA	NA	14.092	13.2147	13.7313	13.9761	13.6125	13.404	NA
NSF	5	P46459	1	16.0115	15.6623	16.0855	15.7928	15.5639	16.0737	15.9529	16.192	16.1911	16.0829	15.9915
NSFL1C	7	Q9UNZ2	1	18.665	18.561	18.6377	18.5726	18.5667	19.1622	18.7628	18.904	18.5348	18.3744	18.4478
NSMAF	1	Q92636	0.9983	13.6638	13.5737	NA	NA	13.905	13.5007	14.1346	NA	13.4999	13.7239	13.3254
NSMCE4A	1	Q9NXX6	0.9951	16.873	NA	NA	NA	NA	NA	NA	NA	NA	16.873	NA
NSRP1	1	Q9H0G5	0.9965	14.7712	NA	NA	NA	14.8525	NA	NA	14.7167	NA	NA	NA
NSUN2	15	Q08J23	1	18.1596	18.1616	18.1416	17.9075	18.0466	18.1206	17.9703	18.1581	18.4563	18.1746	18.2837
[truncated: 1,666 more rows]

## Sheet: IMAC_KD
Index	Gene	ProteinID	Peptide	SequenceWindow	MaxPepProb	ReferenceIntensity	Scrambled.Control_1	Scrambled.Control_2	Scrambled.Control_3	Scrambled.Treated_1	Scrambled.Treated_2	shLIN28.Control_1	shLIN28.Control_2	shLIN28.Control_3	shLIN28.Treated_1	shLIN28.Treated_2
A0AVK6_S396	E2F8	A0AVK6	HPsLIK	PNFTRHPsLIKLVKS	0.9923	16.7656	16.9257	16.7837	16.4178	16.9077	16.8268	16.8038	16.8783	16.8823	16.7714	16.4767
A0AVK6_S71	E2F8	A0AVK6	MLISAVsPEIR	KMLISAVsPEIRNRD	0.9998	14.6387	14.5362	14.8886	14.7036	14.7926	14.6333	14.8156	14.4531	14.605	14.2955	14.6447
A0FGR8_S676	ESYT2	A0FGR8	RPsVSK	SAQVKRPsVSKEGRK	0.9994	20.5737	20.3753	20.3842	20.7492	20.992	20.6643	20.4898	20.5697	20.6531	20.6345	20.4291
A0FGR8_S691	ESYT2	A0FGR8	SHMsGSPGPGGSNTAPSTPVIGGSDKPGMEEK	TSIKSHMsGSPGPGG	1	14.2828	14.0543	14.0205	14.3182	15.188	14.4107	13.9982	13.7793	14.0469	13.8011	14.36
A0FGR8_S743	ESYT2	A0FGR8	SSSSLLAsPGHISVK	SSSSLLAsPGHISVK	1	16.2897	16.4433	16.101	16.41	16.533	16.2343	16.144	16.2809	16.2106	16.24	16.1304
A0FGR8_S755	ESYT2	A0FGR8	EPTPsIAsDIsLPIATQELR	SVKEPTPsIASDISL	1	17.6614	17.4916	17.7781	17.9917	17.7708	17.7894	17.5018	17.7971	17.3164	17.6903	17.6252
A0FGR8_S758	ESYT2	A0FGR8	EPTPSIAsDISLPIATQELR	EPTPSIAsDISLPIA	1	15.452	15.6852	15.5238	15.4176	15.5285	15.4283	15.6655	14.6736	15.2817	15.6065	15.2723
A0FGR8_S761	ESYT2	A0FGR8	EPTPSIAsDIsLPIATQELR;EPTPsIAsDIsLPIATQELR	PSIASDIsLPIATQE	1	17.6614	17.6188	17.7781	17.7822	17.5979	17.7248	17.5279	17.6864	17.4372	17.7451	17.6929
A0FGR8_T766	ESYT2	A0FGR8	EPTPSIASDISLPIAtQELR	DISLPIAtQELRQRL	0.9998	15.1149	14.4669	15.1433	15.4884	14.7396	15.4035	15.3045	15.2441	15.415	15.1813	14.9399
A0JNW5_S414	BLTP3B	A0JNW5	DHNVGsPPK	VKDHNVGsPPKSPTH	0.9696	16.9215	17.1686	17.0752	17.0604	16.9329	16.8078	16.7996	16.8739	17.1351	16.8573	16.4308
A0JNW5_S953	BLTP3B	A0JNW5	SAsDTNLQK	PLLFKSAsDTNLQKG	1	16.5911	16.2163	16.5752	16.958	16.1662	16.4448	17.0076	16.3842	16.5775	16.8583	16.7908
A0JNW5_S989	BLTP3B	A0JNW5	SGsGEIGSETSDKK	GLVYKSGsGEIGSET	0.998	15.7669	15.6111	15.3409	15.5174	15.7117	15.4069	15.8668	15.7574	16.0313	16.1385	16.1336
A0MZ66_S384	SHTN1	A0MZ66	SHPsGSGAK	IRKRSHPsGSGAKKE	0.9998	16.7449	16.5185	16.475	16.2091	15.8497	15.8183	17.5569	17.7558	17.4639	16.2895	15.9312
A0MZ66_S506	SHTN1	A0MZ66	sMPVLGSVSSVTK	LATSESKsMPVLGSV	0.9995	13.9978	13.1533	14.3962	13.8784	13.1802	13.9095	14.2097	14.3679	14.1546	13.8869	14.3147
A1L020_S428	MEX3A	A1L020	sPATSAGPELAGLPR	GPPGAHRsPATSAGP	1	14.6675	14.2904	14.6197	15.2335	14.9265	14.155	14.2273	14.1445	14.6898	15.0083	14.1055
A1L170_S18	C1orf226	A1L170	sFPHLSK	PKLQASRsFPHLSKP	0.9998	16.0633	16.4355	15.9716	16.4777	15.5948	16.4897	16.2643	15.2635	15.8933	16.2913	15.9964
A1L170_S222	C1orf226	A1L170	RAssPSLIER	MTECRRAsSPSLIER	0.9994	15.6189	15.4493	15.5024	15.6642	15.4459	15.4706	15.6926	15.8465	15.6935	15.8629	15.8242
A1L170_S223	C1orf226	A1L170	ASsPSLIER	TECRRASsPSLIERN	1	18.5128	18.737	18.5051	18.5864	18.5991	18.676	18.5858	18.2446	18.5716	18.5185	18.3412
A2RRD8_S452	ZNF320	A2RRD8	AFNsPSHLIR	DCGKAFNsPSHLIRH	1	14.2767	13.9479	14.0624	14.2767	14.1459	13.9535	14.3379	14.7902	14.3916	14.2277	14.7661
A2RRP1_S473	NBAS	A2RRP1	AGEEDEGEEDsDSDYEISAK	EDEGEEDsDSDYEIS	1	20.3328	20.1289	20.1968	20.3915	20.4391	20.1417	20.2939	20.3566	20.5129	20.4308	20.4634
A2RRP1_S475	NBAS	A2RRP1	AGEEDEGEEDsDsDYEISAK	EGEEDSDsDYEISAK	1	18.6735	18.3359	18.3043	18.6088	18.607	18.5636	18.7675	18.728	18.8299	18.7826	19.0976
A2RU67_S62	FAM234B	A2RU67	SPLGEAPEPDsDAEVAEAAK	GEAPEPDsDAEVAEA	0.9998	15.0977	14.7197	14.9355	15.297	15.1899	15.1298	15.1187	14.9728	15.3222	15.2332	15.2814
A3KN83_S1062	SBNO1	A3KN83	SIVNLDSPMVsPPPDYPGEFFK	NLDSPMVsPPPDYPG	1	13.8105	14.342	13.5696	13.2189	NA	14.3647	NA	13.2861	13.9595	12.9641	NA
A3KN83_S754	SBNO1	A3KN83	NMssGDDDDFNPFLDESNEDDENDPWLIR	YESSKNMsSGDDDDF	1	13.8007	13.4062	13.9126	14.0176	14.2111	14.11	13.5671	13.9228	13.2626	13.8176	13.9317
A3KN83_S755	SBNO1	A3KN83	NMssGDDDDFNPFLDESNEDDENDPWLIR	ESSKNMSsGDDDDFN	1	13.8007	13.4062	13.9126	14.0176	14.2111	14.11	13.5671	13.9228	13.2626	13.8176	13.9317
A3KN83_S794	SBNO1	A3KN83	sIDPDSIQSALLASGLGSK	KEKKKKKsIDPDSIQ	1	17.6185	17.8581	17.6329	17.6507	17.3577	17.3956	17.4731	17.2195	18.3521	17.2334	17.6397
A3KN83_S815	SBNO1	A3KN83	RPsFSSTPVISPAPNSTPANSNTNSNSSLITSQDAVER	GLGSKRPsFSSTPVI	1	14.6328	14.9004	14.7481	14.1479	14.5954	15.0616	14.3499	14.3816	14.7981	14.6871	14.0832
A4D1P6_S256	WDR91	A4D1P6	NASLSQsPR	RNASLSQsPRVGFLS	1	17.2403	17.5398	16.9051	17.1701	16.7368	17.1579	17.5932	17.4025	17.5403	17.1258	17.0535
A5PL33_S253	KRBA1	A5PL33	ADLGPGsPPWAVK	RADLGPGsPPWAVKT	1	13.0691	12.5869	13.0199	12.8203	13.5408	12.6901	12.903	12.8919	13.6756	13.246	13.0804
A5PL33_S355	KRBA1	A5PL33	QPLsPSATGDTR	QPGRQPLsPSATGDT	1	18.3149	18.3411	18.2165	17.9763	18.2615	18.3762	18.4954	18.13	18.4194	18.4219	18.5819
A5YKK6_S1481	CNOT1	A5YKK6	TAsPQQR	ASALRTAsPQQREMM	0.9998	19.4608	19.3017	19.4456	19.2054	19.4173	19.1774	19.4385	19.5137	19.7708	19.6204	19.8037
A6NFI3_S112	ZNF316	A6NFI3	GGDAKsPVLQEK	SRGGDAKsPVLQEKG	1	19.2454	19.2718	19.2078	19.2318	19.52	19.212	19.1601	19.2306	19.2126	19.1753	19.1457
A6NFI3_T128	ZNF316	A6NFI3	APAtPR	QASRAPAtPRDEDLE	0.9902	16.3938	16.231	16.1636	16.329	16.5851	16.389	16.5667	16.4498	16.3666	16.4947	16.5166
A6NGB9_S149	WIPF3	A6NGB9	TISGPLIPPAsPR	GPLIPPAsPRLGNTS	1	17.857	17.7149	17.5695	17.2906	17.9564	17.7375	18.0091	18.0407	17.9732	18.0401	18.3426
A6NGB9_S202	WIPF3	A6NGB9	TPLVsPPGPLTK	PIKTPLVsPPGPLTK	0.9999	13.6692	13.0472	13.6333	NA	14.0897	13.6449	13.4363	13.7546	13.6441	13.7505	14.1362
A6NGB9_S330	WIPF3	A6NGB9	sPSFQAPPQK	PPPLPPKsPSFQAPP	1	15.9851	15.8438	15.8208	15.7243	15.6332	15.8639	16.1621	16.3929	16.1067	16.0581	16.2839
A6NGB9_S383	WIPF3	A6NGB9	LNPPPAPPARsPTTELSSK	PPAPPARsPTTELSS	1	17.4795	17.6258	17.3099	17.1775	17.4584	17.4476	17.7905	17.7315	17.5365	17.3214	17.6723
A6NGK3_T39	GAGE10	A6NGK3	YVEPPEMIGPMLPEQFSDEVEPAtPEEGEPATQR	SDEVEPAtPEEGEPA	0.9995	14.1817	14.2739	13.6315	13.5322	14.0773	14.572	14.0741	14.8053	14.3225	14.2795	14.1168
A6NHT5_S144	HMX3	A6NHT5	DSsPAsGtDRDSPEPLLK	KALLRDSsPASGTDR	1	17.1576	17.1837	17.1242	16.9925	17.1456	17.0696	17.2737	17.4996	17.3103	17.1193	17.1826
A6NHT5_S147	HMX3	A6NHT5	DSsPAsGtDRDSPEPLLK;DSSPAsGtDRDsPEPLLK	LRDSSPAsGTDRDSP	1	16.6018	16.3964	16.4892	16.4209	16.6755	16.3845	16.7671	16.9821	16.8545	16.6294	16.526
A6NHT5_S153	HMX3	A6NHT5	DSSPASGTDRDsPEPLLK	ASGTDRDsPEPLLKA	1	18.4918	18.5189	18.5718	18.5781	18.5389	18.6119	18.5337	18.5242	18.5218	18.3216	18.2528
A6NHT5_S171	HMX3	A6NHT5	ELDSKsPDEIILEEsDSEESKK;sPDEIILEEsDSEESK;sPDEIILEEsDSEESKK	HKELDSKsPDEIILE	1	15.6723	15.8245	15.4519	15.7644	15.6788	15.5508	15.8669	15.5294	15.7857	15.6914	15.7105
A6NHT5_S180	HMX3	A6NHT5	SPDEIILEEsDSEESKK	DEIILEEsDSEESKK	1	18.0417	18.1115	18.2225	18.0268	18.0169	18.1251	18.1982	18.1111	18.1796	17.7737	17.8518
A6NHT5_S218	HMX3	A6NHT5	GAEsPEK	DWKKGAEsPEKKPAC	0.9346	17.2681	17.3185	17.1705	17.1494	17.435	17.3951	17.429	17.4493	17.3083	17.1892	17.0176
A6NHT5_T149	HMX3	A6NHT5	DSsPAsGtDRDSPEPLLK;DSSPAsGtDRDsPEPLLK	DSSPASGtDRDSPEP	1	16.6018	16.3964	16.4892	16.4209	16.6755	16.3845	16.7671	16.9821	16.8545	16.6294	16.526
A6NKF1_S402	SAC3D1	A6NKF1	TLEEVVMAEEEDEGTDRPGsPA	EGTDRPGsPA_____	1	18.7776	18.6323	18.8702	18.9373	18.7617	18.4433	18.6819	18.7651	18.8653	18.811	18.876
A7E2V4_S48	ZSWIM8	A7E2V4	KQsAGPNsPTGGGGGGGSGGTR	WRGWRKQsAGPNSPT	0.9989	15.4213	14.7283	15.8541	15.7319	15.6623	15.829	15.3949	14.294	15.6842	NA	14.0958
A7E2V4_S53	ZSWIM8	A7E2V4	QSAGPNsPTGGGGGGGSGGTR	KQSAGPNsPTGGGGG	1	18.181	18.4507	18.1959	18.1725	18.2704	18.172	18.2092	17.7995	17.9286	18.1736	18.2337
A7E2V4_S567	ZSWIM8	A7E2V4	RLsAEGGDK	QRGPRRLsAEGGDKA	0.9999	18.2969	18.2136	18.4401	18.4598	18.4375	18.2391	18.2556	18.2911	18.1303	18.2145	18.2122
A7MCY6_S504	TBKBP1	A7MCY6	AYGSELYGPGRPLsPR	YGPGRPLsPRRAFEG	1	14.6369	14.4151	14.5301	14.8622	14.0535	15.1064	14.4502	14.1294	14.9654	14.0808	14.33
A8CG34_S237	POM121C	A8CG34	AVLsPR	YHKKAVLsPRNSRMV	0.9691	17.275	17.3732	17.2848	17.2918	17.14	17.3144	17.2321	17.2402	17.2413	17.3098	17.3736
A8CG34_S291	POM121C	A8CG34	ETVLsALK	CAKETVLsALKEKKK	0.9961	14.9666	14.9879	14.8873	15.4661	14.979	14.8613	14.7079	14.842	14.7308	14.9655	15.1936
A8CG34_S935	POM121C	A8CG34	sPLPSYPGANPQPAFGAAEGQPPGAAK	PFGSSAKsPLPSYPG	1	16.7936	16.4202	17.1318	17.0043	16.8968	16.4277	16.6663	17.0153	17.1646	16.4024	16.3398
A8CG34_S95	POM121C	A8CG34	TLFAsPPAK	HRRTLFAsPPAKSTA	0.9994	13.5279	13.7669	13.6932	13.2597	13.0505	13.9434	13.101	NA	13.7986	13.528	13.4736
A8CG34_T204	POM121C	A8CG34	FVLtPR	LPDRFVItPRRRYPI	0.9899	16.6537	16.9293	16.7371	16.7876	16.7821	16.7605	16.463	16.5519	16.5316	16.5356	16.5852
A8CG34_T424	POM121C	A8CG34	SQtPERPAK	PASSRSQtPERPAKK	0.9998	19.5869	19.5474	19.6045	19.6245	19.4889	19.6062	19.6675	19.6564	19.7754	19.3951	19.5787
A8CG34_T462	POM121C	A8CG34	AADTtPR	GEKAADTtPRKKQNS	0.9988	22.3225	22.5566	22.4116	22.3209	22.3496	22.3877	22.2754	22.3376	22.3153	22.2301	22.0744
A8CG34_T474	POM121C	A8CG34	QNSNSQStPGSSGQR	QNSNSQStPGSSGQR	1	16.1205	16.4892	16.4107	16.1556	16.311	16.2562	16.2964	16.1336	15.8222	15.8666	15.8042
A8MPP1_S204	DDX11L8	A8MPP1	LEQLESGEEELVLAEYEsDEEK	LVLAEYEsDEEKKVA	1	16.1617	16.2983	16.2999	16.3972	16.1021	16.4343	16.1719	16.0086	16.0487	15.9778	16.0066
A8MVX0_S688	ARHGEF33	A8MVX0	SATSPAGSSsAyKLEAAAQAHGK	TSPAGSSsAYKLEAA	0.9832	19.2573	18.7545	18.7506	19.3426	19.2349	19.423	19.5226	19.7583	19.1208	19.0512	20.0113
A8MVX0_Y690	ARHGEF33	A8MVX0	SATSPAGSSsAyKLEAAAQAHGK	PAGSSSAyKLEAAAQ	0.9832	19.2573	18.7545	18.7506	19.3426	19.2349	19.423	19.5226	19.7583	19.1208	19.0512	20.0113
B1AK53_S634	ESPN	B1AK53	SsSSTGSTK	GCGQRRSsSSTGSTK	1	18.1416	16.6882	16.6548	16.7428	17.286	17.0121	18.7094	18.8305	18.5777	19.0311	19.2836
B2RBV5_S18		B2RBV5	EEPGsPLSPAPR	EPREEPGsPLSPAPR	1	18.0748	17.8334	17.946	17.9782	18.1469	18.2088	18.1517	18.3962	18.3813	18.0292	17.9567
B2RUZ4_S22	SMIM1	B2RUZ4	DGVsLGAVsSTEEASR;DGVsLGAVssTEEASR	DGSRDGVsLGAVSST	1	20.8982	20.6446	20.7297	21.0569	20.7932	20.9128	21.0071	20.6473	20.9305	20.9922	20.7687
B2RUZ4_S27	SMIM1	B2RUZ4	DGVSLGAVsSTEEASR	GVSLGAVsSTEEASR	1	20.7213	20.6532	20.6541	20.7433	20.7223	20.5444	20.8653	20.7814	20.8685	20.9343	20.749
B2RUZ4_S28	SMIM1	B2RUZ4	DGVsLGAVssTEEASR	VSLGAVSsTEEASRC	0.9999	16.5284	16.3368	16.6317	17.0803	16.4197	16.7871	16.6291	16.0152	16.6691	16.3121	16.0964
B3KS81_S486	SRRM5	B3KS81	ERDHsQLGsPSK	PSKERDHsQLGSPSK	0.9857	13.0534	12.633	12.3614	13.0641	13.5235	13.2233	12.5496	13.1277	13.4333	13.2042	12.5543
B3KS81_S490	SRRM5	B3KS81	ERDHsQLGsPSK	RDHSQLGsPSKERDH	0.9857	13.0534	12.633	12.3614	13.0641	13.5235	13.2233	12.5496	13.1277	13.4333	13.2042	12.5543
B5ME19_S166	EIF3CL	B5ME19	QNPEQsADEDAEK	YKQNPEQsADEDAEK	1	22.853	23.3889	22.9903	23.1556	22.78	22.8719	22.8234	22.6822	22.4977	22.5091	22.7736
B5ME19_S178	EIF3CL	B5ME19	QNPEQSADEDAEKNEEDsEGssDEDEDEDGVSAATFLK;NEEDsEGssDEDEDEDGVSAATFLK	AEKNEEDsEGSSDED	1	17.5962	18.1177	17.7464	17.662	17.4291	17.6999	17.4611	17.4219	17.614	17.5481	17.3746
B5ME19_S181	EIF3CL	B5ME19	QNPEQSADEDAEKNEEDsEGssDEDEDEDGVSAATFLK;NEEDsEGssDEDEDEDGVSAATFLK	NEEDSEGsSDEDEDE	1	17.5962	18.1177	17.7464	17.662	17.4291	17.6999	17.4611	17.4219	17.614	17.5481	17.3746
B5ME19_S182	EIF3CL	B5ME19	QNPEQSADEDAEKNEEDsEGssDEDEDEDGVSAATFLK;NEEDsEGssDEDEDEDGVSAATFLK	EEDSEGSsDEDEDED	1	17.5962	18.1177	17.7464	17.662	17.4291	17.6999	17.4611	17.4219	17.614	17.5481	17.3746
B5ME19_S39	EIF3CL	B5ME19	QPLLLsEDEEDTKR	GKQPLLLsEDEEDTK	1	24.2954	24.3198	24.321	24.3636	24.2656	24.3316	24.3168	24.3085	24.2626	24.1346	24.1348
B7Z6K7_S87	ZNF814	B7Z6K7	TPMAGVsPK	RTPMAGVsPKKAHPC	0.9996	15.9222	15.7313	15.9711	15.8188	15.8857	16.2261	16.0279	15.8528	15.7199	16.1519	15.6968
C9JLW8_S21	MCRIP1	C9JLW8	sPPSSSEIFTPAHEENVR	KRTSSPRsPPSSSEI	1	19.2994	19.2961	19.2358	19.0937	19.2378	19.3801	19.4314	19.4103	19.4631	19.2257	19.0703
E9PAV3_T2024	NACA	E9PAV3	VQGEAVSNIQENTQTPtVQEESEEEEVDETGVEVK	QENTQTPtVQEESEE	1	17.0748	17.207	17.1905	17.4819	17.1561	17.1017	17.147	16.6255	17.1618	16.7666	17.0447
E9PRG8_S123	C11orf98	E9PRG8	DLEDEs	MKDLEDEs_______	0.9998	16.8883	17.4034	16.5382	16.4754	16.2799	16.8311	17.1251	16.8408	17.0432	16.9722	17.1723
O00116_S42	AGPS	O00116	VLsGHLLGR	GRRLRVLsGHLLGRP	0.9997	19.6888	19.6976	19.4531	19.6304	19.4357	19.5157	19.7385	19.8241	19.8934	19.8639	19.7402
O00151_S90	PDLIM1	O00151	VWsPLVTEEGK	RSEHKVWsPLVTEEG	0.9999	16.1148	16.0923	16.2418	16.0673	16.0112	16.2715	15.8104	15.9442	16.2587	16.0635	16.1582
O00161_S110	SNAP23	O00161	TTWGDGGENsPCNVVSK	WGDGGENsPCNVVSK	1	14.374	13.6408	14.3943	14.1301	13.8189	14.192	14.5048	14.9806	14.4678	14.5698	14.8887
O00161_S161	SNAP23	O00161	EDEMEENLTQVGsILGNLK	ENLTQVGsILGNLKD	1	16.9243	16.5976	16.8044	17.4753	15.8587	17.3637	17.0666	16.7899	16.3198	16.9827	17.217
O00161_S20	SNAP23	O00161	AHQITDEsLESTR	AHQITDEsLESTRRI	1	15.2212	15.4985	15.4484	14.5652	15.0825	15.088	15.3453	14.9135	15.1265	15.5591	15.4409
O00161_S23	SNAP23	O00161	AHQITDEsLEsTRR	ITDESLEsTRRILGL	0.9975	16.4661	16.4694	16.2418	16.2191	16.7129	16.5151	16.3138	16.5637	16.5292	16.4123	16.8976
O00161_S34	SNAP23	O00161	ILGLAIEsQDAGIK	ILGLAIEsQDAGIKT	1	14.9198	NA	14.336	14.8971	14.7972	14.1912	NA	NA	NA	15.1342	15.5428
O00178_S44	GTPBP1	O00178	LHGGFDsDCsEDGEALNGEPELDLTSK	RLHGGFDsDCSEDGE	1	15.7682	14.7543	16.444	15.2819	15.0585	15.0394	15.9326	16.1679	15.3465	16.7861	15.9231
O00178_S47	GTPBP1	O00178	LHGGFDsDCsEDGEALNGEPELDLTSK	GGFDSDCsEDGEALN	1	15.7682	14.7543	16.444	15.2819	15.0585	15.0394	15.9326	16.1679	15.3465	16.7861	15.9231
O00192_S267	ARVCF	O00192	sLAADDEGGPELEPDYGTATR	GLEDDTRsLAADDEG	1	17.1142	17.0999	16.953	16.818	17.0947	17.0567	17.0552	17.0139	17.352	17.4204	17.363
O00192_S335	ARVCF	O00192	GSMGsLDR	PERGSMGsLDRLVRR	0.9349	16.5149	16.1811	16.5398	16.7335	16.7913	16.6687	16.5116	16.4648	16.3328	16.5405	16.5067
O00192_S864	ARVCF	O00192	GALsPGGFDDSTLPLVDK	KGPKGALsPGGFDDS	1	13.7555	14.0577	13.8447	12.8045	13.598	13.991	13.5507	13.6091	13.5502	14.2007	14.1211
O00192_T642	ARVCF	O00192	NFDtLDLPK	EMDRNFDtLDLPKRT	0.9999	16.1588	15.6873	16.0798	16.1682	16.3611	16.3852	15.8373	15.6228	15.9693	16.7114	16.768
O00193_S147	SMAP	O00193	EEsAEELQAAEHPDEVEDPK	SESEKEEsAEELQAA	1	16.5101	16.4957	16.4887	16.5826	16.4439	15.976	16.4697	16.9656	16.8377	16.1766	16.5029
O00193_S15	SMAP	O00193	sAsPDDDLGSSNWEAADLGNEER	HPHGVKRsASPDDDL	1	17.2457	17.415	17.3089	17.7572	16.882	17.145	17.2529	17.4044	17.4953	16.7137	16.8609
O00193_S17	SMAP	O00193	SAsPDDDLGSSNWEAADLGNEER	HGVKRSAsPDDDLGS	1	23.1748	23.09	23.121	23.2227	23.1173	23.1019	23.1501	23.2558	23.3116	23.1993	23.3739
O00203_S276	AP3B1	O00203	NFYEsDDDQK	NGKNFYEsDDDQKEK	1	22.4463	22.5264	22.4745	22.4659	22.38	22.4451	22.4371	22.5479	22.4092	22.5372	22.5102
O00203_S609	AP3B1	O00203	PAPLLEsPFK	KPAPLLEsPFKDRDH	1	15.2854	15.0323	15.1802	15.2451	14.9042	15.1644	15.4704	15.4114	15.0358	15.5822	15.6759
O00203_S671	AP3B1	O00203	QENsAK	GKAKQENsAKKFYSE	0.9787	16.417	16.3127	16.5946	16.3997	16.4339	16.3498	16.5743	16.4444	16.0978	16.4358	16.6821
O00203_S750	AP3B1	O00203	GKsDsEDGEK	NSKAKGKsDSEDGEK	1	23.111	23.2031	23.1436	22.9673	23.1765	23.1045	22.9161	23.2	23.1224	23.1987	23.253
O00203_S752	AP3B1	O00203	SDsEDGEK	KAKGKSDsEDGEKEN	0.9998	17.6997	17.7856	17.5614	17.4689	17.8829	17.611	17.6811	17.7133	17.7389	17.6443	18.015
O00203_T810	AP3B1	O00203	QDRtPLTK	KKTKQDRtPLTKDVS	0.9953	16.7198	17.1115	16.9341	16.819	16.5689	16.6374	16.527	16.6918	16.6737	16.5003	16.6466
O00220_S463	TNFRSF10A	O00220	FIYLEDGTGsAVsLE	YLEDGTGsAVSLE__	1	12.9632	13.6256	11.8421	12.9549	12.4096	12.0932	13.3858	13.1267	13.3906	12.9797	12.7775
O00220_S466	TNFRSF10A	O00220	FIYLEDGTGsAVsLE	DGTGSAVsLE_____	1	12.9632	13.6256	11.8421	12.9549	12.4096	12.0932	13.3858	13.1267	13.3906	12.9797	12.7775
O00255_S492	MEN1	O00255	REsKPEEPPPPK	RRGPRREsKPEEPPP	0.9997	14.8425	14.4925	14.7595	14.7815	14.5567	14.7316	15.1335	15.0875	15.2939	14.7368	14.9128
O00257_S467	CBX4	O00257	PADLPPAAALPQPEVILLDsDLDEPIDLR	PEVILLDsDLDEPID	1	12.3039	12.7977	10.8283	12.2534	12.6323	12.2015	12.2331	12.4526	12.5582	12.0835	12.0571
O00264_S181	PGRMC1	O00264	EGEEPTVYsDEEEPK;EGEEPTVYsDEEEPKDESAR	GEEPTVYsDEEEPKD	1	23.1595	23.1407	23.0663	23.163	23.0419	23.058	23.1983	23.2093	23.0643	23.2007	23.2979
O00264_S57	PGRMC1	O00264	GDQPAASGDsDDDEPPPLPR	QPAASGDsDDDEPPP	1	20.9415	20.793	20.8533	20.8861	20.7817	20.8318	20.9061	21.0162	21.2443	20.9058	21.175
O00264_Y180	PGRMC1	O00264	EGEEPTVySDEEEPKDESAR	EGEEPTVySDEEEPK	1	16.8806	16.6262	16.7352	16.8694	16.2173	17.0005	16.9393	16.7196	16.8556	17.4508	16.8547
O00267_S32	SUPT5H	O00267	sAAGsEKEEEPEDEEEEEEEEEYDEEEEEEDDDRPPK	EVDEERRsAAGSEKE	1	20.3357	20.3942	20.3692	20.4346	20.2719	20.5167	20.4816	20.2651	20.2285	20.2477	20.3188
O00267_S36	SUPT5H	O00267	SAAGsEKEEEPEDEEEEEEEEEYDEEEEEEDDDRPPK	ERRSAAGsEKEEEPE	1	16.1137	15.8808	16.1351	16.0933	16.151	16.2755	16.124	15.9092	16.3366	16.4378	16.2231
O00267_S666	SUPT5H	O00267	DVTNFTVGGFAPMsPR	VGGFAPMsPRISSPM	1	19.557	19.6089	19.4969	19.6486	19.5842	19.4929	19.6707	19.6621	19.6549	19.4604	19.5159
O00267_S671	SUPT5H	O00267	ISsPMHPSAGGQR	PMSPRISsPMHPSAG	1	17.0249	16.9542	16.8572	17.1323	17.3321	17.0206	17.0822	17.1939	16.8215	16.934	16.9754
O00267_T1034	SUPT5H	O00267	VVSISSEHLEPItPTK	SEHLEPItPTKNNKV	1	16.2692	15.9808	16.4712	16.2252	16.5749	16.4658	15.8046	16.1769	16.2335	16.2251	16.3462
O00267_T799	SUPT5H	O00267	tPHYGSQTPLHDGSR	PLQDGSRtPHYGSQT	0.9379	15.2472	15.3034	15.2673	15.2429	15.3416	15.2964	15.252	15.1827	15.0491	15.426	15.2098
O00273_S315	DFFA	O00273	AsPPGDLQNPK	SISASKAsPPGDLQN	1	19.8818	19.8531	19.8508	19.9202	19.817	19.8159	19.8026	19.8917	19.8806	19.9347	19.9173
O00308_S197	WWP2	O00308	HsGASAR	RSRTHRHsGASARTT	0.9993	15.1299	15.4507	15.4148	15.2206	14.8249	14.4855	15.2845	15.3018	15.346	14.8537	14.6991
O00308_S211	WWP2	O00308	TTPATGEQsPGAR	TPATGEQsPGARSRH	1	21.5474	21.5458	21.6405	21.4134	21.7007	21.6546	21.4349	21.4703	21.4917	21.6156	21.6463
O00330_S162	PDHX	O00330	PSEPRPsPEPQISIPVK	KPSEPRPsPEPQISI	0.988	13.9641	14.0392	14.1717	14.2042	13.9852	14.0285	13.6246	14.0973	14.3003	13.6008	13.7642
O00399_T186	DCTN6	O00399	GSStPVKN	KTMKGSStPVKN___	0.9952	17.1898	17.3163	17.3633	17.3903	17.3541	17.3513	16.9148	17.0559	17.097	17.0581	16.7225
O00418_S18	EEF2K	O00418	LEGVDGGQsPR	EGVDGGQsPRAGHDG	1	20.3535	20.1735	20.3822	20.3566	20.3776	20.4856	20.259	20.1608	20.1824	20.3306	20.4047
O00418_S27	EEF2K	O00418	AGHDGDsDGDsDDEEGYFICPITDDPSSNQNVNSK	RAGHDGDsDGDSDDE	1	15.1712	14.5575	15.8026	NA	14.3661	13.8597	15.0095	15.5738	14.9761	16.2091	15.4473
O00418_S31	EEF2K	O00418	AGHDGDsDGDsDDEEGYFICPITDDPSSNQNVNSK	DGDSDGDsDDEEGYF	1	14.8013	14.2321	15.4721	13.8674	14.0753	NA	14.6607	14.756	13.3285	15.5504	15.7073
O00418_S445	EEF2K	O00418	ESENSGDSGYPsEK	SGDSGYPsEKRGELD	1	20.397	20.2849	20.1611	20.2636	20.4333	20.3563	20.4139	20.3253	20.2551	20.6062	20.5162
O00418_S474	EEF2K	O00418	KYESDEDsLGsSGR	KYESDEDsLGSSGRV	0.9801	19.193	19.1271	19.2822	18.9807	18.9209	19.1031	19.4076	19.2781	19.3508	19.2251	19.2472
O00418_S477	EEF2K	O00418	KYESDEDsLGsSGR	SDEDSLGsSGRVCVE	0.9801	19.193	19.1271	19.2822	18.9807	18.9209	19.1031	19.4076	19.2781	19.3508	19.2251	19.2472
O00421_S329	CCRL2	O00421	GQsAQGTSR	PLQPRGQsAQGTSRE	0.9865	12.3039	12.759	12.437	11.7881	12.5706	12.7072	11.645	11.7472	12.4091	12.1844	12.205
O00425_S184	IGF2BP3	O00425	QGsPGSVSK	RGSSRQGsPGSVSKQ	1	21.75	21.7714	21.7225	21.5873	21.6209	21.5149	21.792	21.7949	21.8312	21.8427	21.8876
O00429_S616	DNM1L	O00429	SKPIPIMPAsPQK;PIPIMPAsPQK	PIPIMPAsPQKGHAV	1	16.6825	16.6719	16.331	16.9904	16.8929	16.5006	16.4656	16.8046	16.1518	16.9147	16.3358
O00443_S259	PIK3C2A	O00443	VSNLQVsPK	KVSNLQVsPKSEDIS	1	16.7417	16.8281	16.8496	16.8832	16.4682	16.7696	16.6974	17.1677	17.112	16.918	16.2928
O00472_S503	ELL2	O00472	LNNSsPNSSGGVK	IAKLNNSsPNSSGGV	1	16.0298	16.2987	16.0106	16.0808	16.1673	15.9093	15.8239	16.0748	15.8377	16.3003	16.0753
O00472_S580	ELL2	O00472	RLsPGSK	DAQRKRLsPGSKEYQ	0.954	13.1287	13.5429	13.1844	13.3745	13.238	13.3773	12.8584	12.5643	13.1998	13.0475	13.1534
O00488_S133	ZNF593	O00488	LAVPTEVSTEVPEMDTsT	EVPEMDTsT______	1	17.0811	17.023	17.1331	17.4274	16.9611	16.9774	16.9592	16.8923	16.9203	17.3382	16.9056
O00505_S56	KPNA3	O00505	NVPQEEsLEDsDVDADFK	RNVPQEEsLEDSDVD	1	16.6645	16.6863	16.5689	16.7773	16.79	16.8069	16.5968	16.367	16.7741	16.7756	16.6326
O00505_S60	KPNA3	O00505	NVPQEESLEDsDVDADFK	QEESLEDsDVDADFK	1	21.3287	21.2218	21.3293	21.4416	21.2176	21.3824	21.3817	21.3416	21.3071	21.3832	21.3619
O00512_S687	BCL9	O00512	IPVEGPLsPSR	IPVEGPLsPSRGDFP	1	16.2421	16.0629	16.0574	16.3204	16.2237	16.1574	16.0942	16.1705	16.2389	16.6492	16.5296
O00541_S457	PES1	O00541	GEDPGNLNEsEEEEEEDDNNEGDGDEEGENEEEEEDAEAGSEK	DPGNLNEsEEEEEED	1	15.7613	15.862	15.7134	15.5811	15.2851	16.3491	15.9668	15.6766	15.4443	NA	15.8069
O00559_S36	EBAG9	O00559	KLsGDQITLPTTVDYSSVPK	SGRGRKLsGDQITLP	1	19.7976	19.7797	19.5976	19.7645	19.8223	19.8692	19.8865	19.7667	19.6412	20.0443	19.9269
O00566_S163	MPHOSPH10	O00566	KsPVFsDEDsDLDFDISK;sPVFsDEDsDLDFDISK	SKSDLRKsPVFSDED	1	18.0291	17.8732	18.0758	18.1637	17.9133	18.042	18.1487	17.9554	17.9986	18.0287	18.1363
O00566_S167	MPHOSPH10	O00566	SPVFsDEDSDLDFDISK	LRKSPVFsDEDSDLD	1	13.5882	13.8277	12.6759	14.0138	13.6894	13.6739	13.0442	13.5937	14.0505	13.2108	13.5974
O00566_S171	MPHOSPH10	O00566	KsPVFsDEDsDLDFDISK;SPVFsDEDsDLDFDISK;sPVFsDEDsDLDFDISK	PVFSDEDsDLDFDIS	1	18.4678	18.44	18.5082	18.5293	18.4427	18.467	18.5855	18.4036	18.4206	18.4831	18.5732
O00566_S242	MPHOSPH10	O00566	KDDNDEEEEDIDFFEDIDsDEDEGGLFGSK	DFFEDIDsDEDEGGL	1	20.9823	21.0775	21.0263	21.0876	21.0206	21.0081	20.9799	20.9644	21.0415	20.9673	20.956
O00567_S519	NOP56	O00567	EELMssDLEETAGSTSIPK	FSKEELMsSDLEETA	1	19.3018	19.3044	19.1711	19.2259	19.1629	19.3119	19.577	19.5265	19.358	19.305	19.4035
O00567_S520	NOP56	O00567	EELMSsDLEETAGSTSIPK	SKEELMSsDLEETAG	1	22.1728	22.1012	22.1892	22.3137	22.0471	22.2467	22.1965	22.1573	22.107	22.2112	22.1933
O00567_S569	NOP56	O00567	EEPVssGPEEAVGK	FSKEEPVsSGPEEAV	1	23.5332	23.5645	23.5329	23.718	23.443	23.6312	23.6901	23.5154	23.5788	23.4572	23.3598
O00567_S570	NOP56	O00567	EEPVSsGPEEAVGK	SKEEPVSsGPEEAVG	1	22.0381	22.1256	22.0489	22.0198	21.9432	22.0697	22.1097	22.0488	22.0318	21.9572	22.1361
O00629_S60	KPNA4	O00629	NVPHEDICEDsDIDGDYR	HEDICEDsDIDGDYR	1	17.7348	17.824	18.1106	17.5751	17.3719	17.468	17.7418	17.8061	17.7438	17.7837	17.4191
O00716_S166	E2F3	O00716	SPDsPKtPKsPSEK	AALRSPDsPKTPKSP	0.9972	15.5208	15.5184	15.7721	15.5789	15.6015	15.7055	15.5637	15.631	15.3775	15.2861	15.0636
O00716_S172	E2F3	O00716	SPDsPKtPKsPSEK	DSPKTPKsPSEKTRY	0.9972	15.5208	15.5184	15.7721	15.5789	15.6015	15.7055	15.5637	15.631	15.3775	15.2861	15.0636
O00716_T169	E2F3	O00716	SPDsPKtPKsPSEK	RSPDSPKtPKSPSEK	0.9972	15.5208	15.5184	15.7721	15.5789	15.6015	15.7055	15.5637	15.631	15.3775	15.2861	15.0636
O14497_S1184	ARID1A	O14497	SNsVGIQDAFNDGSDSTFQK	PGMSRSNsVGIQDAF	1	17.9881	17.8364	17.9577	17.9089	17.5451	17.8648	17.9743	18.257	17.9934	18.4229	18.0027
O14497_S1755	ARID1A	O14497	VSsPAPMEGGEEEEELLGPK	GRFSKVSsPAPMEGG	1	20.0661	20.1391	20.152	20.1409	20.0017	19.9793	19.9846	20.1814	20.1795	20.0397	19.9581
O14497_S1944	ARID1A	O14497	FPFGIsPAQSHR	SKFPFGIsPAQSHRN	1	15.3279	15.2139	15.0999	15.4548	14.7164	15.7048	14.9305	15.1871	15.3683	15.474	15.4955
O14497_S363	ARID1A	O14497	SHHAPMsPGSSGGGGQPLAR	RSHHAPMsPGSSGGG	1	16.6841	16.3544	15.9105	16.6392	16.8372	16.3206	16.8275	17.3873	16.8308	16.8512	16.2464
O14497_S696	ARID1A	O14497	GPsPSPVGSPASVAQSR	LPGIRGPsPSPVGSP	1	18.6116	18.4394	18.5686	18.7134	18.3901	17.8223	18.8577	19.0025	18.3678	18.6577	18.4221
O14497_S698	ARID1A	O14497	GPsPsPVGsPASVAQSR	GIRGPSPsPVGSPAS	1	15.8912	15.4614	16.1641	16.1555	16.0412	16.0745	15.6489	15.7719	15.8795	15.903	15.4535
O14497_S702	ARID1A	O14497	GPsPsPVGsPASVAQSR	PSPSPVGsPASVAQS	1	15.8912	15.4614	16.1641	16.1555	16.0412	16.0745	15.6489	15.7719	15.8795	15.903	15.4535
O14497_T988	ARID1A	O14497	ADGtPK	MNNKADGtPKTESKS	0.9894	17.8496	18.0522	17.9322	17.693	17.8833	17.8943	17.7902	17.7696	17.7409	17.8688	17.9289
O14523_S662	C2CD2L	O14523	EAGLSQsHDDLSNATATPSVR	KEAGLSQsHDDLSNA	1	18.3727	18.2766	18.3503	18.1779	18.3118	18.4049	18.1937	18.4234	18.3314	18.5463	18.6078
O14523_S703	C2CD2L	O14523	ANGNPsPQL	PKANGNPsPQL____	0.9641	16.9442	17.2546	16.8935	16.7082	16.7387	16.7947	17.1158	17.2542	17.0666	16.7789	16.9685
O14526_S585	FCHO1	O14526	SLsPSPLGSSAASTALER	GDLSRSLsPSPLGSS	1	15.155	14.8616	15.3556	15.2929	14.9685	15.3121	14.568	14.4225	15.0752	15.5344	15.1342
O14526_S587	FCHO1	O14526	SLSPsPLGSSAASTALER	LSRSLSPsPLGSSAA	1	17.2619	17.3374	17.2109	17.3028	17.2901	17.199	17.4603	17.0977	16.887	17.1982	17.6098
O14526_S612	FCHO1	O14526	PSFLSQTGHGVsR	SQTGHGVsRGPSPVV	1	14.6422	14.7909	14.6837	14.5172	14.3344	14.2084	14.7841	14.9855	14.7832	14.6796	14.7511
O14530_S221	TXNDC9	O14530	KYDsDsDDD	IRGKKYDsDSDDD__	0.945	21.9071	22.1186	21.9371	21.8893	21.9704	22.0322	21.8497	21.8133	21.832	21.9331	21.7416
O14530_S223	TXNDC9	O14530	KYDsDsDDD	GKKYDSDsDDD____	0.945	21.9071	22.1186	21.9371	21.8893	21.9704	22.0322	21.8497	21.8133	21.832	21.9331	21.7416
O14545_S278	TRAFD1	O14545	sLSDIK	QSHGGPRsLSDIKGA	0.9797	16.4591	16.0523	16.2865	16.375	15.9353	16.3231	16.7977	16.6418	16.6705	16.544	16.7579
O14545_S327	TRAFD1	O14545	ALPSLNTGSSsPR	SLNTGSSsPRGVEEP	1	21.1864	21.3256	21.1737	21.2405	21.1861	21.3099	21.155	21.1879	21.0846	21.1497	21.0654
O14578_S1940	CIT	O14578	VASsPAPPEGPSHPR	ITKRVASsPAPPEGP	1	15.8645	15.4365	16.2347	16.0642	15.8775	16.1966	15.8426	15.8203	15.7755	15.8717	15.7582
O14578_S1971	CIT	O14578	DKsPGRPLER	TELRRDKsPGRPLER	0.9742	17.9903	18.0801	18.2747	18.0874	18.4009	18.2856	17.9233	17.6874	17.6329	17.802	17.6912
O14578_S1981	CIT	O14578	EKsPGR	RPLEREKsPGRMLST	0.9496	17.1573	16.9774	17.3365	17.3438	17.2008	17.3479	17.0922	17.1016	17.0417	17.0988	17.0382
O14578_S440	CIT	O14578	SESVVSGLDsPAK	SVVSGLDsPAKTSSM	1	17.8303	18.1593	17.9948	17.7285	17.9347	17.9224	17.6537	17.6432	17.554	17.698	17.8038
O14579_S45	COPE	O14579	LSsPER	AQRVKLSsPERDVER	0.9084	19.6619	19.7788	19.8574	19.4654	19.6011	19.6678	19.624	19.6633	19.6504	19.7057	19.7185
O14579_S99	COPE	O14579	RDsIVAELDR	AHESRRDsIVAELDR	1	17.9278	17.7953	18.1542	17.7587	18.0369	18.1836	17.4795	18.0309	17.4828	18.1503	18.1137
O14617_S632	AP3D1	O14617	KVPVPEGLDLDAWINEPLsDsEsEDERPR	AWINEPLsDSESEDE	1	17.4381	17.5094	17.4158	17.4782	17.4218	17.5304	17.4068	17.4061	17.4306	17.5929	17.5217
O14617_S634	AP3D1	O14617	KVPVPEGLDLDAWINEPLsDsEsEDERPR	INEPLSDsESEDERP	1	17.4381	17.5094	17.4158	17.4782	17.4218	17.5304	17.4068	17.4061	17.4306	17.5929	17.5217
O14617_S636	AP3D1	O14617	KVPVPEGLDLDAWINEPLsDsEsEDERPR	EPLSDSEsEDERPRA	1	17.4381	17.5094	17.4158	17.4782	17.4218	17.5304	17.4068	17.4061	17.4306	17.5929	17.5217
O14617_S658	AP3D1	O14617	HRPsEADEEELAR	RRPKHRPsEADEEEL	1	17.0003	16.8283	17.2175	17.0749	16.7978	16.6823	17.1997	17.1074	17.2413	16.9505	16.9771
O14617_S686	AP3D1	O14617	SsPSPQK	NPFYIKSsPSPQKRY	0.9974	19.1731	18.9541	18.9894	18.7924	19.2878	18.9909	19.2384	19.3453	19.1549	19.2175	19.6919
O14617_S688	AP3D1	O14617	SSPsPQKR	FYIKSSPsPQKRYQD	0.9682	17.8501	17.6772	18.2092	17.8836	18.1727	17.9599	17.6364	17.7363	18.139	17.668	17.124
O14617_S764	AP3D1	O14617	HSSLPTEsDEDIAPAQQVDIVTEEMPENALPsDEDDKDPNDPYR;HSSLPTEsDEDIAPAQQVDIVtEEMPENALPSDEDDKDPNDPYR;HSSLPtEsDEDIAPAQQVDIVTEEMPENALPsDEDDKDPNDPYR	HSSLPTEsDEDIAPA	1	15.1622	14.6224	14.8785	15.2023	15.04	15.0081	14.9479	15.3084	15.2414	15.3481	15.6631
O14617_S788	AP3D1	O14617	HSSLPTEsDEDIAPAQQVDIVTEEMPENALPsDEDDKDPNDPYR;HSSLPtEsDEDIAPAQQVDIVTEEMPENALPsDEDDKDPNDPYR	MPENALPsDEDDKDP	1	15.4548	14.915	15.2383	15.5938	15.3326	15.3929	15.3042	15.601	15.534	15.5593	15.9557
O14617_S829	AP3D1	O14617	NTETSKsPEK	RNTETSKsPEKDVPM	0.9996	17.0521	17.0044	17.3016	17.0338	16.7399	16.9797	17.2337	17.1103	17.3369	16.9903	16.9005
O14617_T762	AP3D1	O14617	HSSLPtEsDEDIAPAQQVDIVTEEMPENALPsDEDDKDPNDPYR	RRHSSLPtESDEDIA	0.9995	15.5609	15.1798	15.3444	15.6998	15.4387	15.4068	15.4103	15.4252	15.6401	15.891	16.1859
O14617_T778	AP3D1	O14617	HSSLPTEsDEDIAPAQQVDIVtEEMPENALPSDEDDKDPNDPYR	AQQVDIVtEEMPENA	1	15.04	14.4653	14.4182	14.6049	15.0021	14.705	14.7521	15.1993	15.013	15.5627	15.6043
O14628_S394	ZNF195	O14628	GFNHsPNPSK	WYKGFNHsPNPSKHQ	1	15.0019	15.2686	14.6858	14.875	14.8849	15.2643	15.1078	15.1672	15.1333	15.0434	14.8841
O14646_S1096	CHD1	O14646	RYsGsDsDSISEGK	RSRSRRYsGSDSDSI	1	19.0602	19.097	19.0477	19.1427	18.8515	18.9659	19.1209	19.1	19.1858	19.073	18.9988
O14646_S1098	CHD1	O14646	RYsGsDsDSISEGK	RSRRYSGsDSDSISE	1	19.0602	19.097	19.0477	19.1427	18.8515	18.9659	19.1209	19.1	19.1858	19.073	18.9988
O14646_S1100	CHD1	O14646	RYsGsDsDSISEGK	RRYSGSDsDSISEGK	1	19.0602	19.097	19.0477	19.1427	18.8515	18.9659	19.1209	19.1	19.1858	19.073	18.9988
O14646_S1539	CHD1	O14646	ENTNHDDssRDsYSSDR	ENTNHDDsSRDSYSS	0.9999	16.3587	16.3889	15.9716	16.6593	16.5056	16.3869	16.5149	16.2709	16.4267	16.3634	16.2282
O14646_S1540	CHD1	O14646	ENTNHDDssRDsYSSDR	NTNHDDSsRDSYSSD	0.9999	16.3587	16.3889	15.9716	16.6593	16.5056	16.3869	16.5149	16.2709	16.4267	16.3634	16.2282
O14646_S1543	CHD1	O14646	ENTNHDDssRDsYSSDR	HDDSSRDsYSSDRHL	0.9999	16.3587	16.3889	15.9716	16.6593	16.5056	16.3869	16.5149	16.2709	16.4267	16.3634	16.2282
O14646_S1672	CHD1	O14646	ASsSGPR	QMDHRASsSGPRSPL	0.9932	19.1584	19.4923	19.3235	18.7371	19.3183	19.0369	19.2302	19.4463	19.1721	18.9161	19.0841
O14646_S1677	CHD1	O14646	ASSSGPRsPLDQR;sPLDQR	ASSSGPRsPLDQRSP	1	20.0714	20.2868	20.1151	20.114	19.9445	20.0029	20.1632	20.2409	20.1655	20.0241	19.9822
O14646_S215	CHD1	O14646	QIDssEEDDDEEDYDNDK;QIDssEEDDDEEDYDNDKR	QKKRQIDsSEEDDDE	1	19.6389	19.7806	19.7065	19.657	19.6276	19.5748	19.7672	19.6441	19.6565	19.5274	19.5392
O14646_S216	CHD1	O14646	QIDssEEDDDEEDYDNDK;QIDssEEDDDEEDYDNDKR	KKRQIDSsEEDDDEE	1	19.6389	19.7806	19.7065	19.657	19.6276	19.5748	19.7672	19.6441	19.6565	19.5274	19.5392
O14646_S252	CHD1	O14646	EDEEMKtDsDDLLEVCGEDVPQPEEEEFETIER	DEEMKTDsDDLLEVC	1	15.1721	14.5072	15.6452	14.8811	14.6002	14.8373	15.4216	15.037	15.0623	15.9377	14.7004
O14646_S90	CHD1	O14646	SsPSILAVQR	GAEFWKSsPSILAVQ	1	15.2157	15.4782	15.379	15.1733	15.4746	15.5153	14.1735	14.8276	15.4644	15.0661	14.9471
O14646_T250	CHD1	O14646	EDEEMKtDsDDLLEVCGEDVPQPEEEEFETIER	KEDEEMKtDSDDLLE	1	15.1721	14.5072	15.6452	14.8811	14.6002	14.8373	15.4216	15.037	15.0623	15.9377	14.7004
O14647_S1085	CHD2	O14647	AQTNDsDsDTESKR;AQTNDsDsDTESK	KKAQTNDsDSDTESK	1	18.9076	18.7216	18.775	18.6287	18.7723	18.7803	18.9056	18.9674	19.1903	19.1059	19.0693
O14647_S1087	CHD2	O14647	AQTNDsDsDTESKR;AQTNDsDsDTESK	AQTNDSDsDTESKRQ	1	18.9076	18.7216	18.775	18.6287	18.7723	18.7803	18.9056	18.9674	19.1903	19.1059	19.0693
O14647_S1369	CHD2	O14647	HsDNPsEEGEVKDDGLEK	ELSSPRHsDNPSEEG	1	14.8778	14.9587	14.8444	14.879	14.7779	14.8918	14.7857	14.9604	14.9976	15.0926	14.8409
O14647_S1373	CHD2	O14647	HsDNPsEEGEVKDDGLEK	PRHSDNPsEEGEVKD	1	14.8778	14.9587	14.8444	14.879	14.7779	14.8918	14.7857	14.9604	14.9976	15.0926	14.8409
O14647_S1789	CHD2	O14647	sPPSQK	PAVSDPRsPPSQKSP	0.9818	16.1505	16.1861	15.9192	16.1036	16.0401	16.0831	16.4437	16.44	15.8823	16.2821	16.2378
O14647_S207	CHD2	O14647	KQDssDEDDDDDEAPKR	GKRKKQDsSDEDDDD	1	18.5528	18.254	18.4282	18.3733	18.4715	18.4723	18.6226	18.5752	18.4849	18.7025	18.7741
O14647_S208	CHD2	O14647	KQDssDEDDDDDEAPKR	KRKKQDSsDEDDDDD	1	18.5528	18.254	18.4282	18.3733	18.4715	18.4723	18.6226	18.5752	18.4849	18.7025	18.7741
O14647_S242	CHD2	O14647	EDDDFEtDsDDLIEMTGEGVDEQQDNSETIEK	DDDFETDsDDLIEMT	1	16.7874	16.9418	16.5355	16.6237	16.9832	16.6173	16.9079	16.5755	16.8499	16.9416	17.0506
O14647_T240	CHD2	O14647	EDDDFEtDsDDLIEMTGEGVDEQQDNSETIEK	KEDDDFEtDSDDLIE	1	16.7874	16.9418	16.5355	16.6237	16.9832	16.6173	16.9079	16.5755	16.8499	16.9416	17.0506
O14681_S326	EI24	O14681	FPsPHPsPAK	TSAEKFPsPHPSPAK	0.9998	19.3245	19.5334	19.5688	19.3406	19.5896	19.2641	19.2773	19.3961	19.19	19.2108	19.0218
O14681_S330	EI24	O14681	FPsPHPsPAK	KFPSPHPsPAKLKAT	0.9998	19.3245	19.5334	19.5688	19.3406	19.5896	19.2641	19.2773	19.3961	19.19	19.2108	19.0218
O14681_S46	EI24	O14681	RAsSVLAQR	EQRRRRAsSVLAQRR	0.9889	14.5832	14.5688	14.011	14.8389	14.5422	14.4984	14.3128	15.0783	14.9172	14.7647	13.8377
O14681_S56	EI24	O14681	AQsIER	LAQRRAQsIERKQES	0.9509	21.9889	22.0763	21.9701	22.1627	22.0288	22.0413	21.9264	21.9548	22.0403	21.9264	21.9011
O14686_S1307	KMT2D	O14686	SSsFPGR	IKQGRSSsFPGRRRP	0.9329	16.1859	16.2886	16.1829	16.0739	16.0287	16.031	16.0588	16.6219	16.0205	16.3814	16.3528
O14686_S1606	KMT2D	O14686	NLTMsPLHK	LLRNLTMsPLHKRRQ	1	16.2598	16.4373	16.4123	15.9867	16.1823	16.1785	16.5371	16.3345	16.2389	15.9447	16.0527
O14686_S1671	KMT2D	O14686	LEGPVsPDVEPGK;LEGPVsPDVEPGKEETEESKK	IKLEGPVsPDVEPGK	1	18.1652	18.2065	18.2669	17.9659	18.2131	18.1228	18.1187	18.047	18.1617	18.3092	18.2265
O14686_S1834	KMT2D	O14686	GDDGPDIADEEsR	PDIADEEsRGLEGKA	1	16.8123	16.5754	16.7842	16.722	17.0794	16.6491	16.608	16.9501	16.912	16.4333	17.0182
O14686_S2260	KMT2D	O14686	CPSLDNLAVPEsPGVGGGK	DNLAVPEsPGVGGGK	1	13.7764	12.7521	14.3259	13.3597	13.6065	13.6453	14.0348	14.2352	13.5646	14.0736	13.7683
O14686_S2274	KMT2D	O14686	ASEPLLsPPPFGESR	KASEPLLsPPPFGES	1	18.3776	18.2612	18.5486	18.5543	18.2746	18.427	18.4532	18.6005	18.4378	18.1903	18.2285
O14686_S2414	KMT2D	O14686	VPAsPQSQSSSQSPLTPR	PFSRVPAsPQSQSSS	1	14.7248	14.6206	14.9122	14.5567	14.4039	14.9956	14.4749	14.7246	15.1902	14.6669	14.5084
O14686_S4359	KMT2D	O14686	VsPAAAQLADTLFSK	EPPPGRVsPAAAQLA	1	18.5832	18.5614	18.5118	18.4955	18.7133	18.5623	18.4263	18.6562	18.4775	18.6947	18.8271
O14686_S4738	KMT2D	O14686	ALsPVIPLIPR	EQEDRALsPVIPLIP	1	16.4381	16.6481	16.5103	16.8875	16.3349	16.3792	15.7641	15.8867	16.6331	16.3413	16.2268
O14686_S4822	KMT2D	O14686	IPNSYEVLFPEsPAR	YEVLFPEsPARAGTE	1	15.5034	15.728	15.475	15.2464	15.3629	15.2128	15.5552	15.5669	15.2146	15.9178	15.5386
O14686_S609	KMT2D	O14686	LFPPFEESPLsPPPEEsPLSPPPEASR	PFEESPLsPPPEESP	1	14.591	14.5903	14.6752	14.5721	14.0766	14.0725	14.7313	14.7212	14.4804	15.0728	14.7805
O14686_S615	KMT2D	O14686	LFPPFEESPLsPPPEEsPLSPPPEASR	LSPPPEEsPLSPPPE	1	14.591	14.5903	14.6752	14.5721	14.0766	14.0725	14.7313	14.7212	14.4804	15.0728	14.7805
O14686_S654	KMT2D	O14686	LsPLPVVSR	PPEVSRLsPLPVVSR	1	18.9896	19.1962	18.6909	18.8526	18.6466	19.1301	19.1878	19.1229	19.0845	18.9101	18.9661
O14686_T1195	KMT2D	O14686	APVAPtPPTLIK	PRAPVAPtPPTLIKS	1	13.7658	13.5851	13.6337	13.4078	13.6509	13.6284	13.7819	14.3225	13.9864	13.6707	13.8202
O14686_T1803	KMT2D	O14686	PSFGLGtPK	RPSFGLGtPKAKGDG	0.9781	14.7893	14.6337	NA	NA	NA	NA	14.788	NA	14.8063	15.3078	NA
O14686_T1843	KMT2D	O14686	ADtPGPEDGGVK	GLEGKADtPGPEDGG	1	16.9962	16.9415	16.8526	16.9183	16.8674	16.9417	17.2171	17.03	16.9679	17.1494	17.1913
O14686_T1865	KMT2D	O14686	ASPVPSDPEKPGtPGEGMLSSDLDR	SDPEKPGtPGEGMLS	1	16.2553	15.579	16.4021	16.1625	16.1685	16.3623	16.2452	16.2371	16.5294	16.4321	16.4222
O14686_T2228	KMT2D	O14686	PGAGQPGEFHtTPPGTPR	GQPGEFHtTPPGTPR	1	17.0702	16.9668	17.1919	17.1816	16.9922	17.3472	16.7155	17.1585	17.0105	16.9889	16.9711
O14686_T2240	KMT2D	O14686	HQPStPDPFLK	TPRHQPStPDPFLKP	1	14.4109	14.6545	14.2299	14.3623	14.1768	14.4078	14.526	14.4931	14.4427	14.4563	14.378
O14686_T2332	KMT2D	O14686	APLtPR	DVFKAPLtPRASQVE	0.9825	17.2351	17.3185	17.2138	17.2585	17.0167	17.2222	17.2387	17.3	17.404	17.1347	17.186
O14686_T4682	KMT2D	O14686	SLDLLAALPtPPHNQTEDVR	DLLAALPtPPHNQTE	1	13.0762	13.2417	12.5531	13.3072	12.9036	13.1117	13.7391	12.9841	12.6502	12.9186	13.0342
O14727_S752	APAF1	O14727	FsPDDK	SVNHCRFsPDDKLLA	0.9998	17.9207	18.0984	18.0066	17.8949	18.0061	18.1317	17.8399	17.7652	17.7235	17.7994	17.8914
O14730_S125	RIOK3	O14730	KVHPYEDsDssEDEVDWQDTR	KVHPYEDsDSSEDEV	1	17.7901	17.6074	17.9339	17.8597	17.9323	17.7155	17.8098	17.8165	17.7684	17.6645	17.7933
O14730_S127	RIOK3	O14730	KVHPYEDsDssEDEVDWQDTR	HPYEDSDsSEDEVDW	1	17.7901	17.6074	17.9339	17.8597	17.9323	17.7155	17.8098	17.8165	17.7684	17.6645	17.7933
O14730_S128	RIOK3	O14730	KVHPYEDsDssEDEVDWQDTR	PYEDSDSsEDEVDWQ	1	17.7901	17.6074	17.9339	17.8597	17.9323	17.7155	17.8098	17.8165	17.7684	17.6645	17.7933
O14733_S35	MAP2K7	O14733	IDLNLDIsPQRPR	IDLNLDIsPQRPRPT	1	16.6857	16.8102	16.8002	16.5813	16.6539	16.6446	16.7161	16.5738	16.5226	16.7833	16.5055
O14737_S119	PDCD5	O14737	VMDsDEDDDY	NRRKVMDsDEDDDY_	1	23.5161	23.6922	23.6445	23.2753	23.6726	23.5128	23.5623	23.4281	23.3766	23.4312	23.4543
O14745_S280	SLC9A3R1	O14745	EALAEAALEsPRPALVR	LAEAALEsPRPALVR	1	18.1678	18.0457	18.2984	18.0701	18.1418	18.2673	18.0617	17.9664	18.0093	18.2458	18.2759
O14745_S290	SLC9A3R1	O14745	SAsSDTSEELNSQDSPPK	PALVRSAsSDTSEEL	1	19.9856	19.8932	20.0802	19.6654	19.8738	19.8259	19.8121	19.9874	20.1087	20.1845	20.3487
O14757_S286	CHEK1	O14757	VTSGGVSEsPSGFSK	TSGGVSEsPSGFSKH	1	16.6008	16.8048	16.4806	16.5868	16.7761	16.4504	16.7413	16.3759	16.7039	16.6139	16.4027
O14757_S301	CHEK1	O14757	HIQSNLDFsPVNSASSEENVK	IQSNLDFsPVNSASS	1	15.6826	15.6817	15.8285	15.8489	15.3646	15.7502	15.2606	16.0656	15.7606	15.3121	15.7089
O14757_S317	CHEK1	O14757	YSSsQPEPR	ENVKYSSsQPEPRTG	0.9949	15.795	15.776	15.7021	15.2005	15.884	15.2609	16.2353	16.0479	15.9681	15.7992	15.7541
O14777_S69	NDC80	O14777	NsQLGIFSSSEK	SGHGSRNsQLGIFSS	1	14.769	14.6044	14.9241	15.3391	14.6152	14.8822	14.7967	13.8998	14.5034	14.7755	14.8636
O14795_S1251	UNC13B	O14795	GTGNAsPDAR	VRGTGNAsPDARASA	1	18.7025	18.7443	18.5871	18.6827	18.7095	18.7065	18.6615	18.7332	18.6949	18.7559	18.8852
O14828_S76	SCAMP3	O14828	KLsPTEPK	LQPSRKLsPTEPKNY	0.9994	16.7237	16.9857	16.6549	16.7107	16.8606	16.8043	16.6512	16.3332	16.6925	16.6777	16.8162
O14841_T151	OPLAH	O14841	GEAGTGtPVK	RGEAGTGtPVKGRTG	1	17.9979	17.9965	17.9239	17.8494	17.754	18.0127	18.1132	18.0238	17.9065	18.0207	18.3317
O14867_S445	BACH1	O14867	ISEsPEPGQR	LGIRISEsPEPGQRT	1	18.036	17.8914	17.9377	18.0915	18.1652	18.0876	18.1768	18.1855	17.9859	17.9615	18.118
O14920_S672	IKBKB	O14920	GPVSGsPDSMNASR	VRGPVSGsPDSMNAS	1	15.1798	15.2381	14.8276	15.0585	15.3711	15.326	15.381	14.9843	15.1672	15.3866	15.4365
O14924_S671	RGS12	O14924	SLDDLESATVsDGELTGADLK	DLESATVsDGELTGA	1	14.7888	14.5673	14.3107	15.1096	15.0713	14.3752	14.893	14.2998	15.106	15.1108	15.1842
O14929_S361	HAT1	O14929	LIsPYK	DIKRRLIsPYKKKQR	0.9918	20.7647	21.0894	20.7924	20.8121	21.1545	20.8835	20.2958	20.5806	20.6229	20.506	20.7314
O14950_S20	MYL12B	O14950	ATsNVFAMFDQSQIQEFK	KRPQRATsNVFAMFD	1	19.1672	18.8299	18.8889	19.0669	19.2995	18.9863	19.3766	19.2032	19.0183	19.2361	19.4927
O14950_T19	MYL12B	O14950	AtsNVFAMFDQSQIQEFK	KKRPQRAtSNVFAMF	1	15.7845	15.6273	15.7944	16.0051	15.9671	15.8903	15.5389	15.9423	15.3739	15.7446	15.3793
O14974_S299	PPP1R12A	O14974	KsPLIESTANMDNNQSQK	SEKRDKKsPLIESTA	1	16.6085	16.7315	16.7278	16.5785	16.6721	16.8762	16.1899	16.5186	16.4685	16.4351	16.7401
O14974_S422	PPP1R12A	O14974	IsPKEEER	PTTATKIsPKEEERK	0.9916	17.8684	17.6618	17.7214	17.1992	17.9084	17.8854	17.7309	17.9243	18.5771	18.1781	17.8127
O14974_S445	PPP1R12A	O14974	TGsYGALAEITASK	LGLRKTGsYGALAEI	1	21.3053	21.1938	21.0544	21.184	20.9788	21.284	21.3997	21.2119	21.2315	21.5755	21.89
O14974_S862	PPP1R12A	O14974	STGVSFWTQDsDENEQEQQsDTEEGSNKK	VSFWTQDsDENEQEQ	1	18.2367	18.3416	18.4805	18.5191	18.1374	18.4063	18.0794	18.2078	17.9739	18.1087	18.3774
O14974_S871	PPP1R12A	O14974	STGVSFWTQDsDENEQEQQsDTEEGSNKK	ENEQEQQsDTEEGSN	1	18.2367	18.3416	18.4805	18.5191	18.1374	18.4063	18.0794	18.2078	17.9739	18.1087	18.3774
O14974_S886	PPP1R12A	O14974	ETQTDsISR	KKETQTDsISRYETS	1	16.3818	16.1848	16.4146	16.5132	16.1416	16.4267	16.6301	16.3825	16.3881	16.5069	16.4652
O14974_S903	PPP1R12A	O14974	YDsLLGR	SAGDRYDsLLGRSGS	0.9932	14.3032	14.6625	14.0774	14.5087	13.9786	14.2941	14.5125	14.3144	14.1121	14.2971	14.4218
O14974_T696	PPP1R12A	O14974	StQGVTLTDLQEAEK	ARQSRRStQGVTLTD	1	18.3266	17.6971	17.9393	18.678	18.7491	18.6515	17.728	17.8055	18.1317	18.5883	18.7807
O14976_S770	GAK	O14976	QPGSTAQYDAGAGsPEAEPTDSDSPPSSSADASR	QYDAGAGsPEAEPTD	1	16.1691	15.9312	16.1826	16.534	15.9613	15.021	16.4149	16.5038	16.4665	16.1439	15.949
O14976_S826	GAK	O14976	ESESALMEDRDEsEVsDEGGSPISSEGQEPR	LMEDRDEsEVSDEGG	1	17.5587	17.5428	17.2261	17.5842	17.2819	17.4664	17.6259	17.5431	17.5772	18.0784	17.564
O14976_S829	GAK	O14976	ESESALMEDRDEsEVsDEGGSPISSEGQEPR	DRDESEVsDEGGSPI	1	17.5587	17.5428	17.2261	17.5842	17.2819	17.4664	17.6259	17.5431	17.5772	18.0784	17.564
O14976_T776	GAK	O14976	QPGSTAQYDAGAGSPEAEPtDSDSPPSSSADASR	GSPEAEPtDSDSPPS	1	16.619	16.4612	17.0064	16.7464	17.1575	16.9889	16.4913	16.4894	16.4027	16.6972	15.8255
O14980_S391	XPO1	O14980	ESPFSTSAsPLLSGSQHFDVPPR	SPFSTSAsPLLSGSQ	1	15.0733	15.3362	15.0729	15.0594	14.8239	15.1348	14.9133	15.2796	14.8125	14.8962	15.1208
O14981_S234	BTAF1	O14981	sNDsTDGEPEEK	AVETNEKsNDSTDGE	0.9999	15.1517	15.4883	14.9492	15.2294	15.4675	14.956	15.2579	14.7349	14.0884	15.3734	15.4004
O14981_S237	BTAF1	O14981	sNDsTDGEPEEK	TNEKSNDsTDGEPEE	0.9999	15.1517	15.4883	14.9492	15.2294	15.4675	14.956	15.2579	14.7349	14.0884	15.3734	15.4004
O15013_S379	ARHGEF10	O15013	sLIAQDHR	RSFIRTKsLIAQDHR	0.9992	16.1586	16.1596	16.0644	15.8374	16.2982	16.2624	16.47	16.0074	16.0453	16.2749	15.9398
O15013_S59	ARHGEF10	O15013	YDTNNNEEEEGEQFDFDsGDEIPEADR	GEQFDFDsGDEIPEA	1	18.4242	18.4101	18.2583	18.1637	18.2575	18.105	18.0945	18.345	18.7007	18.7445	18.472
O15014_S1055	ZNF609	O15014	APsLTDLVK	PTLTKAPsLTDLVKS	1	17.732	17.9472	17.5855	17.9163	17.8059	17.9848	17.4573	17.4843	17.2345	17.531	17.7319
O15014_S1313	ZNF609	O15014	sPTISDK	ASHYKSKsPTISDKT	0.9977	15.4047	15.5129	15.3765	15.5416	15.4913	15.4563	15.1721	15.0404	15.3458	15.4582	15.5049
O15014_S1357	ZNF609	O15014	TsPSQR	SVDRPRTsPSQRLMS	0.9653	18.9973	18.9875	18.9721	19.0903	19.075	18.8757	19.0589	18.8716	19.0836	18.8657	18.8242
O15014_S413	ZNF609	O15014	RGsQNSSEHRPPASSTSEDVK	NSKGRRGsQNSSEHR	1	15.5954	15.1815	15.6836	15.8695	15.6175	14.8633	16.172	15.8041	15.7795	15.4762	15.2475
O15014_S433	ZNF609	O15014	AsPSSANK	TSEDVKAsPSSANKR	0.9999	18.5355	18.8327	18.5733	18.6568	18.6372	18.6118	18.1317	18.6176	18.5461	18.3029	18.3355
O15014_S467	ZNF609	O15014	TNsMGSATGPLPGTK	SKRVRTNsMGSATGP	1	18.3165	18.4881	18.3857	18.5627	18.2812	18.6268	18.0615	18.4216	18.5287	17.9373	17.876
O15014_S560	ZNF609	O15014	GSLsPAR	VSQKGSLsPARSATP	0.9956	20.491	20.5047	20.541	20.4632	20.5521	20.4944	20.3423	20.4572	20.4586	20.4835	20.4305
O15014_S576	ZNF609	O15014	LVEPHsPSPSSK	VRLVEPHsPSPSSKF	1	19.1719	19.1916	19.1631	19.0647	19.3207	19.1063	18.9986	19.2428	19.1828	19.1522	19.378
O15014_S578	ZNF609	O15014	LVEPHsPsPSSK	LVEPHSPsPSSKFST	1	17.3801	17.5826	17.1879	17.4663	17.3681	17.349	17.0659	17.5018	17.3795	17.4029	17.3233
O15014_S743	ZNF609	O15014	ELEsPLtPGK	ESSKELEsPLTPGKV	0.9663	15.9311	15.9443	16.167	15.9985	15.8704	16.0343	16.1169	15.6217	15.9542	15.7653	15.6943
O15014_S758	ZNF609	O15014	AEEGKsPFR	CRAEEGKsPFRESSG	0.9968	16.4121	16.3528	16.5305	16.3379	16.6374	16.5013	16.2261	16.3045	16.4113	16.4795	16.3792
O15014_S804	ZNF609	O15014	IYSFTDNAPsPSIGGSSR	SFTDNAPsPSIGGSS	1	14.5598	14.4271	14.6649	14.1737	14.7658	14.6905	14.6103	14.6292	14.3392	14.5371	14.7284
O15014_S842	ZNF609	O15014	TNsPAYsDIsDAGEDGEGK	ASSVKTNsPAYSDIS	1	18.6569	18.7013	18.7841	18.7659	18.6081	18.6127	18.5113	18.7219	18.4644	18.5925	18.7685
O15014_S846	ZNF609	O15014	TNsPAYsDIsDAGEDGEGK;TNSPAysDIsDAGEDGEGK	KTNSPAYsDISDAGE	1	17.7091	17.4187	17.5942	17.7991	17.9112	17.7467	17.7054	17.8068	17.3577	17.752	17.7379
O15014_S849	ZNF609	O15014	TNsPAYsDIsDAGEDGEGK;TNSPAysDIsDAGEDGEGK	SPAYSDIsDAGEDGE	1	17.7091	17.4187	17.5942	17.7991	17.9112	17.7467	17.7054	17.8068	17.3577	17.752	17.7379
O15014_T746	ZNF609	O15014	ELESPLtPGK	KELESPLtPGKVCRA	1	18.5072	18.2111	18.6147	18.3977	18.4756	18.5841	18.4536	18.5771	18.5884	18.5717	18.4517
O15014_Y845	ZNF609	O15014	TNSPAysDIsDAGEDGEGK	VKTNSPAySDISDAG	0.9998	13.8938	13.2686	13.5368	13.9648	14.3469	14.0132	14.032	14.0242	13.3834	14.044	13.8398
O15015_S930	ZNF646	O15015	sPPLQLSEAELLNQLQR	AEAAPARsPPLQLSE	0.9533	13.7414	13.3382	13.5753	NA	13.8656	13.4676	13.5262	13.8981	13.6988	14.4262	NA
O15021_S1370	MAST4	O15021	sAGNIPLSPLAR	YRSGRRKsAGNIPLS	1	16.69	16.9364	16.3124	16.1698	16.5708	16.2319	16.6426	16.9582	17.2307	16.6385	17.0712
O15021_S1419	MAST4	O15021	MHsPPTIVR	AFPSKMHsPPTIVRH	0.9995	13.5635	13.9564	13.6707	12.9526	13.8438	13.6811	13.3894	13.6953	13.1663	13.4625	13.7716
O15027_S1069	SEC16A	O15027	AQQELVPPQQQAsPPQLPK	VPPQQQAsPPQLPKA	1	16.8905	16.7757	16.9132	16.7598	16.4665	16.8722	16.9039	17.0414	16.8373	17.1069	17.076
O15027_S1228	SEC16A	O15027	ASHssERPPPR	PSSRASHsSERPPPR	0.9999	15.7527	15.5255	15.9059	15.9559	16.1645	16.0386	15.4955	15.392	15.9791	15.3034	15.5534
O15027_S1229	SEC16A	O15027	ASHssERPPPR	SSRASHSsERPPPRQ	0.9999	15.7527	15.5255	15.9059	15.9559	16.1645	16.0386	15.4955	15.392	15.9791	15.3034	15.5534
O15027_S1305	SEC16A	O15027	EHsAFGDRPEK	DAYRREHsAFGDRPE	0.9999	16.2949	15.8475	15.8301	15.8755	16.2224	16.2281	16.4104	16.8779	16.2226	16.4303	16.4865
O15027_S1327	SEC16A	O15027	FTGsFDDDPDPHRDPYGEEVDR	YDPRFTGsFDDDPDP	1	16.1722	16.074	16.3355	16.2061	16.245	16.2248	16.2119	16.3399	16.1807	15.8419	16.3163
O15027_S1347	SEC16A	O15027	sVHsEHSAR;sVHsEHsAR	GEEVDRRsVHSEHSA	0.9991	18.6971	18.6125	18.7057	18.3876	18.6018	18.4177	18.8441	18.952	18.6803	18.9676	18.9872
O15027_S1350	SEC16A	O15027	sVHsEHSAR;sVHsEHsAR	VDRRSVHsEHSARSL	0.9991	18.6971	18.6125	18.7057	18.3876	18.6018	18.4177	18.8441	18.952	18.6803	18.9676	18.9872
O15027_S1353	SEC16A	O15027	sVHsEHsAR	RSVHSEHsARSLHSA	0.9122	19.2015	19.0691	19.1789	19.0492	19.0002	18.9188	19.3289	19.4341	19.2268	19.5646	19.4348
O15027_S1372	SEC16A	O15027	SSLSsHSHQSQIYR	SRRSSLSsHSHQSQI	1	15.6015	15.5172	15.8096	15.5883	15.5704	15.5058	15.5053	15.7089	15.7464	15.7357	15.6209
O15027_S2022	SEC16A	O15027	sPDPGIVPQEAPVGNSLSELSEENFDGK	HLLQEARsPDPGIVP	1	16.2376	16.1396	16.0987	16.1712	16.4174	16.5646	16.3155	16.0229	16.9719	15.9177	16.0259
O15027_S2083	SEC16A	O15027	ADSGPTQPPLSLsPAPETK	TQPPLSLsPAPETKR	1	17.4679	17.2815	17.5164	17.5467	17.4818	17.3866	17.642	17.579	17.6663	17.4851	17.211
O15027_S314	SEC16A	O15027	IVNHWAsPELR	RIVNHWAsPELRQNP	0.9977	16.6559	16.6981	16.9637	15.844	17.0709	16.9447	16.4769	16.4041	16.9327	16.6986	16.7053
O15027_S342	SEC16A	O15027	GDsPENR	NPLARGDsPENRTHH	0.9999	22.5387	22.538	22.2738	22.4137	22.441	22.3545	22.7469	22.7156	22.6413	22.6914	22.6165
O15027_S569	SEC16A	O15027	QIDSsPVGGETDETTVSQNYR	FFKQIDSsPVGGETD	1	14.6104	14.9034	13.9307	15.0031	14.7513	14.3741	NA	15.2652	13.7147	13.9459	14.6892
O15027_T2054	SEC16A	O15027	FANLtPSR	DGKFANLtPSRTVPD	0.9998	17.6588	18.087	17.7909	17.835	17.46	17.3899	17.4904	17.8147	17.7879	17.5117	17.5021
O15027_Y1390	SEC16A	O15027	SHNVAAGSyEAPLPPGSFHGDFAYGTYR	HNVAAGSyEAPLPPG	1	15.38	14.9595	15.6821	14.4528	15.7869	15.5112	15.6258	15.412	15.412	14.7421	15.8219
O15042_S1012	U2SURP	O15042	sQsRsPHR	KSGKKSRsQSRSPHR	0.9743	17.2027	16.6553	16.7744	17.5815	17.2302	17.1605	17.3961	17.4177	17.2354	17.3612	17.0746
O15042_S1014	U2SURP	O15042	sQsRsPHR	GKKSRSQsRSPHRSH	0.9743	17.2027	16.6553	16.7744	17.5815	17.2302	17.1605	17.3961	17.4177	17.2354	17.3612	17.0746
O15042_S1016	U2SURP	O15042	sQsRsPHR	KSRSQSRsPHRSHKK	0.9743	17.2027	16.6553	16.7744	17.5815	17.2302	17.1605	17.3961	17.4177	17.2354	17.3612	17.0746
O15042_S244	U2SURP	O15042	sMDAPSR	DSDGQRRsMDAPSRR	0.999	18.4884	18.3943	18.3871	18.9605	18.6961	18.6114	18.4581	18.3311	18.2866	18.3261	18.1812
O15042_S485	U2SURP	O15042	LYSILQGDsPTK	YSILQGDsPTKWRTE	1	16.5154	16.8618	16.2173	16.31	16.2618	16.4756	16.6405	16.4983	16.1562	16.7967	16.6207
O15042_S67	U2SURP	O15042	ESLCDsPHQNLSR	ARESLCDsPHQNLSR	1	18.3298	17.9277	18.8561	17.4654	17.6161	17.8638	18.221	19.0855	18.2235	18.7448	18.5887
O15042_S731	U2SURP	O15042	sLDDDLDGVPLDATEDSK	LDGVPIKsLDDDLDG	1	15.2418	15.3714	15.3701	15.2137	15.1825	15.2367	15.3303	14.9432	14.6621	15.3206	15.2373
O15042_S788	U2SURP	O15042	WELFDQHEEsEEEENQNQEEEsEDEEDTQSSK	LFDQHEEsEEEENQN	1	16.7084	16.8404	16.8774	17.0335	16.625	16.6397	16.7214	16.3273	16.9023	16.6291	16.5321
O15042_S800	U2SURP	O15042	WELFDQHEEsEEEENQNQEEEsEDEEDTQSSK	NQNQEEEsEDEEDTQ	1	16.7084	16.8404	16.8774	17.0335	16.625	16.6397	16.7214	16.3273	16.9023	16.6291	16.5321
O15042_S930	U2SURP	O15042	RHstSPSPSR;RHstsPSPSR	KERKRRHsTSPSPSR	0.9841	17.9432	17.5959	17.8903	17.911	18.4326	17.9564	17.78	17.6195	17.9414	18.094	18.1208
O15042_S932	U2SURP	O15042	RHStsPSPSR;HStsPsPSR;RHstsPSPSR	RKRRHSTsPSPSRSS	0.9903	16.1094	15.8656	16.0249	16.2435	16.6099	16.15	15.9888	15.9	16.1745	16.266	15.9308
O15042_S934	U2SURP	O15042	HStsPsPSR	RRHSTSPsPSRSSSG	0.9903	16.1094	15.9478	16.0249	16.3367	16.3361	16.15	15.9888	15.9	16.3186	16.2753	15.9308
O15042_S974	U2SURP	O15042	SSHKDsPR	SRSSHKDsPRDVSKK	0.9178	19.5555	19.6557	19.7668	19.5873	19.617	19.2639	19.4976	19.6538	19.5255	19.611	19.4515
O15042_S985	U2SURP	O15042	RsPSGSR	VSKKAKRsPSGSRTP	0.9991	20.2755	19.7331	20.2117	20.3495	20.5175	20.3755	20.251	20.07	20.4573	20.4731	20.4469
O15042_S987	U2SURP	O15042	RsPsGSR	KKAKRSPsGSRTPKR	0.9449	20.9493	20.2673	20.9765	21.2811	21.1454	21.067	21.0142	20.9355	20.9905	20.9629	20.9684
O15042_T919	U2SURP	O15042	EKDECtPTR	KKEKDECtPTRKERK	0.9903	20.1791	19.1384	21.1093	18.7828	18.7313	19.2141	20.0051	20.939	20.0537	21.1404	20.4638
O15042_T931	U2SURP	O15042	RHStsPSPSR;RHstSPSPSR;HStsPsPSR;RHstsPSPSR	ERKRRHStSPSPSRS	0.9903	16.1379	15.8561	16.0547	16.2463	16.6274	16.1747	16.0038	15.8897	16.1826	16.2888	16.066
O15047_S459	SETD1A	O15047	TsPRPAsPAR	EREEVRTsPRPASPA	0.9817	16.2857	16.0652	16.3324	16.2189	16.5231	15.8911	16.1426	16.2007	16.4859	16.3684	16.3975
O15047_S464	SETD1A	O15047	TsPRPAsPAR	RTSPRPAsPARSGSP	0.9817	16.2857	16.0652	16.3324	16.2189	16.5231	15.8911	16.1426	16.2007	16.4859	16.3684	16.3975
O15047_S470	SETD1A	O15047	SGsPAPETTNESVPFAQHSSLDSR	ASPARSGsPAPETTN	1	16.8375	16.5667	16.9308	16.8922	16.9256	16.8173	16.8916	17.0631	16.7125	16.7121	16.632
O15047_S508	SETD1A	O15047	FSFLAsDtEEEEENSSMVLGAR	SKFSFLAsDTEEEEE	1	16.2293	16.3179	16.1672	16.2766	15.9367	16.6848	16.521	15.9107	15.6281	16.2217	16.1943
O15047_T1185	SETD1A	O15047	TVSFSAIEVVPAPEPPPAtPPQAK	APEPPPAtPPQAKFP	1	14.9632	15.1141	14.9552	15.2189	14.333	15.2189	14.9736	14.6389	14.8565	14.746	15.1054
O15047_T510	SETD1A	O15047	FSFLAsDtEEEEENSSMVLGAR	FSFLASDtEEEEENS	1	16.2293	16.3179	16.1672	16.2766	15.9367	16.6848	16.521	15.9107	15.6281	16.2217	16.1943
O15047_T916	SETD1A	O15047	PStPAEEDEDDPEQEK	EKRPRPStPAEEDED	1	19.0819	19.1387	19.1698	18.9738	19.1249	18.9741	19.132	19.1627	19.1337	19.0517	19.1715
O15050_S1271	TRANK1	O15050	TGDsDPR	VEMRTGDsDPRVYVT	0.9188	18.0548	18.1046	18.0948	18.2391	18.0867	18.1342	17.9582	17.9792	18.0709	17.9262	17.9256
O15050_S2741	TRANK1	O15050	GPENYFsPSK	RGPENYFsPSKAFEG	1	14.9786	14.5089	14.245	14.878	15.0145	14.7043	15.3204	14.9441	15.2749	15.7507	15.2756
O15050_S640	TRANK1	O15050	SQGsFK	SQLKSQGsFKSVPCG	0.9315	15.8919	15.3503	15.432	15.2339	15.8015	15.5055	15.9787	15.9271	16.1651	16.6592	16.5551
O15055_S977	PER2	O15055	AsPPLFQSR	PSAMGRAsPPLFQSR	0.9996	14.6092	14.429	14.3902	14.5886	14.6642	14.4861	15.0353	14.9324	14.4824	14.4377	14.6526
O15056_S1056	SYNJ2	O15056	sPALTK	ALAPPSKsPALTKKK	0.997	18.3097	18.2445	18.1154	18.1531	18.2743	18.2663	18.4063	18.4146	18.4602	18.4883	18.4816
O15056_S1191	SYNJ2	O15056	GGAsEEALSAVAPR	LEARGGAsEEALSAV	1	16.1908	16.1334	16.0231	16.2203	16.172	16.3906	16.2611	15.9435	16.4476	15.9484	16.2141
O15062_S371	ZBTB5	O15062	IDLsPESSDR	SAEKIDLsPESSDRS	0.9963	15.5692	15.5707	15.4229	15.5687	15.3165	15.5439	15.7018	15.85	15.5923	15.8237	15.5847
O15079_S200	SNPH	O15079	EDGTGEsAGGsPAR	KEDGTGEsAGGSPAR	0.9989	14.7322	15.09	15.019	14.1659	14.8044	15.5346	13.5402	13.8265	14.4724	14.5983	NA
O15079_S204	SNPH	O15079	EDGTGESAGGsPAR	TGESAGGsPARSLTR	1	17.7889	18.3604	18.1934	18.249	18.3904	18.317	17.309	17.2764	16.8488	16.9373	16.6138
O15085_S1413	ARHGEF11	O15085	sPPSLALR	DPRRPSRsPPSLALR	0.9985	16.6948	16.7342	16.5174	16.4928	16.6301	16.4677	16.8353	16.8585	16.8855	16.8351	16.8149
O15085_S251	ARHGEF11	O15085	NSVLSDPGLDsPR	LSDPGLDsPRTSPVI	1	14.3512	14.0521	NA	14.6807	13.9829	14.442	14.4856	14.1764	15.0127	14.6369	14.0575
O15085_S271	ARHGEF11	O15085	QGsDAAVPSTGDQGVDQSPK	QHHRRQGsDAAVPST	1	16.201	16.2148	15.9469	15.7663	16.3267	16.1269	16.4794	16.444	16.5093	16.4082	16.0232
O15117_S457	FYB1	O15117	SPVNEDNQDGVTHSDGAGNLDEEQDsEGETYEDIEASK	NLDEEQDsEGETYED	1	16.891	16.6432	17.0218	16.6113	16.8793	16.7299	16.4879	16.746	16.4794	16.7416	16.9678
O15127_S320	SCAMP2	O15127	AASsAAQGAFQGN	TFHRAASsAAQGAFQ	1	16.1945	16.1572	16.078	16.3363	16.1664	16.5327	16.3817	16.0159	16.2493	16.099	16.1998
O15155_S50	BET1	O15155	SLsIEIGHEVK	VTAIKSLsIEIGHEV	0.9992	15.6593	16.2239	15.7751	16.1646	15.9512	15.9916	15.1776	15.0103	15.3631	15.1359	14.6723
O15164_S1019	TRIM24	O15164	NEsEDNKFsDDsDDDFVQPR	KPEFRNEsEDNKFSD	1	19.1537	19.047	19.0827	19.1395	19.2434	19.2603	19.0977	19.0094	19.0939	19.2963	19.1622
O15164_S1025	TRIM24	O15164	NESEDNKFsDDsDDDFVQPR;NEsEDNKFsDDsDDDFVQPR	ESEDNKFsDDSDDDF	1	19.3065	19.4029	19.3778	19.3533	19.3177	19.4131	19.1589	19.3604	19.2354	19.3032	19.315
O15164_S1028	TRIM24	O15164	NESEDNKFsDDsDDDFVQPR;NEsEDNKFsDDsDDDFVQPR	DNKFSDDsDDDFVQP	1	19.3065	19.4029	19.3778	19.3533	19.3177	19.4131	19.1589	19.3604	19.2354	19.3032	19.315
O15164_S685	TRIM24	O15164	sPSASSVGSR	SVHPPIRsPSASSVG	1	17.37	17.6218	17.4441	17.4884	17.2099	17.4296	17.3004	17.2676	17.2521	17.5028	17.4307
O15164_S744	TRIM24	O15164	QEsDEESRPQNANYPR	VVIVKQEsDEESRPQ	1	17.0406	17.0912	17.1071	17.0994	16.9362	17.1045	17.1267	17.017	17.1583	17.1147	16.8677
O15164_S811	TRIM24	O15164	sPLHVGETR	WLDPSQKsPLHVGET	1	19.9648	20.1261	19.9703	19.9105	19.891	19.9255	19.87	19.9225	20.155	19.9786	19.9423
O15169_S217	AXIN1	O15169	TGSEsPK	YTRTGSEsPKVCSDQ	0.9982	18.1999	18.3151	18.2831	17.7215	17.9708	17.9213	18.2781	18.3898	18.364	18.3575	18.5234
O15169_S486	AXIN1	O15169	QsPGPGHR	LRTPGRQsPGPGHRS	0.9994	16.7973	17.0717	16.7926	16.7788	16.8706	16.8375	16.5571	16.7182	16.852	16.8447	16.6286
O15173_S90	PGRMC2	O15173	GLGAGAGAGEEsPATSLPR	GAGAGEEsPATSLPR	1	19.1366	19.1663	19.2385	19.183	19.1434	19.2194	19.0382	19.0539	18.9224	19.3015	19.2794
O15173_T211	PGRMC2	O15173	LLKPGEEPSEYtDEEDTK	GEEPSEYtDEEDTKD	1	22.1673	22.2678	22.0594	22.1592	22.0176	21.9771	22.2592	22.1725	21.9864	22.2559	22.4663
O15173_Y210	PGRMC2	O15173	LLKPGEEPSEyTDEEDTK	PGEEPSEyTDEEDTK	1	23.0248	22.9706	22.8865	22.9375	23.056	22.9934	23.147	23.0965	23.0675	23.2359	23.3012
O15211_S409	RGL2	O15211	LQsPLEPHSK	VQEVKLQsPLEPHSK	0.9996	14.7418	15.3799	15.037	14.8689	14.8728	14.7514	14.2249	14.176	14.5651	14.4536	14.6021
O15234_S117	CASC3	O15234	VELKsEANDAVNSSTK	NSKVELKsEANDAVN	1	14.938	14.6139	15.2234	14.828	14.5984	15.2009	15.1988	14.972	14.9951	15.0611	15.1499
O15234_S125	CASC3	O15234	SEANDAVNsSTK	EANDAVNsSTKEEKG	1	18.7348	18.7959	18.8656	18.6891	18.6552	18.6676	18.8464	18.9437	18.809	18.6114	18.6754
O15234_S148	CASC3	O15234	QsGDGQESTEPVENK	TVTGERQsGDGQEST	1	19.7974	19.9285	19.7666	19.8275	19.8635	19.7844	19.8735	19.745	19.577	19.7123	19.8199
O15234_S265	CASC3	O15234	YGsPPQR	IRKPRYGsPPQRDPN	0.9955	17.982	18.048	17.9425	18.0238	17.7488	18.1151	18.1927	18.0645	17.9446	17.8977	17.9049
O15234_S363	CASC3	O15234	LEQTSVRDPsPEADAPVLGSPEK;DPsPEADAPVLGSPEK	QTSVRDPsPEADAPV	1	17.8176	17.7075	17.8214	17.8172	17.726	17.9163	17.8924	17.8258	17.912	17.774	17.7978
O15234_S381	CASC3	O15234	DPsPEADAPVLGSPEKEEAAsEPPAAAPDAAPPPPDRPIEK	PEKEEAAsEPPAAAP	1	16.3089	16.3382	16.4892	16.2796	16.2797	16.173	15.7898	16.0345	16.4308	16.5411	16.2998
O15234_T443	CASC3	O15234	LAEEVPPPPEGLIPAPPVPETTPtPPTK	PVPETTPtPPTKTGT	1	14.6491	14.7661	14.2648	14.5966	14.9864	14.6594	14.6217	14.3541	14.3804	14.5277	14.8688
O15258_S95	RER1	O15258	VDPSLMEDsDDGPSLPTK	DPSLMEDsDDGPSLP	1	17.9182	18.0646	18.0193	18.0603	18.1842	18.1174	17.782	17.8409	17.6355	17.7234	17.6969
O15318_S157	POLR3G	O15318	RGDGEKsDEENEEK	KRGDGEKsDEENEEK	1	20.2172	20.318	20.2631	20.1308	20.0048	20.0499	20.5082	20.4232	20.3624	20.2412	20.0769
O15350_S333	TP73	O15350	QsPPAVPALGAGVK	SKRAFKQsPPAVPAL	1	13.417	13.1903	13.1303	13.5312	13.915	13.2836	13.6351	13.2743	13.0181	13.7462	13.4965
O15355_S183	PPM1G	O15355	SGGGTGEEPGsQGLNGEAGPEDSTR	GTGEEPGsQGLNGEA	1	16.4265	16.393	15.7538	16.0443	16.4288	16.5663	16.4379	16.0922	16.8198	16.6383	16.9282
O15357_S132	INPPL1	O15357	EPDPPDDRDAsDGEDEKPPLPPR	PPDDRDAsDGEDEKP	1	18.6911	18.4956	18.6466	18.6273	18.8676	18.6713	18.6987	18.6728	18.757	18.72	18.7188
O15357_Y1135	INPPL1	O15357	TLSEVDyAPAGPAR	KTLSEVDyAPAGPAR	1	19.9561	19.9337	19.9044	19.8553	19.6134	19.8543	20.0314	20.1504	20.0294	20.109	19.8859
O15357_Y1162	INPPL1	O15357	GLPSDyGR	PRGLPSDyGRPLSFP	1	20.944	21.0398	20.8173	20.9874	20.596	20.8943	21.0753	21.2145	21.0522	21.1169	20.7117
O15357_Y986	INPPL1	O15357	NSFNNPAyYVLEGVPHQLLPPEPPSPAR	NSFNNPAyYVLEGVP	1	15.144	14.6877	14.7725	15.1465	15.1961	15.1343	14.7651	15.3319	15.9172	14.9111	14.7579
O15372_S183	EIF3H	O15372	DFsPEALK	VCKEKDFsPEALKKA	0.9998	17.7138	17.9343	17.7425	17.7376	17.8209	17.9322	17.3579	17.7041	17.6382	17.6269	17.7499
O15379_S424	HDAC3	O15379	GPEENYSRPEAPNEFYDGDHDNDKEsDVEI	DHDNDKEsDVEI___	1	19.5726	19.7132	19.4088	19.5239	19.6161	19.6413	19.5547	19.4642	19.6135	19.7174	19.7244
O15381_T150	NVL	O15381	ETTSStPR	QRETTSStPRISSKT	0.997	14.9646	15.2897	15.0515	15.2992	14.7247	14.4512	14.9238	15.1641	14.8558	14.8754	14.951
O15400_S129	STX7	O15400	VsGSFPEDSSK	VRASSRVsGSFPEDS	1	18.6325	18.5969	18.68	18.6656	18.3996	18.5754	18.5802	18.8582	18.6964	18.7697	18.6714
O15400_T78	STX7	O15400	EFGSLPtTPSEQR	KEFGSLPtTPSEQRQ	1	15.6151	15.5864	15.8417	15.5721	15.3788	15.4402	15.6054	15.5352	15.6534	15.736	15.4711
O15417_S1359	TNRC18	O15417	PLPsPGAAGAQALEK	PQARPLPsPGAAGAQ	0.9991	13.962	14.3536	14.3259	13.1966	13.3656	14.0767	14.1382	13.8606	13.4888	14.1112	13.9782
O15417_T2146	TNRC18	O15417	GGAVERPLtPAPR	GAVERPLtPAPRSCI	1	15.6259	15.6087	15.5063	15.463	15.6518	15.7118	15.4169	15.6954	15.7071	15.7172	15.7247
O15428_S43	PIN1P1	O15428	PSGNSSsGGK	RPSGNSSsGGKIWQG	0.9977	16.9864	16.8326	17.0574	16.891	16.8849	16.6663	16.8209	17.2413	17.164	17.0421	17.0717
O15439_T646	ABCC4	O15439	KDNEESEQPPVPGtPTLR	EQPPVPGtPTLRNRT	1	18.3128	18.3287	18.2495	18.1542	18.1745	18.2962	18.4912	18.4055	18.4564	18.4815	18.2837
O15440_S14	ABCC5	O15440	EYIIPsPGYR	GKEYIIPsPGYRSVR	0.9989	15.1408	15.4544	15.1687	14.521	15.0906	14.7956	15.0909	15.4141	15.2783	15.3147	14.6804
O15440_S803	ABCC5	O15440	ETSGsQKK	SKKETSGsQKKSQDK	0.9859	18.1709	18.4797	18.2134	18.2716	18.2616	18.0464	18.2469	18.3221	18.1822	18.0944	17.8366
O15446_T282	POLR1G	O15446	QEQINTEPLEDtVLSPTKK	NTEPLEDtVLSPTKK	1	16.949	17.0891	17.1407	16.5757	16.7973	16.9141	17.0315	16.9092	17.0591	17.1664	16.9506
O15479_S105	MAGEB2	O15479	sPSEDPLTR	QASTSTKsPSEDPLT	1	19.027	18.976	18.9611	18.8673	18.9516	18.9527	19.0827	19.0973	19.1953	19.1799	19.3117
O15479_S77	MAGEB2	O15479	APTTAAAAAAGVsSTK	AAAAAGVsSTKSKKG	1	15.8617	15.7077	16.4999	15.6948	15.5346	15.6861	15.7063	16.2569	15.5274	15.9916	15.8114
O15530_S241	PDPK1	O15530	ANsFVGTAQYVSPELLTEK	SKQARANsFVGTAQY	1	16.6349	16.3962	16.6972	16.5193	16.4404	16.6527	16.8046	16.5831	16.6974	16.6142	16.3921
O15541_S253	RNF113A	O15541	YGVYEDENYEVGsDDEEIPFK	DENYEVGsDDEEIPF	1	19.8676	19.7029	19.7924	19.9187	19.6773	19.8529	19.7964	20.0128	19.9974	19.5652	19.812
O15541_S329	RNF113A	O15541	ATGEGGAsDLPEDPDEDAIPIT	ATGEGGAsDLPEDPD	0.9999	16.7432	16.5671	16.8464	16.7198	16.1453	16.914	17.2746	16.357	16.3157	17.1706	16.7575
O15541_S84	RNF113A	O15541	AAYGDLssEEEEENEPESLGVVYK	KAAYGDLsSEEEEEN	1	20.3808	20.4712	20.3915	20.5502	20.3434	20.3188	20.3219	20.2249	20.2421	20.3373	20.3926
O15541_S85	RNF113A	O15541	AAYGDLssEEEEENEPESLGVVYK	AAYGDLSsEEEEENE	1	20.3808	20.4712	20.3915	20.5502	20.3434	20.3188	20.3219	20.2249	20.2421	20.3373	20.3926
O15550_S1063	KDM6A	O15550	DHSDsESTSSDNSGR	HHKDHSDsESTSSDN	1	16.0271	15.5423	15.8973	16.2373	16.1079	16.1657	15.9056	15.9386	15.6903	16.4385	15.975
O15550_S769	KDM6A	O15550	sPGLLSSDNPQLSALLMGK	PSHGDSKsPGLLSSD	1	14.1497	13.6122	14.5654	13.987	NA	14.1096	NA	NA	14.1281	13.9512	NA
O15550_S829	KDM6A	O15550	TDNSVASSPSSAISTATPsPK	AISTATPsPKSTEQT	1	14.9217	14.9144	15.3174	14.5798	15.0574	15.0112	14.4361	15.082	14.9828	14.9441	14.4134
O43143_S15	DHX15	O43143	LDLGEDYPsGK	DLGEDYPsGKKRAGT	1	14.3945	14.758	14.3711	14.426	14.5245	14.3924	14.1353	14.5668	14.5083	13.9525	14.5152
O43148_T77	RNMT	O43148	ESSSCGKDtPSK	SSSCGKDtPSKKRKL	1	17.2389	16.2176	18.1261	15.84	15.8689	16.3033	17.2695	18.1279	16.9356	17.9853	17.3714
O43149_S1518	ZZEF1	O43149	LPSSSGLPAADVSPATAEEPLsPSTPTR	ATAEEPLsPSTPTRR	1	16.8832	17.0413	17.163	16.9293	16.6262	17.0338	16.8741	16.7465	16.7674	16.6696	16.7635
O43151_T1183	TET3	O43151	LStPEK	IQKEKLStPEKIKQE	0.9311	16.5852	16.8331	16.8102	16.7173	16.6929	16.8775	16.7289	16.3077	16.1761	16.4317	16.1894
O43156_S828	TTI1	O43156	DVADGNVsDFDNEEEEQSVPPK	DVADGNVsDFDNEEE	1	17.6446	17.5613	17.4697	17.8722	17.7148	17.6294	17.6892	17.3542	17.4911	17.7839	17.7739
O43159_S104	RRP8	O43159	QGPPCsDsEEEVER	QKQGPPCsDSEEEVE	1	17.2917	16.9215	17.889	17.1298	16.7243	16.5107	17.2231	17.6794	17.3367	17.4613	17.1145
O43159_S106	RRP8	O43159	QGPPCsDsEEEVER	QGPPCSDsEEEVERK	1	17.2917	16.9215	17.889	17.1298	16.7243	16.5107	17.2231	17.6794	17.3367	17.4613	17.1145
O43159_S126	RRP8	O43159	QALVGSDsAEDEK	QALVGSDsAEDEKRK	1	16.4821	16.5528	16.5331	16.6669	16.2468	16.4122	16.4917	16.472	16.4605	16.4164	16.6603
O43159_S223	RRP8	O43159	TEVsPVPR	PTEKTEVsPVPRTDS	0.9994	20.1582	20.3893	20.1382	20.1812	20.2017	20.1584	20.2125	20.272	20.1912	19.9649	19.9665
O43164_S253	PJA2	O43164	SSAGDTEFVHQNsQEIQR	TEFVHQNsQEIQRSS	1	16.1662	16.2857	16.1626	15.9081	16.1664	16.1098	16.3075	15.9159	16.1281	16.1268	16.5009
O43166_S1181	SIPA1L1	O43166	RsPASIDR	GFGVSRRsPASIDRQ	0.9997	18.1555	17.9203	18.1084	18.3236	18.3728	18.0148	18.092	17.9203	18.1705	18.2333	18.094
O43166_S1255	SIPA1L1	O43166	VLPAFREsPSGR	VLPAFREsPSGRLMR	0.991	14.6313	14.9203	14.7454	14.3713	14.999	15.1267	13.9875	14.3918	14.146	14.6969	14.4344
O43166_S1270	SIPA1L1	O43166	QDPVVHLsPNK	QDPVVHLsPNKQGHS	1	16.8737	17.044	16.9451	16.8761	16.6159	16.9331	16.783	17.1419	16.872	17.0115	16.7614
O43166_S1433	SIPA1L1	O43166	HSAsPVVFTSAR	MSSRHSAsPVVFTSA	1	16.8622	16.6958	17.0149	16.7985	16.4052	16.9415	16.9306	16.8791	17.0058	16.9103	17.0429
O43166_S1439	SIPA1L1	O43166	HSASPVVFtsAR	ASPVVFTsARSSPKE	0.9971	15.7215	15.3038	15.7155	15.6173	16.0463	15.5464	16.0562	15.42	15.4949	15.8627	16.2651
O43166_S1508	SIPA1L1	O43166	HQsDGNEIAHTR	DTRKRHQsDGNEIAH	1	16.7817	17.1197	16.6846	16.5346	16.5505	16.7764	17.0051	16.9604	17.1274	16.4318	16.5093
O43166_S1528	SIPA1L1	O43166	AsPKPTSK	STRDLRAsPKPTSKS	0.9998	18.1778	18.0892	18.2207	18.0614	18.2048	18.0217	18.3859	18.2586	18.3797	18.3084	18.2956
O43166_S1585	SIPA1L1	O43166	TLsDESIYNSQR	RALHRTLsDESIYNS	1	18.6399	18.3012	18.5447	18.9894	18.7285	18.8697	18.8691	18.5535	18.6432	18.4564	18.6597
O43166_S1734	SIPA1L1	O43166	DSsPTLASK	YSSSKDSsPTLASKV	1	18.1339	18.0715	18.1178	18	18.1277	18.2166	17.9877	18.1146	18.317	18.3801	18.3446
O43166_S210	SIPA1L1	O43166	EYGSTssIDK	HREYGSTsSIDKQGT	1	17.7041	17.7522	17.6505	17.7625	17.8407	17.9634	17.8102	17.7083	17.6193	17.888	17.5178
O43166_S211	SIPA1L1	O43166	EYGSTssIDK	REYGSTSsIDKQGTS	1	17.7041	17.7522	17.6505	17.7625	17.8407	17.9634	17.8102	17.7083	17.6193	17.888	17.5178
O43166_S255	SIPA1L1	O43166	GsGFSLDVIDGPISQR	ITGGGKGsGFSLDVI	1	17.6401	17.4706	16.4637	17.8821	17.7964	17.883	17.6749	17.7109	17.8026	17.8815	17.8136
O43166_T1438	SIPA1L1	O43166	HSASPVVFtsAR	SASPVVFtSARSSPK	0.9971	15.7215	15.3038	15.7155	15.6173	16.0463	15.5464	16.0562	15.42	15.4949	15.8627	16.2651
O43166_T239	SIPA1L1	O43166	GPtPTK	DKSDRGPtPTKLSDF	0.9815	17.2282	17.4905	17.1156	17.1919	17.33	17.3723	17.2141	17.1768	17.124	17.407	17.1953
O43182_S264	ARHGAP6	O43182	KLDsLGK	SLRKKLDsLGKEKNK	0.9242	15.4492	15.6185	15.564	15.5287	15.6325	15.7185	15.2556	15.2377	15.2149	15.197	15.6427
O43182_S363	ARHGAP6	O43182	GAMsVDsITDLDDNQSR	ARRRGAMsVDSITDL	0.9954	13.6415	13.1843	13.6494	13.1445	14.0374	13.6233	14.1714	13.7328	13.0913	14.1669	13.299
O43182_S366	ARHGAP6	O43182	GAMSVDsITDLDDNQSR	RGAMSVDsITDLDDN	0.9953	15.4112	15.1818	15.3615	15.3062	15.5228	15.6622	15.4725	15.541	15.4087	15.249	15.4192
O43182_S663	ARHGAP6	O43182	ASsGDIsPyDNNSPVLSER	TDSNKASsGDISPYD	1	15.1562	14.7708	15.0734	15.4061	15.0789	15.1529	15.2544	15.293	15.1992	15.3935	15.0163
O43182_S667	ARHGAP6	O43182	ASSGDIsPYDNNSPVLSER	KASSGDIsPYDNNSP	1	15.9588	16.0218	16.1034	15.7893	16.0306	16.0326	15.8989	16.0162	15.9736	16.1085	15.9397
O43182_S754	ARHGAP6	O43182	DPGMTGsSGDIFESSSLR	KDPGMTGsSGDIFES	1	16.4869	16.302	16.2388	16.6537	16.493	16.6971	16.1817	16.4327	16.4317	16.8135	16.4568
O43182_S850	ARHGAP6	O43182	SEQYLTLSGAHDLsESELDVAGLQSR	LSGAHDLsESELDVA	1	14.7144	14.7746	14.927	14.7665	14.7358	14.7512	14.8872	14.4905	14.6704	14.4626	14.5024
O43182_Y669	ARHGAP6	O43182	ASsGDIsPyDNNSPVLSER;ASSGDIsPyDNNSPVLSER	SSGDISPyDNNSPVL	1	17.6041	17.2324	17.4779	17.7326	17.6923	17.6362	17.5727	17.7541	17.7425	17.7269	17.5241
O43237_S194	DYNC1LI2	O43237	DFQDYMEPEEGCQGsPQR	PEEGCQGsPQRRGPL	0.9997	15.369	15.145	15.2106	15.1913	15.1455	15.3044	15.2772	15.616	15.5659	15.7451	15.0847
O43237_T376	DYNC1LI2	O43237	QPAtPTR	LLAKQPAtPTRASES	0.9855	17.0781	17.1942	17.157	16.9789	16.9446	17.1016	17.1598	17.1426	17.0653	17.0498	17.1364
O43242_S47	PSMD3	O43242	EEAATGGGsTGEADGK	EAATGGGsTGEADGK	1	16.079	15.9908	16.0913	15.9402	16.0709	15.9173	16.1213	15.8729	16.256	16.2788	16.4358
O43290_S348	SART1	O43290	YDEELEGERPHsFR	LEGERPHsFRLEQGG	0.9999	16.4766	16.4434	16.3526	16.5753	16.2867	16.3073	16.2462	16.5156	16.5413	16.6733	16.8021
O43290_S448	SART1	O43290	RVsEVEEEK;RVsEVEEEKEPVPQPLPSDDTR	GRGRRRVsEVEEEKE	1	20.4094	20.668	20.5147	20.6357	20.0947	20.5409	20.5007	20.4987	20.5176	20.171	19.7435
O43290_S474	SART1	O43290	VENMDIsDEEEGGAPPPGsPQVLEEDEAELELQK	RVENMDIsDEEEGGA	1	21.1316	21.0747	21.1247	21.0225	20.9276	21.0293	21.316	21.2418	21.3265	21.1826	21.3478
O43290_S486	SART1	O43290	VENMDIsDEEEGGAPPPGsPQVLEEDEAELELQK	GGAPPPGsPQVLEED	1	21.1316	21.0747	21.1247	21.0225	20.9276	21.0293	21.316	21.2418	21.3265	21.1826	21.3478
O43290_S591	SART1	O43290	sANGGsEsDGEENIGWSTVNLDEEK	FERDEERsANGGSES	1	16.7535	16.4658	16.7066	16.7034	16.707	16.7898	16.9444	16.5816	17.081	16.9006	16.7494
O43290_S596	SART1	O43290	sANGGsEsDGEENIGWSTVNLDEEK;SANGGsEsDGEENIGWSTVNLDEEK	ERSANGGsESDGEEN	1	16.2728	16.0465	16.3146	16.3005	16.3338	16.3109	16.3134	16.1807	16.4754	16.3283	16.1956
O43290_S598	SART1	O43290	SANGGSEsDGEENIGWSTVNLDEEK	SANGGSEsDGEENIG	1	16.4191	16.4126	16.552	16.3391	16.5105	16.5131	16.2686	16.3577	16.5782	16.3535	16.5202
O43290_T430	SART1	O43290	ADDLLPLGDQtQDGDFGSR	LLPLGDQtQDGDFGS	1	16.6104	16.6667	16.843	16.4237	16.6044	16.3615	16.2319	16.4743	16.686	15.7767	16.9725
O43293_S312	DAPK3	O43293	SHSsLPPNNSYADFER	YTIKSHSsLPPNNSY	1	14.7881	14.7958	14.6863	15.1256	14.4652	15.1432	14.7184	14.8377	14.7911	14.8888	14.5539
O43303_S170	CCP110	O43303	DSEGFNsPK	RDSEGFNsPKQCDSS	1	15.0949	15.095	15.0492	15.2117	14.645	15.0194	15.0175	15.106	15.1953	15.1609	15.1671
O43303_S244	CCP110	O43303	EYIEREQsRR	EYIEREQsRRSLRGS	0.9494	16.5453	16.0589	16.3648	15.5926	17.1758	16.5475	16.7984	16.5782	16.905	17.2305	16.2618
O43306_S54	ADCY6	O43306	DAEPPsPTPAGPPR	LRDAEPPsPTPAGPP	1	17.9813	18.3136	18.1291	17.9687	18.3071	18.2362	17.4667	17.7255	17.7915	17.9458	17.685
O43314_S1006	PPIP5K2	O43314	sGEQITSSPVSPK	TGRRRRRsGEQITSS	1	17.7072	17.8062	17.631	17.7536	17.8483	17.6351	17.6674	17.5639	17.8112	17.6706	17.7126
O43314_S1016	PPIP5K2	O43314	sGEQITSSPVsPK	QITSSPVsPKSLAFT	0.999	15.2967	15.4921	15.5199	15.5743	15.0656	15.2045	15.2072	15.0021	14.7993	15.4967	14.9677
O43314_S1110	PPIP5K2	O43314	FSLsFAR	AVKRFSIsFARHPTN	0.9065	13.5439	13.395	13.2377	14.1415	13.218	14.2537	13.375	13.1099	12.8558	13.531	13.9621
O43314_S1172	PPIP5K2	O43314	SsPIMR	SSTALRSsPIMRKKV	0.9674	20.9047	21.0843	20.9913	21.1312	21.1619	21.0104	20.7925	20.5493	20.8564	20.7542	20.5209
O43314_S38	PPIP5K2	O43314	HFFHHADEDDEEEDDsPPER	DDEEEDDsPPERQIV	1	18.8583	18.9608	18.8538	18.7404	18.9383	18.7754	18.5437	18.8481	18.8556	18.8258	18.983
O43314_S492	PPIP5K2	O43314	TssEEEDSR	PHGCPKTsSEEEDSR	0.9966	19.2941	19.5643	19.3863	19.4109	19.1128	19.0761	19.3465	19.2225	19.2501	19.2232	19.5544
O43314_S493	PPIP5K2	O43314	TssEEEDSR	HGCPKTSsEEEDSRR	0.9966	19.2941	19.5643	19.3863	19.4109	19.1128	19.0761	19.3465	19.2225	19.2501	19.2232	19.5544
O43314_S812	PPIP5K2	O43314	GVLsPER	VYSRGVLsPERHVRT	0.993	15.8256	15.9245	15.8525	15.737	16.0545	15.6327	15.6209	15.2985	15.8844	15.7213	16.3078
O43318_S417	MAP3K7	O43318	TAsFGNILDVPEIVISGNGQPR	RGHRKTAsFGNILDV	1	16.9583	16.3911	17.4273	17.1406	16.9522	16.4575	16.6963	16.8589	17.3052	16.5901	16.3092
O43318_S439	MAP3K7	O43318	sIQDLTVTGTEPGQVSSR	NGQPRRRsIQDLTVT	1	20.9188	20.9771	20.9513	20.9382	20.8685	21.2675	20.9355	20.9062	21.035	20.9439	20.8513
O43318_S459	MAP3K7	O43318	SSsPSVR	QVSSRSSsPSVRMIT	0.994	21.0429	21.1239	21.194	21.0739	21.2933	21.1687	20.8701	21.05	20.6802	21.0671	20.9697
O43324_S173	EEF1E1	O43324	LYTNsH	KNRLYTNsH______	1	19.3347	19.7378	19.7431	19.365	19.8109	19.6386	19.1108	19.1284	18.9106	18.8715	18.5578
O43353_S363	RIPK2	O43353	sLPAPQDNDFLSR	GSPETSRsLPAPQDN	1	14.8815	14.9873	14.672	15.2913	14.6657	14.9314	15.0877	14.5068	14.8367	15.0677	14.8788
O43353_S531	RIPK2	O43353	SPsLNLLQNK	LVVSRSPsLNLLQNK	0.9989	15.8365	15.3613	15.9109	15.9297	15.2446	16.0141	15.7623	15.6511	15.6207	16.3134	16.4985
O43379_S1228	WDR62	O43379	SIsLGDSEGPIVATLAQPLR	ARISRSIsLGDSEGP	1	19.8434	19.808	20.0707	20.0099	19.8554	19.5434	19.9456	19.7541	19.6853	19.9509	19.8277
O43379_S1348	WDR62	O43379	PSLPAPEsPGLPAHPSNPQLPEAR	PSLPAPEsPGLPAHP	1	17.257	17.4838	17.3931	17.3956	17.1399	17.2658	17.1114	17.48	17.3919	17.1117	17.2636
O43379_S982	WDR62	O43379	VSSDsPK	YLRVSSDsPKDQSPP	0.9991	18.3756	18.6531	18.3706	18.6526	18.4304	18.6099	18.3766	18.1307	18.3447	18.187	18.4477
O43395_S131	PRPF3	O43395	FEEVEEEPEVIPGPPsESPGMLTK	EVIPGPPsESPGMLT	1	13.1313	13.459	13.5549	13.3157	13.3655	13.4114	12.6743	12.3649	13.15	12.7438	12.6627
O43395_S619	PRPF3	O43395	GDDDEEsDEEAVKK	KGDDDEEsDEEAVKK	1	22.6699	22.7272	22.6881	22.7034	22.6734	22.6781	22.7453	22.758	22.5614	22.5965	22.7192
O43396_S113	TXNL1	O43396	QHLENDPGsNEDTDIPK	HLENDPGsNEDTDIP	1	17.3311	17.1486	17.2743	17.1979	17.5098	17.2232	17.4669	17.4271	17.2833	17.5493	17.3436
O43399_S21	TPD52L2	O43399	GLLSDsMTDVPVDTGVAAR	NKGLLSDsMTDVPVD	1	17.6874	17.6349	17.9123	17.7012	17.6562	17.8599	17.7753	17.6263	17.6041	17.7031	17.4034
O43399_S96	TPD52L2	O43399	sWHDVQVSSAYVK	LKQNLSRsWHDVQVS	0.9982	12.8824	12.3607	13.2349	12.8483	12.9812	12.7699	13.3735	13.3328	12.942	12.078	12.2925
O43399_T35	TPD52L2	O43399	tPAVEGLTEAEEEELR	DTGVAARtPAVEGLT	1	15.0727	15.0691	15.1598	15.0417	14.3564	NA	15.3921	14.5445	14.8721	15.2443	15.5595
O43422_S141	THAP12	O43422	ETNNSNAQNPsEEEGEGQDEDILPLTLEEK	NSNAQNPsEEEGEGQ	1	16.7739	16.9688	16.851	16.9435	17.1213	16.3622	16.7079	16.3205	16.7131	16.7673	17.0889
O43426_S1392	SYNJ1	O43426	SsPNPFITGLTR	SQENMRSsPNPFITG	0.9999	15.5873	15.788	15.5464	15.2872	15.6591	15.4733	15.7859	15.693	15.4041	15.8806	15.3663
O43432_S1582	EIF4G3	O43432	EAEEEsEDN	LREAEEEsEDN____	1	18.8976	19.0482	18.8194	18.9444	19.0429	18.7999	18.9522	18.7397	18.7685	18.6495	18.7388
O43432_S495	EIF4G3	O43432	RsPVPAQIAITVPK	QNLNSRRsPVPAQIA	1	17.3958	17.4042	17.1719	17.2237	17.4954	17.6695	17.4469	17.2712	17.42	17.1395	17.4295
O43432_S889	EIF4G3	O43432	sIGNLK	KDKARRRsIGNIKFI	0.9749	17.166	17.0754	17.756	16.7395	17.1262	17.0272	16.8012	16.5988	17.6768	17.1903	17.5599
O43439_S237	CBFA2T2	O43439	RPsPER	HGNGKRPsPERREEN	0.9643	17.1372	17.1382	16.9607	17.0571	17.0405	16.9536	17.2684	17.1536	17.152	17.2701	17.3805
O43439_S33	CBFA2T2	O43439	VPAMPGsPVEVK	RVPAMPGsPVEVKIQ	0.9999	13.3135	13.4538	13.2054	13.3223	13.0892	13.2767	13.7241	13.2096	13.4402	13.2348	13.4699
O43463_S391	SUV39H1	O43463	MDSNFGLAGLPGsPK	GLAGLPGsPKKRVRI	1	18.0015	18.1946	18.0652	18.0139	18.2609	18.2509	18.2787	17.8884	17.4964	17.5705	17.5393
O43491_S38	EPB41L2	O43491	EVAENQQNQsSDPEEEK	AENQQNQsSDPEEEK	1	18.9523	18.949	18.8666	18.8887	18.8908	18.9287	18.9736	18.9739	18.9301	18.9377	19.0788
O43491_S718	EPB41L2	O43491	EISPGsGPGEIR	GKEISPGsGPGEIRK	0.9999	14.7428	14.6362	15.2363	14.4984	14.6504	14.6502	15.1803	14.6205	14.7215	14.9946	13.8065
O43502_S20	RAD51C	O43502	DLVSFPLsPAVR	DLVSFPLsPAVRVKL	0.9997	13.5811	14.0901	13.3957	13.3977	12.9235	13.9046	13.4874	12.6947	13.6874	13.8549	13.6443
O43566_S478	RGS14	O43566	ATHPPPAsPSSLVK	ATHPPPAsPSSLVKV	1	13.4853	13.3158	13.5139	13.4774	13.1185	13.7868	13.866	13.6751	13.5368	13.2467	13.1316
O43567_T380	RNF13	O43567	DYNIANtV	RDYNIANtV______	0.9997	14.8181	15.2551	15.0286	14.8433	14.5973	14.807	13.9299	14.0881	14.94	14.9691	14.7802
O43572_S187	AKAP10	O43572	QSSLAEPVsPSK	SSLAEPVsPSKKHET	1	17.5822	17.7111	17.7816	17.6399	17.2898	17.6206	17.7055	17.615	17.7499	17.3332	17.2779
O43583_S73	DENR	O43583	LTVENsPK;LTVENsPKQEAGISEGQGTAGEEEEK	AKLTVENsPKQEAGI	1	20.1224	20.0856	20.2526	20.1154	20.1505	20.1593	19.8692	20.1645	19.9487	19.9441	19.9916
O43583_T86	DENR	O43583	QEAGISEGQGtAGEEEEK	GISEGQGtAGEEEEK	1	17.7315	17.591	17.8958	17.9247	17.7304	18.0185	17.7154	17.5116	17.4224	17.5981	17.7111
O43598_S169	DNPH1	O43598	YFEADPPGQVAAsPDPTT	PPGQVAAsPDPTT__	1	20.4617	20.4251	20.422	20.1415	20.0407	20.4347	20.6909	20.7036	20.5643	20.5001	20.6295
O43639_S90	NCK2	O43639	DAsPTPSTDAEYPANGSGADR	KTSARDAsPTPSTDA	0.9998	12.3039	NA	NA	11.9536	NA	12.1964	NA	NA	NA	NA	12.6921
O43663_T481	PRC1	O43663	GLAPNtPGK	RRGLAPNtPGKARKL	1	19.8242	19.8816	19.6137	19.6635	19.7535	19.7495	20.0622	19.9457	19.73	19.7778	19.7445
O43683_S593	BUB1	O43683	TLAPsPK	CNKTLAPsPKSPGDF	0.9542	15.0716	14.8451	15.0553	15.6074	15.1776	14.9168	14.8216	15.259	14.8744	15.0066	14.9697
O43683_S655	BUB1	O43683	DGKFsPIQEK	PSRDGKFsPIQEKSP	0.9999	18.7934	19.034	18.9781	19.0005	18.884	18.8338	18.8114	18.6432	18.6981	18.6077	18.3168
O43684_S211	BUB3	O43684	VAVEYLDPsPEVQK	AVEYLDPsPEVQKKK	1	15.7362	15.749	15.5679	15.5631	15.7984	15.5676	15.8646	15.7796	15.8315	16.0104	15.6673
O43707_S159	ACTN4	O43707	FAIQDIsVEETSAK	RFAIQDIsVEETSAK	1	14.9813	15.1184	15.2464	15.0362	14.6654	14.8256	14.8035	14.7997	14.6386	14.7712	15.5753
O43719_S445	HTATSF1	O43719	TEDGGEFEEGAsENNAK	GEFEEGAsENNAKES	1	16.8514	16.8384	17.146	16.8757	17.1562	16.664	16.6791	16.8724	16.3853	16.6092	16.4454
O43719_S452	HTATSF1	O43719	TEDGGEFEEGASENNAKEssPEK;TEDGGEFEEGAsENNAKEssPEK	SENNAKEsSPEKEAE	1	17.2008	17.1344	17.0004	17.1768	17.0206	17.1676	17.0481	17.4304	17.4692	17.1003	17.2796
O43719_S453	HTATSF1	O43719	ESsPEK	ENNAKESsPEKEAEE	0.9989	21.6587	21.8018	21.7179	21.4197	21.7445	21.6453	21.4181	21.6034	21.406	21.7011	21.7526
O43719_S494	HTATSF1	O43719	ESEEGNPVRGsEEDsPKK	EGNPVRGsEEDSPKK	1	18.1906	18.1309	18.4509	18.4328	18.1505	18.2455	18.1048	18.1545	18.1494	17.945	17.8776
O43719_S498	HTATSF1	O43719	GSEEDsPKK	VRGSEEDsPKKESKK	1	16.9206	17.0639	17.0166	16.7157	16.9506	16.9488	16.9304	16.7986	16.8869	16.8204	16.7148
O43719_S529	HTATSF1	O43719	ESEDDLNKEsEEEVGPTK	EDDLNKEsEEEVGPT	1	16.5907	16.3295	16.4545	16.0539	16.6196	16.5159	16.7186	16.5909	16.7233	16.6706	16.9664
O43719_S579	HTATSF1	O43719	DLDEEGsEK	KDLDEEGsEKELHEN	1	22.8319	22.9686	22.9074	22.8442	22.8539	22.7827	22.7338	22.6249	22.6305	22.8958	22.7606
O43719_S597	HTATSF1	O43719	ELEENDsENsEFEDDGSEK;ELEENDsENsEFEDDGsEK	KELEENDsENSEFED	1	20.6677	20.5532	20.7368	20.8365	20.5375	20.6889	20.7477	20.5686	20.4934	20.6872	20.6144
O43719_S600	HTATSF1	O43719	ELEENDsENsEFEDDGSEK;ELEENDsENsEFEDDGsEK	EENDSENsEFEDDGS	1	20.6677	20.5532	20.7368	20.8365	20.5375	20.6889	20.7477	20.5686	20.4934	20.6872	20.6144
O43719_S607	HTATSF1	O43719	ELEENDsENsEFEDDGsEK	SEFEDDGsEKVLDEE	1	21.4657	21.4039	21.4022	21.4855	21.4201	21.5729	21.4681	21.4293	21.2765	21.5694	21.4355
O43719_S616	HTATSF1	O43719	VLDEEGsER	KVLDEEGsEREFDED	0.9986	18.7031	18.6617	18.5358	18.7118	18.95	18.5226	18.6767	18.6844	18.5574	18.7145	18.751
O43719_S624	HTATSF1	O43719	EFDEDsDEKEEEEDTYEK	EREFDEDsDEKEEEE	1	18.2213	18.1798	18.3281	18.3345	18.1831	18.2823	18.2545	17.9689	18.1891	18.1834	18.1567
O43719_S642	HTATSF1	O43719	VFDDEsDEK	EKVFDDEsDEKEDEE	0.9997	16.1702	16.106	16.2616	16.0914	16.0632	16.4442	16.1986	16.2098	15.9528	16.0085	16.2808
O43719_S676	HTATSF1	O43719	LFEEsDDKEDEDADGKEVEDADEK	DEKLFEEsDDKEDED	1	20.9758	21.0274	20.9359	20.9495	21.0239	20.9728	20.9365	20.9486	20.9127	21.0119	21.0329
O43719_S702	HTATSF1	O43719	LFEDDDsNEK	KLFEDDDsNEKLFDE	1	22.0079	22.1486	21.9449	21.9058	22.1664	22.0594	21.7147	22.0455	21.8924	21.9999	22.018
O43719_S713	HTATSF1	O43719	LFDEEEDsSEK	LFDEEEDsSEKLFDD	1	18.0156	18.1627	17.9315	17.7621	17.9019	18.2003	18.1603	17.9414	17.99	17.9112	18.055
O43719_S714	HTATSF1	O43719	LFDEEEDSsEK	FDEEEDSsEKLFDDS	1	16.244	16.1848	16.0925	16.0689	16.3809	16.1585	16.1653	16.1321	16.0876	16.4647	16.5641
O43719_S721	HTATSF1	O43719	LFDDsDER	SEKLFDDsDERGTLG	0.9995	19.8	19.9756	19.689	19.7538	19.8087	19.7229	19.8213	19.6939	19.803	19.8376	19.945
O43719_T633	HTATSF1	O43719	VLDEEGsEREFDEDsDEKEEEEDtYEK	EKEEEEDtYEKVFDD	1	16.8918	16.8793	16.847	16.9602	16.9035	16.9272	16.8857	16.7385	16.7948	16.989	16.8254
O43741_S108	PRKAB2	O43741	sHNDFVAILDLPEGEHQYK	TKIPLIKsHNDFVAI	1	15.8787	15.6061	15.7292	15.73	15.7492	16.1928	16.0072	15.7354	15.9942	15.8441	16.1272
O43765_S307	SGTA	O43765	TPSAsNDDQQE	RSRTPSAsNDDQQE_	0.9998	21.4714	21.8321	22.002	21.9317	20.9735	21.278	21.8972	21.5711	21.6329	20.9928	20.1153
O43765_S77	SGTA	O43765	EMPQDLRsPAR	EMPQDLRsPARTPPS	0.9999	18.7394	18.9725	18.6916	18.7056	18.8844	18.8086	18.7035	18.7024	18.8261	18.9056	18.3878
O43765_T81	SGTA	O43765	tPPSEEDSAEAER	DLRSPARtPPSEEDS	1	18.0079	17.9403	18.0813	17.9913	18.1418	18.0114	18.2887	18.0156	18.0572	17.9068	17.8416
O43768_S109	ENSA	O43768	SsLVTSK	DLPQRKSsLVTSKLA	0.9888	15.1389	16.2681	14.7603	13.6798	14.4743	14.4064	15.8293	15.529	15.0742	14.9136	15.287
O43768_Y70	ENSA	O43768	YFDSGDyNMAK	KYFDSGDyNMAKAKM	0.9998	16.164	16.9253	15.9739	15.3983	16.0711	15.9298	16.7459	16.4397	15.5911	15.7025	16.3718
O43781_Y369	DYRK3	O43781	LYTyIQSR	EYQKLYTyIQSRFYR	0.9999	15.8618	16.1029	15.9154	15.7393	15.5988	15.7498	16.2126	16.1323	15.9883	15.8463	15.7077
O43815_S245	STRN	O43815	FLESAAADFsDEDEDDDVDGR	ESAAADFsDEDEDDD	1	18.9779	18.8914	18.9385	19.0444	18.9931	19.0107	18.9692	18.9003	18.6949	19.1809	19.0029
O43818_S50	RRP9	O43818	MNEEIssDsESESLAPR	GKMNEEIsSDSESES	1	16.9376	17.1581	17.093	16.6978	16.6333	16.8946	17.1232	16.7861	17.1201	17.0766	17.024
O43818_S51	RRP9	O43818	MNEEIssDsESESLAPR	KMNEEISsDSESESL	1	16.9376	17.1581	17.093	16.6978	16.6333	16.8946	17.1232	16.7861	17.1201	17.0766	17.024
O43818_S53	RRP9	O43818	MNEEIssDsESESLAPR	NEEISSDsESESLAP	1	16.9376	17.1581	17.093	16.6978	16.6333	16.8946	17.1232	16.7861	17.1201	17.0766	17.024
O43822_S136	CFAP410	O43822	ALsEGEEITAAPER	EELSRALsEGEEITA	1	14.675	14.125	14.491	14.0911	14.7177	14.5	14.2397	14.9625	15.0381	15.3014	14.4866
O43823_S112	AKAP8	O43823	GGsGGGGEGIQDR	KEGGRGGsGGGGEGI	1	16.417	16.5112	16.2092	16.301	16.322	16.286	16.2625	16.6154	16.6832	16.482	16.4144
O43823_S323	AKAP8	O43823	VDsEGDFsENDDAAGDFR;VDsEGDFsENDDAAGDFRsGDEEFK;VDsEGDFsENDDAAGDFRsGDEEFKGEDELCDSGR	TKLARVDsEGDFSEN	1	16.8409	16.9681	16.9034	16.7682	16.6151	16.7753	16.9097	17.0175	16.5744	17.0265	16.963
O43823_S328	AKAP8	O43823	VDSEGDFsENDDAAGDFR	VDSEGDFsENDDAAG	1	18.9009	19.0204	19.0548	18.9052	18.8863	19.1405	19.0027	18.7323	19.037	18.6069	18.853
O43823_S339	AKAP8	O43823	VDsEGDFsENDDAAGDFRsGDEEFK;VDsEGDFsENDDAAGDFRsGDEEFKGEDELCDSGR	DAAGDFRsGDEEFKG	1	16.3563	16.0236	16.6502	15.8309	15.9593	16.0507	16.5051	16.7633	15.9129	16.8651	16.4668
O43829_S132	ZBTB14	O43829	DVSsPDENNGQSK	SQKRDVSsPDENNGQ	0.9981	16.4022	16.3874	16.376	16.4417	16.4869	16.1054	16.4212	16.4789	16.47	16.4691	16.561
O43847_S86	NRDC	O43847	LGADEsEEEGR	ARLGADEsEEEGRRG	1	18.9782	19.1967	19.2691	19.2264	19.3426	19.2256	18.4679	18.4913	18.6632	18.8989	18.6151
O43847_S94	NRDC	O43847	RGsLSNAGDPEIVK	EEEGRRGsLSNAGDP	1	19.0657	19.1393	19.1717	18.9784	19.3038	19.1971	18.6675	19.0897	19.0324	18.8465	19.0128
O43896_S1092	KIF1C	O43896	sAPDLK	PRMRRQRsAPDLKES	0.9627	17.7164	17.906	17.7567	17.879	17.5908	17.8793	17.5819	17.5347	17.7024	17.6946	17.7568
O43896_S494	KIF1C	O43896	EDGGTVGVFsPK	GGTVGVFsPKKTPHL	1	14.2792	14.1198	14.4543	14.0252	14.2528	14.7641	14.2085	13.8522	14.3731	14.0977	14.1786
O43896_S674	KIF1C	O43896	LYADsDsGDDSDKR;LYADsDsGDDsDKR	QQRLYADsDSGDDSD	1	17.196	17.165	17.3073	17.282	17.1241	17.2422	17.233	17.2203	17.3012	17.1984	17.229
O43896_S676	KIF1C	O43896	LYADsDsGDDSDKR;LYADsDsGDDsDKR	RLYADSDsGDDSDKR	1	17.196	17.165	17.3073	17.282	17.1241	17.2422	17.233	17.2203	17.3012	17.1984	17.229
O43896_S680	KIF1C	O43896	LYADsDsGDDsDKR	DSDSGDDsDKRSCEE	0.9793	16.3851	16.3577	16.5031	16.2169	16.2811	16.4312	16.5746	16.4782	16.4167	16.2637	16.4028
O43933_S1211	PEX1	O43933	SQsGEDESMNQPGPIK	KGRYRSQsGEDESMN	1	16.4328	16.1352	16.5524	16.9332	16.4737	16.426	16.3292	16.5589	16.2782	16.6413	16.0042
O60216_S153	RAD21	O60216	EEVGNIsILQENDFGDFGMDDR	REEVGNIsILQENDF	1	16.331	16.2155	16.4943	16.2599	16.0701	16.4462	16.5056	16.2275	16.3863	16.3097	16.6179
O60216_S175	RAD21	O60216	EGsAFEDDDMLVSTTTSNLLLESEQSTSNLNEK	REIMREGsAFEDDDM	1	18.2859	18.3242	18.2678	18.4216	18.2474	18.4113	18.1825	18.347	18.2494	18.4946	18.3686
O60216_S545	RAD21	O60216	EKEDDEEEEDEDAsGGDQDQEER	EEEDEDAsGGDQDQE	1	17.2947	17.1226	17.2831	17.0563	17.366	16.8676	17.6922	17.1898	17.2806	16.8613	17.5715
O60231_S103	DHX16	O60231	LLEDsEESSEETVSR	SYRLLEDsEESSEET	1	17.2731	17.2743	17.1566	17.1079	17.2344	17.1346	17.2865	17.5281	17.7093	17.0757	17.2575
O60231_S106	DHX16	O60231	LLEDsEEssEETVSR;LLEDsEEsSEETVSR	LLEDSEEsSEETVSR	1	18.3977	18.4664	18.3874	18.4205	18.3752	18.3321	18.3333	18.4585	18.5163	18.5026	18.2769
O60231_S107	DHX16	O60231	LLEDsEEssEETVSR	LEDSEESsEETVSRA	1	16.0523	16.1198	15.956	16.1561	16.0785	15.9791	16.032	16.1138	16.1564	16.2208	15.8679
O60231_S141	DHX16	O60231	EEEEEEEAsEK	EEEEEEAsEKGKKKT	0.9927	14.2587	14.8032	14.2031	14.3751	13.6977	14.2007	13.9178	13.9768	NA	14.3515	14.2902
O60231_S160	DHX16	O60231	QQTEKPEsEDEWER	QQTEKPEsEDEWERT	1	20.0454	20.0425	20.1384	20.1462	20.0071	20.0579	20.0032	19.8197	20.1234	20.1484	20.1627
O60244_S617	MED14	O60244	KLsDDPCPVESK	TNAKRKLsDDPCPVE	1	15.5153	15.0866	16.0718	14.8776	14.7306	14.7961	15.5671	16.2098	15.9405	15.996	15.4466
O60256_S227	PRPSAP2	O60256	HsPPMVR	DLVDGRHsPPMVRSV	0.9998	17.9719	17.8682	17.765	17.8321	17.774	18.1164	18.2397	18.2249	17.957	18.0306	17.9354
O60264_S66	SMARCA5	O60264	GGPEGVAAQAVASAASAGPADAEMEEIFDDAsPGK	EEIFDDAsPGKQKEI	1	19.245	19.3076	19.2096	19.376	19.3067	19.173	19.138	19.2361	19.0612	19.1589	19.2445
O60264_T113	SMARCA5	O60264	tPtSPLK	IQPAAQKtPTSPLKM	0.998	18.1085	18.5207	18.0974	17.9966	18.1067	18.2067	18.0405	17.967	18.0944	18.0333	18.1205
O60264_T115	SMARCA5	O60264	tPtSPLK	PAAQKTPtSPLKMKP	0.998	18.1085	18.5207	18.0974	17.9966	18.1067	18.2067	18.0405	17.967	18.0944	18.0333	18.1205
O60271_S109	SPAG9	O60271	FIEFEDsQEQEK	KFIEFEDsQEQEKKD	1	13.8494	14.0927	13.5592	13.8326	14.149	13.6191	13.8786	13.3876	14.1244	13.7768	14.3829
O60271_S1144	SPAG9	O60271	LGFsFVR	GTGKLGFsFVRITAL	0.9673	13.8921	13.7234	14.17	14.0964	14.012	13.9272	13.8405	13.8774	13.2609	13.9047	14.1531
O60271_S238	SPAG9	O60271	FQELsQPR	QWKFQELsQPRSHTS	0.9427	15.7245	15.9268	15.5209	15.8754	15.7537	15.732	15.6581	15.597	15.7135	15.522	15.8123
O60271_S251	SPAG9	O60271	VSNsPEPQK	TSLKVSNsPEPQKAV	1	18.7144	18.8241	18.8372	18.7016	18.769	18.621	18.7639	18.6375	18.5958	18.7219	18.6022
O60271_S265	SPAG9	O60271	AVEQEDELsDVSQGGSK	VEQEDELsDVSQGGS	1	16.8058	16.4846	16.7797	16.8938	16.729	16.9615	16.9335	16.7694	16.9888	16.9268	16.7094
O60271_S268	SPAG9	O60271	AVEQEDELsDVsQGGSK;AVEQEDELsDVsQGGsK	EDELSDVsQGGSKAT	1	15.9199	16.0067	15.8801	15.8698	16.0155	15.9848	16.1645	15.8265	15.9063	15.8622	15.8047
O60271_S272	SPAG9	O60271	AVEQEDELsDVsQGGsK	SDVSQGGsKATTPAS	1	15.9199	16.0067	15.8801	15.804	15.9207	16.1948	16.3986	15.6588	15.1908	15.7863	16.038
O60271_S332	SPAG9	O60271	NVSTGsAENEEK	TRNVSTGsAENEEKS	1	20.4404	20.5473	20.6731	20.5865	20.5591	20.588	20.4115	20.3424	20.2505	20.264	20.209
O60271_S358	SPAG9	O60271	DLsGYK	LDMDKDLsGYKGSST	0.9792	14.9529	15.1629	14.9307	15.1074	15.0891	14.8791	14.9888	14.9301	14.9575	14.8635	14.7832
O60271_S730	SPAG9	O60271	SAsQSSLDK	GSKQRSAsQSSLDKL	0.9999	16.1692	16.0603	16.5083	16.3576	16.0336	16.4523	16.2055	16.1244	16.0491	15.8783	16.1132
O60271_S732	SPAG9	O60271	SASQssLDK	KQRSASQsSLDKLDQ	1	21.5001	21.7284	21.5079	21.5381	21.3706	21.5279	21.4309	21.4263	21.4092	21.5414	21.7736
O60271_S733	SPAG9	O60271	SASQSsLDKLDQELK	QRSASQSsLDKLDQE	1	20.9068	20.5755	20.8905	20.8354	21.2231	20.9219	20.7851	20.8252	21.0274	21.0111	20.7539
O60271_T1264	SPAG9	O60271	AGPSAQEPGSQtPLK	AQEPGSQtPLKSMLV	1	15.3517	15.5413	15.0578	15.3034	15.5059	15.4052	15.4891	15.1074	15.3711	15.4405	15.2971
O60271_T217	SPAG9	O60271	ERPISLGIFPLPAGDGLLtPDAQK	PAGDGLLtPDAQKGG	1	17.2521	16.8598	17.391	17.6421	17.2949	17.6118	17.2842	17.1974	16.9449	16.991	16.8713
O60271_T226	SPAG9	O60271	GGEtPGSEQWK	DAQKGGEtPGSEQWK	0.9821	15.4169	15.4191	15.6819	15.4593	15.7351	15.4701	15.5431	15.3202	15.307	14.9909	15.2096
O60271_T276	SPAG9	O60271	ATtPASTANSDVATIPTDTPLK	QGGSKATtPASTANS	1	16.9299	17.1081	17.1134	17.1346	17.1211	16.8999	16.8546	16.7319	16.6605	16.7573	16.9346
O60271_T330	SPAG9	O60271	NVStGsAENEEK	QETRNVStGSAENEE	1	16.9712	17.1571	17.146	17.1041	16.8053	17.2915	17.0239	16.6105	16.8646	16.9341	16.7455
O60271_T365	SPAG9	O60271	GSStPTK	SGYKGSStPTKGIEN	0.9974	18.7616	18.6843	18.8729	18.6718	19.0388	18.7622	18.6363	18.8299	18.589	18.8213	18.706
O60271_T418	SPAG9	O60271	EVENLILENtQLLETK	ENLILENtQLLETKN	1	15.4484	14.8634	14.9799	15.8344	15.6373	15.9458	15.1103	15.1779	15.5147	15.8158	15.4488
O60271_T586	SPAG9	O60271	YNAPTSHVtPSVK	NAPTSHVtPSVKKRS	1	16.0621	15.9676	16.2237	16.1673	15.9542	16.4891	16.1403	15.9798	15.6878	15.8347	16.0913
O60281_S654	ZNF292	O60281	NSLYSTDFIVFNDNDGsDDENDDK	VFNDNDGsDDENDDK	1	13.1434	12.6587	12.8859	13.2247	13.3506	13.5236	12.6562	NA	13.2259	13.1085	13.2324
O60293_S1046	ZFC3H1	O60293	sFLESNYFTK	SSRERRRsFLESNYF	1	17.3082	17.4993	17.0152	16.8963	16.6964	17.3731	17.4078	17.5524	17.4237	17.5375	17.1521
O60293_S1303	ZFC3H1	O60293	KPISDNSFssDEEQSTGPIK	PISDNSFsSDEEQST	1	16.7615	16.6157	16.4174	16.6626	16.6202	16.388	17.1692	16.9093	17.0814	16.7313	17.1947
O60293_S1304	ZFC3H1	O60293	KPISDNSFssDEEQSTGPIK	ISDNSFSsDEEQSTG	1	16.7615	16.6157	16.4174	16.6626	16.6202	16.388	17.1692	16.9093	17.0814	16.7313	17.1947
O60293_S194	ZFC3H1	O60293	EPsPPR	SQSWREPsPPRKSSK	0.9476	19.3002	19.2893	19.2414	19.3284	19.4197	19.1507	19.4102	19.3026	19.3937	19.3162	19.4115
O60293_S28	ZFC3H1	O60293	EEGELEDGEIsDDDNNSQIR	ELEDGEIsDDDNNSQ	1	18.9221	18.575	18.8844	18.7464	18.7906	19.0796	19.0882	19.044	19.0252	18.8565	19.1904
O60293_S34	ZFC3H1	O60293	EEGELEDGEIsDDDNNsQIR	ISDDDNNsQIRSRSS	0.9931	16.8171	NA	16.71	NA	NA	NA	NA	16.78	NA	17.0695	16.6871
O60293_S655	ZFC3H1	O60293	AFKPEETSSNSDPPsPPVLNNSHPVPR	SSNSDPPsPPVLNNS	1	16.8578	16.7986	16.6862	17.0582	16.551	16.9691	16.7606	17.1041	17.1039	16.8661	16.827
O60293_S714	ZFC3H1	O60293	SVVVTLNDsDDsEsDGEASK	VVVTLNDsDDSESDG	1	17.2146	17.245	17.0709	17.0381	17.208	16.9481	17.4287	17.3628	17.217	17.4193	17.3379
O60293_S717	ZFC3H1	O60293	SVVVTLNDsDDsEsDGEASK	TLNDSDDsESDGEAS	1	17.2146	17.245	17.0709	17.0381	17.208	16.9481	17.4287	17.3628	17.217	17.4193	17.3379
O60293_S719	ZFC3H1	O60293	SVVVTLNDsDDsEsDGEASK	NDSDDSEsDGEASKS	1	17.2146	17.245	17.0709	17.0381	17.208	16.9481	17.4287	17.3628	17.217	17.4193	17.3379
O60293_S805	ZFC3H1	O60293	TSSSsPANSDVEIDGIGR	QLKTSSSsPANSDVE	1	15.6085	15.5206	15.3189	15.4252	15.385	15.4754	15.4749	15.9224	15.7799	15.7303	15.9721
O60293_S809	ZFC3H1	O60293	TSSSsPANsDVEIDGIGR	SSSSPANsDVEIDGI	1	18.4655	18.1881	18.414	18.4863	18.4935	18.4729	18.5034	18.5019	18.3793	18.5012	18.6083
O60293_S949	ZFC3H1	O60293	LDSsPVSSPR	KMMRLDSsPVSSPRK	1	18.181	18.2516	18.1019	18.2641	18.1296	18.1835	18.3653	18.1958	18.2355	18.1441	18.1411
O60293_S952	ZFC3H1	O60293	LDSSPVssPR	RLDSSPVsSPRKHSA	0.9982	17.2434	16.9585	17.2407	17.1627	17.097	17.3107	17.3694	17.3834	17.3361	17.3467	17.4305
O60293_S953	ZFC3H1	O60293	LDSSPVssPR	LDSSPVSsPRKHSAE	0.9982	17.2434	16.9585	17.2407	17.1627	17.097	17.3107	17.3694	17.3834	17.3361	17.3467	17.4305
O60304_S144	ZNF500	O60304	GSELLsDDEVPLGIGGQFLK	QRGSELLsDDEVPLG	1	14.5337	14.6022	13.7855	14.8031	13.5419	15.2101	14.2221	14.3387	14.097	14.6167	15.0668
O60307_S1223	MAST3	O60307	GQsADK	PRLRRGQsADKLGTG	0.9674	17.4331	17.09	16.9211	17.122	16.9151	17.2889	17.7269	17.5996	17.8123	17.8976	17.7942
O60307_S134	MAST3	O60307	sSENVLDEEGGR	FLSKHFRsSENVLDE	1	16.2994	15.6966	16.0851	16.08	16.3841	16.0707	16.351	16.5411	16.6589	16.7899	16.4399
O60307_S348	MAST3	O60307	DPLEEMVPLSHLEEEQPPAPEsPESR	EQPPAPEsPESRALV	1	14.8188	15.094	14.559	14.8783	14.1431	15.0747	NA	14.5803	15.2055	14.9546	14.1587
O60315_S1167	ZEB2	O60315	QDGDEEFEEEEEEsENK	FEEEEEEsENKSMDT	1	14.9817	15.4743	15.4369	15.0796	14.9954	14.9022	15.0789	14.4399	14.3903	15.0646	14.9469
O60315_S1203	ZEB2	O60315	sDHEEDNMEDGM	DGKMETKsDHEEDNM	1	16.9403	17.0642	16.8014	17.447	17.3369	17.3046	17.068	NA	16.8788	16.2481	15.9765
O60315_S305	ZEB2	O60315	IHsGEK	KEHLRIHsGEKPYEC	0.9599	17.4091	17.6008	17.2508	17.2377	17.3738	17.5944	17.479	17.398	17.2055	17.0726	17.6335
O60315_S36	ZEB2	O60315	NVVNYDNVVDtGsEtDEEDK	DNVVDTGsETDEEDK	1	16.2445	16.4085	16.4338	16.0271	16.1508	16.2397	16.4199	16.1346	16.1284	16.1803	16.1995
O60315_S705	ZEB2	O60315	sPSLER	YQYSNSRsPSLERSS	0.9927	19.8331	20.0116	20.0415	19.9886	20.0079	20.0226	19.6075	19.6399	19.7787	19.6982	19.626
O60315_S784	ZEB2	O60315	SNTPsPLNLSSTSSK	HSRSNTPsPLNLSST	1	15.5259	15.3793	15.5792	15.6267	15.4902	15.5442	15.9087	15.3639	15.2525	15.8885	15.2984
O60315_T1117	ZEB2	O60315	AYLQSItPQGYSDSEER	RAYLQSItPQGYSDS	1	15.2191	15.4087	15.0473	15.2079	15.0371	15.3404	15.2605	14.5691	14.591	15.5279	15.772
O60315_T34	ZEB2	O60315	NVVNYDNVVDtGsEtDEEDK	NYDNVVDtGSETDEE	1	16.2445	16.4085	16.4338	16.0271	16.1508	16.2397	16.4199	16.1346	16.1284	16.1803	16.1995
O60315_T38	ZEB2	O60315	NVVNYDNVVDtGsEtDEEDK	VVDTGSEtDEEDKLH	1	16.2445	16.4085	16.4338	16.0271	16.1508	16.2397	16.4199	16.1346	16.1284	16.1803	16.1995
O60318_S300	MCM3AP	O60318	EDQDRsPR	RKEDQDRsPRRHGHE	0.9985	18.7461	19.0187	18.8589	18.6525	18.6773	18.5817	18.9169	18.9641	18.6309	18.5433	18.7645
O60333_S1057	KIF1B	O60333	SGLsLEELR	AMTRSGLsLEELRIV	1	16.371	16.3465	15.8563	16.371	16.1883	16.2312	16.4431	16.4477	16.3553	16.3712	16.8535
O60333_S1613	KIF1B	O60333	LSDIsPIGR	DCKLSDIsPIGRDPS	0.9995	14.8622	14.6782	15.2655	14.8604	14.837	14.8901	14.9473	14.8564	14.9645	14.5028	14.6811
O60341_S131	KDM1A	O60341	EMDESLANLsEDEYYSEEER	DESLANLsEDEYYSE	1	18.571	18.5832	18.4661	18.6318	18.8098	18.6859	18.734	18.3709	18.5055	18.5135	18.467
O60341_S137	KDM1A	O60341	EMDESLANLSEDEYYsEEER	LSEDEYYsEEERNAK	1	17.2643	16.9978	17.0259	17.046	17.4848	17.3588	17.398	17.1428	17.1538	17.338	17.5952
O60341_S166	KDM1A	O60341	KLPPPPPQAPPEEENEsEPEEPSGVEGAAFQSR	PPEEENEsEPEEPSG	1	19.6066	19.4898	19.5896	19.5065	19.7305	19.8232	19.7584	19.4354	19.6309	19.6925	19.5574
O60341_S69	KDM1A	O60341	EPPRAsPPGGLAEPPGSAGPQAGPTVVPGSATPMETGIAETPEGR	KKEPPRAsPPGGLAE	1	18.6102	18.2564	18.532	18.5775	18.5752	18.7092	18.677	18.641	18.4317	18.6743	18.6209
O60341_S849	KDM1A	O60341	QATPGVPAQQsPSM	PGVPAQQsPSM____	1	18.2581	18.2656	18.18	18.44	18.4651	18.2282	18.255	18.1958	18.2446	18.2168	18.1044
O60343_S341	TBC1D4	O60343	HAsAPSHVQPSDSEK	QPRRRHAsAPSHVQP	0.9999	17.0824	17.3992	17.4217	17.3281	17.1354	17.1823	17.0206	16.9857	17.1112	16.5023	16.5598
O60343_S344	TBC1D4	O60343	HASAPsHVQPSDSEK	RRHASAPsHVQPSDS	1	16.3997	16.5823	16.8349	16.4115	16.5511	16.3819	16.4637	16.2536	16.1689	16.1459	15.8144
O60447_S689	EVI5	O60447	SDsNQYIGELK	GQLNKSDsNQYIGEL	1	14.388	13.9909	14.1753	13.8171	14.3906	14.6737	14.5669	14.7269	14.3881	14.4302	14.6112
O60447_S776	EVI5	O60447	SGSMSLDPAVADGsEsETEDSVLETR	DPAVADGsESETEDS	1	16.07	15.9967	16.0339	16.0781	16.037	16.5076	16.1612	15.6262	15.9948	15.7679	16.075
O60447_S778	EVI5	O60447	SGSMSLDPAVADGsEsETEDSVLETR	AVADGSEsETEDSVL	1	16.07	15.9967	16.0339	16.0781	16.037	16.5076	16.1612	15.6262	15.9948	15.7679	16.075
O60488_S57	ACSL4	O60488	AKPTSDKPGsPYR	PTSDKPGsPYRSVTH	0.9985	15.3792	15.3281	15.3752	15.2297	15.6257	15.374	15.267	15.0373	15.6927	15.3128	15.794
O60493_T155	SNX3	O60493	SYtPSK	EIIDKSYtPSKIRHA	0.9982	17.6354	17.8383	17.4437	17.5399	17.7174	17.5635	17.7072	17.625	17.5339	17.7228	17.834
O60496_Y299	DOK2	O60496	GQEGEyAVPFDAVAR	PRGQEGEyAVPFDAV	1	13.7868	13.0696	14.0967	14.0317	14.0005	13.5421	13.7221	14.0507	14.0743	13.6485	13.8186
O60499_S134	STX10	O60499	SPsDLLDASAVSATSR	PAAQKSPsDLLDASA	1	14.86	14.5904	14.547	15.2617	14.9408	14.593	15.6475	NA	14.9164	14.7262	14.3978
O60502_S364	OGA	O60502	LENEGsDEDIETDVLYSPQMALK	IKLENEGsDEDIETD	1	19.2296	18.9758	18.9361	19.0132	18.9944	19.1396	19.4375	19.4367	19.4085	19.5385	19.6739
O60506_S159	SYNCRIP	O60506	YGGPPPDSVYSGQQPsVGTEIFVGK	VYSGQQPsVGTEIFV	1	14.0045	14.2529	14.015	14.2363	13.8829	14.0076	13.55	13.4143	14.1563	13.8469	14.2662
O60506_S249	SYNCRIP	O60506	LFVGsIPK	NNRLFVGsIPKSKTK	0.9999	14.7007	14.6322	14.2414	14.638	14.7746	14.5426	14.2907	14.2552	14.4908	14.9353	15.6081
O60508_S43	CDC40	O60508	sPSSKPSLAVAVDSAPEVAVK	SLMHLTKsPSSKPSL	1	14.6919	13.4026	14.5464	14.95	15.4259	14.8345	14.1159	14.387	15.0572	14.8383	14.2647
O60524_S417	NEMF	O60524	NPYLLsEEEDDDVDGDVNVEK	LRNPYLLsEEEDDDV	1	19.6504	19.6268	19.7584	19.7879	19.7186	19.8029	19.7601	19.5462	19.6956	19.5048	19.5062
O60524_S747	NEMF	O60524	DELNEELIQEEssEDEGEYEEVRK	EELIQEEsSEDEGEY	1	20.8397	20.7928	20.9804	20.9086	20.885	20.8017	20.9042	20.8258	20.7737	20.8084	20.9134
O60524_S748	NEMF	O60524	DELNEELIQEEssEDEGEYEEVRK	ELIQEESsEDEGEYE	1	20.8397	20.7928	20.9804	20.9086	20.885	20.8017	20.9042	20.8258	20.7737	20.8084	20.9134
O60551_S38	NMT2	O60551	GsPGGYLGAK	ETEHAKGsPGGYLGA	1	19.163	19.2563	19.224	19.0939	19.1167	19.0773	19.1507	19.1755	19.2397	19.1856	19.1625
O60566_S1043	BUB1B	O60566	LTsPGALLFQ	WKVGKLTsPGALLFQ	1	17.2811	17.3379	17.2414	16.9711	17.1472	17.1386	17.5774	17.2357	17.3466	17.7984	17.1907
O60566_S543	BUB1B	O60566	NKsPPADPPR	LSEKKNKsPPADPPR	0.9999	18.4461	18.3998	18.6104	18.5544	18.1993	18.4167	18.452	18.5781	18.5982	18.4707	18.2446
O60566_S670	BUB1B	O60566	KLsPIIEDSR	TLSIKKLsPIIEDSR	0.9978	16.1352	16.017	16.1933	16.1623	15.9448	16.0369	16.1997	16.4018	15.9573	16.2766	15.9807
O60573_S13	EIF4E2	O60573	DDDsGDHDQNEENSTQK	DALKDDDsGDHDQNE	1	16.1318	16.5051	15.7878	16.1586	15.872	16.5542	15.8923	16.1488	16.1167	16.1658	16.1373
O60583_S536	CCNT2	O60583	VSSSERHsssDEGSGK	VSSSERHsSSDEGSG	1	15.8869	16.0292	15.8042	15.8671	15.4889	15.4557	16.2282	15.7671	16.188	16.1037	16.0914
O60583_S537	CCNT2	O60583	VSSSERHsssDEGSGK	SSSERHSsSDEGSGK	1	15.8869	16.0292	15.8042	15.8671	15.4889	15.4557	16.2282	15.7671	16.188	16.1037	16.0914
O60583_S538	CCNT2	O60583	VSSSERHsssDEGSGK	SSERHSSsDEGSGKS	1	15.8869	16.0292	15.8042	15.8671	15.4889	15.4557	16.2282	15.7671	16.188	16.1037	16.0914
O60583_S601	CCNT2	O60583	sPVGLSSDGISSSSSSSR	IPPTVLRsPVGLSSD	1	17.9087	17.9045	17.9673	18.1645	17.9224	17.6843	18.0279	17.9753	17.9331	17.8489	17.8155
O60583_S637	CCNT2	O60583	ssKSSGSSSSSSSSVK	HHSKMSKsSKSSGSS	0.9929	16.6723	16.6311	16.6553	16.68	16.5687	16.6711	16.5532	16.5476	16.7818	16.8257	16.8342
O60583_S638	CCNT2	O60583	ssKSSGSSSSSSSSVK	HSKMSKSsKSSGSSS	0.9929	16.6723	16.6311	16.6553	16.68	16.5687	16.6711	16.5532	16.5476	16.7818	16.8257	16.8342
O60610_S22	DIAPH1	O60610	GRsPDELPSAGGDGGK	RDKKKGRsPDELPSA	1	19.552	19.7448	19.5968	19.5811	19.687	19.7148	19.5669	19.5031	19.3543	19.5916	19.3299
O60669_S219	SLC16A7	O60669	TEDDSsPKK	GKTEDDSsPKKIKTK	1	17.4189	17.4629	17.4365	17.395	17.1453	17.5114	17.7125	17.5425	17.6004	17.6002	17.3751
O60673_T1041	REV3L	O60673	YPIYPLtPK	KYPIYPLtPKKSHRR	0.9986	14.543	14.4698	14.5814	14.5311	14.6355	14.538	14.5706	14.5415	13.8603	14.5151	14.6427
O60678_S25	PRMT3	O60678	GAVENEEDLPELsDsGDEAAWEDEDDADLPHGK	EEDLPELsDSGDEAA	1	21.0463	21.2177	21.0255	21.079	21.1383	21.1632	20.9545	20.9855	20.9985	21.0631	21.0074
O60678_S27	PRMT3	O60678	GAVENEEDLPELsDsGDEAAWEDEDDADLPHGK	DLPELSDsGDEAAWE	1	21.0463	21.2177	21.0255	21.079	21.1383	21.1632	20.9545	20.9855	20.9985	21.0631	21.0074
O60716_S225	CTNND1	O60716	HYEDGYPGGsDNYGSLSR	EDGYPGGsDNYGSLS	1	16.4122	16.2263	16.5054	16.6609	16.328	16.6826	16.5892	16.189	16.3172	16.5354	16.373
O60716_S269	CTNND1	O60716	VGGSsVDLHR	QVRVGGSsVDLHRFH	1	17.7387	17.6504	17.5809	18.1538	17.6303	17.8468	17.737	17.3818	17.5691	17.8056	17.6739
O60716_S312	CTNND1	O60716	TGTPsDPR	ARRTGTPsDPRRRLR	0.9993	18.4606	18.5909	18.4098	18.3452	18.5706	18.4252	18.3983	18.4295	18.3134	18.5947	18.709
O60716_S920	CTNND1	O60716	sGDLGDMEPLK	HNRTLDRsGDLGDME	1	15.1596	15.2059	15.227	15.5175	15.5016	15.7033	14.2614	14.8563	14.5906	15.0512	15.1315
O60716_T906	CTNND1	O60716	SLDNNYStPNER	SLDNNYStPNERGDH	1	15.7734	15.6739	15.6724	15.7952	15.5891	15.8786	16.046	15.8873	15.7273	15.7228	15.9105
O60732_S1062	MAGEC1	O60732	EVPNsSPPR	EYREVPNsSPPRYEF	0.9995	16.1542	16.038	15.7975	16.1062	16.3338	16.5619	16.6055	15.3914	16.1784	16.3075	16.1074
O60732_S1063	MAGEC1	O60732	EVPNSsPPR	YREVPNSsPPRYEFL	1	19.2131	19.2162	19.1416	19.1305	19.366	18.9261	19.0693	19.293	19.0802	19.4275	19.6575
O60749_S119	SNX2	O60749	SMsAPVIFDR	RIESKSMsAPVIFDR	0.9999	16.7561	16.6154	16.8999	16.9831	16.8167	16.9817	16.5372	16.6097	16.4666	16.8537	16.8366
O60749_S277	SNX2	O60749	AVNTQALsGAGILR	AVNTQALsGAGILRM	1	14.8649	14.7513	14.4382	14.5413	14.9258	14.7372	15.1351	14.947	14.3212	14.8258	15.3189
O60763_S942	USO1	O60763	DLGHPVEEEDELEsGDQEDEDDESEDPGK	EEEDELEsGDQEDED	1	20.9143	20.6561	20.9617	20.7525	20.8404	20.9584	21.0182	20.9582	20.6954	20.9002	21.077
O60763_S952	USO1	O60763	DLGHPVEEEDELEsGDQEDEDDEsEDPGK	QEDEDDEsEDPGKDL	0.9979	15.7147	15.8536	15.6489	15.9234	15.2612	15.273	15.3991	15.7056	15.9087	16.0629	16.1022
O60784_S355	TOM1	O60784	AGLQsLEASGR	SVRAGLQsLEASGRL	1	16.4388	16.1521	16.2704	16.2859	16.5419	16.5212	16.8347	16.0602	16.403	16.7133	16.7681
O60812_S240	HNRNPCL1	O60812	MEsEGGAEDSAEEGDPLDDDVNEDQGDDQLELIKDDEK	ETHVKMEsEGGAEDS	1	19.6741	19.7088	19.7259	19.399	19.8755	19.6462	19.6448	19.6309	19.585	19.7941	19.8528
O60812_S247	HNRNPCL1	O60812	MEsEGGAEDsAEEGDPLDDDVNEDQGDDQLELIKDDEK	SEGGAEDsAEEGDPL	1	21.4453	21.2042	21.3767	21.4108	21.4755	21.3828	21.5689	21.5775	21.399	21.6114	21.4818
O60814_S39	H2BC12	O60814	ESYsVYVYK	RSRKESYsVYVYKVL	0.9978	14.9414	14.9697	14.7088	15.422	15.0543	15.0502	14.81	15.0148	14.4685	14.9505	14.9156
O60814_S7	H2BC12	O60814	sAPAPK	_MPEPAKsAPAPKKG	0.9903	16.8732	16.8916	16.6602	17.0908	16.5816	17.1778	16.7797	16.6567	16.8023	17.0865	16.9366
O60825_S466	PFKFB2	O60825	RNsFTPLSSSNTIR	PVRMRRNsFTPLSSS	1	19.7076	20.141	19.9978	19.6586	19.6623	19.0083	19.6488	19.6687	19.5721	19.4273	19.6548
O60825_S493	PFKFB2	O60825	PLsPLR	SRPLKPLsPLRAQDM	0.9443	21.9576	22.4596	22.0849	22.06	22.1148	22.1987	21.6441	21.7807	21.484	21.7262	21.9488
O60825_T468	PFKFB2	O60825	RNSFtPLSSSNTIR	RMRRNSFtPLSSSNT	0.9393	15.4421	15.3425	15.4377	15.3515	15.5895	15.4589	15.335	15.4982	15.3498	15.6469	15.5844
O60828_S106	PQBP1	O60828	LDRsHDK	AEEKLDRsHDKSDRG	0.9504	16.0511	16.0641	16.1166	16.1123	16.0463	16.2029	15.9124	15.7359	16.2102	16.1496	15.7728
O60828_S247	PQBP1	O60828	PYPsPGAVLR	FQQRPYPsPGAVLRA	1	16.5708	16.8633	16.725	16.7188	16.5178	16.3858	16.6248	16.7552	16.5509	16.2369	16.394
O60832_S21	DKC1	O60832	sLPEEDVAEIQHAEEFLIKPESK	KKKKERKsLPEEDVA	1	19.6012	19.6302	19.5915	19.6584	19.4534	19.6089	19.5223	19.5425	19.6449	19.3546	19.5288
O60832_S451	DKC1	O60832	KREsESESDETPPAAPQLIK	TAKRKREsESESDET	1	18.3207	18.4285	18.4969	18.2538	18.3633	18.3204	18.3783	18.3481	18.4719	18.366	18.2982
O60832_S453	DKC1	O60832	REsEsEsDETPPAAPQLIK;KREsEsESDETPPAAPQLIK	KRKRESEsESDETPP	1	16.5009	16.5286	16.3888	16.3264	16.4185	16.4515	16.5782	16.588	16.4727	16.641	16.6282
O60832_S455	DKC1	O60832	REsEsEsDETPPAAPQLIK	KRESESEsDETPPAA	1	16.2834	16.3184	16.408	16.4369	16.0901	16.2694	16.3547	16.4269	16.228	16.1066	16.1002
O60832_S485	DKC1	O60832	AGLEsGAEPGDGDsDTTKK	KAKAGLEsGAEPGDG	1	20.6854	20.4692	20.7839	20.7737	20.52	20.7123	20.7322	20.6262	20.7671	20.7283	20.7982
O60832_S494	DKC1	O60832	AGLESGAEPGDGDsDTTKK	AEPGDGDsDTTKKKK	1	23.8062	23.7781	23.7791	23.7591	23.8711	23.8053	23.8552	23.8374	23.8727	23.8941	23.7755
O60832_S513	DKC1	O60832	EVELVsE	AKEVELVsE______	1	24.405	24.5817	24.3432	24.4905	24.3503	24.3179	24.4873	24.327	24.5445	24.3022	24.3065
O60832_T458	DKC1	O60832	KRESESESDEtPPAAPQLIK	SESESDEtPPAAPQL	0.9999	14.2816	14.359	14.0344	14.1847	13.5515	14.1065	14.2918	14.865	14.5007	14.5101	14.3538
O60841_S107	EIF5B	O60841	KQsFDDNDsEELEDK	GQKGKKQsFDDNDSE	1	19.9571	20.2322	20.18	20.2363	20.2034	20.2313	19.8941	19.7184	19.7952	19.7452	19.4543
O60841_S113	EIF5B	O60841	KQSFDDNDsEELEDK;QSFDDNDsEELEDKDSK	QSFDDNDsEELEDKD	1	22.4955	21.5206	22.5902	22.4266	22.9274	22.5299	22.4566	22.4403	22.7388	22.4239	21.979
O60841_S1168	EIF5B	O60841	IEPIPGEsPK	IEPIPGEsPKMFGRH	1	19.1281	19.2414	19.1349	18.9887	19.1827	19.2049	19.0334	19.1357	19.098	19.0634	19.422
O60841_S135	EIF5B	O60841	VEMYsGsDDDDDFNK	KPKVEMYsGSDDDDD	1	23.3386	23.3873	23.5323	23.5295	23.5058	23.326	23.1365	23.0535	23.1571	23.1536	22.9403
O60841_S137	EIF5B	O60841	VEMYSGsDDDDDFNK	KVEMYSGsDDDDDFN	1	16.4065	16.4406	16.5401	16.4044	16.2433	16.5021	16.2582	16.2431	16.4861	16.5141	16.4708
O60841_S164	EIF5B	O60841	KWDGsEEDEDNSK	SNKKWDGsEEDEDNS	1	21.3453	21.498	21.399	21.2416	21.299	21.3768	21.3282	21.2907	21.3424	21.3681	21.2672
O60841_S182	EIF5B	O60841	INssGEsGDESDEFLQSR	KERSRINsSGESGDE	1	16.8576	16.5829	16.8381	17.1554	16.8754	16.9125	16.6692	17.0924	16.5935	16.934	17.0295
O60841_S183	EIF5B	O60841	INssGEsGDESDEFLQSR	ERSRINSsGESGDES	1	16.8576	16.5829	16.8381	17.1554	16.8754	16.9125	16.6692	17.0924	16.5935	16.934	17.0295
O60841_S186	EIF5B	O60841	INssGEsGDESDEFLQSR	RINSSGEsGDESDEF	1	16.8576	16.5829	16.8381	17.1554	16.8754	16.9125	16.6692	17.0924	16.5935	16.934	17.0295
O60841_S214	EIF5B	O60841	NKPGPNIEsGNEDDDASFK	KPGPNIEsGNEDDDA	1	23.6521	23.7345	23.6827	23.8357	23.496	23.7454	23.6718	23.6166	23.6176	23.6022	23.571
O60841_S511	EIF5B	O60841	EETPPPVEPEEEEDTEDAGLDDWEAMAsDEETEK	DDWEAMAsDEETEKV	1	19.3735	19.5723	19.3663	19.5839	19.2606	19.3871	19.394	19.2424	19.2662	19.3467	19.5113
O60841_S547	EIF5B	O60841	ENPEEEEEEEEEEEEDEEsEEEEEEEGEsEGsEGDEEDEK	EEEEDEEsEEEEEEE	1	21.6454	21.6855	21.7123	21.68	21.9217	21.8268	21.4013	21.417	21.6632	21.5612	21.3512
O60841_S557	EIF5B	O60841	ENPEEEEEEEEEEEEDEEsEEEEEEEGEsEGsEGDEEDEK	EEEEEGEsEGSEGDE	1	21.6454	21.6855	21.7123	21.68	21.9217	21.8268	21.4013	21.417	21.6632	21.5612	21.3512
O60841_S560	EIF5B	O60841	ENPEEEEEEEEEEEEDEEsEEEEEEEGEsEGsEGDEEDEK	EEGESEGsEGDEEDE	1	21.6454	21.6855	21.7123	21.68	21.9217	21.8268	21.4013	21.417	21.6632	21.5612	21.3512
O60841_S66	EIF5B	O60841	ELEELsLEAQGIK	LKELEELsLEAQGIK	1	16.6386	16.3788	16.5635	16.9442	16.8609	16.6077	16.7338	16.1801	16.7321	16.1412	16.727
O60841_T301	EIF5B	O60841	AEtPTAAEDDNEGDKK	ASEEKAEtPTAAEDD	0.9999	15.7985	16.1202	15.6856	15.5081	15.9462	15.7961	15.5874	16.0238	15.9571	15.655	15.6729
O60841_T498	EIF5B	O60841	EETPPPVEPEEEEDtEDAGLDDWEAMAsDEETEK	EPEEEEDtEDAGLDD	1	18.1247	18.4453	17.9324	18.1003	18.0383	18.0036	18.2245	18.2899	18.0459	18.228	17.8871
O60869_S53	EDF1	O60869	QHsITK	AGQNKQHsITKNTAK	0.9981	17.5577	17.7113	18.1305	16.8034	17.5604	17.6955	17.2856	17.3838	18.0233	17.3023	17.2579
O60884_S123	DNAJA2	O60884	VsLEDLYNGK	MMHPLKVsLEDLYNG	1	14.0927	14.259	13.8633	13.8912	14.4038	14.2188	13.9845	14.0192	14.1045	13.6787	13.9917
O60885_S1045	BRD4	O60885	PQQVIQHHHsPR	QVIQHHHsPRHHKSD	1	17.0971	16.9605	16.8831	17.0643	16.5035	17.0551	17.4054	17.4049	17.1005	17.3981	16.9624
O60885_S1117	BRD4	O60885	IHsPIIR	VKEEKIHsPIIRSEP	0.9962	19.773	19.7473	19.8663	19.5791	20.0808	19.7043	19.9531	19.6928	19.8194	19.8036	19.8948
O60885_S1126	BRD4	O60885	SEPFsPSLRPEPPK	IIRSEPFsPSLRPEP	1	19.281	19.4448	19.1453	19.5606	19.2421	19.6134	19.4743	18.7758	19.0898	19.3368	19.256
O60885_S601	BRD4	O60885	SKPPPTYEsEEEDK	KPPPTYEsEEEDKCK	1	21.8643	21.8598	21.8039	21.8254	21.6738	21.7757	22.0305	21.8643	21.8814	21.9671	22.1152
O60885_T1186	BRD4	O60885	tPVAPK	KQKQEPKtPVAPKKD	0.9756	16.3632	16.4716	16.28	16.4525	16.4089	16.4316	16.3883	16.3025	16.1076	16.285	16.4122
O60930_S76	RNASEH1	O60930	SAsPEVSEGHENQHGQESEAK	AFVRKSAsPEVSEGH	1	16.3196	16.3946	16.6358	16.3163	16.412	16.5531	16.2854	16.0473	16.09	16.0885	16.1627
O60934_S343	NBN	O60934	TTTPGPSLsQGVSVDEK	TTPGPSLsQGVSVDE	1	16.0835	15.9774	16.1783	16.1303	15.9208	15.7487	16.2517	16.3322	16.1003	16.1759	16.0634
O60934_S432	NBN	O60934	IPNYQLsPTK	RIPNYQLsPTKLPSI	0.9999	20.1108	20.3044	20.2836	20.1192	20.2455	20.3436	19.8864	20.0106	19.9999	19.957	19.9083
O75044_S493	SRGAP2	O75044	RSsTVR	CSLARRSsTVRKQDS	0.9041	18.0128	18.24	17.8658	18.1064	18.2886	18.3595	17.7382	17.83	17.4624	17.9265	18.0439
O75044_S916	SRGAP2	O75044	LDsPQIR	SLKNRLDsPQIRKTA	0.9931	15.9812	16.2559	16.1805	15.8107	16.3801	16.3192	15.458	16.0145	15.6517	15.9877	15.4609
O75061_S568	DNAJC6	O75061	SATSTsAsPTLR;SATStsASPTLR	RRSATSTsASPTLRV	0.9997	17.6999	17.6152	17.5622	17.9216	17.525	17.4241	17.9991	17.77	17.6521	18.0021	17.7416
O75061_S570	DNAJC6	O75061	SATSTSAsPTLR	SATSTSAsPTLRVGE	1	19.4378	19.2819	19.2621	19.2735	19.0866	19.2788	19.749	19.7103	19.8067	19.3999	19.5956
O75061_T567	DNAJC6	O75061	SATStsASPTLR	PRRSATStSASPTLR	0.9992	18.6582	18.8615	18.7175	18.6929	18.6242	18.5401	18.8675	18.7252	18.4582	18.8223	18.5471
O75064_S736	DENND4B	O75064	SAPSsPAPR	PSRSAPSsPAPRRTK	0.9995	18.8473	18.8275	18.8021	18.9272	18.7432	18.5854	18.9221	18.7569	19.0499	19.0288	18.7633
O75081_S328	CBFA2T3	O75081	YsPSNGPPQPTPPPHYR	LNPAQRYsPSNGPPQ	1	18.0333	17.9859	18.2046	17.9129	17.6724	17.9931	18.1551	18.0792	18.2945	18.2187	17.9125
O75081_S459	CBFA2T3	O75081	SSsAGPEGPQLDVPR	AARPRSSsAGPEGPQ	1	17.7108	17.6286	17.5207	17.6541	17.6657	17.6034	17.9584	17.8846	17.8375	17.8168	17.6062
O75081_S641	CBFA2T3	O75081	PGsPSPPGPLDTVPR	AGPSRPGsPSPPGPL	1	14.6402	15.0094	14.3647	15.1066	14.0968	13.8741	14.7673	14.5345	14.8427	14.6236	14.6388
O75081_S65	CBFA2T3	O75081	ASAMPDsPAEVK	KASAMPDsPAEVKTQ	1	17.3331	17.2439	17.4496	17.3925	17.4864	17.4823	17.4041	17.2553	17.2078	17.3344	16.9929
O75113_S300	N4BP1	O75113	KQFsLENVQEGEILHDAK	RHTKKQFsLENVQEG	1	17.3824	17.1948	17.3036	17.6721	17.212	17.2095	17.6746	17.2057	17.7598	17.6646	17.058
O75113_T242	N4BP1	O75113	AGtPVSELTK	EARNKAGtPVSELTK	1	18.284	18.4493	18.1724	18.3218	18.4108	18.4516	18.3023	18.3313	18.2721	18.1908	18.0481
O75122_S14	CLASP2	O75122	SFDDEEsVDGNRPSSAASAFK	KSFDDEEsVDGNRPS	0.9947	15.465	15.9802	15.5532	15.4789	15.2788	15.2699	15.8382	15.3351	15.487	15.2769	15.0798
O75122_S327	CLASP2	O75122	SSSSsQESLNR;SSSSsQESLNRPFSSK	SDRSSSSsQESLNRP	1	17.746	17.7119	17.996	18.2612	17.7705	17.9238	17.6446	17.31	17.4241	17.7287	17.398
O75122_S360	CLASP2	O75122	ASsLPGSLQR	AGSSKASsLPGSLQR	0.9964	14.8827	NA	14.7525	14.6463	15.0254	14.987	NA	14.7878	NA	NA	14.477
O75122_S370	CLASP2	O75122	SRsDIDVNAAAGAK	GSLQRSRsDIDVNAA	1	20.2653	20.3852	20.3537	20.4271	20.2743	20.1767	20.1916	20.2966	19.9627	20.2415	20.3022
O75122_S455	CLASP2	O75122	MVSQsQPGsR	RTKMVSQsQPGSRSG	0.9993	18.7821	18.6808	18.7122	18.9825	19.3114	19.1229	18.2467	18.2935	18.4971	18.5177	18.7952
O75122_S459	CLASP2	O75122	MVSQSQPGsR	VSQSQPGsRSGSPGR	0.9997	17.8053	17.9874	17.9362	18.1127	18.3164	17.8305	17.6385	17.6073	17.1829	17.4446	17.5067
O75122_S463	CLASP2	O75122	SGsPGR	QPGSRSGsPGRVLTT	0.9769	21.041	21.0583	21.1465	21.0154	21.1	21.0601	21.0264	21.0434	20.9831	21.0542	20.9085
O75122_S541	CLASP2	O75122	DTsPVR	RESSRDTsPVRSFQP	0.9794	20.1246	20.2329	20.0828	19.8021	20.0646	19.899	20.1109	20.3946	20.5771	19.9871	20.2506
O75122_S596	CLASP2	O75122	VLNTGsDVEEAVADALK	MRVLNTGsDVEEAVA	1	20.4648	20.4049	20.4526	20.8954	20.4088	20.7423	20.61	20.1133	20.2124	20.3939	20.3239
O75122_S955	CLASP2	O75122	sQEDMNEPLK	IQNFSFRsQEDMNEP	0.9994	14.9454	15.0843	14.9752	15.4778	15.0892	15.2613	14.9351	14.3676	14.804	14.6513	14.2631
O75122_T1010	CLASP2	O75122	ASLLHSMPtHSSPR	SLLHSMPtHSSPRSR	1	14.4907	14.468	14.8169	14.6966	14.627	14.52	14.2303	14.5014	14.3339	13.9363	14.6939
O75143_S361	ATG13	O75143	AsPHDVLETIFVR	NSSEGRAsPHDVLET	1	16.0408	15.9709	16.2194	16.0653	15.9397	15.4504	15.8617	16.1682	16.0556	15.7881	16.4951
O75145_S1164	PPFIA3	O75145	SAAAGALGsPGLPLR	AAAGALGsPGLPLRK	1	15.256	14.6924	15.1875	15.5437	15.6922	14.5894	15.2712	15.2245	15.1743	15.4365	15.3165
O75145_T714	PPFIA3	O75145	GEGPAIPGDtPPPTPR	GPAIPGDtPPPTPRS	1	15.0811	14.9765	15.1352	15.128	14.7343	15.1594	15.3299	14.9581	15.2848	15.068	14.9232
O75151_S1059	PHF2	O75151	RPSASsPNNNTAAK	QRRPSASsPNNNTAA	1	15.0358	14.9636	14.7914	14.8694	15.2024	15.1175	14.8683	14.8658	15.1948	15.0875	15.3415
O75151_S474	PHF2	O75151	EKEEPPsPIEATPPQSLLEK	REKEEPPsPIEATPP	1	13.311	13.0369	13.0349	13.2748	13.173	13.5589	12.7917	13.209	13.82	13.4447	13.3871
O75151_S681	PHF2	O75151	PVRDEYEYVsDDGELK	RDEYEYVsDDGELKI	1	17.8545	17.8941	17.5825	17.9955	17.8645	17.7611	17.853	17.9927	17.7602	17.7672	17.853
O75151_S905	PHF2	O75151	GSDDAPYsPTAR	GSDDAPYsPTARVGP	0.9999	19.7214	19.4453	19.4436	19.8296	19.464	19.6734	19.7843	20.0238	19.7382	20.0112	20.0678
O75151_T479	PHF2	O75151	EEPPsPIEAtPPQSLLEK	PPSPIEAtPPQSLLE	0.9412	13.2014	13.0246	13.2319	13.4032	13.3513	13.513	13.2892	12.939	13.3064	12.7159	13.5439
O75151_T541	PHF2	O75151	ESASPtIPNLDLLEAHTK	SRESASPtIPNLDLL	1	16.4306	15.9374	16.3246	16.2111	16.2559	16.6184	16.3673	16.4994	16.715	16.655	16.4254
O75152_S108	ZC3H11A	O75152	TVLPTVPEsPEEEVK	VLPTVPEsPEEEVKA	1	19.2665	19.1897	19.521	19.2672	19.3751	19.1534	19.2033	19.1159	19.3774	19.2204	19.0918
O75152_S132	ZC3H11A	O75152	LSVQSNPsPQLR	LSVQSNPsPQLRSVM	1	15.39	15.3499	15.4353	15.5429	15.3272	15.4802	15.1964	15.5674	15.3292	15.422	15.5677
O75152_S171	ZC3H11A	O75152	VESSENVPSPTHPPVVINAADDDEDDDDQFsEEGDETK	EDDDDQFsEEGDETK	1	18.3448	17.9562	18.2705	18.3824	18.407	18.3891	18.3284	18.451	18.4682	18.166	18.5529
O75152_S295	ZC3H11A	O75152	KFSAGGDsDPPLK	KFSAGGDsDPPLKRS	0.9286	15.6475	15.8393	15.795	15.4407	15.1974	15.2194	16.0292	15.918	16.1266	15.2118	15.6854
O75152_S663	ZC3H11A	O75152	VVSsPK	SVVKVVSsPKLAPKR	0.9893	15.7367	15.8993	15.8308	15.6138	15.7461	15.7899	15.7763	15.7146	15.7864	15.5695	15.6876
O75152_T151	ZC3H11A	O75152	VESSENVPSPtHPPVVINAADDDEDDDDQFsEEGDETK	SENVPSPtHPPVVIN	1	17.4244	16.894	17.1953	17.3909	17.5699	17.5008	17.23	17.4623	17.4151	17.6288	17.6921
O75152_T321	ZC3H11A	O75152	KVEAPETNIDKtPK	PETNIDKtPKKAQVS	0.994	14.514	13.992	14.5286	14.7955	14.9665	14.6859	14.4639	14.8079	14.7051	14.0758	14.1891
O75152_T579	ZC3H11A	O75152	SVLtPLR	EREKSVLtPLRGDVA	0.9985	16.4121	16.4959	16.2839	16.5954	16.4536	16.6967	16.243	16.1516	16.1317	16.3299	16.4901
O75152_T731	ZC3H11A	O75152	DSLVLPPtQSSSDSSPPEVSGPSSSQMSMK	DSLVLPPtQSSSDSS	1	14.8491	14.4296	15.2216	15.4595	14.9237	14.8474	14.9597	14.81	15.2152	14.3618	14.4158
O75153_S664	CLUH	O75153	SEDPPGQEAGsEEEGSSASGLAK	PPGQEAGsEEEGSSA	1	19.2987	19.3686	19.3513	19.273	19.379	19.3575	19.3922	19.1668	19.3677	19.2504	19.2105
O75167_S237	PHACTR2	O75167	ASAsPSTSSTSSR	TGSKASAsPSTSSTS	1	18.5826	19.0484	18.9711	18.8881	18.6097	18.8429	18.3162	18.4505	18.0734	18.1187	18.0373
O75170_S289	PPP6R2	O75170	VGTEGLVDsFSQGLER	GTEGLVDsFSQGLER	1	15.7545	15.4877	15.1978	15.3229	16.2325	15.9085	16.6549	15.2762	15.8723	15.2937	15.7537
O75175_S299	CNOT3	O75175	STDSEVSQsPAK;STDSEVSQsPAKNGSK	TDSEVSQsPAKNGSK	1	20.4769	20.5416	20.6028	20.4171	20.542	20.4697	20.5321	20.7289	20.475	20.316	20.1586
O75179_S1639	ANKRD17	O75179	SDNHsPAVVTTTVSSK	SRKSDNHsPAVVTTT	1	14.4381	14.418	14.6603	14.3844	14.2583	14.6165	14.5184	14.6779	14.4059	14.3452	14.1781
O75179_S1699	ANKRD17	O75179	SGPSPLssPNGK	KSGPSPLsSPNGKLT	1	18.2743	18.5554	18.4343	18.1995	18.3185	18.2962	18.1324	18.3907	18.2901	18.1736	18.1531
O75179_S1700	ANKRD17	O75179	SGPSPLssPNGK	SGPSPLSsPNGKLTV	1	18.2743	18.5554	18.4343	18.1995	18.3185	18.2962	18.1324	18.3907	18.2901	18.1736	18.1531
O75179_S1709	ANKRD17	O75179	LTVAsPKR	NGKLTVAsPKRGQKR	0.9615	20.1151	20.3776	20.4783	20.0373	20.1257	20.1413	20.0531	20.2895	20.1299	19.8563	19.3121
O75179_S19	ANKRD17	O75179	ATVPVAAATAAEGEGsPPAVAAVAGPPAAAEVGGGVGGSSR	TAAEGEGsPPAVAAV	1	18.3001	18.3303	18.3925	18.3887	18.3505	18.5867	18.3878	18.295	18.1409	18.3699	17.6032
O75179_S1940	ANKRD17	O75179	ATNsPKPHMVPR	SPARATNsPKPHMVP	0.9961	14.8558	14.5558	15.2999	15.103	15.1948	15.2805	14.4722	14.4121	15.0077	14.2436	14.244
O75179_S2044	ANKRD17	O75179	EHYPVSSPssPSPPAQPGGVSR	HYPVSSPsSPSPPAQ	1	16.7404	16.4569	16.9754	16.7299	16.1523	16.8432	16.8749	16.8408	16.7864	17.1137	16.7843
O75179_S2045	ANKRD17	O75179	EHYPVSSPssPSPPAQPGGVSR	YPVSSPSsPSPPAQP	1	16.7404	16.4569	16.9754	16.7299	16.1523	16.8432	16.8749	16.8408	16.7864	17.1137	16.7843
O75179_S2067	ANKRD17	O75179	NSPLDCGSAsPNK	PLDCGSAsPNKVASS	1	16.5357	16.2155	17.1681	16.2528	16.1407	16.2986	16.7371	16.8208	16.4832	16.785	16.3982
O75179_S2401	ANKRD17	O75179	APsPAPSSVPLGSEK	SSGVRAPsPAPSSVP	1	20.495	20.4589	20.3966	20.5658	20.5852	20.6427	20.5839	20.6315	20.4821	20.3083	20.2762
O75190_S277	DNAJB6	O75190	HAPHCLsEEEGEQDRPR	RHAPHCLsEEEGEQD	1	16.2639	15.21	16.8568	15.6059	15.531	15.621	16.0875	16.9538	16.2494	16.9337	16.5984
O75330_S20	HMMR	O75330	FNDPSGCAPsPGAYDVK	DPSGCAPsPGAYDVK	0.9997	14.8115	13.9496	14.7133	14.5554	14.0474	14.9178	14.7028	15.307	14.558	15.4467	15.4705
O75351_S102	VPS4B	O75351	GNDsDGEGESDDPEKK	ADEKGNDsDGEGESD	1	18.705	18.5509	18.6033	18.4052	18.4371	18.4914	18.9838	18.8197	18.8873	19.0134	18.9391
O75351_S93	VPS4B	O75351	EGQPsPADEK	PVKEGQPsPADEKGN	1	16.5915	16.368	16.6899	16.4262	16.5725	16.5244	16.6849	16.7201	16.764	16.7416	16.6139
O75362_S407	ZNF217	O75362	AGAEsPTMSVDGR	DRRAGAEsPTMSVDG	1	15.4526	15.3463	15.6577	15.6168	15.5662	15.4867	15.4434	15.2523	15.3355	15.318	15.3085
O75362_S441	ZNF217	O75362	GEGGsEDGsEDGLPEGIHLDK	VDRGEGGsEDGSEDG	1	18.1662	18.069	18.1303	18.0258	18.2107	18.2174	18.331	18.2009	18.2372	17.9176	18.1238
O75362_S445	ZNF217	O75362	GEGGsEDGsEDGLPEGIHLDK	EGGSEDGsEDGLPEG	1	18.1662	18.069	18.1303	18.0258	18.2107	18.2174	18.331	18.2009	18.2372	17.9176	18.1238
O75362_S570	ZNF217	O75362	DVTGsPPAK	GAKDVTGsPPAKQLK	0.9969	15.4708	15.4406	15.4504	15.1027	15.2141	15.4484	15.5154	16.0195	15.8427	15.2874	15.4588
O75362_S662	ZNF217	O75362	ADVTPPPDGSTTHNLEVsPK	TTHNLEVsPKEKQTE	1	12.3039	12.5736	11.7478	12.531	12.3474	12.1938	12.1593	12.5997	12.435	12.2538	12.1585
O75362_S795	ZNF217	O75362	GKQsPPGPGK	PSAKGKQsPPGPGKA	0.9996	15.232	15.3161	15.3642	15.3827	15.1949	15.154	15.1764	15.3929	15.1725	14.741	14.9522
O75367_S138	MACROH2A1	O75367	AKsPSQK	PPAKKAKsPSQKKPV	0.9623	18.823	18.7435	19.1367	19.0088	19.0331	18.9031	18.5903	18.7796	19.0519	18.6677	18.3955
O75367_T129	MACROH2A1	O75367	GKLEAIItPPPAK	GKLEAIItPPPAKKA	1	19.6617	19.6523	19.8048	19.7407	19.744	19.8486	19.6201	19.669	19.6685	19.5382	19.3829
O75367_T178	MACROH2A1	O75367	AASADSTTEGtPADGFTVLSTK	ADSTTEGtPADGFTV	1	17.9779	18.0137	17.9536	17.9788	17.8927	17.9745	18.0783	18.2571	18.0831	18	17.7668
O75369_S2013	FLNB	O75369	GLsEGR	KVYGRGLsEGRTFEM	0.9265	15.8169	15.7165	15.5712	15.8162	15.8433	15.959	16.1281	15.8197	15.8711	15.8165	15.513
O75369_S2478	FLNB	O75369	LVsPGSANETSSILVESVTR	VTGQRLVsPGSANET	1	14.3589	14.4125	14.1274	14.0555	14.5782	14.5568	14.1325	14.3948	14.7927	14.3791	14.3824
O75369_S983	FLNB	O75369	LDVTILsPSR	KLDVTILsPSRKVVP	0.9999	15.419	15.1098	15.1261	15.2659	15.6348	15.3477	15.4552	15.4707	15.4537	15.6346	15.7037
O75376_S1322	NCOR1	O75376	REsPPIR	PKQIKREsPPIRAFE	0.9972	18.4927	18.3634	18.3415	18.3388	18.3622	18.583	18.2664	18.3761	18.6442	18.6567	18.7036
O75376_S1472	NCOR1	O75376	AQLsPGIYDDTSAR	EAPKAQLsPGIYDDT	1	17.918	17.5689	17.8228	17.9658	17.8528	17.8695	18.2155	17.8131	17.7471	18.1369	17.9353
O75376_S1756	NCOR1	O75376	sPsPSVR	GSHGYVRsPSPSVRT	0.9395	17.9093	17.6184	17.6837	17.6474	17.7104	17.7207	17.9863	17.9953	18.1001	18.1206	18.1998
O75376_S1758	NCOR1	O75376	SPsPSVR	HGYVRSPsPSVRTQE	0.9961	19.7826	19.621	19.6515	19.7633	19.8546	19.7938	19.7654	19.747	19.6978	19.9896	20.0332
O75376_S1977	NCOR1	O75376	YETPSDAIEVIsPASSPAPPQEK	SDAIEVIsPASSPAP	1	16.7136	16.742	16.6707	16.5481	16.3794	16.6564	16.697	16.8998	16.9513	16.7947	16.6558
O75376_S2120	NCOR1	O75376	VsPENLVDK	QRPGSRVsPENLVDK	1	19.3718	19.4049	19.331	19.1279	19.4851	19.2061	19.2735	19.4661	19.5039	19.3601	19.5159
O75376_S2136	NCOR1	O75376	GSRPGKsPER	RGSRPGKsPERSHVS	0.922	17.6716	17.3014	17.6255	17.5918	17.7108	17.6864	17.8281	17.7388	17.8749	17.8571	17.6113
O75376_S2151	NCOR1	O75376	SHVSSEPYEPIsPPQVPVVHEK	SEPYEPIsPPQVPVV	1	16.3197	16.4143	16.3074	16.2065	16.2825	16.1826	16.3498	16.4189	16.3175	16.5385	16.3493
O75376_S2184	NCOR1	O75376	sPGSISYLPSFFTK	EQRNDARsPGSISYL	1	17.8942	17.9612	17.9776	17.8553	17.9603	17.9514	17.7358	17.7064	17.922	18.057	17.9295
O75376_S224	NCOR1	O75376	QQQLEEEAAKPPEPEKPVsPPPVEQK	PEPEKPVsPPPVEQK	1	17.0083	16.9187	16.8903	16.9825	16.9856	16.823	17.2052	16.9135	16.9963	17.141	17.1516
O75376_S2337	NCOR1	O75376	SKsPIPGQGYLGTER;sPIPGQGYLGTER	SNSRKSKsPIPGQGY	1	17.3194	17.4562	17.1506	17.094	17.1555	17.2509	17.5549	17.375	17.3129	17.2036	17.6968
O75376_S2436	NCOR1	O75376	EPAPLLSAQYETLsDsDD	SAQYETLsDSDD___	1	16.0216	15.3012	16.8477	15.4575	16.2573	15.8446	15.8003	16.2244	15.5	16.1963	16.1657
O75376_S2438	NCOR1	O75376	EPAPLLSAQYETLsDsDD	QYETLSDsDD_____	1	16.0216	15.3012	16.8477	15.4575	16.2573	15.8446	15.8003	16.2244	15.5	16.1963	16.1657
O75376_S577	NCOR1	O75376	TANsQGRR	RGRKTANsQGRRKGR	0.9335	14.2422	14.3701	14.0611	14.3046	14.1239	14.3469	14.3346	14.355	14.3887	14.0211	14.3226
O75379_S30	VAMP4	O75379	NLLEDDsDEEEDFFLR	RNLLEDDsDEEEDFF	1	21.8899	21.848	21.8692	21.8747	21.8693	21.8858	21.8576	21.674	21.7668	22.006	22.066
O75381_S232	PEX14	O75381	QFPPsPSAPK	NRRQFPPsPSAPKIP	0.9989	16.8562	16.7266	16.8738	17.0662	16.2452	17.2213	16.7613	16.8113	17.0852	16.8187	16.6423
O75381_S282	PEX14	O75381	EGHsPEGSTVTYHLLGPQEEGEGVVDVK	SPGKEGHsPEGSTVT	1	16.4427	16.3011	16.3904	16.712	16.5933	16.3573	16.3521	16.4571	16.5712	16.5497	16.1243
O75385_S623	ULK1	O75385	NPLPPILGsPTK	PLPPILGsPTKAVPS	1	15.8546	15.7738	15.737	15.4947	16.08	15.5841	15.7015	15.8575	16.1416	15.9804	16.0188
O75387_S267	SLC43A1	O75387	APsLEDGSDAFMSPQDVR	RLSQKAPsLEDGSDA	1	16.6238	16.4674	16.3714	16.4493	16.604	16.4076	16.4765	16.7614	16.8183	17.0812	16.8651
O75387_T558	SLC43A1	O75387	VLSGSEVtA	VLSGSEVtA______	0.9993	13.781	13.8598	14.0135	13.7276	13.6841	13.7101	13.9899	13.9418	13.4825	14.0049	13.6037
O75391_S114	SPAG7	O75391	EFAPsDEELDSYR	FKKEFAPsDEELDSY	1	15.9685	16.0235	15.8551	16.0179	16.1244	15.4485	16.0316	15.8985	15.8303	16.2813	16.1103
O75391_S158	SPAG7	O75391	QEEEAAQQGPVVVsPASDYK	QQGPVVVsPASDYKD	1	17.6139	17.7662	17.4974	17.7939	17.5557	17.7685	17.5717	17.4551	17.4425	17.4905	17.6914
O75396_S137	SEC22B	O75396	NLGsINTELQDVQR	RARRNLGsINTELQD	1	17.7172	17.62	17.5657	17.6653	17.3728	17.5524	17.7565	17.9509	17.8902	17.8248	17.9538
O75396_S168	SEC22B	O75396	GEALSALDsK	EALSALDsKANNLSS	1	15.9311	16.0385	15.9697	15.6171	16.0243	16.0512	15.5719	16.1472	15.7992	16.2279	15.9962
O75396_S48	SEC22B	O75396	LNEQsPTR	FRKLNEQsPTRCTLE	0.9947	18.5994	18.6695	18.481	18.4365	18.5229	18.2661	18.6855	18.323	18.9343	18.5689	19.0559
O75400_S830	PRPF40A	O75400	sGsDsDDDDSHSK	RKRSRSRsGSDSDDD	0.9995	17.6029	17.7751	17.5261	17.7733	17.4304	17.4029	17.667	17.5669	17.6609	17.5666	17.775
O75400_S832	PRPF40A	O75400	SGsDsDDDDSHSK;sGsDsDDDDSHSK	RSRSRSGsDSDDDDS	0.9995	17.2735	17.2558	17.1483	17.2852	17.4148	17.1359	17.0914	16.9898	17.3415	17.307	17.6488
O75400_S834	PRPF40A	O75400	SGSDsDDDDSHSK	RSRSGSDsDDDDSHS	1	18.2222	17.9116	17.9484	17.8477	18.5937	18.0984	18.0222	17.7608	18.0788	18.6032	19.0287
O75400_S883	PRPF40A	O75400	HKsDsPEsDAEREK	SKKRRHKsDSPESDA	1	22.6165	22.4982	22.5743	22.4891	22.4211	22.5084	22.806	22.8302	22.7033	22.668	22.6747
O75400_S885	PRPF40A	O75400	HKSDsPEsDAER;HKsDsPEsDAEREK	KRRHKSDsPESDAER	1	22.0298	21.9987	21.9662	21.9428	22.0928	21.9844	22.0267	21.8476	21.9472	22.0563	22.1243
O75400_S888	PRPF40A	O75400	SDSPEsDAER	HKSDSPEsDAEREKD	0.9999	20.9853	20.7704	20.8519	20.9827	21.3416	21.3746	20.5328	20.4059	20.6089	21.0783	21.1533
O75400_S912	PRPF40A	O75400	QRsESK	KDRTRQRsESKHKSP	0.9797	18.2871	18.2093	18.2987	18.4176	18.2198	18.2397	18.5451	18.2749	18.2489	18.1956	18.4079
O75400_S933	PRPF40A	O75400	DSGNWDTsGsELsEGELEK	DSGNWDTsGSELSEG	1	16.6037	16.5936	16.5595	15.9497	16.5075	16.4547	16.7052	16.9445	16.902	16.5587	16.7758
O75400_S935	PRPF40A	O75400	DSGNWDTsGsELsEGELEK	GNWDTSGsELSEGEL	1	16.6037	16.5936	16.5595	15.9497	16.5075	16.4547	16.7052	16.9445	16.902	16.5587	16.7758
O75400_S938	PRPF40A	O75400	DSGNWDTsGsELsEGELEK	DTSGSELsEGELEKR	1	16.6037	16.5936	16.5595	15.9497	16.5075	16.4547	16.7052	16.9445	16.902	16.5587	16.7758
O75400_T373	PRPF40A	O75400	QETVADFtPK;QETVADFtPKKEEEESQPAK	QETVADFtPKKEEEE	1	19.3977	19.2999	19.6457	19.3082	19.4093	19.2221	19.4888	19.2853	19.6262	19.4176	19.5117
O75410_S44	TACC1	O75410	GGAAGEDEAGGPEGDPEEEDsQAETK	GDPEEEDsQAETKSL	1	17.8951	17.7735	17.8519	18.0404	17.8061	17.9617	18.1857	18.0196	17.7871	17.9039	17.9474
O75410_T48	TACC1	O75410	GGAAGEDEAGGPEGDPEEEDsQAEtK	EEDSQAEtKSLSFSS	0.9071	15.3443	NA	NA	NA	NA	NA	NA	NA	NA	NA	15.5146
O75419_S144	CDC45	O75419	QDDDLEVPAYEDIFRDEEEDEEHsGNDsDGSEPSEK;QDDDLEVPAYEDIFRDEEEDEEHsGNDsDGsEPSEKR;DEEEDEEHsGNDsDGSEPSEK;DEEEDEEHsGNDsDGsEPSEKR	EEEDEEHsGNDSDGS	1	19.0875	19.1403	19.1212	19.208	19.0716	19.1354	19.0565	19.2353	19.0599	18.9729	18.9117
O75419_S148	CDC45	O75419	QDDDLEVPAYEDIFRDEEEDEEHsGNDsDGSEPSEK;QDDDLEVPAYEDIFRDEEEDEEHsGNDsDGsEPSEKR;DEEEDEEHsGNDsDGSEPSEK;DEEEDEEHsGNDsDGsEPSEKR	EEHSGNDsDGSEPSE	1	19.0875	19.1403	19.1212	19.208	19.0716	19.1354	19.0565	19.2353	19.0599	18.9729	18.9117
O75419_S151	CDC45	O75419	QDDDLEVPAYEDIFRDEEEDEEHsGNDsDGsEPSEKR;DEEEDEEHsGNDsDGsEPSEKR	SGNDSDGsEPSEKRT	1	19.1939	19.0263	19.2276	19.045	19.178	19.2418	19.2753	19.3417	19.2292	19.0104	19.0181
O75419_Y130	CDC45	O75419	QDDDLEVPAyEDIFRDEEEDEEHSGNDSDGSEPSEKR	DDLEVPAyEDIFRDE	1	16.8087	16.7176	16.39	17.0373	17.0259	16.9106	16.7412	16.4993	17.424	16.7906	15.8825
O75420_S230	GIGYF1	O75420	SAsPDGGPR	GDRWRSAsPDGGPRS	0.9997	20.4385	20.6683	20.4208	20.3704	20.6618	20.6049	20.2162	20.5117	20.5319	20.1007	20.2241
O75420_S406	GIGYF1	O75420	GIQLsPGVGSSAGPPGDLEDDEGLK	DIRGIQLsPGVGSSA	1	14.2894	14.3086	14.3384	14.1547	14.2767	14.5992	14.4322	14.3561	14.3279	14.417	13.9553
O75420_S538	GIGYF1	O75420	VPFAPGPsPPPLLGNMDQER	VPFAPGPsPPPLLGN	1	14.468	14.5128	14.4191	14.5247	14.4983	14.8485	14.0073	14.6281	14.4494	14.0454	14.6151
O75420_S638	GIGYF1	O75420	SLsVPDSGR	PTMSRSLsVPDSGRL	1	19.3986	19.5283	19.4729	19.6693	19.5644	19.5403	19.3112	19.1414	19.226	19.3008	19.1771
O75427_S506	LRCH4	O75427	PNsFLFR	GSIQRPNsFLFRSSS	0.9133	16.2849	15.8561	16.0114	16.428	15.9194	16.2141	16.616	16.3502	16.0751	16.3744	16.6861
O75436_S315	VPS26A	O75436	FEsPESQASAEQPEM	NFHQRFEsPESQASA	0.9964	14.4877	14.2922	14.5719	14.592	14.3796	14.1112	14.6141	14.7151	14.8056	14.2722	14.4433
O75446_S131	SAP30	O75446	KGsDDDGGDSPVQDIDTPEVDLYQLQVNTLR	NRRKRKGsDDDGGDS	1	16.2873	15.9328	16.2701	16.3785	16.5426	16.4157	16.2844	16.7346	16.5821	15.843	16.3432
O75446_S138	SAP30	O75446	KGsDDDGGDsPVQDIDTPEVDLYQLQVNTLR	SDDDGGDsPVQDIDT	1	18.5	18.3849	18.4153	18.4596	18.2926	18.438	18.72	18.1254	18.6309	18.8334	18.7578
O75448_S862	MED24	O75448	LLsSNEDDANILSSPTDR	SKLMRLLsSNEDDAN	1	15.2529	15.0803	15.0224	15.6693	15.0176	15.7193	15.1938	15.2111	15.519	14.8738	15.2828
O75448_S863	MED24	O75448	LLSsNEDDANILSSPTDR	KLMRLLSsNEDDANI	1	17.7657	17.5663	17.6629	17.8722	17.7967	17.7876	17.9986	17.728	17.8787	17.6237	17.7958
O75448_S873	MED24	O75448	LLSsNEDDANILSsPTDR	DDANILSsPTDRSMS	1	17.4568	17.1884	17.6061	17.8819	17.4018	17.8899	17.4838	17.2237	17.4865	17.1199	17.1278
O75449_S109	KATNA1	O75449	RPsPGPR	VPVERRPsPGPRKRQ	0.9986	18.3808	18.4189	18.3139	18.2514	18.6232	18.2582	18.3176	18.2388	18.3397	18.5096	18.5429
O75449_S170	KATNA1	O75449	sPAAVTEPETNK	GREEKNKsPAAVTEP	1	16.3954	16.6902	16.1903	16.1617	16.1177	16.4325	16.7283	16.519	16.2169	16.555	16.4501
O75449_T81	KATNA1	O75449	LDStPLK	ESFKLDStPLKAAQH	0.965	16.1391	16.3756	16.2074	16.0711	16.1181	16.2029	16.0281	16.0657	15.9728	16.2552	16.1349
O75459_S105	PAGE1	O75459	LPAEGPEPEADsQEQVHPK	GPEPEADsQEQVHPK	1	18.929	18.7123	18.7285	18.9082	18.9169	18.8987	19.1149	18.9242	18.8081	19.2093	19.1605
O75459_S144	PAGE1	O75459	TPEEDEGQsQP	PEEDEGQsQP_____	0.9997	17.3804	17.5017	16.8999	17.4089	17.8107	17.3573	17.3197	16.764	16.9628	17.5462	17.828
O75459_S63	PAGE1	O75459	EDEGASAAQGQEPEADsQELVQPK	GQEPEADsQELVQPK	1	19.1318	19.0006	19.0801	19.1329	19.2073	19.057	19.1611	19.1823	19.0515	19.2644	19.3458
O75475_S105	PSIP1	O75475	QSNAssDVEVEEK	ATKQSNAsSDVEVEE	1	18.3324	18.3643	18.3744	18.3139	18.241	18.3025	18.3463	18.3645	18.4271	18.3541	18.3429
O75475_S106	PSIP1	O75475	QSNASsDVEVEEK	TKQSNASsDVEVEEK	1	23.3029	23.23	23.2173	23.2701	23.3579	23.2407	23.3677	23.2493	23.2515	23.3793	23.5639
O75475_S116	PSIP1	O75475	ETsVSK	EVEEKETsVSKEDTD	0.9727	14.6526	15.0914	14.4557	14.6766	14.5519	14.5042	14.6526	14.4	14.5387	14.6582	14.8648
O75475_S118	PSIP1	O75475	ETSVsKEDtDHEEK;ETsVsKEDTDHEEK;ETsVsKEDtDHEEK;ETSVsKEDtDHEEKAsNEDVTK	EEKETSVsKEDTDHE	1	16.5973	16.5349	16.5437	16.6428	16.4945	16.6013	16.6559	16.6096	16.6251	16.6895	16.6917
O75475_S129	PSIP1	O75475	EDTDHEEKAsNEDVTK;AsNEDVTK	TDHEEKAsNEDVTKA	1	19.0114	19.0676	18.6968	18.7444	18.9328	18.8754	19.0493	19.0107	19.1386	19.2418	19.4311
O75475_S273	PSIP1	O75475	TGVTSTsDsEEEGDDQEGEKK;TGVTStsDsEEEGDDQEGEKK	KTGVTSTsDSEEEGD	1	19.3513	19.161	19.2741	19.1765	19.3156	19.3225	19.4432	19.4371	19.4205	19.6535	19.5538
O75475_S275	PSIP1	O75475	TGVTSTSDsEEEGDDQEGEK	GVTSTSDsEEEGDDQ	1	17.5723	17.2347	17.5823	17.4589	18.0301	17.797	17.1531	16.9978	17.8032	17.6591	17.9833
O75475_S347	PSIP1	O75475	ETsMDSR	VEKKRETsMDSRLQR	0.9975	19.2248	19.2862	19.103	19.2941	19.4272	19.3516	19.0022	19.1637	19.1551	19.2486	19.3121
O75475_S443	PSIP1	O75475	sLAEQR	ITQVLNKsLAEQRQH	0.9969	20.1128	20.2071	20.0215	20.0253	20.039	20.2012	20.1787	20.1607	19.9933	20.1888	20.1899
O75475_S522	PSIP1	O75475	ETEIsLK	EERETEIsLKDSTLD	0.9869	14.0461	14.2502	14.1538	13.8627	13.7648	13.8456	14.3087	14.5601	13.5031	13.7076	13.9833
O75475_S526	PSIP1	O75475	ETEISLKDstLDN	TEISLKDsTLDN___	0.9936	14.815	15.4938	15.129	14.3714	14.3221	14.2318	14.9613	14.7257	14.3376	15.0823	14.8607
O75475_T122	PSIP1	O75475	ETSVSKEDtDHEEK;EDtDHEEK	TSVSKEDtDHEEKAS	1	21.583	21.3966	21.573	21.6924	21.7053	21.6972	21.5391	21.5727	21.5411	21.5895	21.4646
O75475_T141	PSIP1	O75475	AVDITtPK	TKAVDITtPKAARRG	0.9998	18.2099	18.0965	18.0254	18.2739	18.2336	18.291	18.1145	18.2915	18.0968	18.2765	18.3801
O75475_T272	PSIP1	O75475	TGVTStsDsEEEGDDQEGEKK	AKTGVTStSDSEEEG	1	19.3513	18.9492	19.0893	19.1941	19.3297	19.2476	19.5236	19.4866	19.4205	19.5637	19.5479
O75475_T527	PSIP1	O75475	DStLDN	EISLKDStLDN____	0.9783	16.2148	16.3272	16.088	16.3071	15.9718	15.9391	16.2068	15.8946	16.2073	16.4265	16.5999
O75494_S106	SRSF10	O75494	NVYsSSR	KEGRNVYsSSRYDDY	0.9984	16.2632	16.2511	16.2508	16.4425	16.2767	16.453	16.1446	16.1205	15.9129	16.5539	16.4764
O75494_S119	SRSF10	O75494	sRsRsYER	DYDRYRRsRSRSYER	0.9969	20.4761	20.3544	20.5892	20.4161	20.4773	20.4301	20.5381	20.4191	20.4803	20.5895	20.567
O75494_S121	SRSF10	O75494	sRsRsYER	DRYRRSRsRSYERRR	0.9969	20.4761	20.3544	20.5892	20.4161	20.4773	20.4301	20.5381	20.4191	20.4803	20.5895	20.567
O75494_S123	SRSF10	O75494	sRsRsYER	YRRSRSRsYERRRSR	0.9969	20.4761	20.3544	20.5892	20.4161	20.4773	20.4301	20.5381	20.4191	20.4803	20.5895	20.567
O75494_S129	SRSF10	O75494	sRsRsFDYNYR	RSYERRRsRSRSFDY	0.9987	19.046	18.9889	19.0288	19.0445	19.0732	19.1959	18.9688	19.0248	19.0479	19.1217	18.9183
O75494_S131	SRSF10	O75494	sRsRsFDYNYR;sRsFDYNYR	YERRRSRsRSFDYNY	1	20.0157	19.9778	19.9864	20.0186	20.0535	20.1116	19.9893	20.0182	20.0105	20.0381	19.9099
O75494_S133	SRSF10	O75494	sFDYNYR	RRRSRSRsFDYNYRR	0.9894	14.7968	15.0432	14.62	14.5578	14.9732	14.9443	14.533	15.0487	14.7828	15.0133	14.3296
O75494_S147	SRSF10	O75494	NsRPTGR	RSYSPRNsRPTGRPR	0.9953	19.3516	19.6026	19.1631	19.3473	19.275	19.4015	19.4031	19.4571	19.0027	19.3988	19.4735
O75494_S156	SRSF10	O75494	sRsHSDNDR;sRsHsDNDRFK	PTGRPRRsRSHSDND	0.9971	20.6808	20.8495	20.469	20.6232	20.7935	20.5104	20.589	20.7044	20.6257	20.821	20.8068
O75494_S158	SRSF10	O75494	sRsHSDNDR;sRsHsDNDRFK;sHsDNDRFK	GRPRRSRsHSDNDRF	0.9971	18.856	19.0092	18.6357	18.7218	18.8537	18.7747	18.8226	18.7896	18.8467	19.0251	18.9476
O75494_S160	SRSF10	O75494	sRsHsDNDRFK;sHsDNDRFK	PRRSRSHsDNDRFKH	0.9968	20.5479	20.6444	20.3276	20.4854	20.5327	20.564	20.6008	20.5276	20.7171	20.6998	20.6025
O75494_S197	SRSF10	O75494	sRsASHTK;sRsAsHTK	EMKAKSRsRSASHTK	0.959	15.9079	15.717	15.9243	15.8439	16.0604	15.9417	15.9224	16.0221	15.898	15.7027	16.0385
O75494_S199	SRSF10	O75494	sASHTK	KAKSRSRsASHTKTR	0.9921	20.3148	20.2872	20.3246	20.269	20.4276	20.3769	20.2548	20.1226	20.5077	20.3173	20.3823
O75494_S201	SRSF10	O75494	sRsAsHTK;sAsHTK	KSRSRSAsHTKTRGT	0.9805	23.391	23.2424	23.4876	23.1889	23.5515	23.4987	23.3733	23.4376	23.3599	23.2905	23.5484
O75509_S541	TNFRSF21	O75509	LENSALLTVEPsPQDK	ALLTVEPsPQDKNKG	1	16.0896	16.1072	16.4544	16.5246	16.0397	16.6214	15.7914	16.0489	15.9318	15.6109	15.7057
O75528_S298	TADA3	O75528	ESGADGASTsPR	GADGASTsPRNQNKP	1	20.8427	20.8174	20.854	20.9401	20.7558	20.8917	20.8948	20.8729	20.76	20.7709	21.0054
O75530_S34	EED	O75530	LSSDENSNPDLsGDENDDAVSIESGTNTERPDTPTNTPNAPGR	ENSNPDLsGDENDDA	1	17.9897	17.8906	17.978	18.0061	17.98	18.1634	17.8512	18.0888	18.1526	18.1411	17.923
O75533_S129	SF3B1	O75533	TMIIsPER	HRRTMIIsPERLDPF	0.9999	20.1856	20.2491	20.095	20.1694	20.1816	20.299	20.2271	20.2422	20.1172	20.1544	20.1071
O75533_S194	SF3B1	O75533	VVNGAAASQPPsK	AAASQPPsKRKRRWD	1	13.9219	13.4435	13.8416	13.4826	13.916	14.0289	14.3198	14.1843	13.7999	13.8262	14.3408
O75533_S251	SF3B1	O75533	GSEtPGAtPGsK	TPGATPGsKIWDPTP	1	17.3391	17.3271	17.3171	17.52	17.2624	17.4286	17.3679	17.3306	17.2308	17.3978	17.2701
O75533_S332	SF3B1	O75533	GGDSIGEtPtPGAsK	ETPTPGAsKRKSRWD	1	18.5049	18.4957	18.4203	18.601	18.2106	18.6115	18.6639	18.5218	18.5433	18.591	18.5541
O75533_S488	SF3B1	O75533	LLVDVDESTLsPEEQK	DVDESTLsPEEQKER	1	18.135	18.1472	18.2556	18.1653	18.2306	18.0656	17.7885	18.0135	18.0876	18.1423	18.3122
O75533_T142	SF3B1	O75533	LDPFADGGKtPDPK	PFADGGKtPDPKMNA	1	19.7855	19.7156	19.8369	19.6841	19.8717	19.7602	19.862	19.8694	19.5354	19.8458	19.8959
O75533_T207	SF3B1	O75533	WDQTADQtPGAtPK	WDQTADQtPGATPKK	1	16.6025	16.8537	16.501	16.5744	16.6767	16.3938	16.4801	16.9824	16.5317	16.4563	16.5329
O75533_T211	SF3B1	O75533	WDQTADQTPGAtPK	ADQTPGAtPKKLSSW	1	17.8572	17.9644	17.8498	17.6162	17.8736	17.8317	17.8998	17.8392	18.0233	17.7193	17.9732
O75533_T223	SF3B1	O75533	LSSWDQAEtPGHtPSLR	SSWDQAEtPGHTPSL	1	17.2655	17.3653	17.4506	16.9246	17.2582	16.8831	17.5508	17.1776	17.3435	17.4859	16.7174
O75533_T227	SF3B1	O75533	LSSWDQAEtPGHtPSLR	QAETPGHtPSLRWDE	1	17.2655	17.3653	17.4506	16.9246	17.2582	16.8831	17.5508	17.1776	17.3435	17.4859	16.7174
O75533_T235	SF3B1	O75533	WDEtPGR	PSLRWDEtPGRAKGS	0.9986	17.9366	17.8852	17.8484	17.8322	17.9413	17.9085	17.9236	18.013	17.8493	18.0423	18.1168
O75533_T244	SF3B1	O75533	GSEtPGATPGSK	GRAKGSEtPGATPGS	1	20.9985	21.094	21.1309	20.8853	21.0224	20.9718	21.0685	21.1675	20.963	21.0496	20.9139
O75533_T248	SF3B1	O75533	GSEtPGAtPGSK;GSEtPGAtPGsK	GSETPGAtPGSKIWD	1	17.3391	17.3271	17.3171	17.52	17.2624	17.2365	17.3679	17.3596	17.1326	17.3978	17.5266
O75533_T273	SF3B1	O75533	GDtPGHAtPGHGGATSSAR	ATPGRGDtPGHATPG	1	17.5349	17.5446	17.5111	17.1009	17.6205	17.2987	17.5334	17.8248	17.0816	17.5618	17.9521
O75533_T278	SF3B1	O75533	GDTPGHAtPGHGGATSSAR	GDTPGHAtPGHGGAT	1	16.5597	16.4792	16.726	16.2737	16.5291	16.7687	16.2863	16.6497	16.5242	16.7613	16.3635
O75533_T326	SF3B1	O75533	GGDSIGEtPTPGASK	GGDSIGEtPTPGASK	1	22.0562	22.1887	21.9519	22.0696	21.9991	21.8598	22.2039	22.1156	22.1882	21.9174	22.2562
O75533_T328	SF3B1	O75533	GGDSIGEtPtPGASK;GGDSIGEtPtPGAsK	DSIGETPtPGASKRK	1	18.5049	18.5967	18.5579	18.3835	18.2824	18.4049	18.6639	18.5194	18.4627	18.6056	18.496
O75533_T426	SF3B1	O75533	VLPPPAGYVPIRtPAR	AGYVPIRtPARKLTA	1	15.5774	15.4903	15.4559	15.958	16.2789	15.5282	14.9767	15.538	14.9633	15.8095	15.5104
O75554_S262	WBP4	O75554	NSDGGsDPETQK	NKNSDGGsDPETQKE	1	20.1401	20.1789	20.1421	20.1287	20.02	19.9527	20.1791	20.164	20.082	20.2085	20.3552
O75569_S18	PRKRA	O75569	EDsGTFSLGK	PPLEREDsGTFSLGK	1	18.6029	18.6403	18.7983	18.2966	18.7189	18.5038	18.5711	18.6507	18.8473	18.4949	18.4982
O75581_S1490	LRP6	O75581	GTYFPAILNPPPsPATER	AILNPPPsPATERSH	0.9999	14.1661	14.3745	13.4167	14.9334	14.0265	13.428	14.3881	13.7053	NA	13.6644	14.6011
O75592_S178	MYCBP2	O75592	NSVQsGEsDsDEEEESKEPPIK	ASKNSVQsGESDSDE	0.998	15.7759	15.2066	15.7301	15.4471	15.9015	15.7287	15.7212	15.9595	15.9183	16.0234	15.8786
O75592_S181	MYCBP2	O75592	NSVQsGEsDsDEEEESKEPPIK	NSVQSGEsDSDEEEE	0.998	15.7759	15.2066	15.7301	15.4471	15.9015	15.7287	15.7212	15.9595	15.9183	16.0234	15.8786
O75592_S183	MYCBP2	O75592	NSVQsGEsDsDEEEESKEPPIK	VQSGESDsDEEEESK	0.998	15.7759	15.2066	15.7301	15.4471	15.9015	15.7287	15.7212	15.9595	15.9183	16.0234	15.8786
O75592_S2839	MYCBP2	O75592	SSPSGASsPR	SSPSGASsPRSSSPH	1	20.3859	20.4651	20.4125	20.2397	20.5322	20.4796	20.3835	20.3019	20.4673	20.3387	20.43
O75592_S2844	MYCBP2	O75592	SSsPHDK	ASSPRSSsPHDKNLP	0.9999	19.4164	19.427	19.4461	19.3355	19.4856	19.3611	19.4609	19.4207	19.464	19.495	19.4356
O75592_S2911	MYCBP2	O75592	DSTDsPGSENR	VPKDSTDsPGSENRA	1	15.5165	15.1835	16.3557	15.4212	14.9564	14.6059	14.7924	15.5567	15.5631	14.9892	15.4122
O75592_S3505	MYCBP2	O75592	VNsGDTEVGSSLLR	IPRRRVNsGDTEVGS	1	17.7845	17.9655	17.94	17.9746	17.4743	17.7637	18.0727	17.8291	17.7986	17.5755	17.5742
O75592_S3931	MYCBP2	O75592	ALLssPEGEEK	QEEKALLsSPEGEEK	0.999	14.8758	14.8231	14.9065	14.7713	14.5696	14.8613	15.1519	14.8806	14.9052	15.0517	15.1556
O75592_S3932	MYCBP2	O75592	ALLssPEGEEK	EEKALLSsPEGEEKV	0.999	14.8758	14.8231	14.9065	14.7713	14.5696	14.8613	15.1519	14.8806	14.9052	15.0517	15.1556
O75643_S225	SNRNP200	O75643	EEAsDDDMEGDEAVVR	GEVREEAsDDDMEGD	1	22.2682	22.3765	22.2401	22.2014	22.2099	22.2466	22.1039	22.2822	22.3131	22.301	22.351
O75665_S663	OFD1	O75665	sPLAAK	VIKNSAKsPLAAKSP	0.9994	19.8101	19.8726	19.8929	19.8953	19.7786	19.9274	19.9327	19.8546	19.9537	19.6031	19.6182
O75665_S669	OFD1	O75665	sPPSLHLLEAFK	KSPLAAKsPPSLHLL	1	15.3992	15.2902	15.488	14.369	14.8448	15.2926	15.5509	16.1755	16.014	14.9447	14.5929
O75665_S686	OFD1	O75665	NITSSsPER	FKNITSSsPERHIFG	1	19.9363	20.1873	20.0129	20.0346	19.8829	20.0402	19.9516	19.9295	19.9565	19.8033	19.7644
O75665_S899	OFD1	O75665	RQsNLQEVLER	QREERRQsNLQEVLE	1	15.3996	15.105	14.8884	14.9673	15.5072	15.2237	15.6124	15.6284	15.8329	15.8076	15.4573
O75674_S323	TOM1L1	O75674	EATNTTSEPSAPSQDLLDLSPsPR	DLLDLSPsPRMPRAT	1	19.9021	19.9959	19.8985	20.0291	20.0553	20.0076	19.796	19.8363	20.0281	19.9408	20.1616
O75683_S138	SURF6	O75683	ELsPAALEK	QGSAKELsPAALEKR	1	20.9975	21.1284	21.1169	21.0499	21.0781	20.9663	20.7702	20.962	20.8662	20.9125	20.9562
O75683_S206	SURF6	O75683	VEVsEDEPASK	IFNKVEVsEDEPASK	0.999	16.9651	16.6809	16.8854	17.2329	16.8414	16.8588	17.1602	17.0807	16.9637	17.091	16.9349
O75683_T229	SURF6	O75683	GNLtPLTGR	QRVKGNLtPLTGRNY	0.9996	17.3734	17.5185	17.4824	17.5545	17.2546	17.4877	17.2539	17.4449	17.2603	17.2137	17.5111
O75691_S2601	UTP20	O75691	AEsDGEEKEEVK	CADEKAEsDGEEKEE	1	21.4854	21.6447	21.5012	21.442	21.2618	21.4967	21.5635	21.5956	21.6144	21.3819	21.581
O75691_T1741	UTP20	O75691	SLSDNGQPGtPDPADSGGTSAK	SDNGQPGtPDPADSG	1	19.4636	19.4929	19.5945	19.5366	19.4014	19.484	19.5588	19.4805	19.4585	19.5035	19.3768
O75694_S4	NUP155	O75694	PSsLLGAAMPASTSAAALQEALENAGR	____MPSsLLGAAMP	1	16.671	16.3401	16.6424	16.8499	16.8166	16.5457	17.0931	16.5239	16.1396	16.8229	16.6852
O75694_S992	NUP155	O75694	AAPQsPSVPK	QSKAAPQsPSVPKKP	1	20.3139	20.5494	20.3747	20.4758	20.1759	20.2543	20.2164	20.3397	20.3561	20.4106	20.1251
O75717_S333	WDHD1	O75717	DYNDLFDGDDMsNAGDFLNDNAVEIPSFSK	LFDGDDMsNAGDFLN	1	18.3745	18.1748	18.1755	18.5505	18.5929	18.4948	18.2015	18.2212	18.0597	18.3671	18.6794
O75717_S383	WDHD1	O75717	SHILEDDENsVDISMLK	ILEDDENsVDISMLK	1	18.1223	18.1071	18.1903	18.3215	18.4179	18.2607	18.0299	17.9119	17.7631	18.0032	17.9698
O75717_S407	WDHD1	O75717	EEEEDGQEGsIHNLPLVTSQR;EEEEDGQEGsIHNLPLVTSQRPFYDGPMPTPR	EEDGQEGsIHNLPLV	1	17.7408	17.727	17.8228	17.4963	17.6202	17.5783	17.8038	17.8917	17.7126	18.0346	17.8239
O75717_S868	WDHD1	O75717	NQVEEDAEDsGEADDEEKPEIHK	VEEDAEDsGEADDEE	1	17.9088	18.2434	17.9025	18.0087	17.5861	17.9731	17.8676	17.9241	17.7678	17.9218	17.8275
O75791_T262	GRAP2	O75791	RHtDPVQLQAAGR	ALMHRRHtDPVQLQA	0.9977	14.725	15.1979	14.9471	14.5655	14.5024	14.8491	15.0274	14.4964	14.9021	13.7089	14.8449
O75792_S298	RNASEH2A	O75792	GLESATsL	RGLESATsL______	0.9988	16.5678	16.5954	16.1916	16.8135	16.7075	15.8577	16.4168	16.567	17.1533	16.6709	16.2053
O75794_S60	CDC123	O75794	DDPPTHSQPDsDDEAEEIQWSDDENTATLTAPEFPEFATK	PTHSQPDsDDEAEEI	1	17.9708	17.8205	17.9915	18.2775	18.0852	17.9736	18.0577	17.5078	18.1771	18.1535	17.7028
O75794_T77	CDC123	O75794	DDPPTHSQPDsDDEAEEIQWSDDENTAtLTAPEFPEFATK	SDDENTAtLTAPEFP	1	18.9633	19.0566	19.2827	19.1063	19.0524	19.2581	18.8395	18.7843	18.9042	18.707	18.763
O75821_S42	EIF3G	O75821	GIPLATGDTsPEPELLPGAPLPPPK	PLATGDTsPEPELLP	1	23.625	23.7384	23.7844	23.6644	23.6009	23.8157	23.6634	23.5378	23.662	23.3683	23.4471
O75821_T41	EIF3G	O75821	GIPLATGDtsPEPELLPGAPLPPPK	IPLATGDtSPEPELL	1	18.1359	18.4622	18.1902	18.1917	18.1457	18.2602	17.9475	18.1972	18.1038	18.0858	18.2125
O75822_S127	EIF3J	O75822	LQEEsDLELAK	LKKLQEEsDLELAKE	1	14.1697	14.0644	13.9866	14.148	14.1784	14.0033	14.2539	14.4868	14.1787	14.1828	14.3044
O75822_T109	EIF3J	O75822	VLtPEEQLADK	PEEPKVLtPEEQLAD	1	18.2725	18.2104	18.162	18.2621	18.135	18.314	18.1953	18.2638	18.3685	18.4739	18.2321
O75864_S561	PPP1R37	O75864	ISVSsPGR	EQRISVSsPGRGHKV	0.9998	17.1329	17.1523	16.919	16.8107	17.2154	16.9825	17.2413	17.2487	17.2137	17.4648	17.2016
O75909_S328	CCNK	O75909	KPSPQPssPR	KKPSPQPsSPRQVKR	0.9839	19.6301	19.6898	19.7469	19.58	19.6474	19.5628	19.6178	19.6512	19.548	19.627	19.5627
O75909_S329	CCNK	O75909	KPSPQPSsPR	KPSPQPSsPRQVKRA	1	20.428	20.4477	20.4484	20.4485	20.5338	20.4469	20.3831	20.547	20.3934	20.3654	20.3656
O75909_S340	CCNK	O75909	AVVVsPKEENK	VKRAVVVsPKEENKA	1	21.3387	21.2547	21.2893	21.3195	21.4543	21.3375	21.3308	21.2063	21.7011	21.313	21.0726
O75925_S466	PIAS1	O75925	KVEVIDLTIDsssDEEEEEPSAK	VIDLTIDsSSDEEEE	1	16.2985	16.3386	16.2304	16.5108	16.186	16.1679	16.1615	16.2363	16.4262	16.2188	16.349
O75925_S467	PIAS1	O75925	KVEVIDLTIDsssDEEEEEPSAK	IDLTIDSsSDEEEEE	1	16.2985	16.3386	16.2304	16.5108	16.186	16.1679	16.1615	16.2363	16.4262	16.2188	16.349
O75925_S468	PIAS1	O75925	KVEVIDLTIDsssDEEEEEPSAK	DLTIDSSsDEEEEEP	1	16.2985	16.3386	16.2304	16.5108	16.186	16.1679	16.1615	16.2363	16.4262	16.2188	16.349
O75925_S503	PIAS1	O75925	GILSLPHQAsPVSR	LSLPHQAsPVSRTPS	1	17.422	17.0477	17.3508	17.4992	17.5798	16.7846	17.1318	17.578	17.7396	17.4577	17.5307
O75940_S201	SMNDC1	O75940	SIFAsPESVTGK	VKRSIFAsPESVTGK	1	15.9748	16.1937	16.3096	15.9047	15.9821	15.9219	15.7345	15.6234	15.9155	15.9321	16.3028
O75970_S1283	MPDZ	O75970	APsQSESEPEK	INADKAPsQSESEPE	0.9996	15.7791	15.8551	16.1681	15.9831	15.8921	15.8612	15.3377	15.837	15.6283	15.7028	15.3558
O75970_S230	MPDZ	O75970	GSLPQLVsPIVSR	GSLPQLVsPIVSRSP	1	14.7076	NA	14.8037	15.2317	14.4393	14.5196	14.8857	14.4301	NA	14.5101	15.033
O75970_S483	MPDZ	O75970	DADLsPVNASIIK	VTKDADLsPVNASII	1	16.1858	16.174	16.2151	16.4172	16.5596	16.2918	16.3475	16.1141	16.1323	16.1171	15.5552
O75976_T1368	CPD	O75976	SLLSHEFQDEtDtEEETLYSSK	SHEFQDEtDTEEETL	1	17.3693	16.9527	17.2305	17.2471	17.73	17.5997	17.4315	17.197	17.046	17.3517	17.5306
O75976_T1370	CPD	O75976	SLLSHEFQDETDtEEETLYSSK	EFQDETDtEEETLYS	1	15.1115	15.328	15.2324	14.8913	15.4135	14.9768	14.9014	15.4716	14.9969	14.6949	15.0276
O76021_S361	RSL1D1	O76021	ATNEsEDEIPQLVPIGK	QVKATNEsEDEIPQL	1	22.1853	22.4074	22.2508	22.4478	22.0714	22.2078	22.2232	22.0916	22.0741	22.0304	21.9159
O76021_S392	RSL1D1	O76021	sPAKsPNPSTPR	KHATGKKsPAKSPNP	0.9423	17.3231	17.2848	17.3361	17.4457	17.3596	17.3839	17.2149	17.18	17.3622	17.3814	17.4107
O76021_S396	RSL1D1	O76021	sPNPSTPR	GKKSPAKsPNPSTPR	1	18.9273	19.3334	19.1364	19.255	18.6988	19.0184	18.83	18.7024	18.9038	18.5541	18.7067
O76021_S427	RSL1D1	O76021	AAESETPGKsPEK	ESETPGKsPEKKPKI	0.9935	15.809	15.3792	16.0039	15.8264	15.8682	15.6978	15.9087	15.8436	15.9357	15.7951	15.8359
O76021_S443	RSL1D1	O76021	EKsPSLGK	EEAVKEKsPSLGKKD	0.9998	20.6587	21.2698	20.7406	20.7819	20.5439	20.7047	20.5686	20.5333	20.4906	20.4481	20.5096
O76021_S445	RSL1D1	O76021	EKSPsLGK	AVKEKSPsLGKKDAR	0.9308	15.8213	15.8088	16.1316	16.1249	15.7796	15.9061	15.8362	15.8591	15.594	15.4417	15.6196
O76021_T106	RSL1D1	O76021	DEPNStPEK	TKDEPNStPEKTEQF	0.9993	16.1247	16.1013	16.2641	15.8669	15.9227	16.1039	16.0645	16.4389	16.212	16.2181	16.1214
O76021_T340	RSL1D1	O76021	KEQtPEHGKK	PESKKEQtPEHGKKK	1	19.144	19.1928	19.2116	19.3222	19.0364	19.2565	19.0395	18.9326	19.0942	19.1016	19.0649
O76021_T375	RSL1D1	O76021	KtPANEK	LVPIGKKtPANEKVE	0.9866	16.9979	17.068	17.0134	17.0978	17.1331	17.0978	16.8946	16.936	16.7178	16.9844	17.0034
O76021_T401	RSL1D1	O76021	SPNPStPR	AKSPNPStPRGKKRK	0.9999	18.7642	19.1973	19.2267	18.6768	18.8729	18.9966	18.383	18.9142	18.5454	18.5539	18.1815
O76021_T415	RSL1D1	O76021	ALPASEtPK	KALPASEtPKAAESE	1	20.0047	20.2895	20.0214	20.126	19.9176	20.1586	19.7999	19.7972	19.6007	19.8711	19.9658
O76021_T423	RSL1D1	O76021	AAESEtPGKsPEK	PKAAESEtPGKSPEK	1	18.9247	18.9517	18.9988	19.064	18.7729	19.0482	18.8572	18.8752	18.6932	18.83	19.0214
O76021_T464	RSL1D1	O76021	FFtTPSK	KPEAKFFtTPSKSVR	0.9952	19.2927	19.6353	19.4448	19.332	19.4609	19.3755	19.1904	18.9778	19.0992	19.0971	19.1027
O76021_T476	RSL1D1	O76021	ASHtPK	SVRKASHtPKKWPKK	1	19.9885	20.2995	20.0943	20.0299	20.054	19.9863	19.9043	19.7699	19.7761	20.0082	19.8106
O76031_S617	CLPX	O76031	ESSEEEYDsGVEEEGWPR	SSEEEYDsGVEEEGW	1	14.6533	14.5268	15.139	14.2698	14.0764	14.7926	13.6159	14.9236	14.7718	14.8035	14.799
O76080_S48	ZFAND5	O76080	MsPMGTASGSNSPTSDSASVQR	QQNSGRMsPMGTASG	1	16.5361	16.415	NA	16.4344	16.7507	16.1533	NA	NA	NA	NA	NA
O76087_S33	GAGE7	O76087	YVQPPEMIGPMRPEQFsDEVEPATPEEGEPATQR	PMRPEQFsDEVEPAT	1	16.9154	16.6044	17.0999	16.8851	16.4831	17.0117	17.2621	16.207	16.7826	17.3195	17.4003
O76087_T40	GAGE7	O76087	YVQPPEMIGPMRPEQFSDEVEPAtPEEGEPATQR	SDEVEPAtPEEGEPA	1	16.2063	15.6313	16.5059	16.0767	15.3198	15.9447	16.6742	15.977	16.5074	16.1365	16.4301
O76094_S621	SRP72	O76094	TVSsPPTSPR	DASKTVSsPPTSPRP	1	19.8527	19.8687	19.8399	19.9367	20.0793	19.9813	19.5562	19.646	19.7315	19.9291	20.1025
O76094_S625	SRP72	O76094	TVSSPPtsPRPGSAATVSASTSNIIPPR	TVSSPPTsPRPGSAA	1	17.4026	17.339	16.9813	17.5093	17.0335	17.3113	17.5219	17.9347	17.4506	17.3866	17.3184
O76094_T571	SRP72	O76094	NYDPKVtPDPER;VtPDPER	KNYDPKVtPDPERWL	0.9818	17.5466	17.5311	17.5042	17.581	17.6178	17.6242	17.577	17.5535	17.5584	17.4717	17.5969
O76094_T624	SRP72	O76094	TVSSPPtsPRPGSAATVSASTSNIIPPR	KTVSSPPtSPRPGSA	1	17.4026	17.339	16.9813	17.5093	17.0335	17.3113	17.5219	17.9347	17.4506	17.3866	17.3184
O94761_S251	RECQL4	O94761	VGsPQPSSSGGEK	EVSIRVGsPQPSSSG	1	18.4686	18.4496	18.3773	18.3699	18.2624	18.4384	18.5195	18.5286	18.4996	18.6742	18.7005
O94761_S323	RECQL4	O94761	YHGLsPSSQAR	NPRYHGLsPSSQARA	1	15.686	15.6268	15.941	15.4269	16.0245	15.6582	15.5946	15.6995	15.7349	15.6567	15.4945
O94761_S750	RECQL4	O94761	TTAEAyHAGMCsR	AYHAGMCsRERRRVQ	0.9586	15.2329	15.5751	14.9879	15.1101	15.0966	15.8892	14.5799	15.0152	15.4609	14.8905	15.2953
O94761_Y744	RECQL4	O94761	TTAEAyHAGMCsR	PKTTAEAyHAGMCSR	0.9586	15.2329	15.5751	14.9879	15.1101	15.0966	15.8892	14.5799	15.0152	15.4609	14.8905	15.2953
O94762_S488	RECQL5	O94762	YDEGsGGsGDEGRDEAHKR	FSRYDEGsGGSGDEG	1	18.8622	19.0183	18.9775	18.9673	18.8433	19.0157	18.8819	18.7893	18.6378	18.6466	18.6786
O94762_S491	RECQL5	O94762	YDEGsGGsGDEGRDEAHKR	YDEGSGGsGDEGRDE	1	18.8622	19.0183	18.9775	18.9673	18.8433	19.0157	18.8819	18.7893	18.6378	18.6466	18.6786
O94762_S858	RECQL5	O94762	sQQENPESQPQK	WKGKRPRsQQENPES	0.9651	14.1619	14.1924	13.9697	14.5418	14.3361	14.1738	14.1468	14.0105	13.9076	14.6088	14.0119
O94762_Y723	RECQL5	O94762	GEVPGGSAHyGGPSPEK	VPGGSAHyGGPSPEK	1	16.9915	17.1279	17.0498	16.9653	16.9679	17.2817	16.9877	16.8515	16.9338	16.7661	17.1166
O94776_S435	MTA2	O94776	GHLSRPEAQSLsPYTTSANR	RPEAQSLsPYTTSAN	1	16.2414	16.494	15.9596	16.2314	15.8036	16.1456	16.0465	16.3634	16.5559	16.3103	16.4133
O94776_T534	MTA2	O94776	DLVAQAPLKPKtPR	QAPLKPKtPRGTKTP	0.982	13.2063	12.9702	13.279	13.2419	13.781	12.8087	13.3546	13.0077	NA	13.1566	NA
O94782_S313	USP1	O94782	ATSDTLEsPPK	ATSDTLEsPPKIIPK	1	18.5079	18.8017	18.4934	18.6345	18.4108	18.6958	18.4433	18.3465	18.4293	18.421	17.995
O94782_S327	USP1	O94782	YISENEsPRPSQK	KYISENEsPRPSQKK	1	17.9717	18.1859	18.1505	17.8799	18.2566	18.012	17.967	18.1903	18.0796	17.6354	17.1207
O94782_S475	USP1	O94782	VEESSEIsPEPK	VEESSEIsPEPKTEM	1	20.7527	20.8145	20.8401	20.8769	20.6472	20.819	20.7577	20.7798	20.7798	20.5524	20.3646
O94804_S438	STK10	O94804	QVAEQGGDLsPAANR	AEQGGDLsPAANRSQ	1	18.634	18.5383	18.4735	18.5916	18.5246	18.6644	18.8138	18.8686	18.5323	18.6381	18.8681
O94826_S279	TOMM70	O94826	GEKsDEDK	PMLKGEKsDEDKDKE	0.9036	15.0237	14.887	14.9528	14.8892	14.967	14.944	15.2904	15.0199	15.1566	15.2551	15.2015
O94826_S91	TOMM70	O94826	AsPAPGSGHPEGPGAHLDMNSLDR	KTPEGRAsPAPGSGH	1	16.8625	16.7874	17.1843	16.7527	16.9817	16.4807	17.0795	16.792	17.1597	16.9305	16.661
O94826_T85	TOMM70	O94826	KtPEGR	KRNSERKtPEGRASP	0.9622	21.3323	21.3553	21.3235	21.2876	21.4842	21.3895	21.2553	21.2898	21.3505	21.4471	21.4313
O94842_S178	TOX4	O94842	LSTTPsPTSSLHEDGVEDFR	DRLSTTPsPTSSLHE	1	18.217	18.3358	18.1468	18.228	18.4513	18.2329	18.1276	17.9627	18.2703	17.8155	18.442
O94842_S181	TOX4	O94842	LSTTPSPtssLHEDGVEDFR	STTPSPTsSLHEDGV	1	16.9147	17.039	16.8963	17.006	16.7506	16.7873	17.1105	17.0057	17.0038	16.8463	16.8427
O94842_S182	TOX4	O94842	LSTTPSPtssLHEDGVEDFR	TTPSPTSsLHEDGVE	1	16.9147	17.039	16.8963	17.006	16.7506	16.7873	17.1105	17.0057	17.0038	16.8463	16.8427
O94842_T180	TOX4	O94842	LSTTPSPtssLHEDGVEDFR	LSTTPSPtSSLHEDG	1	16.9147	17.039	16.8963	17.006	16.7506	16.7873	17.1105	17.0057	17.0038	16.8463	16.8427
O94851_S515	MICAL2	O94851	KEsDIRPSK	VNLSRKEsDIRPSKL	0.9993	16.9997	16.7018	16.6635	17.0205	17.2588	16.857	16.818	17.1717	16.9067	17.2498	17.278
O94864_S108	SUPT7L	O94864	TEESEPLPSCPGsPPLPDDLLPLDCK	PLPSCPGsPPLPDDL	1	14.96	13.5643	15.7719	14.3759	12.9553	14.386	14.8431	15.6884	15.048	15.843	14.8172
O94868_S644	FCHSD2	O94868	EIQIsPSPK	WMREIQIsPSPKPHA	0.9962	14.3454	14.1234	14.2017	14.2027	14.2959	14.1265	14.4649	14.3931	14.5635	14.6003	14.3136
O94868_S681	FCHSD2	O94868	sPSANEK	SSLYFPRsPSANEKS	0.9977	17.8024	17.7532	17.6892	17.8492	17.7518	17.7969	17.935	17.8908	17.7564	17.8183	17.9349
O94874_S431	UFL1	O94874	ATEGSGsMR	KATEGSGsMRGGGGG	1	16.5177	16.3346	16.8673	16.2867	16.6595	16.8801	16.1613	16.4561	16.5059	16.4471	16.3344
O94874_S458	UFL1	O94874	KDDDsDDESQSSHTGK	KGRKDDDsDDESQSS	1	18.1138	17.8557	18.0534	18.0729	18.3395	18.087	17.9701	18.1054	18.1667	18.2792	18.2418
O94874_T792	UFL1	O94874	KSSVtEE	KSRKSSVtEE_____	0.994	22.7223	22.8093	22.7679	22.7484	22.7412	22.7112	22.7751	22.9772	22.8236	22.6056	22.1631
O94876_S382	TMCC1	O94876	FGsADNIPNLK	LIRNKFGsADNIPNL	1	15.5533	15.7259	15.4514	15.7142	15.4897	15.2728	15.3939	15.7567	15.8165	15.4267	15.5781
O94880_S290	PHF14	O94880	NSADDEELTNDsLTLSQSK	DEELTNDsLTLSQSK	1	15.3768	15.3114	15.4704	15.3363	15.3227	15.3239	15.4778	15.1707	15.6035	15.4999	15.1289
O94880_S294	PHF14	O94880	NSADDEELTNDSLTLsQSK	TNDSLTLsQSKSNED	1	15.2594	14.9645	14.9258	15.236	15.3979	15.3195	15.0737	15.8456	15.3425	15.2631	15.303
O94880_S298	PHF14	O94880	sNEDsLILEK	LTLSQSKsNEDSLIL	0.9436	14.85	15.2109	13.6993	15.0785	14.738	15.4777	14.5855	14.2273	14.9755	14.8154	14.8692
O94880_S302	PHF14	O94880	SNEDsLILEK	QSKSNEDsLILEKSQ	1	16.3425	16.5281	16.435	16.4848	16.4526	16.557	16.0396	16.3009	16.0819	16.2213	16.1087
O94880_S530	PHF14	O94880	QLsPEAQAR	QEREKQLsPEAQARI	0.9999	16.7049	16.587	16.7186	16.7815	16.8852	16.7612	16.6571	16.5227	16.8634	16.585	16.7494
O94880_S835	PHF14	O94880	sFVPEEEK	RTRGRKRsFVPEEEK	0.9985	14.7945	14.663	15.0911	14.6082	13.6579	14.142	15.5541	15.4468	15.1852	14.798	14.207
O94880_T287	PHF14	O94880	NSADDEELtNDsLTLSQSK	SADDEELtNDSLTLS	1	18.8032	18.6933	18.7051	18.9514	18.9186	18.4336	18.5539	18.9053	18.849	18.9304	18.9619
O94887_S439	FARP2	O94887	sPAAER	PQVSYVKsPAAERRS	0.9962	20.3233	20.1356	20.15	20.2512	20.1975	20.0719	20.5141	20.4639	20.2424	20.5261	20.5554
O94888_S106	UBXN7	O94888	sIFDGFR	KRRRPARsIFDGFRD	0.9615	13.537	13.5859	13.2451	13.5957	13.7787	13.4327	13.9162	13.648	13.2225	13.4025	13.515
O94888_S285	UBXN7	O94888	SESLIDAsEDsQLEAAIR	SESLIDAsEDSQLEA	1	12.9888	13.4064	12.9464	13.0891	12.7373	12.5196	12.5453	13.4939	13.3002	12.9611	12.876
O94888_S288	UBXN7	O94888	SESLIDASEDsQLEAAIR	LIDASEDsQLEAAIR	1	19.5451	19.2168	19.0661	19.6943	19.7604	19.419	19.5465	19.5337	19.486	19.9522	19.3172
O94903_T257	PLPBP	O94903	KPtPDK	RDYSKKPtPDKCAAD	0.9866	15.2089	15.2656	15.3767	15.4107	15.0925	15.1012	15.158	15.2675	15.1244	15.0451	15.3833
O94913_S494	PCF11	O94913	SPIIHsPK	SRSPIIHsPKRRDRR	0.9997	18.2553	18.3236	18.1613	18.5759	18.4729	18.3034	17.818	18.0906	18.3654	18.2603	18.2478
O94913_S509	PCF11	O94913	sMsPTSTPK	SPKRRQRsMSPTSTP	1	18.0606	18.0865	18.0138	18.2495	18.2439	18.3449	17.8951	17.9612	17.7479	18.0129	18.0569
O94913_S511	PCF11	O94913	SMsPTSTPK	KRRQRSMsPTSTPKA	1	18.9998	19.1173	19.1641	18.9274	19.4319	19.0884	18.8127	18.8043	18.7868	18.7108	18.8959
O94913_S633	PCF11	O94913	GILsPRAPK	SSTKGILsPRAPKQQ	0.9763	19.125	19.2331	19.3051	19.1742	19.2534	19.109	19.0677	19.1235	19.1907	18.943	18.8729
O94913_S645	PCF11	O94913	LsVDANLQIPK	KQQQHRLsVDANLQI	1	13.1669	13.8263	13.13	12.5371	13.2696	12.9925	13.2417	12.9254	12.9498	13.0064	NA
O94913_S705	PCF11	O94913	EEQRsPFNDRFPLK	GVREEQRsPFNDRFP	1	17.7193	17.5625	17.6882	17.7314	17.7135	17.6805	17.721	17.675	17.8966	17.7	17.7724
O94913_S728	PCF11	O94913	YEDSDKPFVDsPASR	SDKPFVDsPASRFAG	0.9986	15.9013	15.8559	15.9283	15.9341	15.8412	15.9425	16.1869	15.9127	15.8576	15.9834	15.8435
O94913_S777	PCF11	O94913	MIFEGPNKLsPR	FEGPNKLsPRIDGPP	0.973	16.0983	16.28	16.2355	16.1298	16.207	16.4721	16.035	16.0048	16.0882	15.8326	15.5621
O94913_T1530	PCF11	O94913	IDtPPACTEESIATPSEIK	VKEERIDtPPACTEE	1	15.3032	14.8254	15.7288	14.7857	14.972	14.9459	15.6849	15.7136	15.1296	15.7868	15.4297
O94915_S1914	FRYL	O94915	sTGQLNLSTSPINSSSYLGYNSNAR	KYAANRKsTGQLNLS	1	15.3616	14.9666	15.8467	14.2184	15.2823	15.0702	14.9972	15.9169	15.5384	15.6243	15.4889
O94915_S2272	FRYL	O94915	TYGGDTGsPEISFTK	TYGGDTGsPEISFTK	1	16.2387	16.0878	16.0843	15.8369	16.2335	16.0711	16.3692	16.4595	16.2953	16.4755	16.5709
O94915_T1959	FRYL	O94915	SNtLDIMDGR	GDRRRSNtLDIMDGR	0.9779	15.8868	15.5805	15.8564	15.7413	15.9164	16.0336	15.9333	16.0323	16.0254	15.9009	15.8929
O94953_S566	KDM4B	O94953	EPVsPMELTGPEDGAASSGAGR	PTWKEPVsPMELTGP	1	16.3211	16.1821	16.3694	16.3503	16.1506	16.4207	16.3558	16.2537	16.3549	16.4366	16.0844
O94953_S622	KDM4B	O94953	sPLSVVK	LGRPPTRsPLSVVKQ	1	16.634	16.7766	16.5629	16.679	16.7873	16.5354	16.4955	16.665	16.6722	16.5407	16.6107
O94955_S32	RHOBTB3	O94955	sPLVSGDESSLLLNAASTVAR	IRTYLGRsPLVSGDE	0.9997	13.2786	NA	12.9634	13.9668	NA	NA	13.0214	NA	NA	13.1418	12.9351
O94964_S1303	SOGA1	O94964	APsPTSSAGEEGTK	NVCGRAPsPTSSAGE	1	17.5335	17.5272	17.4338	17.498	17.5204	17.6455	17.5514	17.4784	17.5047	17.5053	17.687
O94966_S244	USP19	O94966	AVPPGNDPVsPAMVR	PPGNDPVsPAMVRSR	1	15.62	15.4847	15.6408	15.6701	15.8223	15.6457	15.3721	15.7002	15.6105	15.6955	15.6942
O94967_T285	WDR47	O94967	AAYADLLtPLISK	AAYADLLtPLISKLS	0.9999	13.2233	13.1	NA	12.7528	NA	NA	13.3176	12.9578	13.8432	NA	NA
O94979_S527	SEC31A	O94979	DSDQVAQsDGEESPAAEEQLLGEHIK	DSDQVAQsDGEESPA	1	19.7254	19.625	19.6771	19.7749	19.3534	19.6971	19.8527	19.7825	19.6762	19.919	19.5863
O94979_S532	SEC31A	O94979	DSDQVAQsDGEEsPAAEEQLLGEHIK	AQSDGEEsPAAEEQL	1	18.5523	18.502	18.4823	18.573	18.4471	18.7592	18.6278	18.5766	18.7022	18.8569	18.6162
O94979_S799	SEC31A	O94979	AQGEPVAGHEsPK;AQGEPVAGHEsPKIPYEK	EPVAGHEsPKIPYEK	1	21.3095	21.1297	21.2081	21.1658	21.2073	21.182	21.4844	21.4915	21.4259	21.4477	21.468
O94989_S540	ARHGEF15	O94989	LQsLPK	AELRRLQsLPKCERL	0.9665	15.8765	16.1777	15.883	15.8163	15.9779	15.7312	15.9853	15.7887	15.7256	15.9498	15.9612
O94989_S779	ARHGEF15	O94989	SLEsRAAPK	TEGRSLEsRAAPKHL	0.9944	15.1317	15.4108	14.6596	15.3161	14.2953	15.0163	14.6278	15.7982	16.1963	14.5369	14.7063
O95071_S1312	UBR5	O95071	TASPEDsDMPDHDLEPPR	KTASPEDsDMPDHDL	0.9957	16.8389	16.939	16.5998	16.7276	16.7151	16.8862	16.9675	17.0436	16.7245	16.754	17.0951
O95071_S1549	UBR5	O95071	RIsQSQPVR	NPQQRRIsQSQPVRG	1	19.3132	19.5461	19.2914	19.5271	19.1885	19.4704	19.2462	19.3531	19.3172	19.0477	18.8476
O95071_S1990	UBR5	O95071	ELLELGIDNEDsEHENDDDTNQSATLNDK	LGIDNEDsEHENDDD	1	16.7509	16.9585	16.7558	17.1356	16.6003	16.5714	16.6057	16.7843	16.6378	16.6387	16.84
O95071_S2241	UBR5	O95071	DLsLEVDR	NQQSRDLsLEVDRDR	0.9973	16.5041	16.4931	16.3912	16.3059	16.5599	16.5366	16.4365	16.3125	16.2811	16.6927	16.8527
O95071_S2486	UBR5	O95071	sVVDMDLDDTDDGDDNAPLFYQPGK	KRHGSSRsVVDMDLD	1	18.3496	18.4906	18.4167	18.5279	18.0756	18.2263	18.3968	18.4573	18.3053	18.261	18.4167
O95071_T637	UBR5	O95071	StPAPK	PYKRRRStPAPKEEE	0.9812	15.3001	15.6645	15.3523	15.4618	15.0425	15.2653	15.3653	15.3177	15.1781	15.0358	15.1817
O95104_S1037	SCAF4	O95104	sPDRDR	RREWGRRsPDRDRHR	0.9048	17.5795	17.4707	17.4514	17.5049	17.5137	17.5286	17.7688	17.6002	17.7895	17.7089	17.7064
O95104_S1054	SCAF4	O95104	RSsGHR	EERNRRSsGHRDRER	0.9622	14.715	14.8022	14.6722	14.9965	14.1388	14.4005	14.9152	15.2182	15.3882	14.3317	13.975
O95104_S429	SCAF4	O95104	HMsDNR	QEVKRHMsDNRKSRS	0.9592	15.1927	15.5781	15.1032	15.29	15.2515	15.3098	15.3035	15.4164	15.3834	14.5673	14.9205
O95104_S438	SCAF4	O95104	sAsRsPK	NRKSRSRsASRSPKR	0.9142	22.6191	22.5272	22.6021	22.6517	22.6284	22.6701	22.6265	22.6869	22.5915	22.6809	22.7858
O95104_S440	SCAF4	O95104	sAsRsPK	KSRSRSAsRSPKRRR	0.9142	22.6191	22.5272	22.6021	22.6517	22.6284	22.6701	22.6265	22.6869	22.5915	22.6809	22.7858
O95104_S442	SCAF4	O95104	sAsRsPK	RSRSASRsPKRRRSR	0.9142	22.6191	22.5272	22.6021	22.6517	22.6284	22.6701	22.6265	22.6869	22.5915	22.6809	22.7858
O95104_S656	SCAF4	O95104	KPENEVAQNGGAETSHTEPVsPIPK	TSHTEPVsPIPKPLP	1	18.132	18.2124	18.3217	18.1595	18.1511	18.1234	18.1149	18.1011	18.1456	18.0632	17.9797
O95104_T237	SCAF4	O95104	TtPTQPSEQK	ITAQLKTtPTQPSEQ	1	18.56	18.729	18.3902	18.5166	18.5481	18.5602	18.6679	18.5676	18.4804	18.8575	18.686
O95104_T239	SCAF4	O95104	TTPtQPSEQK	AQLKTTPtQPSEQKA	0.9952	17.2036	17.2233	17.1591	17.3026	17.1666	17.118	17.2381	17.3906	17.284	17.2135	17.0953
O95163_S471	ELP1	O95163	LGAVGGsGFK	KLGAVGGsGFKVCLR	1	13.2919	13.5809	13.3403	13.1704	13.5321	12.7375	13.4035	13.0724	12.9461	13.7394	13.2369
O95197_S229	RTN3	O95197	VEGIYTYSLsPSK	GIYTYSLsPSKVSGD	1	15.3112	15.6125	15.521	15.3688	15.0382	15.5069	15.2963	15.5391	14.9753	15.36	15.0584
O95197_S453	RTN3	O95197	QDDTLAELPGsPPEK	TLAELPGsPPEKCDS	1	14.5741	14.6838	14.3841	14.6877	14.8146	14.7619	14.607	14.4866	14.6334	14.5433	14.4105
O95218_S120	ZRANB2	O95218	ENVEYIEREEsDGEYDEFGRK;EEsDGEYDEFGR	EYIEREEsDGEYDEF	1	23.1033	23.1096	23.1325	23.1812	23.1639	23.086	23.1092	23.0375	23.0219	23.0539	23.1122
O95218_S153	ZRANB2	O95218	EVEDKEsEGEEEDEDEDLSK	KEVEDKEsEGEEEDE	1	23.8227	23.7729	23.7726	23.8792	23.9025	23.891	23.8534	23.814	23.7807	23.7934	23.6743
O95218_S165	ZRANB2	O95218	EVEDKEsEGEEEDEDEDLsK	EDEDEDLsKYKLDED	1	19.1698	19.2851	19.2985	19.3738	19.2063	19.3742	18.9811	19.1051	18.9192	18.9763	18.9733
O95218_S181	ZRANB2	O95218	YKLDEDEDEDDADLsK;LDEDEDEDDADLsK	DEDDADLsKYNLDAS	1	20.8426	21.0676	20.893	21.3533	21.0084	20.9953	20.7086	20.5805	20.3974	20.4833	20.5894
O95218_S188	ZRANB2	O95218	YNLDAsEEEDSNKK	SKYNLDAsEEEDSNK	1	23.9385	24.0595	24.0743	24.013	24.0025	24.0391	23.9553	23.9128	23.9022	23.865	23.9157
O95218_S193	ZRANB2	O95218	YNLDAsEEEDsNK	DASEEEDsNKKKSNR	0.9999	17.3381	17.5418	17.2704	17.5813	17.2332	17.3095	17.2495	17.3795	17.207	17.2911	17.4256
O95218_S219	ZRANB2	O95218	SSsPSSSR	RSSSRSSsPSSSRSR	0.998	20.1355	19.9975	19.8719	19.7323	20.5919	20.1033	19.9537	19.8363	20.1286	20.378	20.7383
O95218_S266	ZRANB2	O95218	SHRGssSPR;SHRGsssPR	SSRSHRGsSSPRKRS	0.9916	16.9545	16.6964	16.9014	17.1809	16.8924	16.8645	16.9806	16.883	17.4682	16.8363	16.7299
O95218_S268	ZRANB2	O95218	SHRGsssPR	RSHRGSSsPRKRSYS	0.9443	16.7586	16.4805	16.7879	16.9648	16.8795	16.5973	16.6618	16.5726	17.3236	16.6416	16.4362
O95218_S279	ZRANB2	O95218	SYSSSSssPER	RSYSSSSsSPERNRK	0.9998	17.6167	17.0768	17.3444	17.3116	17.8544	17.6822	17.7092	17.3358	17.6682	17.9245	18.2023
O95218_S280	ZRANB2	O95218	SYSSSSSsPER	SYSSSSSsPERNRKR	1	18.0892	17.6348	18.0132	17.3156	18.3776	18.0786	17.9922	17.6576	17.8582	18.7487	18.5563
O95218_S305	ZRANB2	O95218	tRsRsPER;sRsPER	RKKRRTRsRSPERRH	0.9816	21.2219	21.1206	21.3133	21.2835	21.2597	21.2188	21.3125	21.2155	21.1334	21.2625	21.3217
O95218_S307	ZRANB2	O95218	tRsRsPER;sRsPER	KRRTRSRsPERRHRS	0.9816	21.2219	21.1206	21.3133	21.2835	21.2597	21.2188	21.3125	21.2155	21.1334	21.2625	21.3217
O95218_S319	ZRANB2	O95218	SSSGSsHSGSR	HRSSSGSsHSGSRSS	1	18.6912	NA	18.7155	18.4476	19.2297	18.3083	18.4307	18.3496	18.5443	19.111	18.6118
O95218_T303	ZRANB2	O95218	tRsRsPER	GDRKKRRtRSRSPER	0.9413	18.7893	18.4764	18.9801	18.8634	18.7628	18.7955	18.9474	18.8981	18.675	18.9143	18.8838
O95219_S22	SNX4	O95219	QLQPAPLEPLGsPDAGLGAAVGK	APLEPLGsPDAGLGA	1	12.7543	12.5717	12.947	12.5278	12.2981	13.2001	12.7112	12.8459	12.8352	12.98	12.5646
O95232_S333	LUC7L3	O95232	RsRsHDR	RSRDRRRsRSHDRSE	0.9553	23.0901	23.0548	23.0942	22.9784	23.2524	23.2269	23.1374	23.2481	23.2194	22.7953	23.035
O95232_S335	LUC7L3	O95232	RsRsHDR	RDRRRSRsHDRSERK	0.9553	23.0901	23.0548	23.0942	22.9784	23.2524	23.2269	23.1374	23.2481	23.2194	22.7953	23.035
O95232_S431	LUC7L3	O95232	NEVNGTSEDIKSEGDTQsN;SEGDTQsN	KSEGDTQsN______	1	18.8099	18.7741	18.8022	18.8354	18.6639	18.8128	18.983	18.6935	18.8306	18.8725	19.0028
O95232_T429	LUC7L3	O95232	NEVNGTSEDIKSEGDtQSN	DIKSEGDtQSN____	1	18.8121	19.11	19.082	18.9051	18.7211	18.6732	18.6899	19.0384	18.6932	18.7476	18.5185
O95235_S532	KIF20A	O95235	EHSLQVsPSLEK	KEHSLQVsPSLEKGA	1	18.0404	18.1122	18.1541	18.0305	17.9363	18.1818	17.9309	18.0667	18.2262	18.1185	17.9799
O95235_S883	KIF20A	O95235	sGPFGK	RRSPLLKsGPFGKKY	0.9874	16.3101	16.3175	16.0281	15.9835	16.1744	16.242	16.4353	16.2806	16.3994	16.5473	16.6878
O95239_S887	KIF4A	O95239	LESsLK	QVSKLESsLKQSKTS	0.9638	16.6862	16.6146	16.7772	16.3964	16.8715	16.5121	16.5285	16.7635	16.5121	16.8085	17.0786
O95239_T1181	KIF4A	O95239	tPPAPSPFDLPELK	EQVLSKKtPPAPSPF	1	15.4595	16.0154	15.4154	15.6982	14.7589	15.7065	15.2762	15.3923	15.5896	14.962	15.1457
O95243_S428	MBD4	O95243	EALsPPR	KYNKEALsPPRRKAF	0.9982	18.1816	18.3041	18.1735	18.3955	18.3375	18.2617	18.0487	18.0815	18.0911	18.2282	18.301
O95251_S100	KAT7	O95251	QTRssGsETEQVVDFSDR;SsGSEtEQVVDFSDR	PLRQTRSsGSETEQV	1	16.5233	16.4073	16.6144	16.7198	16.423	16.4378	16.3722	16.6023	16.7228	16.6436	16.4579
O95251_S102	KAT7	O95251	SSGsETEQVVDFSDR	RQTRSSGsETEQVVD	1	17.0484	16.8246	17.1089	17.0308	17.3079	17.0391	17.2925	17.2641	17.0262	16.7346	16.9297
O95251_S124	KAT7	O95251	NTADHDEsPPRTPTGNAPSSESDIDISSPNVSHDESIAK	NTADHDEsPPRTPTG	1	15.7764	15.6727	15.8314	15.8679	15.8983	15.7116	15.5859	15.9503	15.7919	15.8991	15.7793
O95251_S506	KAT7	O95251	VGsPERPLSDLGLISYR	KVEEKVGsPERPLSD	0.9961	13.2056	13.2078	12.9108	12.4059	12.8216	13.276	13.6605	12.7624	13.7983	13.2058	13.6557
O95251_S52	KAT7	O95251	LSQsSQDSSPVR	SSARLSQsSQDSSPV	0.9955	18.107	18.0529	17.8951	18.1496	18.2693	18.1866	17.9682	17.9683	18.1092	18.2321	18.3058
O95251_S57	KAT7	O95251	LSQSSQDSsPVR	SQSSQDSsPVRNLQS	1	14.9748	15.1203	14.6078	14.7571	15.2279	15.0729	14.8275	15.1769	14.7125	14.9403	15.1876
O95251_S99	KAT7	O95251	QTRssGsETEQVVDFSDR	YPLRQTRsSGSETEQ	1	16.7487	16.4575	16.8316	16.9182	16.7927	16.6145	16.6501	16.9734	16.8414	16.8936	16.5015
O95251_T104	KAT7	O95251	SsGSEtEQVVDFSDR	TRSSGSEtEQVVDFS	1	16.2561	16.3152	16.3554	16.4796	16.0114	16.2192	16.0524	16.1894	16.5623	16.3517	16.3725
O95251_T88	KAT7	O95251	SQQQPTPVtPK	QQQPTPVtPKKYPLR	1	20.7795	20.9123	20.6962	20.7765	20.8276	20.7711	20.9773	20.9491	20.8266	20.6669	20.6711
O95292_S160	VAPB	O95292	SLSSsLDDTEVK	VSKSLSSsLDDTEVK	1	17.016	17.0662	16.8953	17.1086	17.0854	17.1062	17.0041	16.8347	16.8826	17.0636	16.9953
O95292_S209	VAPB	O95292	TVQSNSPIsALAPTGK	VQSNSPIsALAPTGK	1	15.8386	15.913	15.7628	16.0157	15.819	15.687	15.508	15.7502	15.7074	16.1982	15.9918
O95292_T150	VAPB	O95292	TEtPIVSK	TTASKTEtPIVSKSL	1	16.5388	16.4335	16.5413	16.75	16.444	16.8367	16.3607	16.0995	16.2496	16.6174	16.677
O95297_Y263	MPZL1	O95297	SESVVyADIR	NKSESVVyADIRKN_	0.9996	15.4057	15.0878	15.4836	15.7009	15.4693	16.1262	14.7738	14.8285	15.153	15.4305	15.1073
O95359_S2317	TACC2	O95359	LDNTPAsPPRsPAEPNDIPIAK	KLDNTPAsPPRSPAE	1	15.1204	14.9796	15.1896	15.1021	15.0218	15.2297	14.9255	15.5781	14.7443	15.0854	14.9852
O95359_S2321	TACC2	O95359	LDNTPAsPPRsPAEPNDIPIAK	TPASPPRsPAEPNDI	1	15.1204	14.9796	15.1896	15.1021	15.0218	15.2297	14.9255	15.5781	14.7443	15.0854	14.9852
O95365_S337	ZBTB7A	O95365	AGAAAGDsDEESRADDK	AGAAAGDsDEESRAD	1	21.7988	21.8216	21.8309	21.7086	21.8006	21.8542	21.9385	21.9233	21.7739	21.9281	21.7007
O95365_S341	ZBTB7A	O95365	AGAAAGDsDEEsRADDK	AGDSDEEsRADDKGV	0.9998	16.9284	16.6936	16.8749	16.6712	17.004	16.782	16.8907	17.0004	16.8468	17.0519	17.1457
O95365_S549	ZBTB7A	O95365	HFKDEDEDEDVAsPDGLGR	DEDEDVAsPDGLGRL	1	19.0316	18.972	18.987	19.0769	18.872	18.8967	19.0287	19.142	19.0849	19.1022	19.2626
O95365_T405	ZBTB7A	O95365	THtGEK	PRHIRTHtGEKPYEC	0.9894	20.8257	20.7773	20.8059	20.8071	20.7386	20.8941	20.8978	20.8444	20.7583	20.8845	20.9382
O95391_S215	SLU7	O95391	LVEQANsPK	KLVEQANsPKHQWGE	1	19.85	20.0974	19.9234	19.9175	19.963	19.9069	19.76	19.748	19.7933	19.6827	19.6922
O95391_S235	SLU7	O95391	DHNsEDEDEDK;DHNsEDEDEDKYADDIDMPGQNFDSK	QMEKDHNsEDEDEDK	1	19.2275	19.1039	19.2351	19.435	19.3679	19.3773	19.3176	19.0308	19.1362	19.1265	19.236
O95391_S513	SLU7	O95391	SSsDsDDEEK	KKHRKSSsDSDDEEK	0.9991	16.5655	17.3331	16.6371	15.9067	17.0192	15.6438	NA	16.5151	16.507	15.6934	16.1891
O95391_S515	SLU7	O95391	SSSDsDDEEK	HRKSSSDsDDEEKKH	1	17.0185	17.1038	16.7314	17.0409	17.2422	17.4316	16.4845	16.7635	16.7066	16.8272	17.312
O95394_S64	PGM3	O95394	STIGVMVTAsHNPEEDNGVK	IGVMVTAsHNPEEDN	1	17.8022	17.4962	17.6795	17.9294	17.8445	17.8613	17.4757	17.653	17.7085	17.8303	18.3627
O95396_S47	MOCS3	O95396	LVPVsPLPPK	PERLVPVsPLPPKAA	0.9999	16.0912	15.9852	16.2084	16.1313	16.2166	16.3595	15.8909	15.9987	15.8212	15.9413	16.1799
O95400_S195	CD2BP2	O95400	KGPGQPSsPQR	KGPGQPSsPQRLDRL	1	22.1046	22.167	22.2781	22.033	22.1182	22.0929	21.9702	21.9998	21.9636	22.051	22.0482
O95400_S49	CD2BP2	O95400	HSLDsDEEEDDDDGGSSK	KGKHSLDsDEEEDDD	1	21.8505	21.8862	21.948	21.9035	22.0121	21.8094	21.7626	21.7815	21.6676	21.7935	21.7423
O95402_S301	MED26	O95402	GSVPSPsPR	KGSVPSPsPRPQALD	0.9968	17.3024	17.4186	17.1684	17.3972	17.0977	17.2434	17.413	17.4769	17.3139	17.2279	17.3657
O95402_S381	MED26	O95402	ADsDAASSGGSDSK	PDSSKADsDAASSGG	1	17.1388	17.0877	16.9813	17.4123	16.9141	17.0068	17.1846	17.3436	17.0818	17.1577	17.2721
O95402_S447	MED26	O95402	ADsPVHMEQQSR	KEPVRADsPVHMEQQ	0.9065	15.6664	16.0815	16.1509	15.7231	15.4031	15.8277	15.7773	14.5816	15.9091	15.1786	15.38
O95402_S535	MED26	O95402	QLHVLVPQsPPTDLPGLTR	LHVLVPQsPPTDLPG	1	13.7515	13.7305	13.668	13.812	14.0996	13.3753	13.771	13.6268	14.22	13.7202	13.4878
O95429_S179	BAG4	O95429	SSGNsPTPVSR	TYRSSGNsPTPVSRW	1	20.7015	20.8814	20.5113	20.8289	20.634	20.5389	20.6574	20.6461	20.5777	20.7715	20.7913
O95453_S619	PARN	O95453	KELsPAGSISK	KRMKKELsPAGSISK	1	20.5418	20.5531	20.5425	20.5075	20.659	20.3826	20.554	20.5323	20.5392	20.3227	20.4295
O95456_T18	PSMG1	O95456	AGtEDEEEEEEGRR	KAPCRAGtEDEEEEE	1	20.273	20.5291	20.3486	20.6382	20.2811	20.4858	19.8286	19.9798	20.1458	19.898	19.7475
O95466_S624	FMNL1	O95466	RDsELGPGVK	DALGRRDsELGPGVK	1	15.4762	14.6827	14.9641	14.9601	14.9384	14.921	15.5642	15.5852	15.4509	15.1843	15.1494
O95487_S311	SEC24B	O95487	SsPVVSTVLSGSSGSSSTR	NVQPPKSsPVVSTVL	1	16.1862	16.101	16.1954	16.0107	16.1949	16.2432	16.078	16.6251	15.3287	16.4903	15.9802
O95487_T329	SEC24B	O95487	tPPTANHPVEPVTSVTQPSELLQQK	SGSSSTRtPPTANHP	1	15.8107	15.8286	15.6952	15.5668	16.0556	15.5577	16.0746	15.402	15.9552	15.7899	15.7721
O95544_S55	NADK	O95544	SLSASPALGsTK	SASPALGsTKEFRRT	0.9993	14.208	14.2703	14.1282	14.399	14.015	14.2441	14.4502	14.2275	14.2644	13.9387	14.2908
O95602_S1429	POLR1A	O95602	EKQEEEVDYEsEEEEEREGEENDDEDMQEER	EEEVDYEsEEEEERE	1	19.3559	19.3936	19.4672	19.6053	19.3889	19.2366	19.3798	19.3513	19.4362	18.9816	19.1833
O95602_T357	POLR1A	O95602	LPEEVAtPttDEEK	KLPEEVAtPTTDEEK	0.9736	13.7785	13.4252	13.8293	12.8674	NA	13.4409	13.7552	13.8102	14.1181	14.2507	NA
O95602_T359	POLR1A	O95602	LPEEVAtPttDEEK	PEEVATPtTDEEKDS	0.9736	13.7785	13.4252	13.8293	12.8674	NA	13.4409	13.7552	13.8102	14.1181	14.2507	NA
O95602_T360	POLR1A	O95602	LPEEVAtPttDEEK	EEVATPTtDEEKDSL	0.9736	13.7785	13.4252	13.8293	12.8674	NA	13.4409	13.7552	13.8102	14.1181	14.2507	NA
O95602_T464	POLR1A	O95602	SVICPDMYINTNEIGIPMVFAtK	GIPMVFAtKLTYPQP	0.9877	15.5792	15.8434	15.6861	14.9959	15.6782	15.4439	15.4756	15.1819	15.8999	15.4368	15.8607
O95613_S1653	PCNT	O95613	REsEVLDLK	RALLRREsEVLDLKE	0.9999	16.0803	16.2394	16.2667	16.383	16.3025	16.0768	15.8494	16.138	15.9428	16.0936	15.6713
O95613_S2352	PCNT	O95613	LsPGSGGPEAQTAGPVTPASISGR	SGFGARLsPGSGGPE	1	16.1057	16.0322	16.2482	16.3072	16.241	15.8477	16.0826	16.2064	16.0345	16.1245	15.8279
O95613_S3284	PCNT	O95613	AtPsPNSR	SGGRATPsPNSRLER	0.9849	16.6561	16.6655	16.4263	16.5022	16.4853	16.3909	16.7031	16.7836	16.7116	16.863	16.942
O95613_S44	PCNT	O95613	KGsAVDASVQEESPVTK	KTAKRKGsAVDASVQ	1	14.5321	14.7816	14.2488	14.7592	14.3459	14.3914	14.5499	14.9403	14.5547	14.3779	14.4535
O95613_T3282	PCNT	O95613	AtPsPNSR	PHSGGRAtPSPNSRL	0.9849	16.6561	16.6655	16.4263	16.5022	16.4853	16.3909	16.7031	16.7836	16.7116	16.863	16.942
O95625_S1050	ZBTB11	O95625	VEVAHIsGGE	KVEVAHIsGGE____	0.999	15.085	15.0215	15.1719	15.2233	14.8402	14.9796	15.2905	15.3262	15.0539	15.1885	15.0235
O95628_S324	CNOT4	O95628	sPFEGAVTESQSLFSDNFR	SSNHSARsPFEGAVT	1	18.0676	17.9757	18.2503	18.2184	17.9664	17.9958	17.9169	17.9235	18.2081	18.0801	18.118
O95639_S202	CPSF4	O95639	SSsLIQLTSQNSSPNQQR	PPLQRSSsLIQLTSQ	1	17.2617	16.9783	17.2858	17.3428	17.4647	17.3102	17.4993	17.3536	17.3251	17.2582	17.2761
O95644_S233	NFATC1	O95644	GLGACTLLGsPR	GACTLLGsPRHSPST	1	15.2595	14.7849	15.6271	14.71	14.6373	14.9082	15.358	15.715	15.2856	15.8153	15.1344
O95644_S359	NFATC1	O95644	VEPVGEDLGsPPPPADFAPEDYSSFQHIR	PVGEDLGsPPPPADF	1	14.7937	14.7512	14.7437	14.78	14.8395	15.1763	15.2104	14.8899	14.5188	14.7477	14.3569
O95644_S903	NFATC1	O95644	LLPEVHEDGsPNLAPIPVTVK	PEVHEDGsPNLAPIP	0.9975	12.9044	12.8569	12.6548	12.4674	12.7554	NA	13.2153	NA	12.8713	13.4786	12.5503
O95671_S21	ASMTL	O95671	VVLASAsPR	RVVLASAsPRRQEIL	1	16.6747	16.7345	16.4366	16.3446	16.5361	16.6849	16.7023	16.8087	16.7091	16.8918	17.0078
O95671_S239	ASMTL	O95671	HDSIPAADTFEDLsDVEGGGSEPTQR	ADTFEDLsDVEGGGS	1	18.687	18.3704	18.5404	18.7745	18.4068	18.4938	18.7122	18.4006	18.7705	19.1219	18.7972
O95674_S21	CDS2	O95674	VAHEPVAPPEDKEsESEAK	APPEDKEsESEAKVD	1	18.3439	18.137	18.3415	18.5037	18.5534	18.6212	18.1741	18.2214	18.3279	18.3058	18.203
O95674_S33	CDS2	O95674	VDGETAsDSESR	KVDGETAsDSESRAE	1	21.4122	21.5549	21.3686	21.4287	21.6438	21.4464	21.3444	21.2541	21.358	21.3698	21.4551
O95677_S361	EYA4	O95677	NNPsPPPDSDLER	RGRKNNPsPPPDSDL	0.9885	14.8403	15.7634	14.5596	14.9588	14.8819	15.1557	14.1877	14.5111	14.2581	14.4438	14.9095
O95684_S152	CEP43	O95684	GPTTGEGALDLsDVHsPPKsPEGK	GEGALDLsDVHSPPK	1	16.1959	16.4539	16.4464	16.2798	16.1151	16.3347	16.037	15.9031	16.0842	15.8573	16.1754
O95684_S156	CEP43	O95684	GPTTGEGALDLSDVHsPPK;GPTTGEGALDLSDVHsPPKSPEGK	LDLSDVHsPPKSPEG	1	16.4835	16.4596	16.4772	16.294	16.808	16.5682	16.3413	16.3186	16.4972	16.4058	16.3247
O95684_S160	CEP43	O95684	GPTTGEGALDLSDVHsPPKsPEGK;GPTTGEGALDLsDVHsPPKsPEGK	DVHSPPKsPEGKTSA	1	16.1959	16.2087	16.2244	16.2817	16.1151	16.3347	16.037	15.9031	16.2819	16.1016	15.9485
O95684_S166	CEP43	O95684	TsAQtTPSK	KSPEGKTsAQTTPSK	0.9999	18.9529	19.5449	19.3183	19.2386	19.2035	19.371	18.4567	18.7001	18.3035	18.3655	18.3537
O95684_T169	CEP43	O95684	TsAQtTPSK	EGKTSAQtTPSKIPR	0.9999	18.9529	19.5449	19.3183	19.2386	19.2035	19.371	18.4567	18.7001	18.3035	18.3655	18.3537
O95684_T170	CEP43	O95684	TSAQTtPSK	GKTSAQTtPSKIPRY	1	18.7614	19.1452	19.0265	18.8764	18.8443	18.7136	18.6579	18.7501	18.7094	18.3832	18.3331
O95696_S1052	BRD1	O95696	VHGEPTsDLsDID	RVHGEPTsDLSDID_	0.9999	18.6042	18.5256	18.4532	18.558	18.646	18.659	18.7942	18.6839	18.6048	18.6876	18.4963
O95696_S1055	BRD1	O95696	VHGEPTsDLsDID	GEPTSDLsDID____	0.9999	18.6042	18.5256	18.4532	18.558	18.646	18.659	18.7942	18.6839	18.6048	18.6876	18.4963
O95696_S803	BRD1	O95696	sTCGDSEVEEESPGK	QPRKRSRsTCGDSEV	1	16.8722	16.8495	17.1638	16.5233	16.5825	16.7758	16.9478	17.2217	16.6026	17.2272	16.8924
O95696_T885	BRD1	O95696	RHtLEDR	PALVRRHtLEDRSEL	0.9276	15.4714	15.1166	15.8622	15.6643	15.2763	15.8646	15.293	15.9065	15.3555	15.0886	15.1154
O95714_S1938	HERC2	O95714	LAELPAAAQPsAEDsDTEDDSEAEQTER	LPAAAQPsAEDSDTE	1	16.1472	16.0106	16.0629	16.2593	16.1573	16.2986	16.1847	15.6193	16.2548	16.3322	16.1932
O95714_S1942	HERC2	O95714	LAELPAAAQPsAEDsDTEDDSEAEQTER	AQPSAEDsDTEDDSE	1	16.1472	16.0106	16.0629	16.2593	16.1573	16.2986	16.1847	15.6193	16.2548	16.3322	16.1932
O95714_S1948	HERC2	O95714	LAELPAAAQPSAEDSDTEDDsEAEQTER	DSDTEDDsEAEQTER	1	15.6543	15.7048	15.773	15.8263	15.921	15.6498	15.8498	15.827	15.489	15.6847	15.1854
O95714_S2928	HERC2	O95714	AEEEDLAAVPFLAsDNEEEEDEK	AAVPFLAsDNEEEED	1	19.5002	19.5407	19.4305	19.4952	19.4438	19.511	19.5276	19.3336	19.4436	19.7067	19.52
O95721_S111	SNAP29	O95721	HINsIK	ISQKHINsIKSVFGG	0.9145	14.8372	15.3623	15.3732	14.115	15.3854	14.7913	14.1195	15.1397	15.0742	13.8486	14.1305
O95721_S114	SNAP29	O95721	sVFGGLVNYFK	KHINSIKsVFGGLVN	1	14.4132	14.749	14.527	14.3516	14.6146	14.4259	14.8752	14.0483	13.9038	14.1138	14.0954
O95721_S163	SNAP29	O95721	YQAsHPNLR	QEAKYQAsHPNLRKL	0.9995	17.8662	17.5154	17.8373	18.3402	17.6705	18.0893	17.5756	17.7406	18.1263	17.8906	17.7888
O95747_S324	OXSR1	O95747	RVPGsSGR	KVRRVPGsSGRLHKT	0.992	17.8935	18.0615	17.5526	17.4557	18.043	17.962	18.0462	18.1596	17.767	18.0684	18.0105
O95747_S325	OXSR1	O95747	RVPGSsGR	VRRVPGSsGRLHKTE	0.9976	19.6714	19.6692	19.7059	19.1475	19.8938	19.6258	19.507	19.8097	19.707	19.6748	19.8138
O95747_S339	OXSR1	O95747	TEDGGWEWsDDEFDEESEEGK	EDGGWEWsDDEFDEE	1	19.5716	19.3411	19.419	19.8324	19.6169	19.4293	19.3332	19.4927	19.6232	19.6367	19.8012
O95747_S359	OXSR1	O95747	AAISQLRsPR	AAISQLRsPRVKESI	0.9999	15.1853	15.1531	15.6625	14.7989	15.3017	15.2604	15.2844	14.7459	15.3355	14.9115	14.938
O95747_S427	OXSR1	O95747	TAQALSSGSGsQETK	ALSSGSGsQETKIPI	1	16.7769	16.3445	16.4741	16.7055	16.8743	16.712	16.2453	17.0569	16.7962	16.9302	17.2567
O95785_S1012	WIZ	O95785	SPQLSLsPR	KSPQLSLsPRPASPK	0.9994	18.8679	19.0443	18.7789	19.2166	18.7536	19.049	18.7937	18.7062	18.7272	18.7134	18.8483
O95785_S1106	WIZ	O95785	PGGPPNPPGPsPK	PPNPPGPsPKALAKM	0.9994	14.4964	14.2255	14.5304	14.5166	13.8168	14.2027	14.5531	15.0815	14.8899	14.1439	14.5921
O95785_S1134	WIZ	O95785	SPSDLHIsPLAK	SPSDLHIsPLAKKLP	1	15.6631	15.5793	15.7883	15.6889	15.872	15.782	15.9223	15.7074	15.8332	15.2956	15.2579
O95785_S1146	WIZ	O95785	LPPPPGsPLGHSPTASPPPTAR	KLPPPPGsPLGHSPT	1	14.4469	14.6899	14.2312	14.0745	14.8806	14.5423	14.3939	13.8565	14.378	14.3513	14.6128
O95785_S1517	WIZ	O95785	AADGGERPLAAsPPGTVK	GERPLAAsPPGTVKA	1	14.4212	14.6185	14.8627	14.4527	14.5352	14.3971	14.0628	14.2982	14.2933	14.352	13.9991
O95785_S996	WIZ	O95785	TPLALAGsPTPK	TPLALAGsPTPKNPE	1	17.9028	18.2447	18.1121	17.9309	17.8184	18.0609	17.6108	17.8192	18.048	17.4404	17.9365
O95785_T1337	WIZ	O95785	ELSLtPITGAK	VPRELSLtPITGAKP	1	15.3124	15.2221	15.3789	14.9324	15.3381	15.4074	15.5474	15.7768	15.2524	14.801	15.0776
O95789_S730	ZMYM6	O95789	NDAELDsPPSK	KNDAELDsPPSKKKR	1	15.6457	15.8477	15.4239	15.78	15.6221	15.8133	15.7535	15.6763	15.6805	15.3538	15.6232
O95793_S176	STAU1	O95793	LEVNGREsEEENLNK	LEVNGREsEEENLNK	1	17.7612	17.7249	17.8636	17.6701	17.8139	17.8488	17.8653	17.8023	17.778	17.7686	17.694
O95793_S278	STAU1	O95793	PQTsPEYGQGINPISR	PIVKPQTsPEYGQGI	1	16.1237	16.2141	15.9369	16.3608	16.1268	15.8422	16.3493	16.6184	15.9018	15.7638	16.0716
O95793_S390	STAU1	O95793	VTFFEPGsGDENGTSNKEDEFR	VTFFEPGsGDENGTS	1	15.5996	15.1451	15.618	15.5141	15.8963	16.0408	15.6204	15.4013	15.843	15.5246	15.5361
O95793_T372	STAU1	O95793	SEEKtPIK	ALKSEEKtPIKKPGD	0.987	18.0172	17.9159	18.5241	17.9008	18.5613	18.1371	17.9453	17.9511	18.0574	17.5195	17.3907
O95810_S203	CAVIN2	O95810	SLEETLHTVDLssDDDLPHDEEALEDSAEEK;SLEETLHTVDLssDDDLPHDEEALEDsAEEK;SLEETLHTVDLssDDDLPHDEEALEDsAEEKVEESR	TLHTVDLsSDDDLPH	1	18.7389	18.6292	18.8279	18.7425	18.7303	18.8999	18.7128	18.6291	18.5492	18.5958	18.7523
O95810_S204	CAVIN2	O95810	SLEETLHTVDLssDDDLPHDEEALEDSAEEK;SLEETLHTVDLssDDDLPHDEEALEDsAEEK;SLEETLHTVDLssDDDLPHDEEALEDsAEEKVEESR	LHTVDLSsDDDLPHD	1	18.7389	18.6292	18.8279	18.7425	18.7303	18.8999	18.7128	18.6291	18.5492	18.5958	18.7523
O95810_S218	CAVIN2	O95810	SLEETLHTVDLssDDDLPHDEEALEDsAEEK;SLEETLHTVDLssDDDLPHDEEALEDsAEEKVEESR	DEEALEDsAEEKVEE	1	18.8323	18.9045	18.9275	18.777	18.8847	18.824	18.7985	18.7427	18.6213	18.5551	18.9356
O95810_S27	CAVIN2	O95810	QEKPSSPsPMPSSTPSPSLNLGNTEEAIR	QEKPSSPsPMPSSTP	1	17.3092	17.4325	17.5562	16.9069	17.5335	17.572	17.1443	17.3142	17.1789	17.2008	17.1472
O95810_S288	CAVIN2	O95810	SsPFKVsPLTFGR	KISSGKSsPFKVSPL	0.9969	16.7644	16.9369	16.8768	16.4139	17.1842	17.2685	16.824	16.527	16.6107	16.3237	16.7194
O95810_S293	CAVIN2	O95810	SsPFKVsPLTFGR	KSSPFKVsPLTFGRK	0.9969	16.7644	16.9369	16.8768	16.4139	17.1842	17.2685	16.824	16.527	16.6107	16.3237	16.7194
O95810_S364	CAVIN2	O95810	GsNSGMDSNIDLTIVEDEEEESVALEQAQK	EKATSRGsNSGMDSN	1	17.0318	17.0316	17.0736	17.2165	17.3052	17.3559	16.8966	16.8355	16.9316	16.9762	16.8693
O95816_S20	BAG2	O95816	SSsMADR	GRFCRSSsMADRSSR	0.9957	22.4085	22.5684	22.5912	22.7262	22.9536	22.7553	22.1679	22.2194	21.9936	21.9417	21.6477
O95817_S136	BAG3	O95817	SQsPIR	AAPQRSQsPLRGMPE	0.9767	20.939	20.977	20.8323	20.7408	21.1178	20.8389	21.0286	21.0678	20.9015	21.0095	21.0629
O95817_S264	BAG3	O95817	AAsPFR	PRPLRAAsPFRSSVQ	0.9756	20.8042	20.9498	20.7488	20.8087	20.9965	20.8281	20.7222	20.6872	20.6069	20.8198	20.9499
O95817_S275	BAG3	O95817	SSVQGASsR	SSVQGASsREGSPAR	1	21.7465	21.7394	21.766	21.7927	21.9692	21.8873	21.7089	21.6115	21.4544	21.6885	21.8083
O95817_S289	BAG3	O95817	SSTPLHsPSPIR	RSSTPLHsPSPIRVH	0.9995	16.6676	16.4056	16.7252	16.6143	16.7979	16.7197	16.609	16.7569	16.7722	16.778	16.478
O95817_S291	BAG3	O95817	SStPLHsPsPIR	STPLHSPsPIRVHTV	0.9997	16.2246	16.2035	16.0478	16.2925	16.694	16.5006	16.2026	16.0249	16.1933	16.1149	16.1307
O95817_S381	BAG3	O95817	VPPAPVPCPPPSPGPsAVPSSPK	PPPSPGPsAVPSSPK	0.9997	13.8224	13.8384	13.4187	13.8279	13.742	14.0447	13.9348	13.822	13.4685	13.5982	14.0719
O95817_T285	BAG3	O95817	SStPLHsPSPIR;SStPLHsPsPIR	GSPARSStPLHSPSP	1	16.8643	16.7364	16.7593	16.8916	17.3048	17.0331	16.7905	16.7043	16.8558	16.8558	16.7772
O95817_T406	BAG3	O95817	AAPSTAPAEAtPPKPGEAEAPPK	STAPAEAtPPKPGEA	1	17.1908	17.5002	17.1827	17.2948	17.1315	17.2537	17.0127	16.9898	17.1165	17.2862	17.2539
O95819_S324	MAP4K4	O95819	DETEYEYsGsEEEEEEVPEQEGEPSSIVNVPGESTLR	DETEYEYsGSEEEEE	1	14.4559	14.0825	14.8254	14.5575	14.721	14.6127	14.3676	14.4825	14.1605	14.1503	14.134
O95819_S326	MAP4K4	O95819	DETEYEYsGsEEEEEEVPEQEGEPSSIVNVPGESTLR	TEYEYSGsEEEEEEV	1	14.4559	14.0825	14.8254	14.5575	14.721	14.6127	14.3676	14.4825	14.1605	14.1503	14.134
O95819_S629	MAP4K4	O95819	TtsRSPVLSR	QVPVRTTsRSPVLSR	0.9981	18.264	18.3919	18.2794	18.3898	18.1175	18.243	18.3114	18.2287	18.2887	18.1725	18.1978
O95819_S639	MAP4K4	O95819	RDsPLQGSGQQNSQAGQR	PVLSRRDsPLQGSGQ	1	15.2453	15.3408	15.4813	14.8116	15.7221	15.343	14.995	15.0149	14.9628	15.5027	15.0869
O95819_T628	MAP4K4	O95819	TtsRSPVLSR	PQVPVRTtSRSPVLS	0.9981	18.264	18.3919	18.2794	18.3898	18.1175	18.243	18.3114	18.2287	18.2887	18.1725	18.1978
O95835_S464	LATS1	O95835	SNsFNNPLGNR	NIPVRSNsFNNPLGN	1	18.752	19.0383	18.6633	18.9172	19.0168	18.9103	18.8426	18.8699	18.6299	18.619	18.221
O95835_S613	LATS1	O95835	QITTsPITVR	EKKQITTsPITVRKN	1	20.7635	21.187	20.9072	20.8664	20.86	21.0398	20.6371	20.548	20.6626	20.4395	20.3034
O95835_T246	LATS1	O95835	SVtPPPPPR	PPQVRSVtPPPPPRG	1	17.8977	18.1648	17.9393	18.0926	17.9002	18.2735	17.7843	17.9714	17.5996	17.9305	17.7816
O95835_T255	LATS1	O95835	GQtPPPR	PPPPRGQtPPPRGTT	0.9971	16.6971	17.0243	16.9293	16.894	16.6499	16.7534	16.5693	16.7484	16.568	16.3514	16.4797
O95905_S477	ECD	O95905	EPsEAPITFDADSFLNYFDK	AELPREPsEAPITFD	1	13.3223	12.769	12.824	12.702	13.7248	13.328	13.7638	13.1673	13.5034	13.8451	12.9183
O95905_S503	ECD	O95905	ILGPRPNEsDsDDLDDEDFECLDsDDDLDFETHEPGEEASLK	LGPRPNEsDSDDLDD	1	12.3039	11.8659	13.232	11.9061	11.1804	12.2432	12.3411	13.1484	12.2452	12.4283	11.6628
O95905_S505	ECD	O95905	ILGPRPNEsDsDDLDDEDFECLDsDDDLDFETHEPGEEASLK	PRPNESDsDDLDDED	1	12.3039	11.8659	13.232	11.9061	11.1804	12.2432	12.3411	13.1484	12.2452	12.4283	11.6628
O95905_S518	ECD	O95905	ILGPRPNEsDsDDLDDEDFECLDsDDDLDFETHEPGEEASLK	EDFECLDsDDDLDFE	1	12.3039	11.8659	13.232	11.9061	11.1804	12.2432	12.3411	13.1484	12.2452	12.4283	11.6628
O95983_S37	MBD3	O95983	DVFYYsPSGK	HRDVFYYsPSGKKFR	1	14.7683	14.9005	15.0394	14.7241	15.1051	14.8755	14.7411	14.7105	14.4423	14.5956	14.4612
O95983_S85	MBD3	O95983	YDsSNQVK	RQRVRYDsSNQVKGK	1	20.4914	20.7624	20.4784	20.6407	19.1726	19.8873	21.1777	21.2766	20.9215	19.8098	19.3866
O95983_S86	MBD3	O95983	YDSsNQVK	QRVRYDSsNQVKGKP	0.9848	18.6551	18.8066	18.8127	18.7393	17.7709	18.2872	19.1001	19.1417	19.073	18.2893	18.2165
O95997_S165	PTTG1	O95997	LFQLGPPsPVK	LFQLGPPsPVKMPSP	1	18.6601	18.8967	18.9012	18.4913	18.7228	18.5084	18.7065	18.6218	18.8539	18.3476	18.3559
O95999_S138	BCL10	O95999	SNsDESNFSEK	NNLSRSNsDESNFSE	1	18.3725	18.389	18.3501	18.3268	18.1893	18.3815	18.4545	18.4406	18.4799	18.3731	18.5145
O96007_S20	MOCS2	O96007	LPLsPPLVEDSAFEPSR	LETKLPLsPPLVEDS	1	17.8207	17.5199	17.7712	17.9382	17.4014	17.8924	17.4798	17.8178	18.0169	18.0933	17.776
O96013_S104	PAK4	O96013	RDsPPPPAR	SNSLRRDsPPPPARA	0.9999	20.6343	20.6418	20.5238	20.6679	20.6921	20.6094	20.6592	20.7519	20.5513	20.6902	20.547
O96013_S148	PAK4	O96013	FAGHSEAGGGsGDR	HSEAGGGsGDRRRAG	0.9999	15.6332	15.7717	15.8277	15.4348	15.7639	15.8164	15.3622	15.5481	15.2925	15.3948	15.7347
O96013_S181	PAK4	O96013	RPLsGPDVGTPQPAGLASGAK	SRDKRPLsGPDVGTP	1	17.3201	17.1485	17.4842	17.5429	17.1891	17.321	17.415	17.4074	17.2494	17.1191	17.2449
O96013_S474	PAK4	O96013	sLVGTPYWMAPELISR	KEVPRRKsLVGTPYW	1	12.5262	12.194	12.2199	12.0044	12.4874	NA	13.1397	11.8556	12.7293	12.1518	12.9269
O96019_S233	ACTL6A	O96019	EGsPANWK	KEAVREGsPANWKRK	1	18.2519	18.2702	18.2723	18.117	18.247	18.1856	18.231	18.1655	18.4063	18.4393	18.4085
O96020_S21	CCNE2	O96020	QQPQPSQTEsPQEAQIIQAK	PQPSQTEsPQEAQII	1	14.7231	14.569	14.437	14.6454	14.7067	14.7588	14.7476	15.0683	14.7999	14.7591	14.944
O96028_S121	NSD2	O96028	NGsPEIK	TTPIKNGsPEIKLKI	0.9984	17.6524	17.6909	17.5995	17.6841	17.5272	17.7703	17.8078	17.7358	17.6888	17.8045	17.5522
O96028_S194	NSD2	O96028	ISsPSDK	ALVSKISsPSDKKIP	0.9583	16.6672	16.6539	16.8201	16.8179	16.8039	16.7348	16.6533	16.6159	16.5183	16.6418	16.5988
O96028_S437	NSD2	O96028	GVGsPPGR	DPRRGVGsPPGRKKT	0.9999	18.9677	19.1224	18.9688	18.9487	19.0307	19.1865	18.9614	18.7076	18.9697	19.0889	18.8373
O96028_T110	NSD2	O96028	GIGtPPNTTPIK	QEMKGIGtPPNTTPI	1	14.2563	13.9143	14.4401	14.2465	14.6738	14.0848	14.4583	13.7605	14.2921	14.5328	14.0079
O96028_T114	NSD2	O96028	GIGTPPNttPIK	GIGTPPNtTPIKNGS	0.9964	16.4689	16.2331	16.452	16.6076	16.4803	16.4428	16.6587	16.45	16.5293	16.5319	16.3385
O96028_T115	NSD2	O96028	GIGTPPNttPIK	IGTPPNTtPIKNGSP	0.9964	16.4689	16.2331	16.452	16.6076	16.4803	16.4428	16.6587	16.45	16.5293	16.5319	16.3385
O96028_T544	NSD2	O96028	IQDPTEDAEAEDtPRK	EDAEAEDtPRKRLRT	1	19.1596	19.024	19.1764	19.2607	19.1463	19.0421	19.129	19.34	19.3445	19.2143	19.0338
P00374_S93	DHFR	P00374	sLDDALK	GAHFLSRsLDDALKL	0.9929	14.9176	14.6246	14.82	14.4567	15.0084	14.8074	14.7728	14.3495	15.4299	14.7117	15.7683
P00519_S559	ABL1	P00519	GQGEsDPLDHEPAVsPLLPR	HSKGQGEsDPLDHEP	0.9169	15.3564	15.1875	15.5233	14.8362	15.2494	15.2672	15.0199	15.2595	15.6182	15.5515	15.5793
P00519_S569	ABL1	P00519	GQGESDPLDHEPAVsPLLPR	LDHEPAVsPLLPRKE	1	19.7456	19.4444	19.7533	19.5837	19.8954	19.7677	19.607	19.7055	19.7789	19.8212	19.9107
P00519_S620	ABL1	P00519	SSsFREMDGQPER	TPPKRSSsFREMDGQ	0.9966	16.0323	15.8948	16.0867	16.2142	16.5302	16.3283	15.9828	15.7842	15.6635	15.9641	15.7821
P00519_S683	ABL1	P00519	sPHLWK	SGGSGFRsPHLWKKS	0.9834	15.5407	15.389	15.2587	15.1166	16.0727	15.4567	15.4231	15.368	15.6276	15.4759	15.9738
P00519_S884	ABL1	P00519	HSSEsPGR	RHKHSSEsPGRDKGK	0.9999	18.3327	18.4834	18.3352	18.2298	18.7221	18.3046	18.1959	18.1632	18.3193	18.1861	18.2906
P00519_S919	ABL1	P00519	AGGKPSQSPsQEAAGEAVLGAK	GKPSQSPsQEAAGEA	1	15.1604	14.9044	15.0969	14.9626	15.4581	15.154	15.0645	15.2304	15.2131	15.1168	15.3078
P00519_T613	ABL1	P00519	TAPtPPKR	KKKKTAPtPPKRSSS	0.9329	15.2616	14.6955	15.1941	15.3954	15.7747	15.1271	15.2841	15.309	15.0329	15.3355	15.3812
P00519_T735	ABL1	P00519	SVtLPR	DTEWRSVtLPRDLQS	0.9371	17.3652	17.09	17.1234	17.5213	17.9177	17.31	16.5829	16.9461	17.0558	17.2968	17.6835
P00519_T781	ABL1	P00519	GTVtPPPR	QVTRGTVtPPPRLVK	1	17.5694	17.4568	17.5037	17.3792	17.727	17.555	17.7216	17.3983	17.5405	17.5966	17.6609
P00519_T852	ABL1	P00519	GSALGTPAAAEPVtPTSK	PAAAEPVtPTSKAGS	1	17.8951	17.7759	17.848	17.8522	17.6658	18.1167	17.6623	18.154	17.9588	17.9744	17.9615
P00519_Y226	ABL1	P00519	NKPTVyGVSPNYDK	KRNKPTVyGVSPNYD	1	17.0009	17.1121	16.9738	16.8766	16.5328	17.0856	17.113	17.2078	16.9352	16.9863	16.957
P00519_Y264	ABL1	P00519	ySLTVAVK	YEGVWKKySLTVAVK	1	17.1662	17.2104	17.0799	17.0581	15.3288	16.8953	17.5308	17.676	17.6033	17.0944	16.0291
P00519_Y393	ABL1	P00519	LMTGDTyTAHAGAK	RLMTGDTyTAHAGAK	1	18.4829	18.651	18.7359	18.3607	17.8828	18.3487	18.7836	18.7052	18.7514	18.3579	18.0419
P00558_S203	PGK1	P00558	ALEsPERPFLAILGGAK	YFAKALEsPERPFLA	1	16.667	16.4547	16.4659	16.4328	16.7692	16.6105	16.8317	16.588	16.9101	16.6218	16.9427
P01106_S62	MYC	P01106	FELLPTPPLsPSR	LLPTPPLsPSRRSGL	0.9994	14.2171	13.808	14.4758	14.4767	14.0218	14.0743	14.3707	14.8351	14.3649	13.9289	13.4057
P01106_T58	MYC	P01106	KFELLPtPPLsPSR	KKFELLPtPPLSPSR	1	15.7661	15.7297	15.5928	15.5184	15.7619	15.6099	15.9913	16.2227	15.8856	15.9139	15.5602
P02008_S73	HBZ	P02008	sIDDIGGALSK	AVGDAVKsIDDIGGA	1	15.8701	15.2641	15.8313	15.7333	16.0565	15.6619	15.7299	15.6715	16.1196	15.8574	16.6293
P02008_T29	HBZ	P02008	ISTQADTIGTEtLER	ADTIGTEtLERLFLS	1	17.7038	17.6505	17.6099	17.5229	17.7646	17.7165	17.5872	17.7282	17.7738	17.7272	18.2298
P02461_S1027	COL3A1	P02461	DGsPGGK	GLPGRDGsPGGKGDR	0.9995	18.1408	18.5802	18.4181	18.4966	18.2376	18.444	17.9699	17.834	17.9266	17.6492	17.4859
P02545_S22	LMNA	P02545	SGAQASSTPLsPTR	QASSTPLsPTRITRL	1	21.4456	21.6369	21.4818	21.6982	21.5837	21.5634	21.3355	21.1934	21.1332	21.4484	21.4313
P02545_S390	LMNA	P02545	LRLsPSPTSQR	EEERLRLsPSPTSQR	1	20.3644	20.2366	20.5071	20.2586	20.5879	20.6127	20.1641	20.0904	20.3145	20.3844	20.3686
P02545_S392	LMNA	P02545	LSPsPTSQR	ERLRLSPsPTSQRSR	1	22.1529	22.398	22.3165	22.1507	22.3488	22.3863	21.9232	22.1319	21.7071	21.966	22.0485
P02545_S395	LMNA	P02545	LSPSPTsQR	RLSPSPTsQRSRGRA	0.928	19.3185	19.5274	19.3939	19.3719	19.5991	19.4867	19.0563	19.1742	19.1474	19.2059	19.0968
P02545_S404	LMNA	P02545	ASsHSSQTQGGGSVTK	RSRGRASsHSSQTQG	1	15.2884	15.5482	15.1175	15.5891	15.342	14.805	15.4602	15.7045	15.3961	15.6423	14.0417
P02545_S636	LMNA	P02545	SVGGSGGGsFGDNLVTR	VGGSGGGsFGDNLVT	1	17.9	17.5384	17.3825	17.4753	18.358	18.0471	17.6192	17.7503	17.4391	18.2533	18.499
P02545_T3	LMNA	P02545	EtPSQR	_____MEtPSQRRAT	0.9531	18.9429	19.2606	19.169	18.5781	19.0125	18.9445	18.5978	19.0072	18.7889	18.9205	19.0284
P02724_S138	GYPA	P02724	PLPSPDTDVPLssVEIENPETSDQ	PDTDVPLsSVEIENP	1	14.7577	14.6964	14.8858	14.454	14.722	14.6745	15.0563	14.1562	14.7583	14.9491	14.857
P02724_S139	GYPA	P02724	PLPSPDTDVPLssVEIENPETSDQ	DTDVPLSsVEIENPE	1	14.7577	14.6964	14.8858	14.454	14.722	14.6745	15.0563	14.1562	14.7583	14.9491	14.857
P02724_T147	GYPA	P02724	PLPSPDTDVPLSSVEIENPEtSDQ	VEIENPEtSDQ____	1	19.3358	19.6434	19.4037	18.8549	18.6049	18.9657	19.402	19.6805	19.2387	19.0549	19.7687
P02765_S134	AHSG	P02765	CDsSPDSAEDVR	VVYAKCDsSPDSAED	0.9971	16.8888	16.1795	17.2803	15.8557	16.0557	16.2402	16.7468	17.44	16.9022	17.7859	17.3379
P02765_S138	AHSG	P02765	CDSSPDsAEDVRK	KCDSSPDsAEDVRKV	1	20.1772	19.3663	20.4957	18.4419	19.1744	19.4319	20.1692	20.7242	20.1684	21.1024	20.6775
P02786_S34	TFRC	P02786	QVDGDNsHVEMK	RQVDGDNsHVEMKLA	1	17.3915	17.258	17.3876	17.4584	17.4769	17.3548	17.5831	17.2964	17.3953	17.5264	17.3709
P02794_S179	FTH1	P02794	HTLGDsDNEs	DKHTLGDsDNES___	0.9999	17.7107	17.7911	17.6181	17.4699	17.7197	17.6378	17.7204	17.7561	17.7132	17.9468	17.9296
P02794_S183	FTH1	P02794	HTLGDSDNEs	LGDSDNEs_______	0.9832	21.1919	21.2544	21.1841	21.4313	21.3259	21.3469	21.0348	20.9335	20.9256	21.1338	21.2122
P04049_S43	RAF1	P04049	RAsDDGK	FGYQRRAsDDGKLTD	0.9989	19.9174	19.9554	19.7707	19.4811	19.7053	19.5518	20.2453	20.352	20.3449	19.989	19.8664
P04049_T310	RAF1	P04049	tPVPAQR	TGWSQPKtPVPAQRE	0.9986	17.8119	17.8164	18.1264	17.6366	17.7154	17.8174	17.5933	18.0137	17.7648	17.8829	17.7823
P04075_S46	ALDOA	P04075	LQsIGTENTEENR	SIAKRLQsIGTENTE	1	16.6243	16.8518	16.2478	16.5836	16.6244	16.432	16.3971	16.6877	16.715	16.6608	16.8084
P04075_T9	ALDOA	P04075	PYQYPALtPEQK	PYQYPALtPEQKKEL	1	16.3063	16.0258	16.1505	16.2132	16.1849	16.0867	16.5414	16.6057	16.116	16.2438	16.6544
P04083_Y39	ANXA1	P04083	GGPGSAVSPyPTFNPSSDVAALHK	PGSAVSPyPTFNPSS	1	15.334	14.9135	15.4922	15.3914	15.3743	15.3817	15.5276	14.7964	14.9705	15.447	15.5825
P04264_S344	KRT1	P04264	sLDLDSIIAEVK	LSMDNNRsLDLDSII	1	14.3403	14.1255	14.7667	14.8597	14.3199	14.6485	13.7359	14.0768	14.9411	12.9776	14.4892
P04406_S192	GAPDH	P04406	TVDGPsGK	QKTVDGPsGKLWRDG	0.9988	15.8598	16.2048	15.9564	16.0468	16.1167	15.9191	15.6715	15.6143	15.6766	15.5611	15.8948
P04792_S15	HSPB1	P04792	GPsWDPFR	FSLLRGPsWDPFRDW	0.9957	17.2152	17.6601	17.393	17.4492	17.2724	17.3793	16.8573	16.3702	17.1274	16.8957	16.977
P04792_S65	HSPB1	P04792	PLPPAAIEsPAVAAPAYSR	LPPAAIEsPAVAAPA	1	16.0286	15.8906	16.1689	15.9124	16.5481	16.245	15.8609	15.9752	15.7895	15.7539	15.8308
P04920_S132	SLC4A2	P04920	RPGASPTGETPTIEEGEEDEDEAsEAEGAR	EEDEDEAsEAEGARA	1	15.7767	15.9121	15.8147	15.5769	15.8275	16.2154	15.8956	15.9069	15.7987	15.2104	15.6471
P04920_S173	SLC4A2	P04920	TSPSsPAPLPHQEATPR	AERTSPSsPAPLPHQ	1	17.4407	17.1841	17.3037	17.5296	17.19	17.6022	17.5552	17.2446	17.601	17.2991	17.4953
P05023_S16	ATP1A1	P05023	YEPAAVsEQGDKK	KYEPAAVsEQGDKKG	0.9529	15.0689	14.9008	15.1	14.9206	14.8561	15.3623	14.9495	15.2144	14.838	15.133	15.0988
P05114_S25	HMGN1	P05114	LsAKPPAK	KRRSARLsAKPPAKV	0.9435	17.4823	17.6725	18.3017	17.5186	17.6635	17.0884	17.0185	17.1634	16.8877	17.6451	17.5911
P05114_S8	HMGN1	P05114	VSsAEGAAK	MPKRKVSsAEGAAKE	0.9999	18.3314	18.5435	18.1358	18.2024	18.3214	18.2242	18.3498	18.2329	18.3506	18.4131	18.4703
P05114_S86	HMGN1	P05114	TEEsPASDEAGEK	GETKTEEsPASDEAG	1	22.3236	22.2871	22.2624	22.1553	22.357	22.3132	22.2178	22.2618	22.1166	22.5488	22.5687
P05114_S89	HMGN1	P05114	TEESPAsDEAGEK	KTEESPAsDEAGEKE	1	20.8747	20.9827	20.9554	20.7984	21.1057	20.9063	20.7771	20.9353	20.6693	20.7717	21.0051
P05198_S110	EIF2S1	P05198	TVYsILR	TKSKTVYsILRHVAE	0.9841	14.3431	14.2171	14.3527	14.4381	14.4409	14.2621	14.3209	14.5821	14.4751	14.3031	14.4712
P05198_S158	EIF2S1	P05198	HAVsDPSILDSLDLNEDER	DAFKHAVsDPSILDS	1	16.9898	17.0111	16.8877	17.2489	16.9643	16.701	16.705	16.8461	17.3945	16.8036	17.0295
P05387_S102	RPLP2	P05387	KEEsEEsDDDMGFGLFD	KDEKKEEsEESDDDM	1	27.7493	27.8559	27.8953	27.7507	27.5231	27.6448	27.8793	27.8537	27.7626	27.7285	27.8177
P05387_S105	RPLP2	P05387	KEESEEsDDDMGFGLFD	KKEESEEsDDDMGFG	1	23.5374	23.7226	23.7096	23.7419	23.42	23.5528	23.6315	23.5271	23.6863	23.2703	23.0907
P05387_S16	RPLP2	P05387	YVASYLLAALGGNsSPSAK	LAALGGNsSPSAKDI	1	16.0173	15.9027	15.9803	15.8435	16.5661	16.1011	15.9482	15.3005	15.6504	16.2559	16.2501
P05387_S79	RPLP2	P05387	LASVPAGGAVAVSAAPGsAAPAAGSAPAAAEEK	AVSAAPGsAAPAAGS	1	16.6878	16.5597	16.718	16.6464	16.527	16.6205	16.6906	16.5816	16.6554	16.9269	16.6008
P05388_S304	RPLP0	P05388	VEAKEEsEEsDEDMGFGLFD	KVEAKEEsEESDEDM	1	25.7295	25.7626	25.8341	25.6912	25.7419	25.7598	25.8051	25.7344	25.6483	25.7146	25.5792
P05388_S307	RPLP0	P05388	EESEEsDEDMGFGLFD	AKEESEEsDEDMGFG	1	21.6131	21.7705	21.8576	21.816	21.5965	21.7175	21.6091	21.5477	21.4969	21.3894	21.138
P05412_S63	JUN	P05412	NSDLLTsPDVGLLK	KNSDLLTsPDVGLLK	1	16.1107	16.1351	16.3134	17.0548	15.6159	16.726	15.9902	15.9283	15.962	15.15	15.3246
P05423_T36	POLR3D	P05423	RPAPPLtPGR	RRPAPPLtPGRLPSI	0.9904	15.6035	15.8486	15.8646	15.3288	15.6604	15.4014	15.8925	15.891	15.836	15.115	15.365
P05455_S350	SSB	P05455	AAQPGsGK	NKAAQPGsGKGKVQF	0.951	17.3682	17.5301	17.2317	17.2817	17.3349	17.2719	17.3436	17.2048	17.3106	17.5097	17.4832
P05455_S366	SSB	P05455	FAsDDEHDEHDENGATGPVKR	GKKTKFAsDDEHDEH	1	17.5651	17.1583	17.5791	17.766	17.6977	17.5115	17.5239	17.6237	17.6581	17.5661	17.258
P05455_S92	SSB	P05455	sPSKPLPEVTDEYK	DKTKIRRsPSKPLPE	1	16.9663	16.1027	16.8681	16.7619	17.3317	16.7805	16.8856	16.8824	17.3159	17.0519	17.1385
P05771_T500	PRKCB	P05771	tFCGTPDYIAPEIIAYQPYGK	WDGVTTKtFCGTPDY	1	12.3039	11.1238	11.9086	10.9908	10.937	11.4317	11.2628	11.8338	14.3941	12.7436	12.2665
P05771_T642	PRKCB	P05771	QPVELtPTDK	TRQPVELtPTDKLFI	1	18.4594	18.3488	18.4815	18.4203	18.4339	18.4383	18.3451	18.4762	18.3212	18.4839	18.4925
P05783_S15	KRT18	P05783	sLGSVQAPSYGAR	TFSTNYRsLGSVQAP	1	17.596	17.3426	17.3926	17.6061	17.827	17.8346	17.6227	17.5762	17.4835	17.5714	17.6076
P05783_S18	KRT18	P05783	sLGsVQAPSYGAR	TNYRSLGsVQAPSYG	0.9822	15.2154	14.9587	15.1714	15.4006	14.7221	15.0929	15.3734	15.4856	15.0494	15.3467	15.1842
P05783_S60	KRT18	P05783	GGMGsGGLATGIAGGLAGMGGIQNEK	SFRGGMGsGGLATGI	0.9999	14.1363	13.7473	13.8032	13.3368	14.6049	14.4347	14.1606	14.4584	14.0449	14.0309	NA
P05783_S7	KRT18	P05783	sTFSTNYR	_MSFTTRsTFSTNYR	0.9642	14.2835	13.9318	14.679	14.0031	14.2935	14.2957	14.4216	14.0348	13.9747	14.5921	13.9984
P05787_S104	KRT8	P05787	FAsFIDK	TLNNKFAsFIDKVRF	0.9857	15.7583	15.9515	15.6341	15.671	16.2727	16.0429	15.2474	15.389	15.2693	15.8484	15.9641
P05787_S24	KRT8	P05787	sYTSGPGSR	PRAFSSRsYTSGPGS	0.9998	17.5218	17.5609	17.8405	17.4865	17.6319	17.8914	17.3179	17.2323	16.8403	17.4751	17.4083
P05787_S253	KRT8	P05787	sLDMDSIIAEVK	LSMDNSRsLDMDSII	1	15.0019	14.7822	15.0105	15.0481	15.3378	15.2561	14.9916	15.0967	14.8142	14.8818	15.0413
P05787_S258	KRT8	P05787	SLDMDsIIAEVK	SRSLDMDsIIAEVKA	1	17.7653	17.8003	17.6392	17.8175	18.3107	17.7909	17.3469	17.5282	17.3967	17.9657	18.1681
P05787_S291	KRT8	P05787	YEELQsLAGK	IKYEELQsLAGKHGD	1	15.457	15.1556	15.0351	15.4591	15.9106	15.6455	15.6358	14.6283	15.0101	15.679	15.886
P05787_S330	KRT8	P05787	AsLEAAIADAEQR	GLKGQRAsLEAAIAD	1	17.9301	18.0024	17.9134	18.0585	17.5982	17.6777	17.9536	17.7256	17.9686	17.9406	18.2124
P05787_S36	KRT8	P05787	ISSssFSR	PGSRISSsSFSRVGS	0.9449	19.264	19.1237	19.176	19.2277	19.8095	19.4245	18.9188	18.7404	19.0172	19.4048	19.5551
P05787_S37	KRT8	P05787	ISSssFSR	GSRISSSsFSRVGSS	0.9449	19.264	19.1237	19.176	19.2277	19.8095	19.4245	18.9188	18.7404	19.0172	19.4048	19.5551
P05787_S43	KRT8	P05787	VGsSNFR	SSFSRVGsSNFRGGL	0.9914	19.8604	20.2222	20.0273	20.2602	20.1532	20.1217	19.431	19.3011	19.6441	19.6601	19.6506
P05787_S478	KRT8	P05787	LVSESsDVLPK	GKLVSESsDVLPK__	1	15.5662	15.6326	15.3826	15.6603	16.1344	15.7832	14.829	15.0509	14.9512	15.6308	16.066
P06400_S249	RB1	P06400	TAVIPINGsPR	AVIPINGsPRTPRRG	1	18.8648	19.3241	18.817	18.7884	18.3687	18.7287	19.0828	18.976	18.9793	18.7283	18.8301
P06400_S37	RB1	P06400	TAATAAAAAAEPPAPPPPPPPEEDPEQDsGPEDLPLVR	EEDPEQDsGPEDLPL	1	19.6973	19.584	19.6687	19.9398	19.903	19.6784	19.8965	19.5031	19.7396	19.7569	19.7558
P06400_S795	RB1	P06400	FPSsPLR	SPYKFPSsPLRIPGG	0.9981	21.5453	21.6811	21.5885	21.5795	21.5183	21.5305	21.5524	21.5388	21.4757	21.7046	21.4802
P06400_S807	RB1	P06400	IPGGNIYIsPLK	PGGNIYIsPLKSPYK	1	14.4879	14.3042	14.611	14.2591	14.5223	14.5102	14.0347	14.5131	14.8371	14.4544	14.6595
P06400_S882	RB1	P06400	FDIEGsDEADGSK	LRFDIEGsDEADGSK	1	15.2678	15.4095	15.1485	15.208	15.264	15.1631	15.3944	15.0892	15.4039	15.5854	15.1346
P06400_T373	RB1	P06400	SNLDEEVNVIPPHtPVR	VNVIPPHtPVRTVMN	1	20.1793	20.0397	20.1432	20.2523	20.3081	20.4043	20.1401	20.0058	20.2349	20.2225	20.1772
P06400_T821	RB1	P06400	ISEGLPtPTK	KISEGLPtPTKMTPR	1	19.1284	19.4138	19.1514	18.8532	19.0623	18.9762	19.0992	19.383	19.1292	18.9834	19.0155
P06400_T823	RB1	P06400	ISEGLPtPtKMTPR	SEGLPTPtKMTPRSR	0.9995	16.3773	16.3942	16.4473	16.5869	16.3246	16.6141	16.2004	16.2061	16.2561	16.4341	16.2854
P06400_T841	RB1	P06400	ILVSIGESFGtSEK	SIGESFGtSEKFQKI	1	13.6188	14.0247	13.5413	13.9769	13.7396	13.3648	13.1044	13.5304	13.333	13.9137	12.9724
P06576_S529	ATP5F1B	P06576	LAEEHSs	KLAEEHSs_______	0.9968	19.1004	18.9471	19.1412	19.1316	19.2281	18.984	19.0275	19.2094	19.1179	19.2628	19.1666
P06730_S209	EIF4E	P06730	SGsTTK	DTATKSGsTTKNRFV	0.9658	14.6212	14.5432	14.3519	14.7185	14.7472	14.741	14.7565	14.7533	14.0146	14.6321	15.0641
P06733_S263	ENO1	P06733	YDLDFKsPDDPSR	KYDLDFKsPDDPSRY	1	17.1942	17.39	17.3789	17.3002	17.3387	17.1365	17.0954	16.9885	17.1605	16.9473	17.2066
P06733_S27	ENO1	P06733	GNPTVEVDLFTsK	VEVDLFTsKGLFRAA	0.9969	14.1602	13.775	14.6239	14.2109	14.3281	13.9058	14.2435	14.1138	14.2447	14.046	14.206
P06733_S272	ENO1	P06733	YIsPDQLADLYK	DDPSRYIsPDQLADL	1	14.1748	14.2047	14.4946	13.5622	14.4495	14.5147	14.2267	13.4755	14.1199	14.5415	14.0644
P06733_S419	ENO1	P06733	IEEELGsK	RIEEELGsKAKFAGR	0.9996	18.5472	18.7696	18.5208	18.5083	18.4916	18.5753	18.4917	18.4356	18.5075	18.4741	18.6348
P06733_S79	ENO1	P06733	TIAPALVsK	TIAPALVsKKLNVTE	0.9999	13.6515	13.7704	13.5564	13.1073	13.595	13.8582	13.2264	14.1832	13.3764	13.7518	13.4591
P06744_T109	GPI	P06744	SNtPILVDGK	ALRNRSNtPILVDGK	1	18.0477	18.1903	18.0203	18.1128	17.9913	18.0954	18.1473	17.9865	17.9621	18.1945	18.0913
P06748_S125	NPM1	P06748	LKCGSGPVHISGQHLVAVEEDAEsEDEEEEDVK	AVEEDAEsEDEEEED	1	20.437	19.9806	20.8576	19.8161	19.7514	20.1991	20.2519	20.6451	20.3721	20.9854	20.4769
P06748_S137	NPM1	P06748	LLsISGK	EEDVKLLsISGKRSA	0.999	21.3252	21.6685	21.2593	21.3947	21.4619	21.3292	21.1976	21.441	20.8368	21.2776	21.4359
P06748_S143	NPM1	P06748	sAPGGGSK	LSISGKRsAPGGGSK	0.9999	17.1741	16.9969	17.1063	17.372	17.1303	17.1237	17.238	17.1562	16.9781	17.4025	17.1387
P06748_S218	NPM1	P06748	DSKPSstPR	GKDSKPSsTPRSKGQ	0.9997	20.5903	20.6898	20.3061	20.3473	20.7016	20.549	20.5645	20.508	20.5558	20.8323	21.0289
P06748_S227	NPM1	P06748	GQEsFKK	PRSKGQEsFKKQEKT	0.9933	22.2362	22.2176	22.9724	21.6208	21.8759	22.273	21.9417	21.6554	22.3152	22.6372	22.5741
P06748_S243	NPM1	P06748	GPSsVEDIK	KTPKGPSsVEDIKAK	1	21.132	21.1632	21.0848	20.9099	21.2715	21.0859	21.0982	21.0836	20.9865	21.232	21.4762
P06748_S254	NPM1	P06748	MQAsIEK	IKAKMQAsIEKGGSL	0.9994	21.6879	21.8291	21.7706	21.8748	21.7465	21.8716	21.5529	21.5461	21.4401	21.7672	21.6234
P06748_S70	NPM1	P06748	DELHIVEAEAMNYEGsPIK	EAMNYEGsPIKVTLA	1	18.1116	17.9834	18.0509	17.938	18.1005	18.1656	18.1137	18.2337	18.2635	18.1243	18.3972
P06748_T199	NPM1	P06748	SIRDtPAKNAQK	VKKSIRDtPAKNAQK	0.9996	24.088	24.2377	24.1321	24.0779	24.022	24.1638	23.9422	24.047	24.0105	24.0896	24.159
P06748_T219	NPM1	P06748	DSKPSStPR	KDSKPSStPRSKGQE	0.9715	24.1805	24.3357	24.2607	24.3044	24.3028	24.2398	24.0815	24.0994	23.9776	24.1188	24.227
P06748_Y67	NPM1	P06748	DELHIVEAEAMNyEGSPIK	VEAEAMNyEGSPIKV	1	22.8341	22.8537	22.7809	22.8552	22.9413	22.8546	22.8932	22.7559	22.799	22.9407	22.9635
P06753_S88	TPM3	P06753	AADAEAEVAsLNR	DAEAEVAsLNRRIQL	1	17.3514	17.2014	17.3072	17.3422	17.083	17.0602	17.362	17.3675	17.2786	17.7149	17.5382
P07199_S156	CENPB	P07199	TPAAPAsPAAVPSEGSGGSTTGWR	RTPAAPAsPAAVPSE	1	14.4098	14.0318	14.1428	14.3216	14.2328	14.8018	13.6847	14.9044	14.5469	14.4023	14.7388
[truncated: 9,239 more rows]
