# Supplementary material for: LIN28A-Dependent Kinome and Phosphoproteome Reprogramming Promotes Imatinib Resistance
Source: Mol Cell Proteomics. 2026 Jan 19;25(4):101514. doi: 10.1016/j.mcpro.2026.101514 (PMC13091335; doi:10.1016/j.mcpro.2026.101514)
Supplement: Supplemental Table S3 [file mmc3.xlsx]

## Sheet: Design
Supplementary Table 3
Please see Pride PXD066618 for corresponding ion TSV files that contain peptide m/z, charges and identification scores
This Excel sheet	ion.tsv file name in PXD066618
Proteome_OE tab	OE_proteome_ion.tsv
IMAC_OE tab	OE_pST_ion.tsv
Design of TMT experiments comparing K562 cells transfected with LIN28A-expression plasmid or empty vector control
TMT channel	Sample
126	Vector_Control_1
127N	Vector_Treated_1
127C	Vector_Control_2
128N	Vector_Treated_2
128C	Vector_Control_3
129N	LIN28A_Control_1
129C	Pool_1
130N	LIN28A_Control_2
130C	LIN28A_Treated_1
131N	LIN28A_Control_3
131C	LIN28A_Treated_2
Notes:
OE: Overexpression of LIN28A

## Sheet: Proteome_OE
Index	NumberPSM	ProteinID	MaxPepProb	ReferenceIntensity	Vector.Control_1	Vector.Control_2	Vector.Control_3	Vector.Treated_1	Vector.Treated_2	LIN28A.Control_1	LIN28A.Control_2	LIN28A.Control_3	LIN28A.Treated_1	LIN28A.Treated_2
A1BG	2	P04217	0.9963	17.1094	16.639	16.6948	17.0067	16.8188	16.728	17.3735	17.212	17.424	17.5611	17.2441
A2M	9	P01023	1	19.9037	19.3437	19.4405	19.7034	19.7265	19.6648	20.1218	20.0565	20.066	20.2359	20.1979
AAAS	16	Q9NRG9	1	20.5486	20.6067	20.5742	20.6336	20.5665	20.5624	20.5466	20.5442	20.5539	20.5216	20.529
AACS	4	Q86V21	1	18.2154	18.1639	18.1253	18.2266	18.3062	18.2768	18.1525	18.2365	18.2384	18.1015	18.2722
AAGAB	5	Q6PD74	1	19.0066	19.1236	18.8882	19.0395	18.9193	18.8336	19.2461	19.0919	19.109	18.8894	18.9657
AAK1	8	Q2M2I8	1	18.1082	18.1728	18.0815	18.1828	18.0549	18.0153	18.1507	18.0401	18.0872	18.1104	17.9803
AAMDC	11	Q9H7C9	1	19.0643	18.9508	18.7913	18.9375	18.9657	18.9992	19.1109	19.3293	19.1884	19.1575	19.2134
AAMP	16	Q13685	1	19.8958	19.9473	20.0649	19.9813	19.8253	19.7202	19.8121	19.8109	19.7748	19.8743	19.7422
AAR2	12	Q9Y312	1	19.0196	19.2077	19.0359	19.0831	18.9124	18.8951	19.0052	19.1117	19.0765	19.0478	18.9804
AARS1	172	P49588	1	24.3034	24.1617	24.0862	24.1254	24.1479	24.1852	24.4455	24.464	24.4218	24.4856	24.544
AARS2	35	Q5JTZ9	1	19.7185	19.729	19.6138	19.701	19.7424	19.7861	19.6526	19.6504	19.638	19.7844	19.712
AARSD1	12	Q9BTE6	1	19.6575	19.8106	19.5985	19.6936	19.7722	19.7464	19.6211	19.6339	19.6845	19.6386	19.5166
AASDH	2	Q4L235	1	14.5477	14.6885	14.5119	14.2144	14.6205	14.2853	14.6192	14.4872	14.6761	14.7532	14.673
AASDHPPT	31	Q9NRN7	1	21.9668	22.0063	21.9984	22.0314	21.9645	21.9284	21.9762	21.9824	21.8572	22.0225	21.8996
AATF	20	Q9NY61	1	20.4293	20.5502	20.4888	20.4736	20.4688	20.4186	20.5232	20.3297	20.409	20.3863	20.3773
ABCA3	1	Q99758	0.9975	15.5974	15.6142	15.2133	15.3911	15.7821	15.9787	15.8535	15.4228	15.4749	15.3748	15.6518
ABCA8	3	O94911	1	16.7386	16.6365	17.1179	16.8987	17.0566	16.9021	16.6166	16.592	16.6945	16.774	16.7323
ABCB10	21	Q9NRK6	1	20.4859	20.375	20.4509	20.4407	20.4879	20.5773	20.4681	20.4663	20.4733	20.4351	20.5126
ABCB6	18	Q9NP58	1	18.4507	18.3182	18.299	18.2418	18.5106	18.4076	18.4826	18.5672	18.4796	18.7427	18.4845
ABCB7	24	O75027	1	20.2111	20.1461	20.1919	20.1737	20.1906	20.1795	20.1634	20.251	20.2315	20.2387	20.2245
ABCB8	10	Q9NUT2	1	17.8893	17.7775	17.8374	17.7567	17.9396	17.941	17.7874	17.9058	17.9918	17.972	17.8481
ABCC1	19	P33527	1	18.4119	18.4139	18.3396	18.3283	18.2415	18.404	18.498	18.4973	18.5055	18.518	18.39
ABCC10	1	Q5T3U5	1	14.5038	14.3702	13.8669	14.3742	14.5033	14.3585	14.436	14.4034	14.8086	14.9262	14.5195
ABCC4	14	O15439	1	18.621	18.6449	18.5187	18.6243	18.5322	18.4704	18.6198	18.7018	18.7365	18.7023	18.6775
ABCC5	2	O15440	0.9999	16.3857	16.2665	16.2538	16.3534	16.3086	16.1894	15.914	16.673	16.3701	16.6073	16.8068
ABCD1	8	P33897	1	17.0606	16.6995	16.5984	16.8418	16.9652	17.0792	17.1469	17.2109	17.3078	17.0019	17.3123
ABCD3	25	P28288	1	20.1365	20.1726	20.1914	20.1772	19.9995	20.1309	20.0307	20.1744	20.2032	20.1584	20.1616
ABCE1	85	P61221	1	22.92	22.9853	22.9794	22.95	22.941	22.9245	22.8669	22.9284	22.855	22.8925	22.8819
ABCF1	74	Q8NE71	1	21.4784	21.4921	21.494	21.4717	21.5084	21.4527	21.4715	21.5099	21.4569	21.4528	21.4308
ABCF2	63	Q9UG63	1	21.5562	21.7244	21.7064	21.6358	21.5565	21.5159	21.5147	21.5629	21.5349	21.4166	21.4295
ABCF3	32	Q9NUQ8	1	19.9952	20.0948	20.1058	20.1129	19.9799	19.9832	19.9438	19.9337	19.8716	20.0244	19.9265
ABHD10	15	Q9NUJ1	1	19.7503	19.4861	19.5446	19.6223	19.6523	19.7603	19.7114	19.8717	19.9082	19.8083	19.8786
ABHD11	5	Q8NFV4	1	18.7949	18.8068	18.9544	18.6454	18.7836	19.0626	18.7574	18.5384	18.6178	18.6423	18.887
ABHD12	8	Q8N2K0	1	17.6708	17.7163	17.4812	17.5294	17.6562	17.5093	17.7651	17.6911	17.751	17.8406	17.8751
ABHD14B	22	Q96IU4	1	20.0168	19.9269	19.996	20.0198	19.8728	20.0524	20.0537	20.0925	20.1009	20.0431	20.1581
ABHD16A	15	O95870	1	19.8859	19.7311	19.5694	19.8099	19.7753	19.739	19.9263	19.9864	19.971	20.1484	19.922
ABHD17B	1	Q5VST6	0.9998	14.3143	14.8364	14.4981	14.1809	13.9554	14.574	14.2874	14.1566	14.5625	13.9756	13.9722
ABHD3	1	Q8WU67	1	15.8254	15.1047	15.8808	15.5435	15.5835	15.7685	16.0782	16.3049	16.1211	15.9023	15.9962
ABHD5	7	Q8WTS1	1	18.4806	17.9478	18.1264	18.075	18.3103	18.4	18.6194	18.6664	18.5199	18.6782	18.7688
ABHD6	3	Q9BV23	1	16.6216	16.6361	16.3988	16.6568	16.4881	16.8233	16.5216	16.7858	16.6067	16.6155	16.7342
ABI1	18	Q8IZP0	1	20.498	20.5162	20.4944	20.5262	20.612	20.6022	20.49	20.4863	20.4477	20.5645	20.4678
ABITRAM	1	Q9NX38	1	14.761	14.6158	14.7609	14.7853	14.6112	15.0238	14.6327	14.589	15.0228	15.0211	14.6406
ABL1	30	P00519	1	19.3465	19.3606	19.2849	19.3924	19.399	19.4306	19.3746	19.1795	19.294	19.3855	19.3552
ABL2	4	P42684	0.9999	16.8597	16.8271	16.7166	16.7883	16.6936	16.8545	16.894	16.8782	17.0173	17.0028	16.5643
ABRACL	1	Q9P1F3	1	15.4247	15.0453	15.3672	NA	15.4513	14.5664	15.1465	14.8818	15.931	16.0328	15.056
ABRAXAS1	4	Q6UWZ7	1	17.6475	17.6134	17.5392	17.6095	17.7491	17.7313	17.6594	17.5789	17.6796	17.5477	17.7066
ABRAXAS2	6	Q15018	1	18.0175	17.9811	17.9482	17.9966	18.0593	18.0192	18.1664	18.1506	18.0685	17.9927	17.9919
ABT1	9	Q9ULW3	1	19.5461	19.6504	19.6361	19.5807	19.5441	19.6269	19.6088	19.5024	19.5154	19.5114	19.458
ACAA1	20	P09110	1	20.3965	20.3342	20.3458	20.2816	20.328	20.3104	20.354	20.5181	20.4651	20.4975	20.3877
ACAA2	19	P42765	1	20.751	20.7642	20.7148	20.7218	20.7738	20.8815	20.6705	20.7639	20.8007	20.7768	20.8212
ACACA	98	Q13085	1	20.7597	20.8655	20.8376	20.8002	20.7479	20.7281	20.7568	20.7318	20.8003	20.756	20.7039
ACACB	1	O00763	0.9988	14.6716	14.0093	14.7225	14.6287	14.649	14.9341	14.9071	14.9698	14.6264	14.2837	14.731
ACAD10	9	Q6JQN1	1	18.174	17.7894	18.226	18.0958	18.218	18.2319	18.0462	18.2587	18.2696	18.141	18.2263
ACAD8	5	Q9UKU7	1	17.8941	18.0879	17.904	17.9372	17.9903	18.1222	17.6171	17.8026	17.5894	17.8145	17.8108
ACAD9	24	Q9H845	1	19.6547	19.5621	19.7592	19.681	19.7772	19.7544	19.5932	19.6088	19.6229	19.6207	19.6865
ACADM	46	P11310	1	22.5096	22.3566	22.392	22.4771	22.5396	22.5169	22.5209	22.4927	22.5307	22.5633	22.5568
ACADS	14	P16219	1	19.1741	19.1428	19.0276	19.1013	19.1195	19.142	19.239	19.2918	19.366	19.4769	19.3041
ACADSB	9	P45954	1	20.3991	20.2493	20.0159	20.2075	20.2898	20.3826	20.5259	20.5611	20.5258	20.5482	20.546
ACADVL	46	P49748	1	21.5648	21.6318	21.5076	21.5426	21.5585	21.647	21.4908	21.5419	21.5308	21.5286	21.6656
ACAP2	21	Q15057	1	19.6644	19.5914	19.5445	19.5112	19.5744	19.6576	19.8777	19.6567	19.7378	19.7931	19.7436
ACAP3	1	Q96P50	1	13.575	13.8752	13.5456	12.5948	13.5962	13.6451	13.8532	13.3335	13.804	13.8165	13.1536
ACAT1	69	P24752	1	22.8425	22.7766	22.7365	22.7216	22.8638	22.8486	22.8873	22.8679	22.8496	22.9217	22.9004
ACAT2	39	Q9BWD1	1	23.1566	22.924	22.9696	22.9387	23.0439	22.9846	23.2112	23.263	23.2398	23.2735	23.3679
ACBD3	19	Q9H3P7	1	19.2749	19.0693	19.0715	19.3049	19.0983	19.1915	19.4514	19.3949	19.2697	19.3945	19.3973
ACBD5	5	Q5T8D3	1	16.7932	16.4657	16.6789	16.6272	16.6308	16.7992	16.8585	16.8627	17.1828	16.9629	16.6615
ACBD6	10	Q9BR61	1	18.8693	18.8957	18.778	18.9692	18.7555	18.9074	19.0341	18.7497	19.0213	18.8134	18.8865
ACD	3	Q96AP0	1	16.7042	16.5024	16.9378	16.6081	16.6091	16.577	16.9785	16.6342	16.6454	16.6055	16.9576
ACIN1	65	Q9UKV3	1	22.3453	22.3491	22.35	22.3283	22.3621	22.3165	22.3713	22.331	22.292	22.357	22.4033
ACKR4	1	Q9NPB9	0.9983	18.093	18.0896	17.754	18.2052	18.1191	18.467	18.0493	18.0166	18.1289	17.9209	18.3474
ACLY	139	P53396	1	23.3115	23.2565	23.2696	23.2039	23.3169	23.2575	23.4005	23.3941	23.3322	23.3777	23.3978
ACO1	55	P21399	1	23.8702	23.8403	23.7898	23.7771	23.7972	23.8024	23.9947	23.8964	23.9188	23.95	23.9966
ACO2	93	Q99798	1	23.1507	23.1022	23.1166	23.0555	23.1713	23.2239	23.1591	23.1943	23.137	23.1683	23.2141
ACOT13	7	Q9NPJ3	1	22.3312	22.3965	22.2216	22.063	22.3791	22.3492	22.307	22.399	22.3189	22.4994	22.4811
ACOT7	28	O00154	1	21.4603	21.5563	21.5142	21.5366	21.6259	21.5951	21.3942	21.419	21.3841	21.3355	21.3977
ACOT8	8	O14734	1	19.0418	18.7644	19.0589	18.9254	18.9762	18.8258	19.1752	19.0022	19.0829	19.1239	19.3128
ACOT9	28	Q9Y305	1	19.5184	19.4388	19.476	19.4603	19.6135	19.6399	19.4105	19.4309	19.3771	19.6334	19.5762
ACOX1	44	Q15067	1	20.646	20.4341	20.491	20.4988	20.4356	20.4677	20.7604	20.7721	20.726	20.8191	20.8211
ACOX3	1	O15254	1	13.9905	14.4771	13.1451	14.0463	14.2143	NA	13.8532	14.0781	14.1477	13.5229	13.9749
ACP1	11	P24666	1	20.7819	20.6376	20.6509	20.605	20.7451	20.8249	20.9545	20.8685	20.7807	20.7654	20.7778
ACP2	1	P11117	1	14.9005	14.8274	14.395	15.0201	15.5409	14.5468	14.8172	13.9831	14.6495	15.3277	15.3231
ACP5	1	P13686	1	12.4889	12.5903	12.2653	12.5163	12.7868	12.3194	12.9079	12.5027	12.5958	12.7959	11.964
ACSF2	5	Q96CM8	1	18.606	18.3394	18.3041	18.4276	18.6306	18.5143	18.6994	18.7712	18.7533	18.8202	18.7553
ACSF3	18	Q4G176	1	19.4328	19.4147	19.3872	19.2981	19.5141	19.4965	19.4293	19.4417	19.3883	19.4602	19.4759
ACSL1	22	P33121	1	19.2727	19.2894	19.2045	19.1149	19.1831	19.2659	19.3592	19.3733	19.3254	19.3545	19.3189
ACSL3	35	O95573	1	21.4952	21.46	21.4922	21.4294	21.4582	21.4352	21.5259	21.5996	21.4714	21.5065	21.6071
ACSL4	27	O60488	1	19.6926	19.5883	19.5737	19.6495	19.5239	19.4886	19.4161	19.4343	19.3206	19.52	19.3239
ACSM3	44	Q53FZ2	1	21.7893	21.5709	21.5437	21.5134	21.8783	21.8677	21.8786	21.9013	21.8948	22.0122	21.9905
ACSS2	11	Q9NR19	1	19.9811	19.8974	19.8884	19.8008	19.9006	19.8585	20.1432	20.0871	19.9072	20.1361	20.2409
ACTA1	31	P68133	1	24.9068	24.923	24.9292	24.8882	24.8247	24.9438	24.9823	24.9212	24.8857	24.9358	24.9476
ACTB	233	P60709	1	28.2953	28.2186	28.2505	28.2961	28.2859	28.2783	28.2881	28.2709	28.2714	28.3251	28.3088
ACTBL2	3	Q562R1	0.9987	16.7238	16.6928	16.3097	16.6	16.7978	16.6969	16.9316	17.0904	16.2834	16.5656	16.5878
ACTC1	6	P68032	1	18.4691	18.4574	18.5411	18.4049	18.169	18.6297	18.8337	18.3382	18.5547	18.5158	18.5205
ACTL6A	44	O96019	1	21.6915	21.6816	21.7222	21.6461	21.6052	21.684	21.7351	21.6445	21.6687	21.6909	21.7154
ACTN1	50	P12814	1	21.7836	21.7929	21.7781	21.7417	21.7629	21.7282	21.7351	21.7425	21.7944	21.7576	21.8001
ACTN4	177	O43707	1	24.3536	24.4182	24.3974	24.4101	24.2896	24.2827	24.3374	24.3264	24.3496	24.3403	24.3387
ACTR10	6	Q9NZ32	1	17.6114	17.4627	17.5037	17.4445	17.5228	17.7395	17.7145	17.6748	17.7412	17.7899	17.7906
ACTR1A	20	P61163	1	20.965	20.7933	20.8954	20.8704	20.8608	20.8969	21.0439	21.0743	21.1028	21.0341	21.0095
ACTR1B	8	P42025	1	17.8186	17.6378	17.6642	17.7014	17.75	17.7695	17.8886	17.9678	17.8294	17.9765	17.897
ACTR2	33	P61160	1	22.3035	22.3204	22.3178	22.2741	22.3138	22.3539	22.3575	22.3305	22.3282	22.2362	22.2817
ACTR3	30	P61158	1	20.7548	20.6837	20.7128	20.7173	20.7799	20.8404	20.777	20.7066	20.6373	20.7614	20.8388
ACTR5	9	Q9H9F9	1	18.3449	18.3907	18.2296	18.4988	18.3237	18.251	18.2644	18.221	18.157	18.3757	18.3458
ACTR6	5	Q9GZN1	1	17.4975	17.6281	17.3097	17.5579	17.441	17.4473	17.3262	17.4946	17.2602	17.5993	17.3649
ACTR8	1	Q9H981	0.9998	13.902	13.8608	13.8682	13.7829	13.8747	13.9654	13.7178	13.7996	14.0093	14.2498	13.6656
ACVR1	5	Q04771	1	17.2751	17.1348	16.8726	16.985	17.2432	17.2511	17.5504	17.5819	17.3957	17.5411	17.3414
ACVR1B	1	P36896	0.9997	14.5352	14.5311	14.1161	13.9543	14.6838	14.3667	14.495	14.6595	15.0495	14.2278	14.7928
ACY1	47	Q03154	1	22.3267	22.28	22.258	22.2942	22.3042	22.3386	22.3948	22.3439	22.3256	22.3438	22.446
ACYP1	13	P07311	1	20.3687	20.3183	20.2938	20.3135	20.3491	20.3086	20.5002	20.4352	20.399	20.4704	20.3358
ADA	8	P00813	0.9998	16.9996	16.8384	16.8941	16.8916	16.9468	16.8927	17.2346	17.0416	17.0112	17.225	17.0179
ADAL	9	Q6DHV7	1	17.4749	17.4521	17.4255	17.4342	17.4674	17.4899	17.475	17.4866	17.5156	17.6002	17.5224
ADAM10	15	O14672	1	18.8461	18.8474	18.866	18.8012	18.7657	18.7856	18.9447	18.9221	18.9861	18.8	18.9444
ADAM15	2	Q13444	0.9999	16.1281	16.128	16.2451	16.4327	15.9456	16.165	16.1126	16.132	16.0799	16.1144	15.8758
ADAM17	8	P78536	1	19.2382	19.1764	19.2397	19.267	19.344	19.3221	19.1605	19.4072	19.3252	19.233	19.203
ADAM9	3	Q13443	1	17.0069	17.2846	16.9782	17.132	16.9126	16.9615	16.8698	16.8274	16.9825	16.9357	17.0697
ADAMTSL4	2	Q6UY14	0.9975	16.2089	16.1591	16.0312	16.1842	16.1779	16.2659	16.3771	16.0471	16.1834	16.5798	16.2403
ADAR	50	P55265	1	21.661	21.6066	21.6271	21.6894	21.5856	21.602	21.6806	21.6458	21.6704	21.7404	21.7917
ADARB1	2	P78563	1	14.8325	14.5908	14.7946	14.6216	14.7647	14.7115	15.0217	14.9575	15.0924	14.7354	14.7365
ADAT1	2	Q9BUB4	0.9999	15.5531	15.4797	15.4961	15.7019	15.7145	15.4579	15.554	15.5314	15.6855	15.5311	15.4359
ADAT3	4	Q96EY9	1	16.887	16.6554	16.5585	17.0648	16.9408	16.8966	16.948	17.1319	16.8516	16.7746	16.8256
ADCY3	1	O60266	0.988	14.1212	14.0036	14.2797	14.3215	14.291	14.105	14.3007	13.9496	13.8314	13.7051	13.8695
ADCY7	3	P51828	1	15.5219	15.8798	15.7442	15.5497	15.6313	15.6428	15.4291	15.4758	15.2826	15.2915	15.1434
ADD1	19	P35611	1	19.9748	19.8866	19.8801	19.9432	20.0022	19.9823	20.0184	20.0321	20.0375	20.0316	20.1333
ADD2	21	P35612	1	19.4754	19.3335	19.3136	19.3432	19.4393	19.34	19.5424	19.5875	19.5021	19.6971	19.6518
ADD3	9	Q9UEY8	1	19.1931	19.1558	19.3044	19.1619	19.2096	19.3084	19.1845	19.2713	19.2653	19.1023	19.1595
ADGRE2	1	Q9UHX3	1	16.0322	15.8158	15.9039	15.9896	16.0175	16.3698	16.0464	15.7177	16.0571	16.3111	15.9804
ADGRE5	5	P48960	1	19.0466	19.053	18.7896	18.9816	18.8508	18.9452	19.1496	18.957	19.0138	19.1706	18.8249
ADH5	49	P11766	1	22.8688	22.7291	22.6723	22.7072	22.811	22.8254	22.9486	22.9246	22.9564	22.9882	23.059
ADI1	11	Q9BV57	1	20.5091	20.5873	20.3827	20.474	20.6098	20.523	20.5632	20.6509	20.474	20.4909	20.4522
ADIPOR1	1	Q96A54	1	15.1337	15.4234	15.2994	15.7375	15.4126	15.1845	14.9846	15.076	15.2314	14.6685	13.9674
ADK	28	P55263	1	21.9108	21.7398	21.8071	21.776	21.8692	21.8031	22.0697	22.0019	21.9467	21.9651	22.0446
ADNP	26	Q9H2P0	1	19.9165	19.9742	20.0618	19.974	20.0026	20.0481	19.7855	19.8187	19.8709	19.9304	19.904
ADNP2	1	Q6IQ32	1	14.8686	14.7857	14.7311	15.0228	14.8331	15.0016	14.7785	14.8169	14.6695	14.8908	15.1689
ADO	5	Q96SZ5	0.9998	19.4876	19.65	19.5215	19.5392	19.525	19.3874	19.4713	19.3596	19.3709	19.3321	19.3679
ADPGK	8	Q9BRR6	1	17.9302	18.0286	17.8326	18.0172	17.8751	17.9479	17.9295	17.9112	17.991	17.8753	18.1126
ADPRH	3	P54922	1	16.1784	15.9861	16.2938	16.1349	16.2449	16.2063	16.1887	16.0824	16.0906	16.3307	16.304
ADPRM	1	Q3LIE5	1	15.0848	14.7843	15.5967	14.8471	14.8993	14.8938	15.2596	14.7352	14.8451	15.4826	15.2137
ADPRS	8	Q9NX46	1	19.3273	19.194	19.2631	19.208	19.1923	19.3501	19.4076	19.4292	19.3168	19.4029	19.374
ADRM1	22	Q16186	1	21.0047	21.0562	20.9645	21.0663	20.9476	21.0287	21.009	21.0144	20.9713	20.9802	20.9923
ADSL	32	P30566	1	21.2646	21.2724	21.2231	21.2587	21.2563	21.2885	21.3181	21.207	21.1511	21.2382	21.2538
ADSS1	3	Q8N142	1	15.935	15.8351	15.8276	15.711	15.6658	16.0807	16.0452	16.5298	15.595	15.8937	15.9319
ADSS2	49	P30520	1	22.1249	22.1367	22.131	22.0632	22.0799	22.1036	22.181	22.1278	22.1303	22.1538	22.0866
AEN	2	Q8WTP8	1	16.5053	16.8099	16.826	16.8988	16.2681	16.2406	16.4934	16.4447	16.6847	16.2015	16.067
AFDN	47	P55196	1	20.1566	20.2329	20.1861	20.1855	20.1771	20.2316	20.0893	20.1533	20.1217	20.152	20.0767
AFF1	4	P51825	0.9998	16.9232	17.0641	17.0535	16.8864	16.9368	17.1001	16.9989	16.8198	16.9117	16.9267	16.7838
AFF2	1	P51816	0.9776	14.9234	14.9437	15.1322	15.1217	14.5093	14.4272	14.682	14.9061	15.3481	14.9513	15.0441
AFF4	11	Q9UHB7	1	17.6005	17.4405	17.5137	17.5444	17.5934	17.5454	17.6934	17.5174	17.6718	17.6664	17.7571
AFG1L	1	Q8WV93	0.9985	13.1876	13.0403	12.8642	13.5136	13.2391	13.3963	12.9897	13.1401	12.9721	13.2944	12.9811
AFG3L2	71	Q9Y4W6	1	21.555	21.6094	21.5988	21.5576	21.6131	21.5883	21.512	21.525	21.4593	21.5412	21.5168
AFMID	2	Q63HM1	1	14.9964	14.5751	14.6627	14.8171	14.7854	14.7964	15.3869	15.3815	15.1726	15.1181	15.2278
AFP	8	P02771	1	20.5774	19.8976	20.1313	20.4058	20.3291	20.3046	20.8779	20.6465	20.6897	20.9725	20.9653
AFTPH	9	Q6ULP2	1	17.8738	17.7755	17.762	17.7892	17.9542	17.7986	17.8965	17.8828	17.8628	17.9198	17.7335
AGA	1	P20933	0.9951	15.0014	14.9431	14.898	14.8085	15.1832	15.7057	14.7937	14.7486	15.0094	14.7991	14.9366
AGAP1	1	Q9UPQ3	1	13.7338	NA	13.5014	13.2141	13.379	13.816	13.1741	14.1275	13.8916	14.1563	13.7058
AGAP3	8	Q96P47	1	18.3135	18.2749	18.3186	18.3838	18.3437	18.3956	18.1624	18.097	18.4598	18.2113	18.2521
AGFG1	20	P52594	1	20.0357	19.957	19.9011	19.9571	20.0971	20.0289	20.1216	20.0717	20.0408	20.2427	20.1389
AGFG2	2	O95081	1	15.6989	15.7158	15.7953	15.9155	15.7188	15.6239	15.4067	15.7862	15.6295	15.9265	15.2873
AGGF1	3	Q8N302	1	16.7314	16.7008	16.6839	16.7845	16.7084	16.5581	16.6839	16.8261	16.7683	16.7612	16.6173
AGK	33	Q53H12	1	20.7798	20.6864	20.791	20.7178	20.802	20.7742	20.8003	20.7718	20.7989	20.8025	20.8222
AGL	63	P35573	1	20.5985	20.555	20.5429	20.4564	20.6265	20.6164	20.6998	20.65	20.7097	20.6922	20.7017
AGO1	17	Q9UL18	1	18.23	18.156	18.2291	18.2582	18.3018	18.2697	18.2469	18.2472	18.1767	18.1932	18.2432
AGO2	27	Q9UKV8	1	20.3234	20.3365	20.3174	20.3097	20.2399	20.4254	20.2738	20.2591	20.3144	20.4069	20.3244
AGO3	7	Q9H9G7	1	17.3207	17.2597	17.4802	17.3373	17.3276	17.2774	17.3265	17.2374	17.1219	17.5475	17.0142
AGO4	1	Q9HCK5	1	13.7964	13.7587	13.9651	13.5777	14.1681	13.7505	13.7324	13.7907	13.8669	13.5417	13.7415
AGPAT1	6	Q99943	1	18.218	17.9728	17.9986	18.0922	18.1889	18.0336	18.3925	18.1741	18.3518	18.3961	18.4484
AGPAT2	1	O15120	0.9999	14.8614	14.6726	14.5859	14.9088	15.111	14.9084	14.7452	14.7581	14.8419	15.0242	14.9918
AGPAT3	6	Q9NRZ7	1	19.0449	19.0728	18.933	19.0198	19.0559	19.1051	19.0506	19.0201	18.9676	19.0189	19.1561
AGPAT4	1	Q9NRZ5	0.9848	15.4382	15.4387	15.3825	15.3472	15.5244	15.3123	15.4969	15.3093	15.7624	15.5095	15.3589
AGPAT5	12	Q9NUQ2	1	18.7484	18.7033	18.9213	18.7862	18.9838	18.8795	18.5966	18.6792	18.5903	18.6087	18.6506
AGPS	44	O00116	1	20.9031	20.8947	20.9017	20.8846	20.8419	20.8359	20.944	20.97	20.8424	20.9616	20.8918
AGRN	3	O00468	1	16.1274	16.124	16.0825	15.973	15.9737	16.1735	16.1745	16.1766	16.248	16.1675	16.2997
AGTPBP1	1	Q9UPW5	0.9957	13.6174	14.0777	13.2954	NA	13.4752	NA	NA	13.5532	13.5582	13.5275	NA
AGTRAP	4	Q6RW13	1	20.0219	19.9748	20.0235	20.047	20.1888	20.028	19.9633	20.1044	20.1021	19.9096	20.0717
AHCTF1	64	Q8WYP5	1	19.2923	19.3874	19.3447	19.3174	19.3353	19.3128	19.2321	19.2461	19.2314	19.2205	19.249
AHCY	74	P23526	1	24.0983	24.1714	24.0713	24.065	24.072	24.0112	24.1042	24.1102	24.0585	24.0627	24.1057
AHCYL1	20	O43865	1	21.025	20.9966	20.8834	20.8956	21.0783	21.0003	21.0123	21.1074	20.8996	21.0129	21.073
AHDC1	3	Q5TGY3	1	16.4401	16.3696	16.3477	16.4171	16.2115	16.4704	16.1701	16.5035	16.4523	16.8713	16.7165
AHI1	1	Q8N157	0.9999	13.9155	14.1243	14.047	13.4967	13.7898	14.1351	13.7038	14.0281	13.7853	13.9885	13.8017
AHNAK	382	Q09666	1	21.7617	21.9764	21.9933	21.9308	21.988	21.9881	21.6018	21.5297	21.5295	21.5837	21.5757
AHSA1	51	O95433	1	22.4539	22.5041	22.4914	22.4304	22.3721	22.3358	22.4094	22.4163	22.4788	22.3801	22.4138
AHSG	1	P02765	0.9893	18.385	16.3237	17.8334	19.0399	18.0583	18.5653	19.0511	18.9074	17.2391	16.6591	18.8302
AHSP	2	Q9NZD4	1	16.849	16.4473	16.5777	16.6301	17.0295	17.0272	16.7115	17.1376	16.9129	16.871	16.9954
AIDA	4	Q96BJ3	1	17.0194	16.946	17.0066	16.9367	16.9686	16.9503	17.0438	17.0689	16.8645	17.0471	17.2315
AIF1	3	P55008	1	17.9205	18.3723	18.1316	18.3855	17.8873	17.9659	17.4676	17.8869	17.1135	17.3276	17.536
AIFM1	68	O95831	1	22.3149	22.2656	22.2491	22.2409	22.3389	22.3129	22.3883	22.3383	22.3547	22.3929	22.4606
AIFM2	6	Q9BRQ8	1	19.0261	19.0285	19.0907	19.0199	19.0302	19.0156	19.0319	18.947	18.9719	19.0803	19.1085
AIMP1	51	Q12904	1	22.5018	22.5249	22.5557	22.4812	22.5459	22.4989	22.5157	22.477	22.5247	22.4878	22.545
AIMP2	15	Q13155	1	21.2835	21.2405	21.345	21.5101	21.4208	21.2914	21.0651	21.1989	21.2496	21.1757	21.1911
AIP	8	O00170	1	20.8665	20.7164	20.8199	20.88	20.8845	20.7485	20.9554	20.9071	20.8481	20.9007	20.9927
AK1	18	P00568	1	20.7404	20.5134	20.4507	20.4572	20.64	20.6414	20.89	20.9158	20.8576	21.0041	20.9267
AK2	55	P54819	1	23.4747	23.6672	23.6388	23.6984	23.5812	23.6639	23.2487	23.4975	23.448	23.1076	23.1356
AK3	46	Q9UIJ7	1	21.1731	21.1197	21.091	21.1105	21.2203	21.2246	21.2195	21.2571	21.189	21.1622	21.1345
AK4	13	P27144	1	20.8342	20.7923	20.8796	20.8648	20.8423	20.8802	20.8395	20.9456	20.8508	20.8573	20.6759
AK6	7	Q9Y3D8	1	20.1148	20.308	20.358	20.2694	20.1808	20.1447	20.0474	19.9962	19.8972	20.0439	19.8423
AKAP1	11	Q92667	1	18.6681	18.8252	18.8125	18.7869	18.7416	18.7103	18.6244	18.6264	18.5224	18.5762	18.6286
AKAP10	1	O43572	1	14.172	13.8296	13.8574	13.9502	14.033	14.1296	14.4692	14.1777	14.2906	14.5173	14.0639
AKAP11	9	Q9UKA4	1	17.5686	17.7346	17.741	17.5348	17.3805	17.3964	17.5754	17.6424	17.4826	17.516	17.403
AKAP17A	6	Q02040	0.9999	18.021	18.0097	17.9503	17.934	17.9923	17.8989	17.9636	18.1385	18.1964	18.1531	18.0658
AKAP8	13	O43823	1	20.2481	20.2863	20.352	20.3223	20.2138	20.2004	20.276	20.1697	20.269	20.2057	20.1707
AKAP8L	9	Q9ULX6	1	20.242	20.2752	20.1039	20.2229	20.254	20.3444	20.2285	20.263	20.2818	20.2138	20.1392
AKAP9	39	Q99996	1	17.7665	17.8291	17.8046	17.7944	17.7964	17.7775	17.7994	17.7049	17.7511	17.7166	17.6958
AKIRIN1	1	Q9H9L7	0.9944	12.6972	13.0491	12.8996	12.1014	12.37	13.0636	12.4738	12.7241	12.6501	12.8668	12.901
AKR1A1	39	P14550	1	21.8633	21.6574	21.6154	21.6792	21.8017	21.7875	22.0173	21.9945	21.9398	22.0619	22.028
AKR1B1	1	P15121	0.9805	15.1465	14.9905	15.0731	15.1636	15.0856	14.9213	15.2083	15.4424	15.2253	15.3553	15.3992
AKR1C2	33	P52895	1	22.9285	22.812	22.725	22.8434	22.8906	22.9429	22.9737	22.9202	22.9194	23.0311	23.0218
AKR1C3	15	P42330	1	21.3032	21.2056	21.2313	21.273	21.2994	21.2943	21.3563	21.272	21.2316	21.4268	21.4325
AKR7A2	16	O43488	1	22.0894	21.9136	21.9402	21.8944	22.0589	22.0177	22.2287	22.2041	22.1573	22.3231	22.3308
AKT1	23	P31749	1	19.464	19.4548	19.4814	19.3926	19.522	19.5699	19.405	19.4223	19.4422	19.5474	19.4374
AKT1S1	6	Q96B36	1	18.2867	18.3147	18.3772	18.2508	18.3014	18.227	18.4103	18.2533	18.2572	18.2373	18.2064
AKT2	5	P31751	1	18.6873	18.81	18.7088	18.5205	18.8157	18.6633	18.6214	18.5341	18.6426	18.8641	18.6948
AKTIP	1	Q9H8T0	1	13.2882	13.6589	12.7885	13.9767	13.5387	13.5592	12.3888	13.2774	12.754	13.6633	12.1537
ALAD	4	P13716	1	18.7784	18.9061	18.5313	18.6687	18.803	18.8885	18.8757	18.9639	18.7643	18.9001	18.8222
ALAS1	1	P13196	0.9883	14.6925	14.8275	NA	14.3776	14.477	15.4349	14.4339	14.9826	14.1463	14.1525	14.0774
ALDH16A1	17	Q8IZ83	1	19.5696	19.6551	19.6614	19.6424	19.5963	19.6585	19.4875	19.4356	19.5591	19.6018	19.5584
ALDH18A1	65	P54886	1	21.6314	21.4339	21.3606	21.4361	21.4691	21.4329	21.8182	21.7903	21.7829	21.8545	21.8711
ALDH1A1	49	P00352	1	21.6967	21.6133	21.6644	21.6155	21.8295	21.86	21.736	21.7218	21.6712	21.7971	21.7933
ALDH1A2	61	O94788	1	23.4159	23.4675	23.4193	23.4328	23.2202	23.2481	23.6458	23.6093	23.5295	23.3796	23.4504
ALDH1B1	35	P30837	1	20.3572	20.4174	20.3578	20.3787	20.3953	20.372	20.2872	20.3835	20.3479	20.329	20.3683
ALDH1L2	26	Q3SY69	1	19.3766	19.6095	19.5753	19.6446	19.6287	19.6654	19.0662	18.886	18.9168	19.1288	19.1143
ALDH2	41	P05091	1	21.3163	21.3939	21.341	21.3272	21.4848	21.4336	21.3165	21.201	21.1937	21.3408	21.3178
ALDH4A1	36	P30038	1	20.4498	20.2432	20.2112	20.273	20.4267	20.4201	20.5323	20.5808	20.5106	20.6443	20.6658
ALDH5A1	22	P51649	1	20.1806	20.0774	19.9543	19.9902	20.2025	20.1394	20.2448	20.2322	20.1404	20.3741	20.4473
ALDH6A1	7	Q02252	1	18.4096	18.1396	18.063	18.2196	18.3533	18.2696	18.4464	18.5698	18.6045	18.6914	18.6131
ALDH9A1	27	P49189	1	21.3387	21.3016	21.3218	21.3082	21.2363	21.3391	21.3063	21.418	21.3413	21.4035	21.5149
ALDOA	172	P04075	1	26.8688	26.8212	26.9001	26.8733	26.8532	26.8235	26.8842	26.869	26.9164	26.8353	26.874
ALDOC	68	P09972	1	22.5161	22.308	22.358	22.3505	22.3964	22.4078	22.6723	22.6296	22.6085	22.6417	22.6085
ALG1	6	Q9BT22	1	18.5047	18.6983	18.2756	18.6661	18.2791	18.556	18.4502	18.1843	18.334	18.6188	18.4844
ALG10	1	Q5BKT4	0.9856	17.3086	17.4237	17.4313	17.4037	17.2136	17.2259	17.1511	17.2548	17.3882	17.3089	17.4256
ALG13	3	Q9NP73	1	18.2247	18.2409	18.2406	18.3498	18.2082	18.1402	18.2847	18.1224	18.262	18.2028	18.2566
ALG2	9	Q9H553	1	18.2068	18.245	18.0763	18.1932	18.2682	18.1089	18.3143	18.1762	18.4158	18.2309	18.2113
ALG3	3	Q92685	0.9999	17.1567	17.1572	17.3301	17.7656	16.847	16.7716	16.9324	17.0848	17.2676	16.9662	16.9771
ALG5	12	Q9Y673	1	18.7758	18.8406	18.8056	18.8647	18.7614	18.6518	18.8017	18.9379	18.7269	18.7862	18.8276
ALG6	1	Q9Y672	1	15.8052	15.6187	15.6715	15.881	16.0915	15.8388	15.917	15.7637	15.7748	15.6986	15.8586
ALG8	5	Q9BVK2	1	18.9394	18.9654	18.8346	18.9848	18.9829	18.9803	18.8981	19.0477	18.9416	18.8597	18.9333
ALG9	3	Q9H6U8	1	17.4609	17.2672	17.4473	17.2749	17.4216	17.3208	17.43	17.6518	17.5882	17.475	17.5632
ALKBH1	3	Q13686	1	16.9003	16.9581	16.8677	17.0618	16.6673	17.1404	16.8132	17.0408	16.9143	16.6844	16.432
ALKBH2	2	Q6NS38	1	15.4669	15.715	15.593	15.7889	15.606	15.6904	15.1666	15.4871	15.2891	15.2156	15.0855
ALKBH4	2	Q9NXW9	0.9994	17.9479	18.0526	17.9143	17.8422	17.9851	17.9794	17.9	17.8892	17.8854	17.9584	18.0607
ALKBH5	13	Q6P6C2	1	18.7857	18.7263	18.8361	18.6373	18.7515	18.8329	18.8419	18.7318	18.7391	18.8906	18.88
ALKBH6	4	Q3KRA9	0.9999	17.5639	17.5585	17.7936	17.6636	17.5819	17.5309	17.5573	17.5088	17.6376	17.3916	17.4654
ALKBH7	4	Q9BT30	1	18.0714	18.1681	18.1407	18.0219	18.1327	18.0203	17.8883	18.0144	18.1863	18.07	18.0051
ALKBH8	1	Q96BT7	0.9949	14.9585	14.8864	15.2585	15.3084	14.9513	15.2738	14.6561	14.7487	14.7503	14.7852	14.394
ALMS1	2	Q8TCU4	1	15.0938	14.7583	14.7918	15.1718	15.2688	15.171	15.4097	14.8916	15.1159	15.1331	15.0012
ALOX5	5	P09917	1	15.508	15.6054	15.8777	14.9924	15.549	15.7935	15.3213	15.5476	15.3785	15.413	15.2536
ALS2	4	Q96Q42	1	16.8848	16.8274	17.0065	17.0448	17.1366	16.8539	16.832	16.8071	16.3257	16.5325	16.8683
ALYREF	59	Q86V81	1	23.376	23.3559	23.4267	23.3797	23.3167	23.3297	23.3268	23.3987	23.4112	23.5031	23.4106
AMBRA1	6	Q9C0C7	1	16.7044	16.613	16.7642	16.8423	16.7536	16.6205	16.7185	16.6259	16.7074	16.5259	16.7456
AMD1	3	P17707	1	17.1211	17.5621	17.3462	17.5741	16.8297	17.2651	17.1798	17.06	17.2204	16.7552	16.9187
AMDHD2	7	Q9Y303	1	18.1563	18.3183	18.0436	18.1043	18.222	18.0825	17.9467	18.1911	18.1547	18.2561	18.1759
AMFR	5	Q9UKV5	0.9999	17.8727	17.8487	17.8488	17.9688	17.9205	17.788	17.6241	17.7852	17.8153	17.9428	17.6936
AMMECR1	10	Q9Y4X0	1	18.4377	18.3824	18.3238	18.3635	18.4845	18.3566	18.1739	18.3185	18.3656	18.3165	18.4991
AMN1	1	Q8IY45	1	13.7702	13.4194	13.8016	13.8157	13.6582	13.495	13.8316	14.0936	13.7789	14.1043	13.8137
AMOTL1	4	Q8IY63	1	18.8621	18.9003	18.9242	18.9284	18.876	18.9312	18.8173	18.599	18.7619	18.9566	18.8895
AMPD2	19	Q01433	1	20.32	20.3201	20.2453	20.1407	20.3093	20.2907	20.4642	20.3565	20.3636	20.5134	20.3721
AMPD3	15	Q01432	1	18.2847	18.1658	18.2543	18.2143	18.2677	18.2487	18.4115	18.3162	18.3412	18.3674	18.4352
AMZ2	2	Q86W34	1	17.4118	17.5106	17.5867	17.3017	17.1504	17.144	17.5096	17.5472	17.5275	17.2103	17.3518
ANAPC1	48	Q9H1A4	1	19.9879	19.9966	20.0294	19.9858	19.9689	20.0261	19.9377	20.0745	20.0579	19.8724	19.9232
ANAPC10	6	Q9UM13	1	18.512	18.6008	18.4589	18.4527	18.3449	18.5597	18.603	18.4762	18.5603	18.3563	18.6385
ANAPC13	1	Q9BS18	1	14.7561	15.4527	15.378	15.6817	14.6634	13.8406	14.1944	14.6871	14.173	14.241	13.9785
ANAPC15	1	P60006	0.999	17.2405	17.0579	17.4252	17.354	17.2683	17.1867	17.1699	17.1403	17.1673	17.2785	17.3848
ANAPC16	1	Q96DE5	0.9953	13.9986	13.8959	14.138	14.0952	14.0165	13.9417	14.177	13.8711	14.0563	14.0042	13.5696
ANAPC2	14	Q9UJX6	1	18.8932	18.9264	18.9637	18.8765	18.9576	18.9547	18.7221	18.8353	18.8448	18.8137	18.7954
ANAPC4	14	Q9UJX5	1	18.754	18.6396	18.7115	18.8946	18.7351	18.7939	18.6821	18.6021	18.62	18.6277	18.9255
ANAPC5	30	Q9UJX4	1	19.5062	19.5606	19.6293	19.6175	19.5046	19.5468	19.4332	19.4761	19.4892	19.3883	19.4122
ANAPC7	24	Q9UJX3	1	21.0176	21.1653	21.0904	21.0989	21.0762	21.1238	20.9777	20.9783	20.8763	20.9841	20.9123
ANGEL1	1	Q9UNK9	1	12.3534	12.4809	12.061	12.4102	12.2682	12.141	12.2056	12.2754	12.3039	12.9629	11.8225
ANGEL2	4	Q5VTE6	1	16.5351	16.5063	16.4708	16.3975	16.5463	16.608	16.3355	16.3686	16.4756	16.9129	16.3976
ANGPTL3	1	Q9Y5C1	0.9962	13.2798	13.112	13.4928	13.3714	13.2467	12.9716	13.3303	13.3221	13.3835	13.4762	13.0826
ANK1	85	P16157	1	20.9301	20.9515	20.9451	20.9251	20.9541	20.8953	20.9794	20.8958	20.9045	20.8947	20.8126
ANK3	8	Q12955	1	18.3953	18.277	18.129	18.4215	18.3601	18.3258	18.4044	18.4803	18.459	18.2538	18.6319
ANKFY1	20	Q9P2R3	1	19.1711	19.1973	19.1327	19.0835	19.1715	19.1597	19.2596	19.1703	19.1517	19.2765	19.2167
ANKHD1	59	Q8IWZ3	1	19.7602	19.848	19.7824	19.8106	19.775	19.7582	19.7502	19.6863	19.7014	19.7341	19.7145
ANKLE2	11	Q86XL3	1	18.2598	18.375	18.3326	18.2923	18.2796	18.3058	18.2694	18.1745	18.266	18.1793	18.0777
ANKMY2	20	Q8IV38	1	19.9991	20.0811	20.0143	19.9512	19.9527	20.0407	20.1046	20.076	19.9922	19.9244	20.0165
ANKRD11	2	Q6UB99	1	15.8221	16.0689	15.6811	15.9764	15.7553	15.6214	15.8447	15.846	15.9621	15.7954	15.8621
ANKRD12	1	Q6UB98	0.9997	14.9789	15.4152	14.9507	15.0979	14.444	14.6899	15.0251	14.51	14.7514	15.271	15.054
ANKRD13A	10	Q8IZ07	1	17.3057	17.2582	17.3501	17.3929	17.3468	17.3572	17.3489	17.1896	17.3474	17.3229	17.4159
ANKRD16	1	Q6P6B7	1	13.684	13.324	13.426	13.9461	13.556	13.9454	13.7467	13.7994	13.9843	13.8387	12.6886
ANKRD17	18	O75179	1	19.3891	19.3061	19.4713	19.4263	19.3864	19.4121	19.3875	19.4304	19.4355	19.1309	19.4137
ANKRD26	1	Q9UPS8	0.9777	13.3747	13.6567	13.3633	13.5238	13.4949	13.4355	13.0166	13.539	13.1698	13.3792	13.1917
ANKRD27	14	Q96NW4	1	20.4613	20.4298	20.5199	20.3324	20.5463	20.6367	20.444	20.46	20.5209	20.4098	20.4486
ANKRD28	18	O15084	1	19.3613	19.3315	19.3161	19.3132	19.3157	19.2354	19.5199	19.2818	19.3489	19.4311	19.4602
ANKRD39	3	Q53RE8	1	16.583	16.3691	16.522	16.7074	16.6693	16.3263	16.4674	16.6954	16.7289	16.3855	16.5183
ANKRD50	2	Q9ULJ7	1	15.4448	15.5342	15.5018	15.6022	15.5267	15.5224	15.2668	15.5163	15.3116	15.5069	15.361
ANKRD52	4	Q8NB46	1	17.5902	17.4352	17.5156	17.6414	17.6173	17.5365	17.6424	17.5638	17.7604	17.4492	17.486
ANKRD54	1	Q6NXT1	1	15.8692	15.0396	15.3109	17.7561	15.0993	14.7391	15.4056	15.191	15.1373	15.9963	15.2838
ANKS1A	10	Q92625	1	18.7144	18.734	18.5898	18.7014	18.7094	18.7698	18.7314	18.6666	18.7043	18.7275	18.655
ANKS3	1	Q6ZW76	0.9888	13.2616	13.1918	13.05	13.3968	12.9763	12.9755	13.472	13.443	13.4858	13.4003	13.3438
ANKZF1	13	Q9H8Y5	1	18.7111	18.5838	18.6115	18.6999	18.6811	18.6182	18.8268	18.6936	18.6447	18.7639	18.7603
ANLN	31	Q9NQW6	1	19.5987	19.5842	19.6281	19.4949	19.4625	19.4445	19.7783	19.716	19.7563	19.6898	19.6905
ANO10	13	Q9NW15	1	19.5826	19.4748	19.4034	19.3538	19.4393	19.4208	19.8216	19.8175	19.7769	19.771	19.7133
ANO6	6	Q4KMQ2	1	17.1288	17.0133	16.8879	17.173	17.141	17.103	17.3241	17.0805	17.1127	16.9976	17.3093
ANP32A	28	P39687	1	23.8628	23.877	23.8582	23.7767	23.8763	23.9081	23.9216	23.8872	23.8934	23.8717	23.9431
ANP32B	46	Q92688	1	24.6243	24.5493	24.5599	24.4963	24.6318	24.6306	24.6466	24.5762	24.5795	24.7497	24.7462
ANP32E	20	Q9BTT0	1	22.6866	22.5122	22.6465	22.8398	22.6356	22.8785	22.68	22.5455	22.5571	22.7589	22.8528
ANPEP	2	P15144	1	14.8029	15.1265	14.8106	15.1278	15.1135	15.1265	14.4771	14.5844	14.5737	14.5674	14.5748
ANTKMT	1	Q9BQD7	1	14.5461	14.8126	14.6727	14.4546	15.0282	14.2706	14.5872	13.9799	13.9434	14.4072	14.7663
ANTXR2	9	P58335	1	19.4336	19.356	19.5298	19.4665	19.3459	19.323	19.5587	19.5632	19.5523	19.3847	19.4668
ANXA1	98	P04083	1	26.1554	26.0917	26.1303	26.0963	26.2324	26.2064	26.1007	26.1052	26.1245	26.1814	26.1792
ANXA11	46	P50995	1	21.8884	21.9568	21.8355	21.9079	21.9266	21.9735	21.8709	21.9333	21.7752	21.8641	21.8471
ANXA2	110	P07355	1	24.6645	24.5809	24.6235	24.6169	24.6667	24.6001	24.7023	24.6932	24.7147	24.7391	24.7826
ANXA3	31	P12429	1	20.5324	20.5728	20.5316	20.5518	20.6668	20.5775	20.5306	20.4435	20.542	20.577	20.5698
ANXA4	13	P09525	1	20.476	20.4571	20.2726	20.4362	20.5847	20.4955	20.6376	20.3985	20.2656	20.6181	20.5605
ANXA5	55	P08758	1	23.6236	23.4906	23.461	23.5156	23.6657	23.5831	23.7463	23.7111	23.6738	23.7271	23.7522
ANXA6	18	P08133	1	19.8741	19.6031	19.689	19.7203	19.7964	19.8314	19.9844	19.9665	19.9849	19.9806	19.9129
ANXA7	36	P20073	1	22.5129	22.4658	22.4156	22.4372	22.5373	22.4283	22.5511	22.5524	22.5626	22.5444	22.5565
AP1B1	35	Q10567	1	21.4783	21.509	21.4009	21.3667	21.5197	21.4365	21.5265	21.5114	21.4526	21.5929	21.4613
AP1G1	31	O43747	1	20.988	20.9757	20.9038	20.8324	20.9633	20.876	21.0156	21.0869	21.1234	20.9155	20.9654
AP1G2	4	O75843	1	17.1193	17.3077	17.4503	17.2967	17.36	17.1686	16.7378	16.6957	16.9224	16.9885	16.9181
AP1M1	32	Q9BXS5	1	20.8245	20.7961	20.7709	20.6904	20.7584	20.8029	20.9289	20.7649	20.8996	20.884	20.9447
AP1S1	4	P61966	1	18.9725	18.8906	18.7241	18.8233	18.919	19.02	19.0613	19.165	19.1134	19.1062	19.0157
AP1S2	4	P56377	1	17.7193	17.6512	17.692	17.8391	17.8908	17.8218	17.7202	17.642	17.7905	17.4898	17.4604
AP2A1	72	O95782	1	22.6195	22.6153	22.496	22.5349	22.6812	22.6298	22.6524	22.6221	22.6185	22.6826	22.6512
AP2A2	22	O94973	1	19.9825	19.7998	20.0209	20.0114	19.984	20.0266	19.9594	19.9251	19.8834	20.0463	20.1794
AP2B1	93	P63010	1	22.3351	22.33	22.3099	22.3024	22.3227	22.324	22.3461	22.3485	22.3426	22.3358	22.4125
AP2M1	46	Q96CW1	1	21.9405	21.9767	22.0271	21.8771	22.0156	21.9613	21.9314	21.9182	21.9026	21.975	21.9794
AP2S1	19	P53680	1	22.086	22.185	21.9663	22.0547	22.131	22.0245	22.0929	22.1363	22.1668	22.1508	22.2163
AP3B1	59	O00203	1	20.8574	20.8437	20.8637	20.814	20.9477	20.8761	20.8544	20.8469	20.7758	20.8609	20.875
AP3D1	44	O14617	1	21.2084	21.1775	21.1595	21.1437	21.2638	21.3146	21.2664	21.2529	21.1387	21.1806	21.2478
AP3M1	27	Q9Y2T2	1	20.0425	20.0115	20.0021	20.0833	20.0285	20.1124	20.1068	20.1253	20.0037	20.0674	19.9973
AP3M2	2	P53677	1	15.6885	15.5285	15.7974	15.2604	16.1118	15.8506	15.7599	15.4959	15.6125	16.1801	15.2075
AP3S1	6	Q92572	1	20.1813	20.1871	20.2593	20.2231	20.27	20.2958	20.0747	20.1477	20.0577	20.01	20.1303
AP3S2	2	P59780	1	15.8358	15.5028	15.6571	15.4659	15.7699	15.9271	16.1054	15.8508	16.1794	15.9532	15.8214
AP4B1	3	Q9Y6B7	1	16.8086	16.6269	16.8818	16.9796	16.858	16.6673	16.9265	16.9954	16.8506	16.5076	16.7152
AP4E1	4	Q9UPM8	1	20.5799	20.6123	20.3725	20.4421	20.3781	20.423	20.5826	20.8215	20.5904	20.6043	20.7702
AP4S1	2	Q9Y587	0.9985	14.3546	14.728	14.0367	14.5398	14.4149	14.0985	14.276	14.0321	14.4796	14.4187	14.5062
AP5B1	2	Q2VPB7	1	16.2516	16.1298	16.2361	16.2794	16.0702	15.8787	16.5131	16.0822	16.515	16.4935	16.0308
AP5M1	3	Q9H0R1	1	16.401	16.2589	16.4768	16.5169	16.4726	16.3608	16.3884	16.7226	16.3799	16.3365	16.2931
AP5S1	1	Q9NUS5	0.9999	15.9119	16.0079	15.9209	15.6941	16.0928	15.9051	15.8186	16.0359	15.6722	16.0987	15.8589
AP5Z1	5	O43299	1	16.0497	16.2493	16.0192	15.9267	16.2165	15.8131	16.3987	16.2155	15.9878	16.2139	15.5883
APAF1	6	O14727	1	17.3891	17.4115	17.4741	17.4037	17.354	17.5696	17.4014	17.3109	17.3471	17.3236	17.4736
APBA2	2	Q99767	1	16.3889	16.4331	16.4596	16.4519	16.4876	16.3509	16.3287	16.3265	16.2149	16.4113	16.3221
APBA3	1	O96018	0.9993	11.9992	12.2893	11.873	11.6219	11.8695	12.4447	11.7229	12.0975	12.0643	12.2368	11.0713
APC	5	P25054	1	16.8596	16.9414	17.0233	17.1064	16.6784	16.8094	16.8875	16.7528	16.8906	16.7237	16.8663
APEH	52	P13798	1	21.028	20.943	20.9711	20.9386	21.0233	21.0185	21.052	21.0857	21.0975	21.1538	21.0653
APEX1	19	P27695	1	21.8889	21.7358	21.9164	21.981	22.0507	22.052	21.887	21.8123	21.8273	21.8738	21.8883
APEX2	3	Q9UBZ4	1	16.5981	16.6736	16.4862	16.5236	16.2763	16.4894	16.6807	16.6041	16.85	16.7124	16.8682
API5	53	Q9BZZ5	1	22.5595	22.5222	22.5455	22.564	22.601	22.586	22.5274	22.5746	22.5414	22.5521	22.5862
APIP	13	Q96GX9	1	19.1875	19.1422	19.114	19.1184	19.0882	18.9853	19.1097	19.1845	19.295	19.3111	19.2215
APLP2	2	Q06481	1	16.0872	15.9026	16.2139	16.0308	15.912	15.9429	16.0223	16.189	16.1599	16.2437	15.9676
APMAP	24	Q9HDC9	1	20.0586	19.9086	19.8933	19.9523	19.9829	19.9006	20.1018	20.1581	20.2484	20.1877	20.2514
APOA1	4	P02647	1	21.2396	21.238	21.0982	21.3238	21.1779	21.282	20.6253	21.737	21.5461	21.0973	20.9665
APOB	21	P04114	1	20.306	20.5917	20.6781	20.6782	20.3056	20.3238	19.8564	20.0404	20.1043	19.8966	19.867
APOBEC3B	15	Q9UH17	1	19.4957	19.534	19.6216	19.5708	19.5484	19.6134	19.4208	19.3246	19.4621	19.3691	19.5093
APOBEC3C	1	Q9NRW3	1	14.8916	14.803	14.4325	14.6375	15.3385	15.1835	14.8874	14.4051	14.7184	15.1013	15.3986
APOBEC3D	1	Q96AK3	0.9641	14.811	14.9924	14.6423	14.8651	14.9008	14.7001	14.6673	14.9369	14.8804	14.8346	14.6591
APOBEC3F	3	Q8IUX4	1	16.8774	16.8316	16.8066	16.9419	16.7563	16.9637	16.7015	16.8537	16.9749	16.639	16.9998
APOBEC3G	2	Q9HC16	1	14.1733	13.9752	14.3373	14.1586	13.9362	14.2066	14.1614	13.8245	14.3274	14.212	14.3493
APOBR	7	Q0VD83	1	17.0055	17.0278	16.875	16.8098	17.1229	17.3453	16.6875	16.8743	16.8769	17.1654	17.1506
APOC1	1	P02654	1	16.4137	16.9923	16.8843	16.974	16.2043	16.2087	16.13	15.9166	16.2343	16.4478	15.6023
APOC3	1	P02656	1	16.1893	16.0054	16.3724	16.3094	16.2784	16.2958	15.7697	16.22	16.4075	15.8728	15.9519
APOE	24	P02649	1	20.8276	20.5746	20.7457	20.7066	20.8198	20.8288	20.8092	20.8275	21.0968	20.9747	20.7344
APOH	1	P02749	1	16.3721	16.0319	15.8861	16.4234	16.2496	16.3195	16.5806	16.4051	16.6448	16.408	16.4292
APOL1	1	O14791	0.9983	14.0476	13.9157	14.2556	14.1822	13.944	14.2051	13.9892	14.2595	14.0942	13.8522	13.7621
APOL2	3	Q9BQE5	1	18.4265	18.4543	18.298	18.4289	18.3379	18.2574	18.5141	18.4088	18.6101	18.457	18.4186
APOM	1	O95445	0.9976	16.3373	16.1299	16.1785	16.0657	16.4243	16.3927	16.3252	16.2874	16.5853	16.5418	16.3214
APOO	6	Q9BUR5	1	19.3367	19.4141	19.3528	19.3955	19.4221	19.3266	19.1783	19.5078	19.3104	19.3102	19.1129
APOOL	8	Q6UXV4	1	19.8752	19.8175	19.8627	19.8039	19.8245	19.9305	20.0226	19.8484	19.8393	20.0064	20.0045
APPL1	9	Q9UKG1	1	17.9055	17.7727	17.8801	17.9327	17.842	17.9713	17.9651	17.9559	17.8767	18.0743	18.0718
APPL2	7	Q8NEU8	1	16.4189	16.2692	16.4481	16.1495	16.5658	16.6616	16.2547	16.3527	16.4992	16.5648	16.3867
APRT	27	P07741	1	23.5439	23.7121	23.614	23.5126	23.6415	23.7048	23.4577	23.4743	23.4791	23.5479	23.5089
APTX	5	Q7Z2E3	1	18.3804	18.1938	18.468	18.4788	18.5286	18.3704	18.1612	18.5056	18.2271	18.1875	18.3549
AQP1	2	P29972	1	14.8183	14.6621	14.8616	14.7748	14.9183	14.9358	14.7217	14.6995	14.9129	14.6772	14.9633
AQR	42	O60306	1	19.7127	19.7613	19.7703	19.7894	19.684	19.7217	19.7016	19.7409	19.7722	19.6713	19.7093
ARAF	7	P10398	1	18.068	17.951	18.0407	18.1587	17.978	18.0351	18.0008	18.246	18.0316	18.1971	18.0887
ARAP1	32	Q96P48	1	18.8565	18.902	18.8277	18.8201	18.8781	18.8834	18.9189	18.8812	18.8567	18.9625	18.902
ARAP3	17	Q8WWN8	1	17.7149	17.7738	17.7972	17.7754	17.814	17.9154	17.6011	17.5438	17.5151	17.4549	17.5416
ARCN1	66	P48444	1	21.6774	21.6532	21.6337	21.5929	21.5702	21.5193	21.7175	21.8128	21.7937	21.722	21.7457
ARF1	17	P84077	1	23.7895	23.7224	23.8343	23.8051	23.8646	23.8228	23.686	23.823	23.7926	23.7696	23.8782
ARF4	46	P18085	1	23.2514	23.0685	23.1753	23.0777	23.0031	23.0964	23.4122	23.4264	23.4307	23.3607	23.4432
ARF5	2	P84085	1	18.9033	18.8686	18.9226	18.8675	18.9739	18.883	18.8293	18.9593	18.8471	19.0634	18.9199
ARF6	11	P62330	1	19.2679	19.3325	19.4364	19.2913	19.3999	19.2566	19.2396	19.211	19.3397	19.1267	19.1822
ARFGAP1	22	Q8N6T3	1	19.5026	19.3433	19.4588	19.4575	19.3423	19.3343	19.6079	19.6286	19.4991	19.5758	19.531
ARFGAP2	33	Q8N6H7	1	20.6527	20.7344	20.7968	20.6934	20.7036	20.7605	20.4279	20.5292	20.4623	20.6356	20.6814
ARFGAP3	12	Q9NP61	1	18.9288	18.7285	18.6687	18.7588	18.6722	18.647	19.0605	19.0977	19.13	19.196	19.1461
ARFGEF1	36	Q9Y6D6	1	19.1274	19.1457	19.1603	19.0974	19.2267	19.1488	19.1207	19.1603	19.0633	19.05	19.16
ARFGEF2	13	Q9Y6D5	1	18.1972	18.0858	18.2144	18.1521	18.2794	18.2803	18.1911	18.1833	18.2323	18.3625	18.3692
ARFIP1	15	P53367	1	19.2702	19.3136	19.339	19.2954	19.4014	19.2604	19.1763	19.2421	19.0841	19.2149	19.1498
ARFIP2	5	P53365	1	18.2156	18.1427	18.0679	18.2068	18.3028	18.2711	18.2322	18.2372	18.1868	18.0697	18.298
ARFRP1	2	Q13795	0.9999	17.0478	16.7875	17.0894	17.4843	17.2014	17.0118	16.981	17.106	16.9686	16.7801	16.6499
ARG2	6	P78540	1	18.8677	18.7703	18.8442	18.915	18.7961	18.8575	18.7388	18.8192	18.9759	18.8135	18.8908
ARGLU1	11	Q9NWB6	0.9995	20.1475	20.2314	20.2209	20.1324	20.2646	20.2792	20.0501	20.0466	20.182	20.1829	20.103
ARHGAP1	27	Q07960	1	20.1921	20.1098	20.0791	20.0346	20.1979	20.1294	20.2137	20.224	20.2389	20.3153	20.2343
ARHGAP11A	3	Q6P4F7	1	16.794	16.6335	16.8516	16.8024	16.6178	16.7665	16.8903	16.8527	17.0952	16.5002	16.6204
ARHGAP12	6	Q8IWW6	1	17.1958	17.0563	17.2325	17.2453	17.3608	17.1635	16.959	17.2381	17.1927	17.3062	17.2332
ARHGAP15	2	Q53QZ3	1	14.5231	14.3317	14.5285	14.9124	14.7151	14.5023	13.8526	14.115	14.2163	14.5847	14.4607
ARHGAP17	14	Q68EM7	1	19.652	19.6671	19.7086	19.6138	19.5602	19.6843	19.6867	19.6713	19.5867	19.8496	19.7388
ARHGAP18	22	Q8N392	1	19.2042	18.9902	19.0357	19.0379	19.099	19.1039	19.3306	19.3285	19.369	19.2469	19.3057
ARHGAP19	1	Q14CB8	1	11.0693	NA	11.1648	10.9528	11.2293	10.3112	10.9184	11.4001	11.6246	10.857	11.1072
ARHGAP21	1	Q5T5U3	1	13.9954	13.6394	14.1628	13.9767	13.9453	13.3477	14.2105	13.8779	14.1612	13.7721	14.1815
ARHGAP22	2	Q7Z5H3	1	15.3422	15.1952	15.3578	15.5755	14.9842	15.2596	15.3436	15.6421	15.5059	15.1787	15.3619
ARHGAP25	5	P42331	1	17.4393	17.6049	17.6241	17.6101	17.5043	17.3756	17.332	17.2742	17.2068	17.2333	17.2483
ARHGAP35	23	Q9NRY4	1	18.5598	18.5237	18.5721	18.5648	18.6641	18.6956	18.4504	18.4961	18.581	18.6361	18.6419
ARHGAP4	24	P98171	1	18.8152	18.7683	18.7777	18.8364	18.8738	18.8132	18.8044	18.8814	18.7984	18.839	18.908
ARHGAP45	6	Q92619	1	17.4733	17.3724	17.3923	17.3946	17.4458	17.4998	17.526	17.5005	17.4598	17.5474	17.724
ARHGAP5	10	Q13017	1	17.5891	17.5251	17.6454	17.5713	17.5442	17.5053	17.5257	17.61	17.5428	17.5452	17.625
ARHGAP6	12	O43182	1	17.8889	17.9293	17.9556	18.1683	17.9193	17.937	17.7753	17.6797	17.7293	17.7122	17.8029
ARHGAP9	3	Q9BRR9	1	15.6978	15.8191	15.8082	15.4348	16.1041	15.9387	15.7889	15.4836	15.4772	15.6339	15.656
ARHGDIA	29	P52565	1	21.2207	21.2889	21.2991	21.2511	21.2208	21.1136	21.2218	21.2755	21.2987	21.1471	21.2503
ARHGDIB	14	P52566	1	21.4467	21.6646	21.5563	21.6469	21.7938	21.7046	21.2703	21.1821	21.1532	21.2372	21.3009
ARHGEF1	44	Q92888	1	21.1719	21.1606	21.1266	21.1885	21.1783	21.168	21.1607	21.2164	21.1771	21.2235	21.252
ARHGEF10	2	O15013	0.9998	15.8727	15.7364	15.9193	15.9334	16.0012	15.9509	15.7988	15.6443	15.9383	15.7861	15.6743
ARHGEF11	7	O15085	1	16.1424	16.2087	16.1004	16.1388	16.0102	16.1732	15.9397	15.97	16.3439	16.0382	15.9799
ARHGEF12	9	Q9NZN5	1	17.5616	17.4733	17.5024	17.487	17.5771	17.598	17.7043	17.5449	17.4821	17.5699	17.4823
ARHGEF16	1	Q5VV41	0.9974	13.5444	13.6844	13.3199	13.1733	13.3963	13.5304	13.5482	13.7179	13.9055	13.6327	13.7095
ARHGEF18	3	Q6ZSZ5	1	16.6291	16.4244	16.5817	16.7683	16.7241	16.5343	16.6133	16.8263	16.8128	16.7794	16.7369
ARHGEF2	62	Q92974	1	22.0596	22.163	22.1467	22.1607	22.0882	22.0764	22.0578	22.0079	22.0169	21.9787	21.9773
ARHGEF40	2	Q8TER5	0.9898	14.382	14.0329	13.976	14.3538	14.6464	13.6868	14.7104	14.7071	14.2883	14.7235	14.6071
ARHGEF6	6	Q15052	1	18.4559	18.6883	18.7001	18.5215	18.6388	18.7431	18.4125	18.3897	18.2149	18.2508	18.0597
ARHGEF7	17	Q14155	1	18.8039	18.7132	18.7896	18.7195	18.781	18.6585	18.8826	18.8599	18.9877	18.7823	18.8712
ARID1A	34	O14497	1	19.9864	20.0365	19.9579	19.9725	19.9395	19.906	19.9783	20.0312	20.0342	20.0567	19.9931
ARID1B	12	Q8NFD5	1	18.071	18.0251	18.0253	17.9786	18.1737	18.1262	18.1484	18.0479	17.9902	18.1421	18.0427
ARID2	23	Q68CP9	1	18.8362	18.8721	18.7993	18.9246	18.8293	18.7808	18.805	18.7676	18.9029	18.8134	18.861
ARID3A	32	Q99856	1	19.8841	19.8357	19.897	19.7469	19.9063	19.8014	19.987	19.8702	19.9788	20.0501	20.0585
ARID3B	11	Q8IVW6	1	17.6377	17.641	17.7828	17.6644	17.5586	17.6396	17.688	17.583	17.6307	17.5821	17.4117
ARID4A	7	P29374	1	17.2755	17.3028	17.2963	17.1348	17.1909	17.4187	17.321	17.2138	17.2145	17.3938	17.4105
ARID4B	9	Q4LE39	1	18.4598	18.491	18.4885	18.2777	18.5096	18.4437	18.5837	18.366	18.4598	18.6221	18.4512
ARIH1	4	Q9Y4X5	1	18.6189	18.6292	18.7838	18.5759	18.5609	18.6498	18.5497	18.6545	18.6454	18.6078	18.6681
ARIH2	9	O95376	1	19.1396	19.1989	19.0298	19.145	19.0331	19.1676	19.2991	19.2397	19.1928	19.099	19.1169
ARL1	17	P40616	1	21.1974	21.1147	21.0977	21.0673	21.03	20.9496	21.2964	21.355	21.2187	21.2292	21.3236
ARL13B	1	Q3SXY8	1	13.1593	NA	13.379	13.3711	12.5345	12.809	13.4045	13.2081	12.8047	NA	NA
ARL14EP	3	Q8N8R7	1	16.4963	16.7932	16.6107	16.8047	16.6558	16.3785	16.5871	16.2735	16.5468	16.6488	16.475
ARL15	4	Q9NXU5	1	18.3384	18.3084	17.9219	17.8914	18.3067	18.1321	18.592	18.5307	18.4072	18.5599	18.5541
ARL2	13	P36404	1	19.2115	19.1778	19.1704	19.2215	19.1947	19.2317	19.1811	19.1562	19.1655	19.3414	19.1511
ARL2BP	6	Q9Y2Y0	1	16.6253	16.4851	16.4381	16.543	16.3542	16.6401	16.6786	16.7197	16.768	16.8882	16.7522
ARL3	14	P36405	1	20.2023	20.0456	19.9771	19.9561	20.148	20.1436	20.4502	20.3758	20.3117	20.263	20.3565
ARL5A	3	Q9Y689	1	17.8225	17.8747	17.7343	17.7261	17.7666	17.6084	17.6333	17.9798	17.9183	17.9008	17.7962
ARL6	2	Q9H0F7	1	15.0177	15.1084	15.2295	15.227	15.1472	15.2292	14.998	14.5535	14.5446	14.9287	14.7951
ARL6IP1	9	Q15041	1	20.8882	20.9118	20.848	20.9452	20.9452	20.9416	20.9979	21.0666	20.9966	20.7057	20.6672
ARL6IP4	2	Q66PJ3	1	16.8763	16.5482	16.9992	17.1598	17.2696	16.9935	16.8474	16.5357	16.56	16.6296	16.6202
ARL6IP5	12	O75915	1	19.2821	19.2046	19.1247	19.1466	19.2554	19.2253	19.2802	19.2844	19.355	19.3136	19.3421
ARL6IP6	1	Q8N6S5	1	14.2153	14.0073	13.8316	13.6862	14.3466	14.0826	14.2916	14.2638	14.5799	14.6858	14.5048
ARL8A	1	Q96BM9	1	15.1874	15.3735	14.9959	15.1573	15.1859	15.5053	15.2134	15.1866	15.1479	15.1031	14.9994
ARL8B	34	Q9NVJ2	1	20.5095	20.4966	20.3981	20.4152	20.5187	20.5024	20.5496	20.4548	20.5555	20.5804	20.6382
ARMC1	19	Q9NVT9	1	20.217	20.1546	20.196	20.2006	20.2214	20.1531	20.2183	20.1907	20.2866	20.2806	20.3182
ARMC10	20	Q8N2F6	1	20.1855	20.1277	20.1851	20.131	20.1677	20.1552	20.2071	20.2367	20.2492	20.4149	20.2435
ARMC5	2	Q96C12	1	15.9633	16.0602	15.9165	16.1507	15.883	16.0231	15.9724	15.8814	16.1286	16.0391	15.4674
ARMC6	15	Q6NXE6	1	20.0829	20.0657	20.1919	20.2518	20.1705	20.1701	19.9908	20.0193	19.9382	20.0612	20.1007
ARMC8	8	Q8IUR7	1	19.7143	19.5767	19.6884	19.6944	19.5705	19.6366	19.7167	19.8192	19.7977	19.7334	19.7641
ARMCX3	7	Q9UH62	1	17.8317	17.7918	17.638	17.7761	17.8277	17.6469	17.9706	17.9281	17.9155	17.9163	17.9784
ARMT1	19	Q9H993	1	21.1758	21.0298	21.0282	20.9788	21.1742	21.133	21.3335	21.2174	21.2353	21.2617	21.4425
ARNT	5	P27540	1	16.5792	16.6091	16.4311	16.6499	16.5958	16.5364	16.6511	16.6313	16.6725	16.6305	16.5955
ARPC1A	6	Q92747	1	18.5035	18.2943	18.4808	18.4455	18.631	18.509	18.3606	18.4839	18.5868	18.3899	18.6879
ARPC1B	26	O15143	1	21.6205	21.5705	21.5801	21.5915	21.6229	21.5657	21.6353	21.6773	21.6177	21.5656	21.6686
ARPC2	42	O15144	1	21.8576	21.8827	21.7826	21.8423	21.8472	21.8996	21.8375	21.8809	21.8641	21.8899	21.8894
ARPC3	19	O15145	1	21.1994	21.3114	21.258	21.4603	21.1297	21.0992	20.9782	21.2058	21.3657	21.0314	21.1269
ARPC4	22	P59998	1	22.7363	22.7743	22.7402	22.7405	22.7387	22.7469	22.7634	22.7672	22.8339	22.6374	22.6606
ARPC5	19	O15511	1	21.2977	21.2302	21.4043	21.3043	21.3268	21.3738	21.2171	21.1467	21.1858	21.2923	21.3122
ARPC5L	13	Q9BPX5	1	20.4743	20.5019	20.5453	20.6486	20.2664	20.4165	20.3768	20.511	20.478	20.4798	20.3474
ARPP19	3	P56211	0.9989	18.8974	19.7297	19.4676	19.782	18.6115	18.4723	18.4271	18.8413	18.5748	18.3569	18.2596
ARRB1	14	P49407	1	19.3429	19.4303	19.4665	19.3225	19.2773	19.377	19.4183	19.3753	19.3643	19.3653	19.3612
ARRB2	3	P32121	0.9999	16.2872	16.0965	16.3737	16.4226	16.1292	16.1955	16.3601	16.2308	16.5158	16.0665	16.4535
ARRDC1	4	Q8N5I2	1	16.4189	16.3167	16.3045	16.4031	16.4959	16.6058	16.5925	16.3657	16.552	16.6516	16.3438
ARRDC3	1	Q96B67	0.9867	12.2098	12.3049	11.816	12.2217	11.5683	11.9735	12.6332	12.6424	11.8311	12.6522	12.0625
ARSA	3	P15289	1	16.1755	16.343	16.1983	16.5093	16.175	15.8208	16.2051	16.2156	16.2793	16.0251	16.3591
ARSB	1	P15848	1	13.8036	13.4509	13.9991	13.531	13.8881	13.9349	NA	13.4893	13.6905	13.4276	14.6354
ARV1	2	Q9H2C2	0.9987	17.7149	17.8311	17.7082	17.597	17.7769	17.7638	17.8182	17.663	17.7632	17.5105	17.5986
ARVCF	7	O00192	1	16.4691	16.3335	16.3231	16.2087	16.6091	16.423	16.506	16.2227	16.5765	16.6013	16.2219
ASAH1	34	Q13510	1	21.2341	21.0477	21.0773	21.0409	21.3014	21.3103	21.2794	21.2888	21.2785	21.4088	21.4911
ASAP1	10	Q9ULH1	1	16.9298	16.7232	16.8098	16.8783	16.8966	16.7649	16.9485	17.1218	16.9901	17.0739	17.0342
ASAP3	4	Q8TDY4	1	16.2294	16.1207	15.8694	16.0766	16.1704	16.2335	16.3136	16.2856	16.4934	16.3294	16.5036
ASB1	1	Q9Y576	1	14.4704	14.3211	14.4134	14.65	14.5408	14.3762	14.4696	14.6699	14.4524	14.3648	14.6119
ASB3	2	Q9Y575	1	15.7053	15.8753	15.4674	15.6044	15.5876	15.444	15.8373	15.5708	15.9513	16.053	15.7342
ASB6	6	Q9NWX5	1	16.2098	16.0339	16.1654	16.2655	16.2138	16.2183	16.3494	16.2869	16.2666	16.154	16.0874
ASCC1	6	Q8N9N2	1	19.8147	19.9401	20.0173	19.835	19.8285	19.7662	19.6726	19.7024	19.6983	19.7261	19.8109
ASCC2	12	Q9H1I8	1	18.8817	18.787	19.006	18.906	18.9168	18.8319	18.9615	18.8067	18.904	18.779	18.8349
ASCC3	50	Q8N3C0	1	19.8869	19.9414	19.9471	19.9526	19.8876	19.8612	19.8377	19.8392	19.8811	19.8627	19.8619
ASDURF	3	L0R819	1	17.5762	18.1977	17.8142	18.4022	17.3821	17.4844	17.1098	17.5609	17.1408	17.0809	16.7716
ASF1A	13	Q9Y294	1	21.0706	21.1358	21.1818	20.9459	21.1217	21.0773	20.9345	21.0564	21.0089	21.138	21.0549
ASF1B	7	Q9NVP2	1	18.3062	18.2226	18.05	18.1462	18.3577	18.5619	18.4084	18.1886	18.1334	18.1485	18.4947
ASH2L	28	Q9UBL3	1	21.0776	21.0384	21.0304	21.0243	21.0084	21.0932	21.0287	21.0859	21.141	21.1639	21.1669
ASL	18	P04424	1	19.8564	19.7387	19.7101	19.8246	19.8339	19.8303	19.9458	19.984	19.8848	20.0617	19.9621
ASMTL	18	O95671	1	19.4025	19.2839	19.2996	19.4134	19.3743	19.5196	19.4582	19.3833	19.3018	19.3296	19.5264
ASNS	106	P08243	1	23.7078	23.8142	23.8135	23.8128	23.749	23.7323	23.6358	23.6544	23.5972	23.6213	23.6384
ASNSD1	2	Q9NWL6	1	14.7846	14.8659	14.7825	14.6132	14.7281	14.7123	15.0608	14.5812	14.7721	14.7751	14.5665
ASPH	12	Q12797	1	18.4886	18.5224	18.5199	18.5215	18.6185	18.5225	18.426	18.5621	18.3606	18.3477	18.34
ASPM	15	Q8IZT6	1	17.8406	17.9105	17.8625	17.8884	17.9359	17.8402	17.7732	17.782	17.8278	17.7249	17.7553
ASPSCR1	18	Q9BZE9	1	19.2066	19.0952	19.0949	19.1031	19.3767	19.2063	19.2194	19.3232	19.1162	19.3269	19.3433
ASRGL1	5	Q7L266	1	18.245	18.3672	18.2749	18.2097	18.615	18.5241	18.037	18.2461	18.1641	18.1261	18.3128
ASS1	3	P00966	0.9993	18.0134	17.7734	17.7098	17.8385	17.9655	17.83	18.1229	18.1419	18.2905	18.3236	18.4124
ASXL1	2	Q8IXJ9	1	15.0807	15.1611	14.9955	15.1707	15.1418	15.142	15.0607	14.9825	15.1233	15.0113	15.0868
ASXL2	3	Q76L83	1	15.1796	15.531	14.9432	15.3533	15.1891	15.3851	14.9912	14.555	14.8606	15.0962	15.3252
ATAD1	9	Q8NBU5	1	19.5679	19.7189	19.7371	19.7503	19.4554	19.6659	19.374	19.393	19.5192	19.358	19.5163
ATAD2	27	Q6PL18	1	19.0316	19.1468	19.1013	19.199	18.9935	18.9659	19.0656	19.071	19.0122	19.0331	18.9967
ATAD2B	10	Q9ULI0	1	17.8431	17.7739	17.8354	17.8187	17.8176	17.942	17.8608	17.9284	17.9147	17.7352	17.8863
ATAD3A	78	Q9NVI7	1	22.6221	22.602	22.6962	22.6036	22.6206	22.6198	22.6485	22.5928	22.5628	22.6877	22.6631
ATAD3B	14	Q5T9A4	1	19.085	19.1411	19.1424	19.228	19.0553	19.0736	19.2598	19.0897	19.154	19.0052	18.915
ATAD5	9	Q96QE3	1	18.1819	18.2521	18.2153	18.1948	18.1	18.3023	18.0066	18.179	18.3388	18.1534	18.0703
ATE1	2	O95260	1	15.9922	15.8247	16.0135	16.0376	15.5427	16.0628	16.0052	15.9817	16.1212	15.949	16.0362
ATF1	1	P18846	0.9983	16.8002	17.0458	16.6788	16.7807	16.8695	16.7949	16.8374	16.842	16.8013	16.825	16.6091
ATF2	2	P15336	1	15.4571	15.4725	15.2624	15.7715	15.5346	15.6799	15.5253	15.7121	14.9952	15.3235	15.1177
ATF6	1	P18850	0.9989	13.6436	12.5775	13.6818	13.3261	13.66	13.4348	14.0895	13.7783	13.4016	13.9369	13.8382
ATF6B	6	Q99941	1	17.126	17.263	17.1548	17.1527	16.9628	17.0821	17.2544	17.1782	17.2314	17.1201	17.242
ATF7	7	P17544	1	16.8587	16.9182	16.7928	16.9813	16.8133	16.8269	16.6836	16.9723	17.0206	17.0323	16.9809
ATF7IP	6	Q6VMQ6	1	17.711	17.7472	17.7235	17.6772	17.8029	17.6029	17.6204	17.6983	17.6456	17.6789	17.891
ATF7IP2	1	Q5U623	0.9993	14.0811	14.1017	14.0165	13.9942	14.1772	14.2517	13.8592	13.9997	14.3552	14.0285	13.9526
ATG12	3	O94817	1	17.7092	17.6953	17.5688	17.8802	17.6905	17.6201	17.6711	18.0219	17.9434	17.5574	17.6626
ATG13	3	O75143	1	17.5421	17.5211	17.5006	17.3877	17.6509	17.5567	17.3907	17.6276	17.6688	17.7212	17.6208
ATG16L1	12	Q676U5	1	18.6003	18.4184	18.5599	18.5713	18.5415	18.469	18.7156	18.785	18.6399	18.692	18.689
ATG2A	16	Q2TAZ0	1	17.1037	17.0581	17.1391	17.0388	17.1972	17.0708	16.9848	16.9531	16.9322	17.1048	17.0785
ATG2B	3	Q96BY7	1	15.9744	15.4574	16.0413	16.1001	16.4542	15.974	16.0047	15.8254	15.8153	15.9231	16.1303
ATG3	15	Q9NT62	1	20.6301	20.7858	20.7443	20.5342	20.6266	20.6833	20.6823	20.6267	20.6064	20.5371	20.5617
ATG4A	4	Q8WYN0	1	16.2834	16.3245	16.2261	16.2759	16.2617	16.2063	16.2968	16.4401	16.0133	16.7024	16.0495
ATG4B	12	Q9Y4P1	1	19.3859	19.5529	19.4429	19.347	19.2287	19.2364	19.3133	19.2578	19.2725	19.4409	19.5589
ATG4C	1	Q96DT6	0.9999	15.3036	15.1467	15.3619	15.4975	15.2824	15.3294	15.2568	15.3938	15.2073	15.2199	15.344
ATG5	8	Q9H1Y0	1	18.7518	18.825	18.7671	18.7308	18.6674	18.6739	18.7958	18.7662	18.7622	18.7696	18.7562
ATG7	16	O95352	1	19.2725	19.3611	19.367	19.2185	19.1987	19.2866	19.2454	19.3052	19.2329	19.1553	19.406
ATG9A	11	Q7Z3C6	1	18.1516	18.0267	17.9382	17.9411	18.0701	17.9686	18.2899	18.2385	18.357	18.3307	18.2938
ATIC	97	P31939	1	23.37	23.3259	23.3965	23.4258	23.4715	23.4017	23.3479	23.3566	23.276	23.302	23.3524
ATL2	14	Q8NHH9	1	19.6526	19.6492	19.6876	19.7783	19.5151	19.608	19.7209	19.8144	19.6312	19.556	19.5796
ATL3	39	Q6DD88	1	21.4838	21.413	21.3701	21.3548	21.3958	21.3466	21.5786	21.5499	21.5861	21.5905	21.5765
ATM	7	Q13315	1	16.2219	16.1569	16.3794	16.0939	16.3575	16.2572	16.1268	16.1435	16.2668	16.2893	16.1897
ATN1	1	P54259	1	14.2281	13.0903	13.9907	14.0687	14.3416	13.4894	14.6341	14.3309	14.2858	14.4338	14.6574
ATOX1	3	O00244	0.9993	19.5977	19.9745	19.8384	19.7737	19.6586	19.5792	19.46	19.4263	19.4208	19.4655	19.5298
ATP11A	5	P98196	1	16.3819	16.3044	16.3341	16.4965	16.3687	16.1919	16.3691	16.523	16.3552	16.4629	16.5191
ATP11B	13	Q9Y2G3	1	19.6738	19.4916	19.6089	19.6716	19.8623	19.7661	19.6301	19.6861	19.6925	19.7161	19.7535
ATP11C	7	Q8NB49	1	17.8847	17.9593	17.8182	17.9648	18.1078	17.6713	17.8783	17.8342	18.0736	17.9727	17.8243
ATP13A1	15	Q9HD20	1	19.0503	19.0463	19.101	18.9975	19.0741	19.1155	19.0698	19.049	19.0208	19.0745	19.1551
ATP13A2	2	Q9NQ11	1	16.0332	16.0398	16.0348	15.9739	16.1809	15.723	16.2979	16.0172	15.9249	15.9707	16.1633
ATP13A3	5	Q9H7F0	1	18.991	18.8206	18.9158	19.0929	19.1353	18.9438	18.8305	19.1135	19.0583	18.7036	19.0288
ATP1A1	98	P05023	1	22.5821	22.5368	22.5735	22.5969	22.5286	22.5183	22.6114	22.5932	22.6585	22.5132	22.6257
ATP1A3	1	P13637	0.9952	15.0204	14.9769	15.1554	15.3352	14.7349	14.6589	15.13	15.1322	14.8961	15.1501	15.0632
ATP1B3	33	P54709	1	21.1429	21.1705	21.1743	21.1329	21.0587	21.0714	21.1311	21.1239	21.2038	21.1828	21.1661
ATP23	2	Q9Y6H3	1	16.4004	16.336	15.9343	16.4879	16.486	16.4414	16.437	16.4835	16.2613	16.5063	16.452
ATP2A1	1	O14983	0.9989	11.0693	11.1204	11.5247	11.4593	11.433	10.194	11.1226	11.3013	10.3887	10.7092	11.161
ATP2A2	80	P16615	1	21.4048	21.3343	21.3645	21.369	21.3662	21.3355	21.4649	21.4767	21.5096	21.3917	21.4786
ATP2A3	26	Q93084	1	20.3089	20.332	20.3693	20.3683	20.4636	20.3517	20.3166	20.2577	20.2318	20.2831	20.3266
ATP2B1	27	P20020	1	20.333	20.3473	20.2546	20.2644	20.325	20.3146	20.3393	20.3981	20.3502	20.3868	20.3735
ATP2B4	5	P23634	1	18.3096	17.984	18.2958	18.3323	18.4487	18.5357	18.1439	18.3812	18.3196	18.3004	18.493
ATP2C1	5	P98194	1	17.4583	17.0852	17.3484	17.5101	17.2781	17.6107	17.5575	17.5866	17.6639	17.4786	17.5786
ATP5F1A	158	P25705	1	25.6961	25.6447	25.6275	25.6244	25.7016	25.6777	25.7184	25.6987	25.7201	25.7547	25.783
ATP5F1B	206	P06576	1	25.5329	25.4638	25.4707	25.4595	25.5113	25.5126	25.5446	25.5455	25.5711	25.5818	25.6149
ATP5F1C	34	P36542	1	24.0416	24.072	24.0354	24.02	24.1027	24.0721	24.103	24.0362	23.9716	24.0052	24.0552
ATP5F1D	8	P30049	1	21.5195	21.5924	21.6506	21.6284	21.4945	21.4859	21.3543	21.419	21.5767	21.4721	21.4317
ATP5F1E	7	P56381	0.9965	20.5171	20.4279	20.7126	20.6052	20.7599	20.6815	20.408	20.6621	20.4826	19.7438	20.0884
ATP5IF1	5	Q9UII2	0.9992	24.1725	24.0821	24.0602	24.1151	24.2205	24.1302	24.2193	24.3812	24.1237	24.2905	24.1921
ATP5MC1	5	P05496	0.9982	20.9997	20.9504	20.9563	20.8161	21.1188	21.039	20.9374	20.9724	21.1217	21.0212	21.196
ATP5ME	5	P56385	1	17.7812	18.2066	18.137	17.9804	17.7751	17.8155	17.3609	17.8146	17.4895	17.7267	17.4997
ATP5MF	10	P56134	1	20.266	20.1998	20.1252	20.3798	20.2652	20.1536	20.2383	20.3268	20.3343	20.2778	20.2777
ATP5MG	11	O75964	1	21.6751	21.9805	21.8375	21.8723	21.697	21.7797	21.3221	21.6676	21.748	21.2926	21.3048
ATP5MJ	6	P56378	0.9998	17.3445	17.3782	17.9205	17.5895	17.422	17.2566	17.0838	17.1816	17.4093	16.7564	16.6194
ATP5MK	4	Q96IX5	1	19.59	19.7415	19.8266	19.6984	19.5679	19.5585	19.4477	19.5277	19.7541	19.4126	19.3535
ATP5PB	24	P24539	1	23.0713	23.2084	23.3004	23.262	23.0344	23.1224	22.5886	23.0916	23.3457	22.7475	22.5487
ATP5PD	35	O75947	1	22.6801	22.7789	22.7015	22.7336	22.6714	22.7413	22.5054	22.7084	22.754	22.4811	22.5444
ATP5PF	5	P18859	0.9953	17.5564	17.6824	17.5881	17.6386	17.3913	17.5899	17.601	17.4947	17.3569	17.6807	17.7055
ATP5PO	32	P48047	1	22.4758	22.4889	22.5032	22.5439	22.5435	22.5606	22.2944	22.5629	22.5487	22.2369	22.1251
ATP6AP1	12	Q15904	1	20.6956	20.7309	20.7981	20.6549	20.5648	20.5843	20.6917	20.622	20.7744	20.8865	20.743
ATP6AP2	15	O75787	1	19.5268	19.588	19.5186	19.3604	19.5503	19.4257	19.5259	19.6709	19.5535	19.4286	19.6345
ATP6V0A1	30	Q93050	1	20.2119	20.245	20.2093	20.2687	20.3266	20.2271	20.1314	20.1543	20.2495	20.1209	20.2033
ATP6V0A2	13	Q9Y487	1	18.7809	18.7696	18.7439	18.8374	18.6858	18.6733	18.8227	18.6859	18.8006	18.6829	18.9006
ATP6V0D1	21	P61421	1	21.1537	21.2149	21.107	21.1262	21.1823	21.2002	21.1684	21.1902	21.1988	21.291	21.2192
ATP6V1A	59	P38606	1	23.0821	22.974	22.9838	22.9557	23.0178	23.0232	23.1847	23.2215	23.1586	23.2585	23.2182
ATP6V1B2	51	P21281	1	22.0492	21.9069	21.9317	21.9428	21.9917	21.9067	22.1948	22.2035	22.1823	22.128	22.1725
ATP6V1C1	55	P21283	1	22.7612	22.7982	22.7164	22.6843	22.778	22.7606	22.772	22.7949	22.7846	22.8052	22.8168
ATP6V1D	18	Q9Y5K8	1	19.8092	19.7199	19.677	19.7677	19.6652	19.6915	19.927	19.9159	19.9505	19.9873	19.916
ATP6V1E1	21	P36543	1	21.8417	21.7687	21.8655	21.757	21.7027	21.7712	21.8604	21.9331	21.9637	21.9503	21.9193
ATP6V1F	14	Q16864	1	21.5915	21.6288	21.4082	21.6497	21.5886	21.5037	21.5716	21.6992	21.7224	21.6684	21.5419
ATP6V1G1	4	O75348	1	18.3159	18.4328	18.2842	18.3422	18.2461	18.0337	18.3723	18.4144	18.5484	18.1139	18.1347
ATP6V1H	26	Q9UI12	1	20.492	20.4115	20.377	20.3691	20.4143	20.4561	20.6143	20.5784	20.642	20.5766	20.6086
ATP7A	13	Q04656	1	17.9825	17.8739	17.911	17.8558	17.8987	17.8985	18.231	18.2673	18.168	18.1112	18.0809
ATP7B	3	P35670	1	16.2593	16.2783	16.0157	16.5232	16.3403	16.4544	16.0002	16.3143	16.0077	15.9366	16.3536
ATP9B	1	O43861	0.9727	14.7023	14.8529	14.8006	14.966	14.9574	14.9803	14.2437	14.8867	14.2538	14.7134	14.3199
ATPAF1	14	Q5TC12	1	18.1883	18.08	18.1422	18.1484	18.1915	18.1574	18.1982	18.2795	18.2211	18.349	18.2897
ATPAF2	1	Q8N5M1	1	15.2494	15.8964	15.0868	15.2988	14.8499	15.5258	15.5611	14.6726	15.1156	15.8597	14.4206
ATPSCKMT	1	Q6P4H8	0.9708	16.2946	16.3912	16.4052	16.3155	16.2452	16.5772	16.1263	16.3253	16.2889	16.1611	16.1275
ATR	12	Q13535	1	17.9152	18.2192	17.9957	18.1326	17.8646	17.9376	17.9071	17.665	17.681	17.676	17.7082
ATRAID	1	Q6UW56	0.996	17.3535	17.589	17.3065	17.3684	17.4614	17.351	17.2833	17.6317	17.3634	17.1632	17.0523
ATRIP	4	Q8WXE1	1	17.9653	18.1977	18.1137	18.2323	18.0597	17.9583	17.9358	17.7785	17.8045	17.8534	17.4582
ATRX	1	P46100	0.9849	16.0373	16.3076	16.0102	16.1148	16.2581	16.2115	15.8559	15.817	15.8297	15.8988	16.0415
ATXN10	24	Q9UBB4	1	21.1997	21.2922	21.2747	21.2436	21.2321	21.176	21.1515	21.1439	21.0771	21.2192	21.0682
ATXN2	28	Q99700	1	19.3529	19.2668	19.2934	19.3202	19.3064	19.2974	19.3503	19.3233	19.3861	19.3711	19.4575
ATXN2L	62	Q8WWM7	1	21.5458	21.5982	21.5975	21.6092	21.4925	21.5383	21.5094	21.6056	21.53	21.4994	21.5292
ATXN3	4	P54252	1	17.6474	17.5428	17.317	17.3647	17.5159	17.5156	17.7982	17.6323	17.7068	17.9044	17.7531
ATXN7L3	3	Q14CW9	1	16.7599	16.7875	16.9803	16.9519	16.4307	16.6912	16.4357	16.5875	16.5286	16.9022	16.9115
ATXN7L3B	7	Q96GX2	1	18.7542	18.8622	18.971	18.8118	18.9592	18.9877	18.4775	18.5843	18.593	18.5849	18.3813
AUP1	19	Q9Y679	1	20.6973	20.7608	20.7807	20.6733	20.7347	20.6047	20.7596	20.7094	20.7044	20.744	20.665
AURKA	10	O14965	1	19.4215	19.4415	19.3713	19.4617	19.2094	19.5416	19.6222	19.5227	19.4005	19.4655	19.3883
AURKB	11	Q96GD4	1	19.4023	19.3654	19.4539	19.4957	19.3289	19.4253	19.4619	19.5134	19.4482	19.457	19.4084
AUTS2	1	Q8WXX7	0.9942	15.6825	15.7607	15.6646	15.4747	15.7444	15.506	15.68	15.6772	15.8006	15.9008	15.6695
AVEN	1	Q9NQS1	1	13.8165	14.2576	13.8415	13.7807	13.9931	12.4757	13.5589	14.0938	14.0013	14.1097	12.8984
AVL9	12	Q8NBF6	1	19.1424	19.0622	19.0797	18.9217	18.9951	19.1413	19.118	19.1441	19.2669	19.3417	19.2966
AXIN1	1	O15169	1	13.1853	NA	13.0145	12.9622	14.0123	12.6275	13.7822	NA	12.4703	12.7261	13.0697
AZI2	1	Q9H6S1	0.998	13.822	13.99	13.7944	13.6575	14.1021	13.839	13.9391	14.15	13.4059	13.5049	13.8424
B2M	11	P61769	1	22.1665	22.2646	22.2215	22.1087	22.4719	22.1917	21.842	22.0017	22.1909	22.3178	22.0972
B2RBV5	2	B2RBV5	1	16.3543	16.4639	16.4544	16.13	16.3759	16.183	16.1393	16.5066	16.54	16.2988	16.2931
B3GALT6	3	Q96L58	1	15.4704	15.6508	15.7329	15.5532	15.6111	15.5244	15.1623	15.4794	15.3812	15.5695	15.2361
B3GAT3	5	O94766	1	18.6654	18.6934	18.3611	18.6667	18.6014	18.3464	18.7677	18.7218	18.6686	18.9405	18.795
B3GLCT	5	Q6Y288	1	16.976	17.0529	16.7753	16.9708	17.0223	17.1286	16.8282	16.9771	17.0027	17.2159	16.9823
B3GNT2	1	Q9NY97	1	17.8558	17.7632	17.9964	17.9081	18.1676	17.92	17.4456	17.9762	17.8941	17.3411	17.7203
B3GNTL1	1	Q67FW5	0.9994	14.8643	14.6394	14.9343	14.8725	15.0681	14.7872	14.8867	14.6831	14.7781	14.7613	15.132
B4GALT1	9	P15291	1	18.0566	17.9979	18.0259	17.9938	17.8634	18.1988	18.0736	18.0245	18.0934	17.8732	17.9979
B4GALT3	3	O60512	1	17.997	17.7731	17.7871	18.2116	18.1162	18.1732	17.7312	17.9154	17.9151	17.8282	18.2377
B4GALT4	1	O60513	0.9999	12.5448	NA	12.499	12.2301	12.52	12.6638	12.8061	12.9241	12.2825	12.5614	12.6818
B4GAT1	2	O43505	1	15.6393	15.2114	15.4421	15.3085	15.6619	15.3383	15.8235	15.8288	15.5758	15.7783	15.9143
BABAM1	9	Q9NWV8	1	19.031	18.8665	19.159	18.7601	18.9961	19.1312	19.0015	19.0334	19.0976	19.1204	18.9857
BABAM2	7	Q9NXR7	1	17.6276	17.5263	17.5641	17.6987	17.5954	17.5264	17.6481	17.6279	17.7092	17.6003	17.6442
BACH1	6	O14867	1	17.8311	17.8311	17.7663	17.7779	17.9995	17.9909	17.5767	17.8211	17.7714	17.8976	17.9306
BAD	2	Q92934	1	16.5588	16.5895	16.5102	16.5338	16.5952	16.608	16.4962	16.3961	16.6994	16.4183	16.6398
BAG1	6	Q99933	1	19.3221	19.437	19.2412	19.3362	19.3542	19.3343	19.2047	19.4184	19.3567	19.301	19.176
BAG2	31	O95816	1	21.5343	21.6614	21.6053	21.5237	21.6094	21.6093	21.4409	21.56	21.5784	21.3599	21.3502
BAG3	16	O95817	1	19.0111	19.024	19.0441	19.0764	18.9768	19.0001	19.0429	18.955	19.0486	18.8479	18.9426
BAG4	4	O95429	1	18.7384	18.8936	18.8879	18.8993	18.7269	18.6255	18.4864	18.8017	18.7216	18.6484	18.5572
BAG5	7	Q9UL15	1	17.1471	17.0533	17.0594	17.1355	17.1622	17.0791	17.2995	17.0773	17.0311	17.1791	17.2319
BAG6	43	P46379	1	21.0775	20.9705	21.047	21.0347	21.1599	21.0644	21.135	21.1095	21.1523	21.1384	21.0477
BAHD1	2	Q8TBE0	1	15.866	15.8736	15.6933	15.8962	15.7685	16.1102	15.7171	15.9454	15.7141	15.4141	16.3735
BAIAP2	22	Q9UQB8	1	18.9754	19.0756	19.1275	19.1193	19.0231	18.9675	18.9797	18.8278	18.7905	18.913	18.8643
BAIAP2L1	6	Q9UHR4	1	19.0942	19.083	18.9076	18.9492	18.9021	18.988	19.3124	19.2648	19.344	19.2908	19.1554
BAK1	5	Q16611	1	18.3777	18.5773	18.4227	18.5275	18.3204	18.2525	18.2324	18.3402	18.4566	18.3272	18.1315
BANF1	17	O75531	1	22.9875	23.0714	23.0045	23.0959	23.027	22.9751	22.9537	22.9943	22.9261	22.9369	22.8077
BANP	3	Q8N9N5	1	17.0003	17.0009	16.9879	16.9773	16.7759	16.9839	17.2025	17.3541	16.9356	17.1226	16.9388
BAP1	10	Q92560	1	17.6633	17.4887	17.748	17.7353	17.6609	17.6865	17.6394	17.595	17.5966	17.5693	17.7033
BARD1	7	Q99728	1	16.5891	16.6342	16.6214	16.6747	16.5866	16.5671	16.6364	16.3611	16.5937	16.4106	16.5796
BAX	8	Q07812	1	19.7332	19.5369	19.7572	19.7616	19.7759	19.7224	19.6346	19.8388	19.8418	19.8766	19.8793
BAZ1A	27	Q9NRL2	1	19.0436	19.117	19.1325	19.1367	19.125	19.087	18.9643	18.9919	19.0167	18.9006	18.8881
BAZ1B	58	Q9UIG0	1	21.9226	22.0429	22.0501	21.9975	22.0126	22.0176	21.8658	21.8257	21.8079	21.8461	21.8477
BAZ2A	22	Q9UIF9	1	19.6105	19.5823	19.6997	19.5458	19.5907	19.5419	19.625	19.6626	19.6314	19.7076	19.6048
BAZ2B	1	Q9UIF8	1	13.4004	13.1048	13.5437	12.808	13.4164	13.0375	13.5652	13.4568	13.6365	13.4126	13.5662
BBLN	2	Q9BUW7	0.9992	14.6527	14.3264	14.7103	15.019	14.4276	14.0549	14.9496	14.5551	14.3148	14.6607	14.8001
BBS10	1	Q8TAM1	0.9999	13.4704	NA	13.4626	12.974	13.3762	13.3208	14.0505	NA	13.5347	NA	13.0695
BBS9	13	Q3SYG4	0.9931	18.2773	18.2824	18.338	18.3032	18.3886	18.2585	18.144	18.2234	18.2566	18.089	18.3325
BCAP29	4	Q9UHQ4	0.9979	18.2371	18.3527	18.1548	18.0892	18.3401	18.1186	18.4237	18.4429	18.3989	18.1376	18.158
BCAP31	39	P51572	1	22.5746	22.6375	22.6592	22.5389	22.5943	22.5841	22.6336	22.5723	22.5581	22.6447	22.5833
BCAR1	6	P56945	1	17.4509	17.5287	17.5523	17.4181	17.4278	17.3983	17.5174	17.4268	17.4168	17.4914	17.4309
BCAS2	21	O75934	1	19.5354	19.6684	19.6199	19.5668	19.4863	19.6328	19.3852	19.4662	19.6121	19.389	19.2367
BCAS3	3	Q9H6U6	1	15.9874	15.8609	15.9732	16.04	16.0014	16.1442	16.1879	15.9588	15.9544	15.9298	15.8724
BCAT1	23	P54687	1	21.8514	21.7974	21.7166	21.7956	21.7524	21.7923	21.9715	22.0094	21.8883	21.8909	21.9168
BCAT2	21	O15382	1	19.3336	19.1383	19.1528	19.2758	19.3106	19.2746	19.3398	19.3919	19.4387	19.5057	19.4263
BCCIP	26	Q9P287	1	20.2341	20.1912	20.3021	20.1989	20.2935	20.1881	20.1583	20.1713	20.1391	20.2383	20.2109
BCKDHA	4	P12694	1	17.9012	17.8678	17.7501	17.7485	17.9974	17.9406	17.8596	17.8901	17.9002	17.9753	17.9076
BCKDHB	1	P21953	1	16.3762	16.5561	16.0036	16.0778	16.0611	16.0942	16.9401	16.7519	16.3278	16.5787	16.4887
BCKDK	4	O14874	1	17.7423	17.7155	17.6243	17.7268	17.7895	17.7003	17.8042	17.9447	17.5922	17.7551	17.6128
BCL10	7	O95999	1	19.4202	19.5601	19.5177	19.428	19.2167	19.4706	19.4307	19.3322	19.5111	19.3866	19.4355
BCL2L1	6	Q07817	1	18.4019	18.5374	18.5308	18.5165	18.5347	18.4949	18.3169	18.4647	18.2817	18.0793	18.4804
BCL2L11	1	O43521	0.9988	14.9813	15.1213	15.1318	14.6078	15.5522	15.0127	14.5798	15.1257	15.2052	14.135	14.7865
BCL2L12	2	Q9HB09	1	16.4019	16.8111	16.7726	16.762	16.3273	15.9697	15.9892	16.5485	16.291	15.6224	15.9829
BCL2L13	19	Q9BXK5	1	18.7815	18.6594	18.8187	18.7185	18.9062	18.8497	18.7515	18.6158	18.7742	18.83	18.7755
BCL2L2	3	Q92843	1	16.4808	16.3993	16.5192	16.6529	16.3947	16.5076	16.4928	16.6994	16.7003	16.338	16.4046
BCL7A	2	Q4VC05	1	19.4593	19.6236	19.5284	19.3061	19.4375	19.3771	19.4736	19.5028	19.4816	19.4686	19.4718
BCL7B	1	Q9BQE9	0.9773	18.9573	18.8282	18.9644	19.0204	18.8783	19.0354	19.1188	18.9802	19.0957	18.8794	18.8371
BCL7C	1	Q8WUZ0	0.9999	14.8083	14.8391	14.871	14.9797	14.847	14.8959	14.7493	14.9758	14.4951	14.6489	14.6476
BCLAF1	32	Q9NYF8	1	22.0146	22.0776	22.1089	22.0776	22.0075	22.0528	21.9833	21.9438	21.9373	22.0134	21.9144
BCOR	16	Q6W2J9	1	18.72	18.7392	18.7647	18.7056	18.6593	18.7438	18.7489	18.6408	18.7613	18.7709	18.7424
BCORL1	5	Q5H9F3	1	17.3824	17.2357	17.4926	17.1822	17.4678	17.242	17.219	17.2286	17.4967	17.3801	17.5293
BCR	20	P11274	1	18.9058	18.9125	18.894	18.8869	18.9984	19.0823	18.9939	18.8688	18.7114	18.9651	18.9142
BCS1L	14	Q9Y276	1	18.8333	18.8363	18.7294	18.9001	18.904	18.8953	18.8163	18.7862	18.7781	18.9007	18.8033
BDH2	3	Q9BUT1	1	18.0285	17.981	17.8227	17.9992	17.9941	17.9215	17.9368	17.9496	18.1483	18.0873	18.1747
BECN1	6	Q14457	1	17.7531	17.7377	17.7248	17.7181	17.8234	17.6701	17.8496	17.6021	17.8058	17.8779	17.7937
BEND3	5	Q5T5X7	1	17.2841	17.6553	17.4481	17.1722	17.156	17.1476	17.2801	17.1197	17.2857	17.5536	17.1731
BET1	7	O15155	1	19.9098	19.8471	19.5252	19.7782	19.7944	19.6792	20.073	20.0783	19.9608	20.3374	20.2961
BET1L	2	Q9NYM9	0.9928	17.5666	17.581	17.6541	17.6286	17.5339	17.3631	17.4107	17.6913	17.827	17.533	17.3133
BICD2	26	Q8TD16	1	18.8392	18.8844	18.9298	18.9187	18.8906	18.8079	18.8701	18.7492	18.7958	18.7603	18.7468
BID	17	P55957	1	21.2991	21.435	21.2683	21.4294	21.2979	21.323	21.1399	21.2613	21.2142	21.2528	21.1922
BIN3	1	Q9NQY0	0.9997	15.9011	15.9711	15.8939	15.9408	16.1381	15.8644	16.0234	15.9036	16.1217	15.6735	15.6602
BIRC2	4	Q13490	1	17.3275	17.3715	17.1491	17.2734	17.3697	17.2879	17.343	17.373	17.4083	17.4989	17.3695
BIRC5	3	O15392	1	18.094	18.1598	18.1697	18.487	18.0379	18.057	18.062	18.322	18.1414	17.601	17.8346
BIRC6	46	Q9NR09	1	18.9411	18.9581	18.9155	18.8984	18.8916	18.9156	18.9543	18.964	19.0654	18.9541	19.0272
BLM	25	P54132	1	18.1218	18.1978	18.2448	18.253	18.1046	18.0596	18.1233	18.1404	18.1628	18.0281	18.0359
BLMH	35	Q13867	1	22.0721	22.0759	22.0779	22.0548	22.0829	22.073	22.0242	22.0938	22.1087	22.0617	22.1192
BLOC1S1	5	P78537	1	18.2309	18.4252	18.4193	18.3555	18.1175	18.2073	17.9761	18.3691	18.3012	18.0581	17.9034
BLOC1S2	1	Q6QNY1	1	11.0693	11.1311	11.0738	11.958	11.2824	11.1005	10.7566	11.2137	11.0711	10.4698	10.6918
BLOC1S3	1	Q6QNY0	1	17.5173	17.2258	17.8157	17.6498	17.2304	17.3314	17.4228	17.6555	17.6412	17.6901	17.8127
BLOC1S5	4	Q8TDH9	1	18.6139	18.5372	18.3975	18.58	18.7172	18.69	18.6103	18.6832	18.6124	18.6961	18.499
BLOC1S6	4	Q9UL45	1	15.2322	15.0748	15.2979	15.2622	15.1574	15.0893	15.2842	15.524	15.1557	15.2906	14.8593
BLTP1	1	Q2LD37	0.9993	11.0693	10.6661	10.3962	10.6726	11.4546	10.7915	11.1223	11.1567	11.0054	11.453	11.4522
BLTP2	6	Q14667	1	19.5406	19.5551	19.6095	19.5652	19.5104	19.6002	19.4641	19.5002	19.4164	19.5893	19.5728
BLTP3A	11	Q6BDS2	1	18.5358	18.5002	18.4455	18.5358	18.2848	18.3846	18.6056	18.6591	18.5477	18.7061	18.7109
BLTP3B	5	A0JNW5	1	16.5993	16.7758	16.5565	16.6923	16.321	16.5838	16.5055	16.5942	16.6853	16.5775	16.4985
BLVRA	28	P53004	1	21.9122	21.7328	21.7768	21.7224	21.8487	21.8023	22.0631	22.0539	21.9984	22.1158	22.1225
BLVRB	54	P30043	1	25.6429	25.4357	25.419	25.4277	25.6464	25.6692	25.7541	25.7093	25.7638	25.7232	25.8381
BLZF1	1	Q9H2G9	1	13.4807	13.0874	12.8621	13.1947	13.2665	13.3472	13.8886	13.3878	13.9352	13.4019	14.1662
BMI1	8	P35226	1	19.9029	20.1882	20.0002	19.982	20.0298	19.9526	19.854	19.7734	19.8557	19.779	19.7872
BMP2K	34	Q9NSY1	1	18.8472	18.9534	18.7435	18.8125	18.7809	18.8028	18.9317	18.8448	18.8089	18.9115	18.8088
BMPR1A	1	P36894	1	13.8854	13.766	13.3626	14.0247	14.095	13.5204	13.5173	14.1046	14.3062	14.0132	13.99
BMS1	37	Q14692	1	20.3801	20.518	20.4595	20.4141	20.351	20.3367	20.3967	20.3734	20.3714	20.2842	20.2891
BNIP1	12	Q12981	1	23.207	23.0933	23.1263	23.0113	23.0854	23.0728	23.1857	23.3133	23.4271	23.2989	23.1792
BOD1L1	10	Q8NFC6	1	18.7302	18.7195	18.8187	18.7655	18.8284	18.8105	18.7487	18.7585	18.6581	18.6141	18.6871
BOD1L2	1	Q8IYS8	0.9986	14.8748	15.187	15.1505	15.2051	14.894	14.4817	14.3364	14.8796	14.9902	14.7654	14.7249
BOLA2B	2	Q9H3K6	1	21.146	21.0186	21.1746	21.1305	21.2733	21.1766	21.2814	21.0863	20.8584	20.8561	21.4526
BOLA3	4	Q53S33	1	19.1405	19.2732	19.1315	19.2315	19.113	19.2495	19.1071	19.055	19.0621	19.1219	19.066
BOP1	42	Q14137	1	21.2103	21.4534	21.2557	21.3436	21.1633	21.1428	21.1733	21.1731	21.1587	21.0937	21.0791
BORA	2	Q6PGQ7	1	14.5563	14.7772	14.3992	14.5718	14.6579	14.9497	15.1367	14.4981	13.761	14.3948	14.3463
BORCS5	2	Q969J3	1	16.3668	16.3114	16.4026	16.6048	16.2627	16.4974	16.3038	16.5203	16.4461	16.2629	16.2691
BORCS6	1	Q96GS4	1	14.6425	15.0486	14.62	14.7989	15.036	14.5293	14.6412	14.3725	14.3503	14.2975	14.3112
BORCS7	2	Q96B45	1	15.6066	15.5789	15.7592	15.5079	15.6355	15.5222	15.328	15.5215	15.9924	15.5459	15.63
BORCS8	1	Q96FH0	1	13.6954	13.3046	13.7863	14.2257	13.7369	13.6486	13.7039	13.6691	13.8766	13.2406	14.1109
BPGM	3	P07738	1	18.2645	17.9152	17.9487	18.0129	18.1633	18.0911	18.4582	18.4228	18.5228	18.6049	18.5249
BPHL	7	Q86WA6	0.9998	18.1235	18.0339	18.0321	18.1739	18.1665	17.8904	18.1554	18.1264	18.2876	18.1035	18.2693
BPNT1	23	O95861	1	21.9458	21.8258	21.8107	21.8223	21.7954	21.8292	22.0234	22.0499	21.9878	22.0977	22.2047
BPNT2	5	Q9NX62	1	19.7596	19.8027	19.7994	19.4143	19.6208	19.7106	19.7858	19.7473	19.9273	19.9238	19.8365
BPTF	17	Q12830	1	19.2713	19.1197	19.2695	19.3396	19.1692	19.3028	19.2762	19.2651	19.3741	19.3144	19.3153
BRAF	4	P15056	1	19.4718	19.4045	19.5748	19.3509	19.3829	19.5378	19.4834	19.4797	19.5456	19.5676	19.5423
BRAP	7	Q7Z569	1	18.5475	18.5464	18.487	18.5038	18.416	18.3959	18.642	18.5953	18.583	18.6659	18.657
BRAT1	18	Q6PJG6	1	18.5449	18.6857	18.6766	18.6272	18.5879	18.6656	18.4236	18.445	18.3835	18.3752	18.3492
BRAWNIN	2	Q69YU5	0.9988	17.4034	17.7842	17.8201	17.6221	17.3064	17.1321	17.1849	17.4194	17.5367	17.048	16.8933
BRCA1	4	P38398	1	15.9189	15.9342	15.8853	16.0131	16.3196	16.0239	15.8338	15.6219	16.0693	15.8156	15.9314
BRCA2	4	P51587	1	16.2257	16.2875	16.3105	16.2379	16.0692	16.0287	16.0378	16.353	16.3474	16.2692	16.2956
BRCC3	3	P46736	0.9923	19.0764	18.9813	19.1061	19.1867	19.0472	18.99	19.1198	19.1619	19.0448	19.1052	19.12
BRD1	4	O95696	0.9982	16.3845	16.378	16.3458	16.4114	16.7235	16.421	16.2152	16.304	16.4317	16.302	16.3258
BRD2	14	P25440	1	18.6142	18.6963	18.6712	18.6792	18.5298	18.3745	18.7071	18.6855	18.5079	18.677	18.6496
BRD3	5	Q15059	1	17.9232	17.8095	17.84	17.8987	18.096	18.0662	17.9094	17.7802	17.7125	18.0129	17.9127
BRD4	32	O60885	1	20.4993	20.4795	20.4934	20.4917	20.5659	20.4786	20.4621	20.4345	20.4902	20.5868	20.5351
BRD7	6	Q9NPI1	1	18.2494	18.1782	18.2556	18.1619	18.3304	18.365	18.1622	18.2014	18.0755	18.2894	18.1534
BRD8	11	Q9H0E9	1	18.8862	18.8336	18.6006	18.904	18.7797	19.0938	18.8533	18.9585	18.8973	18.8218	19.0223
BRD9	6	Q9H8M2	1	21.053	20.9345	21.0772	20.9422	20.8591	21.0383	21.1218	21.0972	21.0438	21.0108	21.0266
BRF1	3	Q92994	1	18.0833	18.206	18.1225	18.1661	18.2427	18.0015	18.195	18.106	18.1432	18.0185	17.9528
BRF2	1	Q9HAW0	1	15.4672	15.8221	15.6227	15.5315	15.2387	15.2993	15.2465	15.6949	15.6606	15.4377	15.3892
BRI3BP	7	Q8WY22	1	19.4644	19.5173	19.4839	19.5871	19.631	19.55	19.4881	19.4421	19.4316	19.41	19.2678
BRIP1	2	Q9BX63	1	15.5707	15.7561	15.5574	15.8048	15.2696	15.5366	15.7056	15.557	15.7027	15.529	15.1897
BRIX1	33	Q8TDN6	1	22.08	22.2866	22.1425	22.195	22.0258	22.0809	21.9767	22.0777	22.0191	21.8568	21.9272
BRK1	4	Q8WUW1	1	17.8579	18.0033	18.0258	17.8337	18.0267	17.6576	17.7555	17.9101	18.0005	17.7712	17.5947
BRMS1	3	Q9HCU9	1	15.1308	14.9459	14.6575	15.0614	14.9522	15.0687	15.3008	15.1685	15.0966	15.3405	15.1781
BRMS1L	2	Q5PSV4	0.9993	15.0286	14.8211	14.8691	14.9143	15.1174	15.067	15.0668	15.248	14.9342	15.1061	15.0412
BROX	23	Q5VW32	1	20.7956	20.8	20.7482	20.7157	20.8526	20.8296	20.74	20.7127	20.754	20.8248	20.8471
BRPF1	8	P55201	1	18.1651	18.133	18.2318	18.1954	18.0993	18.1794	18.2431	18.1556	18.0645	18.0519	18.0951
BRPF3	7	Q9ULD4	1	16.5907	16.7955	16.6819	16.5885	16.7342	16.6309	16.3827	16.7007	16.4939	16.3943	16.3284
BRWD1	7	Q9NSI6	1	16.5881	16.7761	16.488	16.6952	16.5366	16.6128	16.6286	16.4987	16.565	16.6572	16.6013
BRWD3	2	Q6RI45	1	15.1527	15.2563	15.3561	15.1196	15.0775	15.2782	14.9805	15.1383	15.058	14.9599	15.2323
BSCL2	2	Q96G97	1	17.0854	16.6939	16.8614	17.0602	16.9057	17.1557	17.2496	17.0057	17.1604	17.5056	17.0122
BSDC1	16	Q9NW68	1	18.5808	18.3638	18.4857	18.343	18.5477	18.5249	18.7291	18.7264	18.733	18.7752	18.7345
BSG	22	P35613	1	22.7913	22.7031	22.8946	22.8935	22.8403	22.7253	22.6924	22.6974	22.7658	22.7834	22.7542
BSN	1	Q9UPA5	0.9655	15.0386	14.7348	14.6921	15.0651	14.6563	15.0361	15.3889	14.4576	15.039	15.991	14.5784
BST2	3	Q10589	1	17.8342	17.8279	17.9474	17.9185	17.763	17.7418	17.8727	17.663	17.9323	17.9816	17.6674
BTAF1	17	O14981	1	19.4001	19.5108	19.3874	19.4778	19.3734	19.4071	19.2759	19.4146	19.4194	19.4529	19.3199
BTBD1	4	Q9H0C5	1	16.8967	16.9334	16.9505	16.8794	16.9798	17.0627	16.7883	16.713	16.8051	17.0338	16.8256
BTBD9	1	Q96Q07	1	12.7379	12.9087	13.1063	12.1172	12.7323	13.3009	12.7161	12.4219	13.242	12.5398	12.1389
BTD	2	P43251	1	15.0056	14.5419	15.0303	14.9741	15.1392	15.2047	15.1225	15.13	14.9057	15.0505	14.7274
BTF3	37	P20290	1	23.346	23.4816	23.5444	23.4542	23.2601	23.306	23.3485	23.3247	23.2679	23.2729	23.2861
BTF3L4	23	Q96K17	1	20.2767	20.2196	20.2159	20.1963	20.2302	20.2644	20.3372	20.3262	20.238	20.2827	20.35
BTK	40	Q06187	1	20.9545	21.015	20.9794	20.9974	20.9405	20.993	20.8786	20.8835	20.9198	20.9203	20.8503
BTN2A1	2	Q7KYR7	1	14.7909	14.841	14.7856	14.9028	15.0399	14.4019	14.0567	14.5721	15.18	14.9439	15.2402
BUB1	10	O43683	1	18.2184	18.2587	18.1145	18.3402	17.9992	18.0212	18.1757	18.353	18.2872	18.1808	18.2284
BUB1B	41	O60566	1	19.5065	19.5778	19.5268	19.5204	19.4264	19.4309	19.5788	19.5707	19.6271	19.491	19.536
BUB3	25	O43684	1	22.3016	22.3741	22.401	22.2725	22.343	22.3342	22.3061	22.2277	22.2408	22.3065	22.3073
BUD13	9	Q9BRD0	1	18.0301	18.0408	18.1231	18.0111	17.9965	17.9767	18.0147	18.0235	18.1238	18.049	18.0006
BUD23	5	O43709	1	18.602	18.7585	18.8388	18.7271	18.5986	18.5695	18.8415	18.4792	18.5494	18.5975	18.556
BUD31	10	P41223	1	19.6085	19.4444	19.6828	19.5473	19.6877	19.8176	19.542	19.4956	19.5493	19.6984	19.4986
BYSL	28	Q13895	1	21.64	21.8315	21.6802	21.8191	21.6618	21.7132	21.5569	21.635	21.515	21.54	21.4523
BZW1	47	Q7L1Q6	1	21.9899	22.072	22.0635	22.0526	21.947	21.9307	21.9238	21.894	21.8615	21.9185	21.8425
BZW2	44	Q9Y6E2	1	22.3283	22.464	22.4028	22.3651	22.4021	22.3623	22.2771	22.2456	22.2381	22.2472	22.2908
C11orf54	9	Q9H0W9	1	18.0642	17.8826	17.9641	18.1053	17.9958	18.1122	18.1798	18.0879	17.9231	18.1637	18.0801
C11orf68	8	Q9H3H3	1	21.3046	21.2416	21.2796	21.2031	21.3229	21.2361	21.3156	21.2957	21.3508	21.436	21.4862
C11orf98	13	E9PRG8	1	20.9282	20.969	21.0252	20.9654	20.9435	20.8985	20.8658	21.005	20.8772	20.8438	20.9551
C12orf29	2	Q8N999	1	16.2768	16.1425	16.4244	16.4045	16.2869	16.3645	16.1894	16.2823	16.3777	15.8597	15.9944
C14orf119	1	Q9NWQ9	0.9999	15.3593	15.5468	15.5225	15.0611	15.1298	15.233	15.1099	15.5545	15.7075	15.1	15.2343
C14orf93	1	Q9H972	0.982	15.5865	15.6765	15.79	15.6955	15.6772	15.5717	15.4367	15.4539	15.6051	15.5267	15.5115
C15orf39	1	Q6ZRI6	1	13.8043	14.0692	13.1008	NA	13.9356	13.7662	NA	NA	NA	NA	13.8136
C15orf40	3	Q8WUR7	0.9998	15.6634	15.6279	15.6278	15.8218	15.8661	15.9389	15.2498	15.5374	15.5533	15.6946	15.4108
C17orf75	3	Q9HAS0	1	18.2486	18.2322	17.9343	18.1463	18.1207	18.0975	18.3654	18.4668	18.2886	18.4182	18.3811
C17orf80	1	Q9BSJ5	0.9997	14.9832	15.0316	15.0053	14.9893	14.9023	14.9418	15.0617	15.1708	15.1297	14.6768	15.0385
C18orf21	4	Q32NC0	0.9998	17.1741	17.2762	17.4767	17.1798	17.1479	17.2893	16.8941	17.1395	17.2018	17.0058	17.0392
C18orf25	2	Q96B23	1	18.5677	18.6443	18.0434	18.3592	18.5175	18.3936	18.589	18.6606	18.7554	18.6783	18.8592
C19orf25	5	Q9UFG5	1	16.6333	16.695	16.8196	16.7797	16.779	16.5865	16.2776	16.5213	16.5032	16.5762	16.6393
C19orf47	5	Q8N9M1	0.9998	18.1989	18.2196	18.1053	18.1837	18.1809	18.2518	18.1513	18.3037	18.2856	18.1824	18.3568
C19orf53	12	Q9UNZ5	1	19.9491	20.0897	20.0914	20.0935	20.0145	19.9398	19.8204	19.9356	19.9024	19.808	19.7925
C19orf54	2	Q5BKX5	1	17.4995	17.4561	17.3996	17.4213	17.5989	17.4573	17.7249	17.5927	17.4885	17.508	17.419
C1D	4	Q13901	0.9974	19.6148	19.8844	19.957	19.8394	19.8671	19.7998	19.0344	19.7094	19.696	18.9926	18.852
C1GALT1C1	5	Q96EU7	1	16.6627	16.4352	16.6307	16.6299	16.7162	16.6981	16.6165	16.7618	16.764	16.8639	16.7689
C1QBP	42	Q07021	1	23.22	23.2596	23.2555	23.2522	23.2107	23.2331	23.1708	23.0979	23.1159	23.1798	23.2343
C1orf109	1	Q9NX04	1	15.1803	15.063	15.1462	15.2619	15.3335	14.7422	15.3509	15.1035	15.4595	15.1588	15.1831
C1orf112	3	Q9NSG2	1	17.2355	17.2643	17.339	17.3757	17.1736	17.2838	17.2602	17.0576	17.2516	17.1367	17.3402
C1orf122	8	Q6ZSJ8	1	17.9427	18.2246	18.2879	18.1044	17.7432	17.8797	17.8257	17.8118	18.1831	18.0152	17.7383
C1orf131	8	Q8NDD1	1	19.1521	19.2474	19.2573	19.3121	19.2029	19.2662	18.9301	19.0102	19.1478	18.9642	19.0355
C1orf167	2	Q5SNV9	0.9995	19.7809	19.8333	19.7971	19.6877	20.0111	19.8539	19.7371	19.775	19.9096	19.5045	19.5359
C1orf198	3	Q9H425	0.9999	16.8219	16.9558	16.9567	16.801	16.9029	16.9262	16.3842	16.4419	16.8263	16.8196	16.7474
C1orf43	4	Q9BWL3	1	15.4721	15.1297	15.6626	15.3707	15.3901	15.2044	15.5384	15.7245	15.7309	15.175	15.4943
C1orf50	7	Q9BV19	1	18.428	18.56	18.1892	18.4429	18.3937	18.4835	18.5604	18.5518	18.4586	18.3572	18.2228
C1orf52	4	Q8N6N3	0.9998	17.9142	17.9998	18.0272	18.0683	18.0052	17.8508	17.8289	17.8386	17.8552	17.8708	17.7161
C20orf27	9	Q9GZN8	1	18.9835	19.0769	19.0138	18.8888	18.8847	18.9501	19.1081	18.9236	18.9004	19.0886	18.986
C22orf39	1	Q6P5X5	0.9997	14.3379	13.721	14.3166	14.3368	14.0472	14.7492	14.3848	14.3718	14.5736	14.2936	14.5362
C2CD2	3	Q9Y426	1	15.7114	15.391	15.8956	15.5972	15.618	15.4541	15.6413	15.5041	15.7342	15.8854	15.9336
C2CD2L	5	O14523	1	17.5883	17.8301	17.3992	17.5458	17.8379	17.7552	17.6415	17.4301	17.6881	17.3734	17.4559
C2CD3	1	Q4AC94	1	12.6245	12.5127	12.5619	12.8814	12.5573	12.4648	11.7553	12.8501	12.9709	12.7327	12.6639
C2CD5	7	Q86YS7	1	18.6589	18.6941	18.6061	18.5744	18.7456	18.7765	18.6095	18.5981	18.5884	18.709	18.714
C2orf49	6	Q9BVC5	1	18.0745	17.998	18.0615	17.9962	17.9529	17.9546	18.2022	18.154	18.1723	18.2749	18.0611
C2orf68	1	Q2NKX9	1	15.654	15.8308	15.6588	15.7038	15.8248	15.6051	15.6869	15.5349	15.6359	15.5855	15.4804
C2orf69	2	Q8N8R5	0.9973	15.9133	15.6135	15.6657	16.1659	15.919	15.7988	15.9209	15.9695	16.0576	16.0953	15.9124
C2orf76	3	Q3KRA6	1	16.7427	16.6781	16.3787	16.8077	16.5249	16.8875	16.6861	16.9959	16.6797	16.6898	16.9605
C2orf88	2	Q9BSF0	1	16.4285	16.3738	16.4938	16.7258	16.4926	16.5028	16.0471	16.6078	16.5138	16.2967	16.131
C3	12	P01024	1	19.1878	19.0237	18.8551	18.911	19.1633	18.9854	19.4555	19.3766	19.3306	19.2969	19.2927
C3orf33	2	Q6P1S2	1	16.0633	15.9895	15.9571	16.1125	16.123	15.8099	16.1809	16.0782	16.1111	16.1266	16.1639
C3orf38	2	Q5JPI3	1	16.3393	16.0379	16.2033	16.0285	16.4576	16.2181	16.4912	16.4753	16.3009	16.6012	16.13
C4A	5	P0C0L4	1	18.7286	18.6264	18.5046	18.7378	18.7314	18.779	18.8465	18.736	18.6232	18.9663	18.8924
C4orf33	6	Q8N1A6	1	18.4475	18.4727	18.4921	18.6231	18.2347	18.4157	18.4699	18.439	18.4307	18.3921	18.7182
C4orf46	1	Q504U0	1	13.6701	14.0701	13.6354	13.4879	13.4727	13.5372	13.528	13.769	13.6477	14.0131	NA
C5orf22	9	Q49AR2	1	18.4561	18.4826	18.5175	18.6219	18.4016	18.565	18.4028	18.4948	18.3224	18.2626	18.2736
C5orf24	4	Q7Z6I8	1	18.3625	18.0061	18.434	18.3212	18.4235	18.5719	18.3906	18.2888	18.4632	18.4445	18.428
C6orf47	5	O95873	1	17.9517	18.1223	17.9416	17.9467	17.8869	17.8737	18.0125	17.9272	18.0593	17.9119	17.8049
C7orf25	3	Q9BPX7	1	18.1751	18.1021	18.0819	18.1479	18.3522	18.1972	18.3304	18.1546	18.2128	17.9291	18.2916
C7orf50	3	Q9BRJ6	0.993	18.4433	18.3224	18.2864	18.6567	18.7638	18.327	18.2265	18.5493	18.5728	18.0815	18.2921
C8orf33	2	Q9H7E9	1	16.2438	16.2337	16.2554	16.4173	16.2479	16.4136	16.3866	16.2651	16.3211	16.0655	15.7109
C8orf76	2	Q96K31	0.9999	17.1199	17.045	17.1375	16.9956	17.3232	17.2363	17.1431	17.1487	17.125	16.962	17.282
C8orf82	7	Q6P1X6	1	17.3056	17.2206	17.1978	17.4775	17.5089	17.5639	17.32	17.3385	17.1137	17.1293	16.9762
C9orf40	3	Q8IXQ3	1	17.4426	17.4653	17.4286	17.3412	17.5958	17.6623	17.5068	17.3543	17.3357	17.3237	17.2504
C9orf64	23	Q5T6V5	1	21.0879	20.9692	20.9633	20.9953	21.0883	21.0227	21.1563	21.1182	21.1314	21.2095	21.29
C9orf72	1	Q96LT7	0.9999	13.0746	13.1623	12.9669	13.0507	12.839	12.5434	13.3261	13.5625	12.7015	13.4282	12.7394
C9orf78	12	Q9NZ63	1	20.3602	20.4336	20.4503	20.5827	20.3424	20.2366	20.3479	20.2736	20.3085	20.2634	20.2806
CA1	24	P00915	1	19.5282	19.5426	19.5846	19.4951	19.9199	19.7754	19.2748	19.1825	19.2211	19.3676	19.4692
CA13	3	Q8N1Q1	1	16.8946	17.0814	17.3199	17.0016	17.0134	16.8629	16.5759	16.7866	16.6312	16.7277	16.7968
CA2	1	P00918	1	13.6952	13.354	13.6429	13.8458	14.0459	14.0366	12.5457	13.5581	NA	12.8793	13.4724
CA8	10	P35219	1	21.1111	20.9461	20.9937	20.9294	20.9827	20.9567	21.2798	21.2629	21.2379	21.3509	21.3407
CAAP1	3	Q9H8G2	1	18.7086	18.8497	18.6802	18.691	18.7691	18.8437	18.8012	18.7175	18.6644	18.5966	18.746
CAB39	43	Q9Y376	1	21.6149	21.5921	21.5637	21.5485	21.6214	21.5804	21.6837	21.6314	21.6929	21.7157	21.5685
CABIN1	13	Q9Y6J0	1	17.8021	17.8346	17.8812	17.78	17.7807	17.7546	17.769	17.8167	17.5383	17.8104	17.8612
CACTIN	11	Q8WUQ7	1	18.4263	18.3799	18.5283	18.5199	18.4229	18.46	18.3754	18.3287	18.3647	18.5229	18.3282
CACYBP	62	Q9HB71	1	24.0785	24.1151	24.1685	24.1404	24.0656	24.0161	24.0155	24.06	24.0072	24.0308	24.081
CAD	105	P27708	1	21.7989	21.8891	21.8955	21.878	21.7977	21.809	21.7441	21.7347	21.7369	21.735	21.7328
CALB1	33	P05937	1	21.8911	21.8893	21.8104	21.8875	21.7778	21.7931	21.9978	22.0028	22.0382	21.956	21.9884
CALCOCO1	2	Q9P1Z2	1	17.9674	18.0231	17.6539	17.6977	17.9412	17.8436	17.8207	17.6938	18.2127	18.067	18.2042
CALCOCO2	7	Q13137	1	18.1937	18.2166	18.2403	18.1324	17.9825	18.1706	18.3108	18.1258	18.2528	18.2444	18.3103
CALM1	26	P0DP23	1	24.5038	24.5694	24.4814	24.4103	24.5903	24.6317	24.4402	24.4224	24.4865	24.6299	24.5169
CALML5	2	Q9NZT1	1	14.1983	13.6941	13.9246	14.869	13.2522	15.4711	13.9167	13.6748	12.6654	13.5926	13.6183
CALML6	1	Q8TD86	0.9729	16.1565	15.9443	16.1535	16.2254	15.8484	15.8535	16.3946	16.1256	16.2716	16.5284	16.292
CALR	116	P27797	1	25.7527	25.5246	25.5568	25.4774	25.5049	25.5018	25.9592	25.9605	25.9699	25.9809	26.06
CALU	76	O43852	1	22.6737	22.5527	22.5225	22.4874	22.4683	22.5119	22.8297	22.8752	22.89	22.8741	22.8793
CAMK1	3	Q14012	1	16.6683	16.2647	16.59	16.8335	16.5922	16.6152	16.8567	16.733	16.6839	16.7131	16.8284
CAMK2G	12	Q13555	1	19.3821	19.3132	19.2269	19.1975	19.3333	19.3333	19.3445	19.4865	19.4221	19.4232	19.7604
CAMKK1	1	Q8N5S9	0.9776	14.7477	14.9653	14.7332	14.5954	15.0142	15.08	14.4036	14.4629	15.0183	14.7765	14.4507
CAMKK2	5	Q96RR4	1	16.6248	16.2874	16.5135	16.5602	16.5068	16.6147	16.8662	16.5864	16.7136	16.6545	16.6923
CAMLG	5	P49069	1	17.8424	17.8099	17.8281	17.6133	17.7175	17.8186	17.8693	17.871	17.9657	17.9447	18.0392
CAMSAP1	13	Q5T5Y3	1	17.6182	17.6022	17.5148	17.6792	17.546	17.5286	17.6055	17.5712	17.6312	17.631	17.5949
CAND1	83	Q86VP6	1	22.218	22.1367	22.1586	22.1631	22.1966	22.2117	22.2627	22.245	22.2655	22.2457	22.2819
CAND2	13	O75155	1	18.2304	18.0015	17.9602	18.1428	18.2114	18.047	18.3584	18.3391	18.3588	18.3612	18.3758
CANT1	5	Q8WVQ1	1	18.5968	18.3371	18.5246	18.6171	18.7066	18.5426	18.6039	18.631	18.5391	18.4108	18.5802
CANX	122	P27824	1	25.1365	25.0786	25.0369	25.0368	25.0981	25.0688	25.1865	25.2227	25.2375	25.2364	25.2691
CAP1	79	Q01518	1	24.3518	24.3895	24.3681	24.3357	24.3211	24.3479	24.3686	24.346	24.3404	24.382	24.3858
CAPG	21	P40121	1	21.798	21.5528	21.6149	21.6767	21.7387	21.6568	21.9079	21.9529	21.9675	22.0277	21.9991
CAPN1	68	P07384	1	22.4764	22.3783	22.4019	22.3935	22.4799	22.4505	22.5313	22.4831	22.5095	22.542	22.5804
CAPN15	4	O75808	0.9977	16.8344	16.9166	16.9059	16.7743	16.6704	17.0711	16.7205	16.6139	16.8574	16.8898	16.8961
CAPN2	30	P17655	1	21.8196	21.7501	21.6548	21.8126	21.7655	21.8863	21.8959	21.8555	21.7262	21.8653	21.8368
CAPN5	1	O15484	1	13.7813	13.0042	13.7391	13.97	14.0934	13.9854	13.7855	13.5484	13.6023	13.7173	13.7329
CAPN7	22	Q9Y6W3	1	19.7364	19.7242	19.7255	19.7953	19.8036	19.7907	19.8315	19.6865	19.6061	19.7793	19.764
CAPNS1	27	P04632	1	21.6327	21.6135	21.4793	21.5862	21.6211	21.6182	21.543	21.6915	21.6813	21.6904	21.6919
CAPRIN1	45	Q14444	1	22.6573	22.782	22.721	22.7478	22.6276	22.6253	22.6358	22.6129	22.6314	22.4918	22.5634
CAPZA1	38	P52907	1	23.8707	23.8152	23.8236	23.8599	23.741	23.7723	23.9336	23.9195	23.9262	23.9845	24.0393
CAPZA2	13	P47755	1	20.8926	20.7879	20.7707	20.8427	20.9113	20.8558	21.0029	21.0169	20.9041	20.8619	21.0253
CAPZB	49	P47756	1	23.9777	23.8154	23.8473	23.8696	23.9874	23.9647	24.1048	24.0631	23.9911	24.0396	24.0928
CARD19	1	Q96LW7	1	13.6693	13.1611	13.3578	13.8348	13.5737	13.9455	13.9487	13.8328	13.4216	13.7372	13.673
CARD6	1	Q9BX69	1	13.2179	13.8535	13.3435	12.9737	12.6572	13.5176	13.3129	13.3245	13.2138	13.0277	12.9817
CARD9	6	Q9H257	1	17.6922	18.1015	18.0052	17.8835	18.0195	18.0617	17.2342	17.4155	17.2794	17.2718	17.2823
CARHSP1	8	Q9Y2V2	1	20.329	20.3656	20.392	20.2876	20.1079	20.2225	20.3333	20.3714	20.2871	20.4579	20.4383
CARM1	34	Q86X55	1	21.8448	21.8576	21.8166	21.8602	21.8682	21.8489	21.788	21.8478	21.8198	21.8818	21.9122
CARNMT1	5	Q8N4J0	1	18.4239	18.5638	18.5242	18.2186	18.4308	18.5562	18.4013	18.6255	18.3178	18.4222	18.4171
CARS1	42	P49589	1	21.4921	21.4431	21.397	21.4472	21.4515	21.4885	21.4519	21.5379	21.5534	21.5804	21.5415
CARS2	3	Q9HA77	1	16.2934	16.2088	16.3571	16.4908	16.4113	16.297	16.4332	16.2812	16.2165	16.2249	16.0826
CASC3	5	O15234	1	18.5846	18.7837	18.6901	18.5457	18.5426	18.4753	18.6489	18.7188	18.5782	18.6356	18.5229
CASK	3	O14936	1	17.0745	16.7925	17.2276	17.284	16.9593	16.9765	17.0222	16.9668	17.1759	17.0816	17.2902
CASKIN2	2	Q8WXE0	0.9999	15.2911	15.0317	15.4032	15.3516	15.351	15.0037	15.238	15.4516	15.2949	15.2202	15.3041
CASP10	6	Q92851	1	17.5096	17.3851	17.6489	17.564	17.2329	17.494	17.5746	17.4696	17.5239	17.4543	17.5585
CASP2	8	P42575	1	17.9589	17.9969	18.1572	18.2039	17.9795	18.2276	17.7598	17.7099	17.8467	17.8081	17.8038
CASP3	10	P42574	1	17.8308	17.7462	17.5407	17.8085	17.7711	17.9246	17.9326	17.958	17.8296	18.0347	17.9958
CASP6	7	P55212	1	20.6103	20.4201	20.5324	20.3637	20.5034	20.5838	20.7027	20.7237	20.711	20.7636	20.7443
CASP8	14	Q14790	1	20.9675	21.029	20.9094	20.9727	21.1373	21.0389	20.9077	20.8665	20.91	20.8477	20.9306
CASP8AP2	3	Q9UKL3	1	15.7319	15.7982	15.6425	15.838	15.5198	15.7887	15.8311	15.8726	15.9216	15.9898	15.5245
CASP9	4	P55211	1	22.6503	22.6509	22.7275	22.5966	22.7271	22.7213	22.5474	22.7255	22.6214	22.6255	22.624
CASS4	4	Q9NQ75	0.9999	17.9909	18.0733	18.1791	18.1296	18.1201	17.951	17.7871	17.868	17.9171	17.6062	18.1344
CAST	42	P20810	1	20.9258	20.835	20.8975	20.846	20.8562	20.9655	20.9934	20.8628	20.8616	21.0136	21.0668
CASTOR2	6	A6NHX0	1	17.3761	17.1816	17.2351	17.1557	17.6746	17.5196	17.4747	17.3331	17.3995	17.444	17.4049
CAT	67	P04040	1	22.4009	22.2557	22.2873	22.254	22.4146	22.4202	22.4024	22.4114	22.451	22.4597	22.5262
CAV1	1	Q03135	1	12.9892	NA	12.586	12.0938	12.5398	12.1192	11.9962	12.7875	12.2227	12.6091	13.0096
CAV2	1	P51636	1	13.7816	13.88	13.0947	13.389	13.7981	13.7997	13.8818	13.6958	13.5879	13.6768	14.2964
CAVIN1	17	Q6NZI2	1	20.7497	20.789	20.8734	20.8258	20.7077	20.7278	20.7421	20.7261	20.7275	20.6054	20.7107
CAVIN2	22	O95810	1	20.8925	20.9015	20.8157	20.8308	20.9344	20.8433	20.8627	20.8327	20.8546	21.0785	20.9675
CBFA2T2	2	O43439	1	13.884	13.9935	14.0954	13.5742	13.8587	13.9688	13.7251	13.9101	13.9587	13.7009	13.9955
CBFA2T3	16	O75081	1	18.2227	18.19	18.3777	18.3234	18.2234	18.3536	18.1818	18.0924	18.0671	17.9633	18.0858
CBFB	11	Q13951	1	21.141	21.1723	21.1204	21.1476	21.2345	21.0842	21.1255	21.2083	21.0649	21.0235	21.2203
CBL	14	P22681	1	18.7437	18.7038	18.7599	18.7342	18.6263	18.7715	18.7497	18.756	18.7128	18.8305	18.8098
CBLB	2	Q13191	1	14.1991	14.0834	13.6721	14.05	14.2619	13.9089	14.522	13.9229	14.4336	14.1641	14.3531
CBLL1	6	Q75N03	1	16.5138	16.3007	16.6067	16.6793	16.6445	16.5017	16.6988	16.4676	16.4841	16.3585	16.4183
CBR1	17	P16152	1	20.3741	20.2136	20.3243	20.3352	20.2683	20.3276	20.4545	20.4035	20.4604	20.4827	20.5052
CBR4	3	Q8N4T8	1	17.7794	17.639	17.7437	18.039	17.799	17.9177	17.5658	17.6434	17.7984	17.8023	17.8441
CBS	28	P35520	1	23.0559	23.0941	23.0925	23.1299	23.1296	23.0692	23.0091	22.9923	22.928	23.044	23.003
CBX1	4	P83916	1	16.9177	16.7348	16.7468	16.8058	16.8316	16.6838	16.9421	17.0135	17.0098	17.1664	16.9906
CBX2	5	Q14781	1	17.6393	17.8535	17.7831	17.6367	17.7726	17.7952	17.6426	17.417	17.339	17.5858	17.4866
CBX3	33	Q13185	1	20.5509	20.5093	20.5671	20.6518	20.5786	20.6749	20.5591	20.4729	20.3438	20.4787	20.651
CBX4	3	O00257	1	15.9616	16.3184	16.2402	15.8637	15.9406	15.963	16.0025	15.7688	15.6164	15.9736	15.9791
CBX5	24	P45973	1	21.6821	21.5393	21.6421	21.6676	21.7501	21.7996	21.6617	21.6724	21.5732	21.7686	21.7699
CBX8	12	Q9HC52	1	18.5401	18.5414	18.4666	18.5081	18.5413	18.5488	18.6358	18.5345	18.4664	18.5839	18.6321
CC2D1A	27	Q6P1N0	1	19.4619	19.4049	19.4064	19.3507	19.4674	19.4395	19.4948	19.4136	19.4793	19.4971	19.5339
CC2D1B	13	Q5T0F9	1	18.8393	18.9487	18.9003	18.8389	18.9383	18.9196	18.8085	18.8302	18.8593	18.7178	18.7077
CCAR1	49	Q8IX12	1	21.5158	21.5219	21.516	21.4766	21.5848	21.5809	21.4705	21.4639	21.4679	21.4906	21.5755
CCAR2	72	Q8N163	1	22.2765	22.2732	22.2779	22.213	22.2824	22.3048	22.2887	22.299	22.2636	22.2911	22.2932
CCDC106	3	Q9BWC9	1	15.01	15.377	14.4206	15.1566	14.5628	15.1611	14.8958	14.916	14.9481	14.8917	15.2068
CCDC115	4	Q96NT0	1	18.0685	18.0868	18.2722	18.458	18.0326	18.0791	18.0979	18.0111	17.7542	17.8088	18.1563
CCDC117	2	Q8IWD4	0.9967	16.5091	16.4455	16.6135	16.3643	16.3407	16.5267	16.7163	16.4915	16.5521	16.5128	16.4803
CCDC12	7	Q8WUD4	1	20.3583	20.4284	20.5799	20.4188	20.2673	20.3633	20.3224	20.4017	20.3843	20.0802	20.1816
CCDC124	9	Q96CT7	1	21.8136	21.7953	21.7601	21.8906	21.8953	21.8207	21.7723	21.8306	21.6581	21.8031	21.7146
CCDC127	3	Q96BQ5	1	15.4925	15.6752	15.4643	15.513	15.637	15.2758	15.504	15.6926	15.6732	15.4943	15.4693
CCDC134	12	Q9H6E4	1	19.2994	19.1432	19.1114	19.1759	19.3168	19.2798	19.4193	19.3949	19.3934	19.4296	19.3714
CCDC137	8	Q6PK04	1	19.6308	19.6464	19.7074	19.7945	19.5786	19.615	19.6352	19.6164	19.6197	19.5465	19.4659
CCDC138	3	Q96M89	1	16.4289	16.5883	16.576	16.4537	16.4029	16.5318	16.523	16.4311	16.4161	16.263	16.1407
CCDC14	3	Q49A88	1	15.5014	15.4197	15.4275	15.5412	15.5228	15.4852	15.4325	15.5732	15.4726	15.5204	15.6703
CCDC174	5	Q6PII3	1	17.522	17.5787	17.6857	17.6325	17.3782	17.3985	17.4798	17.3465	17.5146	17.57	17.5354
CCDC18	1	Q5T9S5	0.9887	14.7855	14.9027	14.9443	14.836	14.621	15.0316	14.9087	14.6058	14.7428	14.6125	14.7169
CCDC186	1	Q7Z3E2	0.9842	14.8393	14.9212	14.7608	15.0055	14.8768	15.0011	14.6624	14.9758	14.9939	14.4257	14.5172
CCDC22	20	O60826	1	19.3037	19.2659	19.3062	19.3821	19.2663	19.4012	19.2903	19.2609	19.2836	19.333	19.3781
CCDC25	8	Q86WR0	0.9999	20.1928	20.0768	19.9918	20.0614	20.2637	20.1923	20.1748	20.2735	20.253	20.1666	20.5059
CCDC28A	1	Q8IWP9	0.9992	13.7281	13.6169	13.7568	13.7579	13.6728	14.0554	13.7164	13.6308	13.3498	13.867	13.7657
CCDC28B	1	Q9BUN5	1	11.0693	11.127	11.1526	11.2201	10.8651	10.925	11.1392	11.2519	11.2402	10.7444	10.9109
CCDC32	4	Q9BV29	1	16.5895	16.7919	16.4822	16.7158	16.2555	16.3728	16.7934	16.9041	16.7204	16.6586	16.6188
CCDC43	12	Q96MW1	1	19.778	19.7598	19.7912	19.8666	19.6893	19.8475	19.8074	19.8179	19.7715	19.7786	19.8869
CCDC47	25	Q96A33	1	20.409	20.4836	20.3784	20.4609	20.2719	20.3488	20.4943	20.4596	20.4611	20.507	20.4091
CCDC50	7	Q8IVM0	1	19.9293	20.0206	19.8425	19.9848	20.0523	20.0157	20.0162	19.8518	19.7415	19.9039	19.8954
CCDC51	5	Q96ER9	1	17.3182	17.298	17.214	17.1249	17.2145	17.3462	17.359	17.2783	17.5527	17.4835	17.3645
CCDC59	9	Q9P031	1	18.2461	18.2847	18.3067	18.2929	18.3429	18.21	18.3057	18.1686	18.1301	18.2362	18.0958
CCDC6	26	Q16204	1	20.7825	20.8408	20.6843	20.6988	20.7245	20.7934	20.8819	20.8096	20.859	20.8094	20.736
CCDC71	1	Q8IV32	0.9999	12.8901	NA	12.1442	13.4344	NA	12.9375	NA	12.3431	13.1528	13.2843	12.3207
CCDC71L	7	Q8N9Z2	1	19.0111	19.0561	18.9432	18.9734	19.0904	19.0216	19.0256	19.0885	18.9763	19.1628	19.0965
CCDC77	2	Q9BR77	1	15.7845	15.862	16.0754	15.5628	15.6587	15.7163	16.0255	15.7246	15.3314	15.8009	15.8363
CCDC8	3	Q9H0W5	1	15.8923	15.832	15.8942	15.8909	15.8549	15.9251	15.9342	16.0966	16.0643	15.7621	15.8903
CCDC85B	2	Q15834	0.9999	14.697	14.3105	14.8019	15.1418	14.5389	14.8166	14.7854	14.6863	14.5206	14.3734	14.6321
CCDC85C	1	A6NKD9	1	14.3291	13.7289	14.3985	14.2965	14.1231	14.494	14.5975	14.265	14.1603	14.7788	14.3064
CCDC86	30	Q9H6F5	1	20.6533	20.933	20.93	20.9631	20.537	20.6263	20.59	20.6109	20.5592	20.2877	20.302
CCDC88A	17	Q3V6T2	1	19.0223	19.036	18.9701	18.9515	18.9346	18.9164	18.9749	19.0709	19.1511	19.0508	19.1245
CCDC88C	1	Q9P219	0.9422	13.6047	13.7775	13.8794	13.6449	13.9971	NA	13.4784	13.0271	13.0113	13.2802	13.7748
CCDC9	6	Q9Y3X0	1	18.807	18.6116	18.8118	18.875	18.7996	18.7671	18.96	18.8203	18.8295	18.7117	18.7681
CCDC90B	3	Q9GZT6	1	22.6664	22.8599	22.7105	22.7151	22.8569	22.8061	22.3931	22.7168	22.7998	22.5877	22.2342
CCDC91	14	Q7Z6B0	1	20.5102	20.4855	20.3547	20.3394	20.4823	20.4639	20.6802	20.5712	20.6436	20.5861	20.5289
CCDC93	12	Q567U6	1	18.427	18.403	18.3827	18.3739	18.4409	18.3675	18.463	18.4913	18.5088	18.489	18.4874
CCDC97	4	Q96F63	1	17.8812	18.0157	17.9096	17.8352	18.0327	17.9889	17.7832	17.9019	17.9657	17.6838	17.7387
CCHCR1	4	Q8TD31	1	16.268	16.137	16.0579	16.2381	16.5107	16.3933	16.0365	16.0935	16.3111	16.4519	15.948
CCM2	2	Q9BSQ5	1	15.2499	15.204	14.9438	15.4089	15.3693	15.3866	15.1529	15.4648	15.2429	14.9889	15.1843
CCNA2	27	P20248	1	20.0158	20.0457	20.0422	20.0208	20.0165	19.904	20.0783	19.8927	20.0875	20.0162	20.0171
CCNB1	25	P14635	1	22.0441	22.1391	22.1173	22.1186	21.9882	21.9889	22.0982	22.0894	22.0277	21.9591	21.9842
CCNB2	6	O95067	1	19.441	19.4582	19.4703	19.4633	19.3753	19.3595	19.5333	19.4849	19.4391	19.5248	19.5166
CCNC	4	P24863	0.9995	17.5427	17.5878	17.612	17.588	17.4975	17.7039	17.4095	17.368	17.6614	17.4766	17.4802
CCND3	3	P30281	1	17.2244	17.014	17.2425	17.06	16.9392	17.045	17.4827	17.3009	17.4243	17.2513	17.2452
CCNDBP1	2	O95273	1	16.0469	16.0363	15.9442	16.0009	15.9368	16.4825	15.9405	15.7245	15.9394	16.107	15.9523
CCNE2	1	O96020	0.9999	13.3495	13.4723	13.7743	13.5865	13.0169	12.8057	13.7232	12.7205	13.1596	12.8327	13.7764
CCNH	5	P51946	1	18.0024	17.8286	18.0735	18.0661	17.9544	18.1846	17.9471	18.0106	18.0791	18.0952	17.8741
CCNK	10	O75909	1	18.9554	18.8564	19.037	18.9785	18.9364	18.8681	19.0026	18.8828	18.9659	18.8698	19.0289
CCNL1	5	Q9UK58	1	17.9671	17.8457	18.0558	18.0384	17.73	17.8083	18.0712	18.0339	18.1101	17.9296	18.0872
CCNL2	4	Q96S94	1	18.1668	18.2343	18.1361	18.033	18.2054	18.2723	18.2937	18.1064	18.2213	18.1509	17.9723
CCNT1	15	O60563	1	19.634	19.6128	19.7073	19.6765	19.6278	19.6331	19.6549	19.5751	19.7448	19.557	19.6976
CCNT2	3	O60583	1	16.8033	16.8391	16.7989	17.0519	16.607	16.9055	16.7741	16.7165	16.5468	16.7688	16.8805
CCNY	5	Q8ND76	1	19.3847	19.642	19.5317	19.5031	19.4129	19.4445	19.2817	19.0475	19.406	19.2893	19.372
CCNYL1	1	Q8N7R7	1	13.125	13.0685	NA	12.6423	13.2182	13.5666	13.3512	12.8105	13.6816	12.6353	13.0065
CCP110	1	O43303	1	14.7142	14.6506	NA	14.8847	14.0442	14.4085	14.2428	15.2694	14.9011	NA	NA
CCPG1	1	Q9ULG6	0.9918	13.6598	13.7955	13.7152	14.0514	13.127	13.017	13.7354	13.8682	14.0305	13.631	13.263
CCRL2	1	O00421	0.9998	14.6435	14.614	14.4783	14.6641	14.6885	14.7645	14.4479	14.6757	14.6063	14.6402	14.9118
CCS	17	O14618	1	20.0146	19.8711	19.782	19.8555	20.0207	19.9165	20.1143	20.13	20.0624	20.2644	20.122
CCT2	188	P78371	1	25.0932	25.0981	25.0722	25.1193	25.0557	25.0558	25.1236	25.0682	25.0977	25.0843	25.1124
CCT3	136	P49368	1	24.6991	24.7268	24.7253	24.7078	24.6979	24.6609	24.7602	24.696	24.6873	24.6917	24.7102
CCT4	118	P50991	1	25.2011	25.2018	25.2449	25.213	25.1734	25.1818	25.2127	25.1885	25.1959	25.1053	25.1536
CCT5	159	P48643	1	24.5495	24.5729	24.567	24.5624	24.5376	24.5216	24.5699	24.5602	24.5082	24.51	24.5569
CCT6A	149	P40227	1	25.7122	25.7389	25.6996	25.7257	25.6874	25.6791	25.7174	25.7169	25.7005	25.7238	25.6706
CCT6B	3	Q92526	1	17.4388	16.9041	17.5452	17.3255	17.5342	17.2423	17.531	17.2956	17.4343	17.6526	17.6746
CCT7	99	Q99832	1	24.7483	24.8064	24.8132	24.7572	24.7385	24.723	24.7579	24.7635	24.739	24.7274	24.7849
CCT8	154	P50990	1	25.1004	25.1581	25.1413	25.1042	25.0657	25.0592	25.1397	25.1082	25.0823	25.0656	25.077
CCZ1B	12	P86790	1	18.8103	18.8802	18.8611	18.9127	18.8673	18.7929	18.7137	18.7656	18.9173	18.6607	18.797
CD151	5	P48509	1	20.1001	20.3926	20.2808	20.3754	20.2258	20.1069	19.8552	19.7822	20.0946	19.7078	19.8453
CD2AP	61	Q9Y5K6	1	21.0218	21.036	21.0318	21.0461	20.9791	21.02	21.0451	21.0817	21.102	20.9754	20.969
CD2BP2	14	O95400	1	19.7519	19.6474	19.7138	19.7851	19.7706	19.8141	19.7331	19.8401	19.749	19.7884	19.8634
CD36	1	P16671	1	13.3944	13.5789	13.4897	13.5616	13.0866	13.1077	13.4627	13.2389	13.0955	13.0496	13.1236
CD46	6	P15529	1	21.0606	20.9563	20.9941	21.0112	20.961	20.8807	21.1301	21.2296	21.3194	21.0811	21.2289
CD47	6	Q08722	1	20.4185	20.4166	20.423	20.4239	20.4115	20.3457	20.3148	20.3757	20.4701	20.3926	20.4872
CD53	4	P19397	0.9983	18.9904	19.524	19.404	19.1215	19.1375	18.9939	18.8432	18.6372	18.7868	18.7134	18.6161
CD55	4	P08174	1	18.0102	17.8551	18.0679	18.0362	17.8203	17.8448	18.0518	17.9735	18.071	18.1996	18.0552
CD59	2	P13987	1	19.4571	19.5463	19.3254	19.1101	19.7101	19.7392	19.5317	19.6256	19.3523	19.1614	19.1492
CD63	11	P08962	1	19.0175	19.1581	19.0371	19.2542	19.2705	19.0035	18.7417	18.9214	18.952	18.9068	18.8274
CD80	1	P33681	1	14.6587	14.412	14.7561	14.2198	14.8352	14.4933	15.382	14.4014	14.5054	14.9075	NA
CD81	12	P60033	1	19.1093	19.2084	19.2744	19.121	19.1633	19.1181	19.0675	19.1346	19.009	18.9995	18.9893
CD99	1	P14209	0.9992	13.3807	13.5054	13.4621	13.6444	13.8176	13.1445	13.1866	13.1399	13.5603	13.0583	13.4645
CD99L2	1	Q8TCZ2	0.9968	14.8743	14.891	15.0138	14.79	15.1191	15.1535	14.845	14.6981	14.6182	14.8694	14.8803
CDAN1	16	Q8IWY9	1	18.4132	18.5073	18.3344	18.3604	18.4029	18.4571	18.3643	18.3965	18.3757	18.4601	18.4666
CDC123	12	O75794	1	19.8125	19.9653	20.078	19.994	19.7515	19.8075	19.7261	19.6348	19.6589	19.5677	19.5158
CDC14A	2	Q9UNH5	1	15.0881	14.6924	15.0425	15.2312	15.0227	15.053	14.901	15.1142	15.511	14.984	15.1178
CDC16	14	Q13042	1	19.6994	19.7075	19.6877	19.6886	19.8056	19.8596	19.6706	19.6817	19.5967	19.6571	19.7185
CDC20	13	Q12834	1	19.7204	19.8292	19.8027	19.6883	19.451	19.5579	19.8603	19.7876	19.6555	19.9055	19.7188
CDC23	24	Q9UJX2	1	20.1215	20.1927	20.1556	20.1085	20.1894	20.1161	20.064	20.1733	20.0534	20.077	20.1173
CDC25B	1	P30305	0.9777	14.7905	14.8425	14.8707	14.7017	14.9997	14.5046	14.8265	14.7457	14.8841	14.6477	14.6614
CDC25C	6	P30307	1	17.3699	17.2819	17.2759	17.433	17.4445	17.5987	17.3948	17.2878	17.1067	17.4215	17.3871
CDC26	1	Q8NHZ8	0.9966	16.584	17.2804	16.9741	17.0672	16.5804	16.5604	16.0981	16.479	16.0897	15.9572	16.1642
CDC27	37	P30260	1	20.1656	20.3046	20.238	20.1794	20.2154	20.2233	20.125	20.1334	20.0754	20.1698	20.0891
CDC34	7	P49427	1	19.9053	19.9625	19.9216	19.827	19.7257	19.8415	19.9361	19.9102	19.8566	19.9439	19.9417
CDC37	30	Q16543	1	21.8063	21.8104	21.8714	21.7435	21.8391	21.7835	21.787	21.755	21.7521	21.7438	21.7392
CDC40	18	O60508	1	18.0373	18.0942	18.1188	18.1005	18.0286	18.0796	18.0021	18.0731	17.8486	17.951	18.1052
CDC42	23	P60953	1	21.5341	21.727	21.53	21.5394	21.3665	21.4039	21.4964	21.5708	21.594	21.3017	21.594
CDC42BPA	28	Q5VT25	1	19.1731	19.1247	19.1303	19.1474	19.1718	19.1668	19.1441	19.1003	19.1675	19.1502	19.0851
CDC42BPB	8	Q9Y5S2	1	18.4324	18.4603	18.3409	18.4214	18.3613	18.5323	18.4681	18.3236	18.3594	18.5253	18.2862
CDC42BPG	4	Q6DT37	1	15.6912	15.6101	15.8329	15.7589	15.5872	15.5232	15.3744	15.7597	15.789	15.8856	15.6286
CDC42EP1	2	Q00587	1	17.0501	17.3799	17.2172	16.7309	16.8085	17.3281	17.0218	16.7846	16.965	17.1802	17.214
CDC42EP2	1	O14613	1	14.5415	14.3723	14.8921	14.3908	14.031	14.7575	14.206	14.8197	14.851	14.8111	14.3931
CDC42EP4	3	Q9H3Q1	1	20.9258	21.1353	21.1111	20.9632	20.7208	20.8964	20.8336	20.7532	20.9488	21.0089	21.013
CDC45	15	O75419	1	20.5823	20.5725	20.6497	20.7377	20.5376	20.6431	20.4766	20.4053	20.5508	20.5326	20.4011
CDC5L	67	Q99459	1	21.5897	21.6087	21.6265	21.636	21.6289	21.6211	21.5883	21.5552	21.5504	21.5934	21.6002
CDC6	5	Q99741	1	17.0145	17.047	16.9823	17.1264	17.0111	17.0044	17.0698	17.1142	17.0647	16.7993	16.959
CDC7	10	O00311	1	17.4537	17.4446	17.4779	17.5089	17.4446	17.3843	17.465	17.5023	17.5474	17.3422	17.4409
CDC73	33	Q6P1J9	1	20.1876	20.2559	20.2393	20.1921	20.2028	20.1628	20.1341	20.1581	20.1551	20.2097	20.1657
CDCA2	20	Q69YH5	1	18.6687	18.763	18.7459	18.7318	18.5882	18.7791	18.7215	18.6204	18.7509	18.5968	18.6162
CDCA3	2	Q99618	1	16.8876	17.0465	17.1658	17.2266	16.9068	16.8158	16.5781	17.04	16.6642	16.3765	16.7164
CDCA4	1	Q9BXL8	0.9979	13.272	13.6345	13.5192	13.4752	13.1367	12.1766	13.6574	13.3715	12.7127	13.8184	12.4296
CDCA5	7	Q96FF9	1	18.9741	18.9931	18.8266	18.9182	18.8639	18.894	19.0461	18.9658	18.9975	19.0536	19.0877
CDCA8	16	Q53HL2	1	20.4688	20.3514	20.4428	20.4075	20.4377	20.4219	20.5348	20.5038	20.5235	20.5644	20.5734
CDCP1	1	Q9H5V8	1	15.5238	15.6868	15.55	15.5389	15.5081	15.441	15.5553	15.4988	15.5848	15.5767	15.4812
CDIN1	3	Q9Y2V0	1	16.1759	15.6149	16.2362	16.2487	16.3744	15.9266	15.7654	16.3853	16.0519	16.3657	16.2366
CDIPT	2	O14735	1	17.4715	17.5906	17.1855	17.2908	17.652	17.5001	17.556	17.538	17.5357	17.4771	17.5423
CDK1	49	P06493	1	23.5064	23.4739	23.5513	23.5081	23.5234	23.4993	23.4938	23.5145	23.5099	23.4517	23.5342
CDK11A	44	Q9UQ88	1	21.1101	21.0611	21.097	21.0762	21.1076	21.051	21.1172	21.1096	21.178	21.1576	21.1887
CDK11B	2	P21127	1	18.056	17.9693	18.013	18.0575	17.9923	17.9991	18.1772	18.0801	18.0466	18.1194	18.1463
CDK12	21	Q9NYV4	1	18.7391	18.733	18.8024	18.7568	18.8143	18.7286	18.5376	18.7522	18.7511	18.6762	18.6898
CDK13	6	Q14004	1	17.9065	17.9773	17.8476	17.8089	17.9343	17.9413	17.8312	17.8547	17.9311	17.8505	17.9194
CDK16	7	Q00536	0.9995	16.4037	16.1781	16.4171	16.3951	16.3359	16.2865	16.3809	16.4522	16.5301	16.4544	16.5218
CDK17	7	Q00537	1	20.6164	20.7183	20.702	20.546	20.8456	20.5063	20.6518	20.5532	20.6584	20.5403	20.2989
CDK2	19	P24941	1	21.3288	21.3847	21.2638	21.3207	21.3097	21.375	21.3996	21.3276	21.3007	21.4034	21.3813
CDK4	15	P11802	1	20.0062	20.0459	20.0055	20.0142	20.0489	19.954	20.0451	20.0079	20.0153	19.9498	20.0237
CDK5	16	Q00535	1	20.8922	20.7926	20.8287	20.7216	20.9715	20.8694	20.9471	21.0242	20.9217	20.9738	21.0509
CDK5RAP1	6	Q96SZ6	1	18.028	17.8394	17.835	18.1515	18.0939	18.0228	17.9334	18.0901	18.0989	17.9483	17.9715
CDK5RAP2	21	Q96SN8	1	19.6697	19.6547	19.7558	19.6869	19.639	19.6145	19.7109	19.7035	19.7048	19.5951	19.5825
CDK5RAP3	26	Q96JB5	1	20.4679	20.416	20.3277	20.4492	20.4288	20.3803	20.6323	20.5009	20.5246	20.6211	20.6222
CDK6	14	Q00534	1	21.4061	21.4154	21.5393	21.4082	21.3949	21.4834	21.4445	21.4549	21.4941	21.4219	21.3969
CDK7	15	P50613	1	19.0859	19.0929	19.0646	19.0508	19.0822	19.171	19.0465	19.1286	19.1512	19.042	19.0361
CDK8	3	P49336	0.9998	18.6537	18.9117	18.7131	18.7676	18.6794	18.6825	18.4306	18.7145	18.694	18.5839	18.6096
CDK9	11	P50750	1	18.839	18.8779	18.7936	18.7916	18.8614	18.7449	18.8466	18.8685	18.7561	18.9736	18.8
CDKAL1	20	Q5VV42	1	18.6285	18.7093	18.718	18.6496	18.5273	18.4946	18.6733	18.5987	18.6983	18.5537	18.6494
CDKN1B	1	P46527	1	15.181	14.9895	15.0206	15.1382	15.3069	15.3002	15.0468	15.4	15.39	15.0109	15.2922
CDKN1C	1	P49918	1	15.3055	15.3918	15.0688	15.1081	15.0102	14.9166	15.5809	15.5536	15.52	15.6856	15.138
CDKN2AIP	18	Q9NXV6	1	18.6954	18.7405	18.6689	18.7518	18.7015	18.6601	18.7285	18.7005	18.7586	18.5328	18.8888
CDKN2C	8	P42773	1	20.2629	20.0553	20.1777	20.2947	20.3746	20.4213	20.2617	20.3451	20.354	20.2204	20.1779
CDR2	2	Q01850	0.9999	15.2512	15.3145	15.2998	15.3268	14.9354	15.1996	15.4953	15.458	15.2877	15.3268	15.0084
CDR2L	2	Q86X02	1	15.4619	15.3432	15.4668	15.341	15.4527	15.2964	15.4904	15.4491	15.7119	15.5043	15.422
CDS2	1	O95674	0.9906	17.4609	17.3486	17.2989	17.2897	17.3996	17.1754	17.6441	17.5501	17.8381	17.6139	17.5568
CDT1	3	Q9H211	0.9991	17.0998	17.1581	17.0935	16.894	17.1489	17.141	17.106	16.888	17.1158	17.2334	17.1885
CDV3	16	Q9UKY7	1	21.4753	21.7525	21.6799	21.5287	21.4445	21.5114	21.3219	21.4425	21.4742	21.398	21.313
CDYL	5	Q9Y232	1	16.7057	16.3345	16.6524	16.652	16.9902	16.8597	16.7309	16.7473	16.768	16.6355	16.4257
CEBPB	4	P17676	1	17.4733	17.4079	17.3716	17.469	17.4467	17.4888	17.647	17.5926	17.584	17.3991	17.3549
CEBPZ	48	Q03701	1	20.5254	20.5854	20.6203	20.6351	20.4972	20.5457	20.5123	20.4523	20.4784	20.4822	20.4742
CELF1	21	Q92879	1	20.0655	20.2418	19.9748	20.0179	20.0282	19.9987	20.049	20.0456	20.1452	20.2218	20.0898
CELF2	5	O95319	1	19.6281	19.8475	19.848	20.0243	19.6956	19.7603	19.4293	19.3331	19.4365	19.4722	19.3062
CELSR2	2	Q9HCU4	0.9999	13.7779	13.493	13.7488	13.212	13.6811	14.2608	NA	13.718	NA	13.8108	13.8491
CENPB	7	P07199	1	19.404	19.6197	19.5044	19.474	19.4808	19.4696	19.3406	19.3564	19.3026	19.3289	19.4067
CENPC	18	Q03188	1	19.1194	19.0884	19.1332	19.0614	19.1826	19.2275	19.1144	19.162	19.1523	19.1101	19.1032
CENPE	21	Q02224	1	17.7308	17.7405	17.7976	17.7319	17.5944	17.6153	17.8095	17.8363	17.8602	17.7397	17.6977
CENPF	55	P49454	1	20.8025	20.7805	20.8205	20.822	20.7637	20.7476	20.9095	20.8321	20.7967	20.8614	20.8164
CENPH	3	Q9H3R5	0.9984	19.0352	19.4871	19.4419	19.3328	19.1266	19.1101	18.5169	19.0178	18.9413	18.4478	18.2762
CENPI	6	Q92674	1	17.337	17.228	17.3747	17.2927	17.312	17.1792	17.2518	17.3637	17.2856	17.3096	17.5797
CENPJ	4	Q9HC77	1	16.5338	16.594	16.4885	16.3663	16.6039	16.5884	16.4745	16.5444	16.4872	16.5284	16.6189
CENPK	5	Q9BS16	1	17.6488	17.8119	17.738	17.8475	17.7993	17.4456	17.6141	17.6426	17.5341	17.5386	17.4265
CENPL	2	Q8N0S6	1	14.8509	14.9839	15.0218	14.7923	14.7621	14.7293	14.8245	14.9219	14.9449	14.7709	14.7995
CENPM	3	Q9NSP4	1	17.1681	17.2386	16.9595	17.1606	17.3365	16.9095	17.2986	17.0885	17.1038	17.163	17.342
CENPN	1	Q96H22	0.9953	13.7138	13.7523	13.3645	14.061	13.3779	13.6124	13.7943	13.1076	14.1516	13.7878	13.6807
CENPO	4	Q9BU64	1	16.394	16.0929	16.1956	16.1401	16.7293	16.3122	16.2057	16.4551	16.6067	16.5087	16.3919
CENPQ	2	Q7L2Z9	1	15.713	16.171	15.5954	15.639	15.4302	15.7877	15.7937	15.7803	15.658	15.8495	15.5761
CENPS	3	Q8N2Z9	1	16.4154	16.5691	16.4525	16.5679	16.4795	16.4723	16.095	16.4488	16.2966	16.2274	16.3939
CENPT	3	Q96BT3	1	16.8561	16.6297	16.6132	17.2257	16.4013	16.7635	16.9442	17.0001	16.8533	16.7993	16.6066
CENPU	7	Q71F23	1	17.6956	17.7793	17.628	17.7806	17.7196	17.8213	17.4756	17.5513	17.6901	17.7542	17.7954
CENPV	14	Q7Z7K6	1	20.0592	20.1706	20.1084	20.0286	19.9049	19.9747	19.9434	20.1276	20.0732	20.1051	20.1361
CENPW	1	Q5EE01	0.9977	16.4607	16.9641	16.6059	16.3536	16.5563	16.3502	16.6835	16.4039	16.4087	16.2671	16.1928
CENPX	1	A8MT69	0.9977	15.615	15.9268	15.4673	15.9438	15.5759	15.4354	15.3327	15.6626	15.404	NA	NA
CEP104	2	O60308	0.9966	15.3527	15.2734	15.3693	15.3319	15.4672	15.4716	15.4501	15.3587	15.3866	15.3208	15.0816
CEP120	4	Q8N960	1	15.9204	16.109	16.11	15.8561	15.8814	15.9724	16.2119	15.7026	15.8314	16.002	15.8326
CEP131	10	Q9UPN4	1	19.5749	19.5129	19.619	19.5934	19.5677	19.728	19.5239	19.6495	19.6455	19.757	19.3983
CEP135	10	Q66GS9	1	18.2834	18.2456	18.3826	18.2589	18.4024	18.2881	18.2162	18.2308	18.2681	18.2725	18.2471
CEP152	6	O94986	1	16.6564	16.7069	16.7194	16.4855	16.6791	16.6873	16.683	16.6173	16.8155	16.5932	16.7165
CEP170	44	Q5SW79	1	20.9727	21.0906	21.0601	21.0046	20.9055	20.9129	20.9691	21.0089	21.0528	20.9433	20.9124
CEP192	12	Q8TEP8	1	17.2151	17.3876	17.2301	17.0162	17.2101	17.1545	17.2261	17.3879	17.2972	17.2701	17.1174
CEP20	3	Q96NB1	1	16.5592	16.7778	16.7211	16.8607	16.475	16.5655	16.1745	16.5682	16.5255	16.3225	16.1697
CEP250	12	Q9BV73	1	18.1561	18.1628	18.1859	17.9731	18.3436	18.1828	18.1743	18.0575	17.8975	18.127	18.011
CEP290	10	O15078	1	15.9064	15.8206	16.1125	16.0328	15.7273	15.682	15.896	15.8014	15.895	15.9331	15.89
CEP350	9	Q5VT06	1	16.7497	16.7202	16.7276	16.7599	16.785	16.6825	16.7628	16.7343	16.9347	16.634	16.6693
CEP41	1	Q9BYV8	0.9819	13.8837	14.0968	14.0648	13.7662	14.1286	13.8238	13.5768	13.8876	13.2655	13.9868	13.8532
CEP43	16	O95684	1	19.5557	19.5366	19.6856	19.5447	19.5308	19.5051	19.6348	19.5375	19.6301	19.5468	19.3817
CEP44	2	Q9C0F1	1	18.0682	17.9361	18.051	18.0446	17.954	18.1763	17.9972	18.1799	18.0795	18.2883	18.0975
CEP55	2	Q53EZ4	1	15.286	15.2226	15.4098	15.3209	15.106	15.1167	14.9263	15.7329	14.8706	15.4518	15.2945
CEP57	2	Q86XR8	0.9998	16.0017	15.8579	16.2105	16.167	16.128	15.9259	15.6253	15.9912	16.071	16.0224	16.0757
CEP63	1	Q96MT8	1	13.7862	14.2659	13.5712	13.8716	13.5671	13.6238	13.6436	13.9858	13.9573	13.3682	14.0006
CEP70	1	Q8NHQ1	1	11.9116	12.7868	12.0811	11.8796	11.4252	NA	11.8519	NA	NA	11.4734	11.4867
CEP72	2	Q9P209	1	14.5867	14.5055	14.9597	14.7074	14.6685	14.9462	14.2874	14.4545	14.1018	14.5501	14.5517
CEP76	4	Q8TAP6	0.999	16.8463	16.9622	16.8956	16.9173	16.7779	16.8612	16.8088	16.9789	16.8272	16.8472	16.8008
CEP78	1	Q5JTW2	1	14.8432	NA	14.8713	NA	NA	NA	NA	NA	14.7577	NA	NA
CEP83	2	Q9Y592	1	15.7191	15.4592	15.6258	15.7681	15.509	15.619	15.8925	15.8738	15.778	15.846	15.7217
CEP85	9	Q6P2H3	1	18.8938	18.7593	19.0698	18.8424	18.8602	18.8919	18.9055	18.9578	19.0251	19.0162	18.8165
CEP85L	1	Q5SZL2	0.9998	13.1455	13.333	13.4139	12.7887	13.0199	12.9292	13.6362	13.0347	13.0657	13.3681	12.8457
CEP95	3	Q96GE4	1	16.0496	16.0965	15.917	16.0789	16.0874	16.0594	15.9837	15.9177	16.0416	16.0892	16.0433
CEP97	6	Q8IW35	1	18.3781	18.2667	18.3453	18.5363	18.4938	18.4096	18.2666	18.5528	18.254	18.3153	18.3388
CEPT1	4	Q9Y6K0	0.9997	19.5512	19.6538	19.4576	19.5351	19.4626	19.5207	19.3496	19.3999	19.6534	19.6849	19.7237
CERCAM	1	Q5T4B2	0.9971	14.7472	14.9819	14.7156	14.644	14.8744	14.669	14.6021	14.52	15.0161	14.8589	14.7755
CERS2	15	Q96G23	1	21.2774	21.2912	21.2672	21.2559	21.3329	21.2621	21.225	21.2285	21.3288	21.0799	21.273
CERS5	1	Q8N5B7	0.9926	17.0006	16.9526	16.9427	17.0755	17.0268	17.0474	17.0034	17.0824	16.8128	16.9596	17.0903
CERS6	3	Q6ZMG9	0.9999	18.5381	18.5796	18.5704	18.6874	18.5555	18.5883	18.5906	18.4864	18.5029	18.4067	18.4341
CERT1	13	Q9Y5P4	1	19.4516	19.2484	19.4354	19.3956	19.4017	19.5865	19.4903	19.5116	19.4069	19.5158	19.55
CES2	2	O00748	1	14.7523	15.1109	14.6556	14.4196	14.5349	14.5726	14.6001	15.0296	14.9145	14.955	14.721
CETN2	6	P41208	1	19.3658	19.4272	19.4911	19.4004	19.4359	19.4939	19.2503	19.3236	19.3841	19.3145	19.2103
CETN3	4	O15182	1	17.655	17.7587	18.0265	17.8223	17.6344	17.7033	17.436	17.4474	17.6027	17.3996	17.6467
CFAP20	11	Q9Y6A4	1	20.7738	20.8223	20.7803	20.7548	20.6524	20.7207	20.8	20.8837	20.8824	20.7342	20.8481
CFAP298	5	P57076	1	19.2671	19.1989	19.2919	19.3782	19.3298	19.4199	19.1592	19.1845	19.0727	19.1675	19.1717
CFAP36	8	Q96G28	1	18.3213	18.2796	18.3846	18.3097	18.3061	18.2776	18.2359	18.2086	18.2713	18.474	18.511
CFAP97	1	Q9P2B7	0.9944	15.1742	15.1484	15.0165	15.1463	14.9947	15.2306	15.0659	15.4886	15.3628	14.9764	15.3827
CFDP1	9	Q9UEE9	1	18.0109	17.8744	18.0269	17.9809	18.0739	17.8895	18.0348	17.7993	17.9879	17.9343	18.214
CFH	2	P08603	1	16.0809	16.3233	16.0361	16.3901	16.0262	15.5215	16.0674	16.1226	16.0995	16.0324	16.0271
CFL1	81	P23528	1	23.9558	24.0072	23.9888	23.9045	23.874	23.9411	23.9168	23.9373	23.8955	23.9191	24.0313
CFL2	3	Q9Y281	1	17.1514	17.0816	17.0048	16.9826	16.8932	16.8419	17.3207	17.2585	17.4739	17.5009	17.2388
CGGBP1	8	Q9UFW8	1	19.1982	19.3509	19.2595	19.2586	19.3281	19.352	19.1465	19.081	18.964	19.0132	19.0714
CHAC2	6	Q8WUX2	1	17.0986	17.1967	17.3009	17.1759	17.1555	17.0161	16.8397	17.1065	17.2011	17.1077	17.0447
CHAF1A	22	Q13111	1	18.7569	18.7898	18.853	18.8935	18.7352	18.8606	18.6985	18.6864	18.6317	18.6652	18.5902
CHAF1B	14	Q13112	1	20.3271	20.4551	20.4435	20.4363	20.4372	20.4184	20.1981	20.3276	20.2465	20.2402	20.2224
CHAMP1	15	Q96JM3	1	18.6161	18.7057	18.5689	18.5843	18.6474	18.6475	18.5507	18.6844	18.5295	18.6442	18.6649
CHCHD2P9	6	Q5T1J5	1	18.1372	18.222	18.2142	18.2862	17.7929	18.0311	17.9669	18.3865	17.747	18.264	18.1791
CHCHD3	32	Q9NX63	1	21.8609	21.9654	21.9864	21.8211	21.9353	21.836	21.8385	21.8294	21.7779	21.8195	21.8619
CHCHD4	9	Q8N4Q1	1	19.8325	19.9529	19.9791	19.94	19.9465	19.8201	19.787	19.8844	19.7818	19.7165	19.4674
CHD1	33	O14646	1	19.3348	19.4471	19.3667	19.4534	19.3789	19.3763	19.3455	19.3005	19.3164	19.2189	19.178
CHD1L	17	Q86WJ1	1	18.5485	18.5242	18.559	18.6333	18.7808	18.695	18.4009	18.4882	18.4269	18.4859	18.5036
CHD2	10	O14647	1	18.5054	18.417	18.4129	18.3723	18.4929	18.3846	18.5303	18.7377	18.5527	18.5764	18.718
CHD3	4	Q12873	1	15.66	15.6194	15.6841	15.914	15.7489	15.7388	15.4454	15.6657	15.7381	15.6725	15.5898
CHD4	98	Q14839	1	21.7164	21.7585	21.7405	21.7685	21.7642	21.7621	21.6515	21.6499	21.656	21.6548	21.7023
CHD6	1	Q8TD26	1	13.3677	13.4695	13.4057	13.2326	13.3328	13.5858	13.4981	13.4962	13.1869	13.2785	13.4972
CHD7	10	Q9P2D1	1	17.6546	17.7959	17.6795	17.901	17.6946	17.8372	17.4246	17.408	17.4976	17.5581	17.4887
CHD8	24	Q9HCK8	1	19.2409	19.2913	19.3284	19.3254	19.3273	19.2117	19.2707	19.2759	19.1979	19.1478	19.1957
CHD9	2	Q3L8U1	1	13.6982	13.6267	13.8714	13.9008	13.3658	12.9156	13.8822	13.0912	14.0004	13.3424	14.0853
CHDH	1	Q8NE62	1	11.0693	11.0521	10.3626	11.5357	10.949	11.0129	11.5724	10.3945	10.6425	11.0126	11.2101
CHEK1	15	O14757	1	19.6694	19.8391	19.7905	19.7924	19.6925	19.6932	19.56	19.6485	19.6351	19.5457	19.5552
CHEK2	15	O96017	1	19.32	19.3158	19.2206	19.2702	19.3649	19.3402	19.4053	19.3539	19.3371	19.4701	19.3193
CHERP	29	Q8IWX8	1	21.2448	21.2495	21.2164	21.3003	21.2427	21.2934	21.2699	21.203	21.1798	21.2358	21.2573
CHID1	10	Q9BWS9	1	20.1059	20.2336	20.1876	20.2247	20.0124	20.0254	20.0224	20.0355	20.0519	20.1791	20.0118
CHIT1	2	Q13231	0.9758	15.7592	15.0312	15.7872	16.0664	15.7858	15.9232	15.9834	15.7604	15.6603	15.9336	15.5198
CHKA	5	P35790	1	17.2612	17.4202	17.3849	17.3885	16.7394	17.1296	17.4692	17.2093	17.4176	17.3248	17.2749
CHML	9	P26374	1	18.74	18.7636	18.7626	18.6348	18.5437	18.4786	18.7636	18.8701	18.9343	18.8105	18.8765
CHMP1A	15	Q9HD42	0.9999	20.7004	20.6417	20.6604	20.6845	20.8044	20.7446	20.6488	20.7896	20.7077	20.7486	20.655
CHMP1B	8	Q7LBR1	1	19.4217	19.3447	19.3443	19.328	19.5445	19.4053	19.4087	19.4737	19.4304	19.4266	19.5325
CHMP2A	14	O43633	1	20.6887	20.6663	20.5636	20.5611	20.66	20.6678	20.7901	20.8702	20.9158	20.6977	20.8001
CHMP2B	2	Q9UQN3	0.973	15.3166	15.0676	15.4387	15.1336	15.383	15.1527	15.3853	15.3933	15.3717	15.4184	15.4695
CHMP3	3	Q9Y3E7	1	18.1475	18.4616	18.2915	18.396	18.2158	18.3463	17.9504	18.0119	17.7545	17.9769	17.96
CHMP4A	5	Q9BY43	1	19.0908	19.1508	19.2318	19.069	18.9298	19.2435	19.0507	18.8414	19.2014	18.9931	18.8945
CHMP4B	32	Q9H444	1	21.6862	21.566	21.6422	21.5524	21.7058	21.6842	21.6958	21.7598	21.7487	21.6982	21.7346
CHMP4C	2	Q96CF2	1	15.4957	15.1641	15.3051	15.6092	15.2392	15.5174	15.5987	15.6408	15.6601	15.5098	15.711
CHMP5	12	Q9NZZ3	1	20.3607	20.0697	20.2092	20.2929	20.4169	20.2203	20.5583	20.3028	20.3954	20.3881	20.4858
CHMP6	5	Q96FZ7	1	18.0785	18.0441	18.0703	17.9584	18.0087	18.0218	18.0084	18.1723	17.9967	18.0227	18.1327
CHMP7	17	Q8WUX9	1	18.7007	18.7127	18.8169	18.887	18.6262	18.5601	18.6121	18.6476	18.6331	18.8035	18.7334
CHORDC1	45	Q9UHD1	1	21.296	21.4664	21.4219	21.4168	21.2274	21.2408	21.2085	21.2167	21.1957	21.0848	21.2154
CHP1	8	Q99653	1	20.6537	20.8365	20.7966	20.6723	20.4606	20.6172	20.665	20.7879	20.555	20.6926	20.7766
CHPF2	6	Q9P2E5	1	17.2955	17.1396	17.0675	17.2407	17.1514	17.0336	17.4227	17.5106	17.5059	17.5794	17.4981
CHPT1	2	Q8WUD6	1	18.2713	18.4096	17.9413	18.341	18.0859	18.2957	18.3696	18.4542	18.1978	18.3331	18.0822
CHRAC1	3	Q9NRG0	1	15.7882	15.9914	15.4494	15.6499	15.7256	15.8526	15.6755	15.2628	15.7731	15.8668	15.933
CHST14	5	Q8NCH0	1	16.755	16.9136	16.8633	16.8619	16.9162	16.7471	16.7055	16.5808	16.6132	16.6731	16.5998
CHST2	2	Q9Y4C5	1	15.8899	15.7482	16.1147	15.7861	16.0621	15.7156	15.3401	15.5352	15.8878	15.8372	16.0981
CHSY1	3	Q86X52	1	15.7304	15.5234	15.6516	15.7616	15.5084	15.6846	15.6626	15.9798	15.689	15.9011	15.9168
CHTF18	12	Q8WVB6	1	17.6084	17.628	17.8374	17.6578	17.7092	17.6078	17.5712	17.5541	17.527	17.5447	17.5412
CHTF8	1	P0CG13	0.9979	15.3956	15.4839	15.0116	15.6183	15.5695	15.4425	15.2927	15.4381	15.4795	15.3476	15.2872
CHTOP	14	Q9Y3Y2	1	19.1334	19.1327	19.0416	19.1016	19.0761	19.2886	19.3019	19.0833	19.0655	19.1103	19.114
CHUK	11	O15111	1	18.9175	18.9301	18.8255	18.8672	18.758	18.8313	19.055	18.9384	19.0481	18.942	19.0325
CHURC1	1	Q8WUH1	0.9999	14.4531	14.3497	14.3258	14.505	14.6211	14.1106	14.9861	13.9437	14.2792	14.4767	14.9876
CIAO1	17	O76071	1	20.304	20.2836	20.2193	20.3094	20.2793	20.3369	20.4888	20.2943	20.2872	20.2675	20.3521
CIAO2A	6	Q9H5X1	1	18.8193	18.7883	18.7532	18.697	18.8974	18.8846	18.5675	18.86	18.7674	19.0189	18.7723
CIAO2B	2	Q9Y3D0	0.9978	18.8233	19.1257	19.094	19.0434	18.7219	18.6816	18.5352	18.7956	18.8344	18.7186	18.6122
CIAO3	1	Q9H6Q4	1	16.7174	16.8854	16.9303	16.8596	16.6889	16.8429	16.536	16.5592	16.8916	16.499	16.7763
CIAPIN1	27	Q6FI81	1	21.6578	21.8317	21.7894	21.769	21.5829	21.6641	21.6118	21.5957	21.627	21.5191	21.5696
CIB1	10	Q99828	1	17.4626	17.4784	17.5157	17.6869	17.5793	17.5328	17.5114	17.2212	17.5818	17.1893	17.3198
CIC	3	Q96RK0	1	16.089	16.1529	16.028	16.2461	15.9061	16.0883	16.1228	16.4298	16.1452	15.9871	16.1471
CINP	3	Q9BW66	1	17.8743	17.8174	17.8974	17.7613	17.7801	18.0158	17.7794	18.0401	18.0775	17.8428	17.6501
CIP2A	17	Q8TCG1	1	20.4396	20.5877	20.5768	20.5644	20.3363	20.4005	20.3125	20.3789	20.4572	20.3377	20.4331
CIRBP	12	Q14011	1	21.8545	21.9737	21.8722	21.9083	21.9412	22.0098	21.7764	21.8093	21.733	21.6934	21.7316
CISD1	21	Q9NZ45	1	21.1493	21.1982	21.2135	21.184	21.2686	21.2336	21.2487	21.1345	21.1317	20.9338	20.981
CISD2	9	Q8N5K1	1	21.7938	21.6894	21.6655	21.8368	21.8588	21.9199	21.7485	21.9623	21.9517	21.4472	21.4504
CIT	31	O14578	1	18.167	18.1524	18.0893	18.0305	18.1476	18.2129	18.3414	18.1669	18.1468	18.2307	18.2185
CIZ1	10	Q9ULV3	1	18.3329	18.3229	18.4565	18.3534	18.3386	18.263	18.3907	18.3207	18.2008	18.3537	18.2514
CKAP2	15	Q8WWK9	1	19.0229	19.0456	18.96	19.0187	18.9435	19.0635	18.9562	19.0173	19.0836	19.1706	19.0387
CKAP2L	7	Q8IYA6	1	17.5629	17.3791	17.4243	17.6476	17.5303	17.3317	17.4625	17.6988	17.8127	17.8987	17.593
CKAP4	1	Q07065	0.9709	18.143	18.1547	18.0728	18.0748	17.9234	17.9032	18.2748	18.0961	18.2038	18.3699	18.4365
CKAP5	115	Q14008	1	21.5359	21.5312	21.4894	21.5148	21.5065	21.4906	21.5921	21.6015	21.5642	21.5466	21.5672
CKB	119	P12277	1	24.6073	24.4825	24.5282	24.5393	24.5488	24.5471	24.6095	24.6005	24.6089	24.6814	24.711
CKM	1	P06732	0.9981	15.4635	15.6897	NA	15.777	NA	NA	NA	NA	15.5369	15.2178	15.2874
CKMT1B	4	P12532	0.9998	17.0447	17.3915	17.0459	17.2157	17.3457	17.3194	16.6565	16.6637	16.6928	17.0402	16.7418
CKS1B	7	P61024	1	21.1938	21.4489	21.3849	21.3166	21.1865	21.1313	21.2061	21.1007	20.8491	21.0367	21.204
CLASP1	43	Q7Z460	1	20.9645	21.0246	20.9849	20.9151	20.9516	20.9074	20.9725	21.0043	20.9338	21.0673	21.0189
CLASP2	29	O75122	1	19.6172	19.5728	19.6322	19.6135	19.6543	19.587	19.5889	19.6133	19.6359	19.6712	19.512
CLASRP	4	Q8N2M8	1	18.2496	18.3971	18.172	18.263	18.2134	18.1111	18.1408	18.2952	18.3845	18.41	18.4415
CLCC1	15	Q96S66	1	19.9619	20.1153	20.1316	20.0597	19.9537	20.0375	19.8668	19.8605	19.9357	19.9083	19.8879
CLCN3	6	P51790	1	18.2896	18.3394	18.3121	18.2654	18.2875	18.3392	18.1184	18.2525	18.2465	18.3678	18.4667
CLCN5	1	P51795	1	14.8552	14.8954	15.0088	NA	14.6163	14.4277	NA	NA	NA	15.1113	NA
CLCN6	2	P51797	0.9995	15.0353	14.6225	14.9664	14.9629	15.0688	14.9804	15.2113	15.2061	15.1715	15.1566	14.9111
CLCN7	10	P51798	1	19.9533	19.9917	20.0012	19.9395	20.0854	19.9594	19.8888	19.9087	20.0039	19.717	20.0697
CLDN12	1	P56749	1	13.559	13.4536	13.9968	12.7819	13.4586	13.6482	13.6452	13.9921	12.8943	13.2513	13.5064
CLDND1	5	Q9NY35	1	17.1493	17.0532	17.4131	17.2846	17.3266	17.0937	17.033	17.2359	17.2199	16.8263	17.0473
CLEC11A	1	Q9Y240	1	15.5867	15.7698	15.8148	15.3962	15.2224	15.3055	15.1894	15.8023	15.8127	15.547	15.7011
CLEC16A	10	Q2KHT3	1	21.6057	21.5086	21.6401	21.6419	21.685	21.3787	21.6339	21.6308	21.7027	21.5589	21.5515
CLGN	2	O14967	1	15.6473	15.6214	15.6406	15.8248	15.5336	15.517	15.6991	15.6655	15.4339	15.6259	15.6228
CLIC1	88	O00299	1	26.1757	26.1588	26.1482	26.2174	26.1353	26.2094	26.1969	26.108	26.0488	26.0545	26.1905
CLIC2	27	O15247	1	20.5861	20.4028	20.4642	20.5214	20.5966	20.5391	20.6792	20.6763	20.8084	20.6767	20.6504
CLIC4	23	Q9Y696	1	20.4364	20.3633	20.3509	20.2493	20.2791	20.3431	20.5142	20.6155	20.543	20.5286	20.6026
CLIC6	1	Q96NY7	0.9903	12.6764	NA	12.4398	12.0142	NA	12.8009	13.2899	11.6916	NA	NA	13.0793
CLINT1	18	Q14677	1	20.0443	20.1278	20.1163	20.079	19.9623	19.9677	19.9629	20.0088	20.0474	20.1628	20.1714
CLIP1	39	P30622	1	19.5329	19.5162	19.5849	19.5237	19.5103	19.502	19.5937	19.547	19.5573	19.5282	19.5787
CLIP2	2	Q9UDT6	1	15.0462	14.4357	15.1857	15.3496	14.9557	14.8027	14.8594	14.9484	15.2529	15.2508	14.9541
CLK1	4	P49759	1	16.4228	16.5209	16.2393	16.1004	16.3926	16.238	16.4209	16.6374	16.4143	16.5164	16.58
CLK2	5	P49760	1	21.1341	21.3224	21.2009	21.1937	21.163	21.2465	21.0111	21.2298	21.1071	20.9988	21.0843
CLK3	4	P49761	1	17.612	17.5216	17.538	17.5325	17.6355	17.6164	17.7487	17.7323	17.5194	17.6848	17.5335
CLK4	2	Q9HAZ1	0.9999	15.8004	16.0737	15.5303	16.0159	15.6067	15.9585	16.0595	15.9929	15.8649	15.6894	15.3783
CLN3	1	Q13286	0.9786	16.2205	16.306	16.295	16.2958	16.4625	16.5412	16.1601	16.1272	16.3118	15.7573	15.9027
CLN5	4	O75503	1	16.4271	16.491	16.3202	16.4827	16.6918	16.7036	16.5322	16.4236	16.3338	16.184	16.3088
CLN6	1	Q9NWW5	1	17.095	17.1104	17.3188	17.3332	17.2186	17.1133	17.1829	16.746	16.8097	17.0307	16.9349
CLNS1A	13	P54105	1	21.6325	21.6017	21.555	21.6102	21.5531	21.6365	21.6664	21.6118	21.5821	21.6769	21.6374
CLP1	9	Q92989	1	19.5814	19.7428	19.6398	19.6407	19.6179	19.6132	19.5069	19.4775	19.5262	19.5862	19.5631
CLPB	16	Q9H078	1	19.0096	19.0053	19.0374	18.9992	19.1815	19.0207	18.9979	18.921	19.0555	18.9387	18.8021
CLPP	15	Q16740	1	20.2039	20.2111	20.2181	20.159	20.0987	20.2106	20.0756	20.3163	20.2571	20.2726	20.1676
CLPTM1	16	O96005	1	19.8414	19.7773	19.8881	19.9201	19.8377	19.8472	19.8372	19.8215	19.9258	19.7625	19.8553
CLPTM1L	13	Q96KA5	1	19.0542	18.9962	19.0505	18.8976	18.8867	19.1055	19.0764	19.1483	19.1233	18.8938	19.1568
CLPX	37	O76031	1	20.0008	19.9812	20.0099	20.0096	20.0448	20.1264	19.9569	19.9466	19.9174	19.9675	19.981
CLSPN	11	Q9HAW4	1	18.385	18.4593	18.5074	18.6043	18.2057	18.2701	18.3648	18.45	18.335	18.2236	18.2639
CLSTN3	1	Q9BQT9	1	14.5976	14.3413	14.1367	14.7233	14.5594	14.7216	14.6796	14.4324	14.7157	14.7848	14.6836
CLTA	16	P09496	1	22.611	22.5562	22.7273	22.7036	22.7097	22.6425	22.463	22.584	22.729	22.4191	22.4886
CLTB	5	P09497	0.9997	18.6639	18.7703	18.8901	18.9241	18.5734	18.4141	18.2583	18.7554	18.9158	18.2711	18.4357
CLTC	275	Q00610	1	24.1727	24.1059	24.0933	24.0915	24.1147	24.1402	24.2428	24.2402	24.2238	24.256	24.2917
CLUAP1	1	Q96AJ1	0.9996	13.1843	13.4002	13.3108	13.498	13.261	12.7867	13.4221	13.1814	13.2026	12.2899	13.3818
CLUH	44	O75153	1	20.6595	20.7846	20.8081	20.7596	20.6097	20.6846	20.5757	20.5807	20.5726	20.4883	20.4412
CLYBL	1	Q8N0X4	1	13.161	13.1426	12.7532	13.3955	13.186	13.5428	12.7178	13.3912	12.6925	13.2018	12.8838
CMAS	22	Q8NFW8	1	21.0846	20.8195	20.8217	20.842	20.8774	20.9147	21.1686	21.3627	21.3054	21.2835	21.3549
CMBL	41	Q96DG6	1	23.5656	23.5723	23.4989	23.5422	23.6484	23.5617	23.5789	23.4744	23.5359	23.6341	23.6379
CMC1	1	Q7Z7K0	0.9999	15.1954	15.3815	15.8413	15.385	15.3527	15.3776	14.4966	14.7408	15.1945	14.7505	15.1174
CMC2	2	Q9NRP2	1	16.8728	16.9751	17.0168	17.0277	16.9403	16.7134	16.6046	16.8301	17.1853	16.656	16.6248
CMIP	15	Q8IY22	1	18.6729	18.6974	18.578	18.6693	18.7587	18.6277	18.6251	18.6735	18.5017	18.6957	18.625
CMPK1	41	P30085	1	23.0705	22.9523	22.9517	23.0145	22.9803	22.9654	23.1733	23.2026	23.134	23.2044	23.2691
CMPK2	11	Q5EBM0	1	18.3758	18.2713	18.2186	18.3891	18.5578	18.5047	18.4315	18.3831	18.5218	18.3779	18.3775
CMSS1	6	Q9BQ75	1	18.7647	18.6788	18.8513	18.7918	18.6887	18.6096	18.8798	18.9275	18.787	18.6285	18.7366
CMTM3	3	Q96MX0	0.9933	16.9935	17.0971	17.0822	17.1551	16.9706	16.7799	16.9294	16.8411	17.1925	17.09	17.1848
CMTR1	39	Q8N1G2	1	20.1119	20.0613	20.0523	20.0819	20.0607	20.1286	20.1507	20.1063	20.136	20.1001	20.1842
CMTR2	1	Q8IYT2	1	17.0047	17.085	16.7451	16.7917	16.9373	16.9749	17.1314	16.7254	16.9901	17.3443	17.2488
CNDP2	48	Q96KP4	1	21.7553	21.6917	21.7968	21.7525	21.7592	21.8184	21.727	21.7862	21.721	21.7876	21.7406
CNIH4	5	Q9P003	1	16.7857	16.9124	16.4813	16.7108	16.7889	16.8399	16.8044	16.6718	16.5811	16.9457	16.6041
CNK3/IPCEF1	1	G9CGD6	1	13.4796	13.3276	13.5213	12.6839	13.6155	13.1182	13.413	13.8079	13.8065	13.3855	13.5534
CNN1	3	P51911	1	16.122	15.5048	15.6006	15.3942	15.9506	16.0228	16.5581	16.5047	16.3432	16.386	16.6338
CNN2	21	Q99439	1	21.4047	21.4356	21.4452	21.3022	21.2742	21.3495	21.3941	21.5381	21.4505	21.4427	21.46
CNNM3	6	Q8NE01	1	16.9368	16.9725	16.9573	16.8237	17.0611	17.0458	16.9583	16.9102	16.887	16.8605	16.9995
CNNM4	14	Q6P4Q7	1	18.1079	18.0105	18.0689	17.9543	18.0772	18.0807	18.1554	18.0987	18.1959	18.2616	18.1155
CNOT1	76	A5YKK6	1	20.994	20.9712	21.0187	21.0065	21.0043	21.0472	21.0085	21.0085	20.9636	20.8965	20.9441
CNOT10	16	Q9H9A5	1	18.1816	18.1451	18.1593	18.2565	18.2228	18.1972	18.0814	18.2411	18.2854	18.1541	18.1708
CNOT11	12	Q9UKZ1	1	18.344	18.4017	18.3007	18.4061	18.4928	18.4451	18.0439	18.3274	18.3401	18.1969	18.2299
CNOT2	15	Q9NZN8	1	18.0088	18.0379	18.0075	18.0081	17.9977	18.1541	17.9712	17.8683	18.1066	18.1733	17.977
CNOT3	15	O75175	1	19.7576	19.7607	19.8559	19.636	19.7223	19.8538	19.7436	19.7379	19.6744	19.7594	19.8754
CNOT4	6	O95628	1	18.6847	18.6856	18.7864	18.6952	18.4995	18.7017	18.657	18.7203	18.8541	18.7671	18.67
CNOT6	2	Q9ULM6	1	16.5714	16.5463	16.6771	16.4216	16.8191	16.3754	16.4601	16.6078	16.6886	16.7966	16.4698
CNOT6L	7	Q96LI5	1	18.3277	18.3545	18.4367	18.3771	18.3087	18.2161	18.307	18.2991	18.2787	18.3953	18.3007
CNOT7	9	Q9UIV1	1	19.7147	19.821	19.8412	19.6724	19.6297	19.7788	19.8733	19.7879	19.6595	19.5803	19.6491
CNOT8	3	Q9UFF9	1	18.0866	18.0723	17.9926	17.9435	18.0875	18.2579	18.0866	18.02	18.1436	18.0373	18.0775
CNOT9	10	Q92600	1	19.3292	19.5005	19.4547	19.4987	19.4015	19.2892	19.0559	19.3658	19.4801	18.9586	18.9893
CNP	27	P09543	1	21.1809	21.0558	21.101	21.2079	21.2637	21.286	21.2264	21.2265	21.1915	21.2521	21.2418
CNPY2	17	Q9Y2B0	1	20.5735	20.509	20.5778	20.4322	20.4362	20.5518	20.6707	20.6958	20.6912	20.6681	20.7435
CNPY3	3	Q9BT09	1	19.0378	18.8732	18.9261	18.8411	18.6883	18.9429	19.3019	19.2882	19.1882	19.3514	19.2627
CNPY4	2	Q8N129	1	14.7524	14.6372	14.59	14.5733	14.902	14.9728	14.8077	14.6675	14.8597	14.7253	14.8859
CNST	7	Q6PJW8	1	16.9924	16.8552	16.993	16.9634	16.73	16.8658	17.055	17.1426	17.0401	16.8761	17.0761
CNTN6	1	Q9UQ52	0.9641	17.6942	18.1186	18.0309	18.1653	17.7979	17.7536	17.6417	17.7045	17.4465	17.3228	16.8834
CNTRL	6	Q7Z7A1	1	15.3236	15.4632	15.394	15.2622	15.3268	15.3673	15.2911	15.2091	15.2919	15.2776	15.2057
COA1	3	Q9GZY4	1	18.1364	18.0568	18.3639	18.1241	17.9554	18.0187	17.942	18.1746	18.0505	18.2268	18.195
COA3	2	Q9Y2R0	0.9996	17.8714	18.5702	18.3835	18.4071	17.809	17.8765	17.4586	17.4435	17.423	17.4378	17.2776
COA6	4	Q5JTJ3	1	17.8305	18.4739	18.3458	18.3252	17.6422	17.5184	17.4141	17.7435	17.6859	17.5299	17.4664
COA7	14	Q96BR5	1	20.6287	20.9706	21.0127	20.9844	20.7512	20.5979	20.2179	20.5944	20.6365	20.24	20.1459
COASY	27	Q13057	1	20.5427	20.4596	20.4914	20.515	20.5894	20.5697	20.5769	20.5734	20.4781	20.6546	20.5786
COCH	2	O43405	0.9901	16.3981	16.373	16.1918	16.3899	16.3648	16.5102	16.5148	16.2926	16.5609	16.2059	16.4461
COG1	11	Q8WTW3	1	19.3565	19.2372	19.3354	19.3371	19.3428	19.242	19.5414	19.2084	19.4344	19.4738	19.4148
COG2	22	Q14746	1	18.3423	18.3199	18.2793	18.2324	18.2863	18.2908	18.396	18.4101	18.3392	18.3696	18.4555
COG3	12	Q96JB2	1	18.1593	18.127	17.9675	18.0721	17.9614	18.1755	18.1695	18.2812	18.2367	18.2624	18.3262
COG4	10	Q9H9E3	1	19.2874	19.2557	19.3047	19.2428	19.323	19.2745	19.2946	19.2892	19.3213	19.3814	19.2035
COG5	25	Q9UP83	1	18.9914	18.8787	18.9231	18.9233	18.9357	18.9195	19.1091	19.0961	19.0612	19.0571	19.0917
COG6	12	Q9Y2V7	1	17.7298	17.6162	17.6673	17.3921	17.5287	17.5525	17.9068	17.8935	17.8335	17.7882	17.9544
COG7	25	P83436	1	19.5923	19.547	19.5844	19.5293	19.5345	19.5826	19.5743	19.6509	19.7349	19.7023	19.7576
COG8	9	Q96MW5	1	18.216	18.2687	18.0877	18.1746	18.1033	18.2156	18.064	18.3269	18.5042	18.4621	18.1602
COIL	28	P38432	1	20.0875	20.0268	20.0398	20.0825	20.0629	20.0743	20.1371	20.1633	20.0863	20.1538	20.1781
COL15A1	2	P39059	0.993	16.1577	16.3785	16.412	16.1499	16.0944	16.2175	16.1607	16.3212	16.0157	15.9126	15.9151
COL18A1	12	P39060	1	18.3687	17.9197	18.075	18.1036	18.1889	18.1793	18.5639	18.4184	18.54	18.7144	18.6539
COL1A1	1	P02452	0.999	13.0793	12.7674	13.2502	13.68	13.1966	13.0171	13.1175	13.0805	13.0229	13.0138	12.984
COL4A2	2	P08572	0.9911	18.9166	18.854	18.7229	18.9437	18.7801	18.859	19.0161	18.9966	18.9566	19.0046	19.0255
COL6A3	1	P12111	0.9999	12.2684	NA	12.4366	12.6257	12.1744	11.9458	12.1992	11.9469	12.547	NA	12.3333
COLGALT1	26	Q8NBJ5	1	21.4188	21.3623	21.3266	21.3301	21.2836	21.4345	21.4953	21.498	21.492	21.5161	21.4616
COLGALT2	4	Q8IYK4	0.9999	17.6032	17.7506	17.7283	17.7695	17.5176	17.7898	17.5801	17.3633	17.4729	17.549	17.6397
COMMD1	3	Q8N668	1	18.435	18.1885	18.5259	18.6107	18.2505	18.4789	18.6008	18.3101	18.396	18.1216	18.6287
COMMD10	7	Q9Y6G5	1	18.2818	18.4185	18.309	18.3135	18.3524	18.2773	18.2327	18.4719	18.3223	18.2514	18.0966
COMMD2	12	Q86X83	1	19.8207	19.6975	19.8257	19.9843	19.6255	19.8686	19.7102	19.7714	19.8375	19.8463	19.8019
COMMD3	5	Q9UBI1	1	18.1506	18.0518	18.2766	18.0236	18.2887	18.2797	18.2201	18.145	17.9599	18.0909	18.3879
COMMD4	8	Q9H0A8	1	17.5932	17.4619	17.4553	17.6379	17.4039	17.6664	17.6123	17.5152	17.769	17.54	17.5008
COMMD5	5	Q9GZQ3	1	18.508	18.5981	18.6004	18.56	18.5425	18.5844	18.2337	18.576	18.5878	18.3596	18.181
COMMD7	7	Q86VX2	1	17.756	17.7092	17.8851	17.6824	17.628	17.8409	17.6818	17.7809	17.8427	17.7519	17.7137
COMMD8	6	Q9NX08	1	16.7551	16.9839	16.9333	16.9502	16.815	16.5067	16.4785	17.0008	16.8747	16.365	16.5423
COMMD9	8	Q9P000	1	18.8002	18.8257	18.8242	18.7806	18.9364	18.9438	18.6183	18.8601	18.8322	18.9	18.6149
COMT	44	P21964	1	23.0131	22.8783	22.9156	23.083	22.9546	23.0406	23.1663	23.0106	22.9057	22.994	23.1954
COMTD1	2	Q86VU5	1	15.9027	15.7036	15.9346	16.1718	16.2895	15.9227	15.5155	15.815	15.8326	15.7796	15.915
COP1	2	Q8NHY2	1	15.7736	15.9578	15.4931	15.8295	15.9731	15.8405	15.4881	15.8711	15.9669	15.9213	15.5384
COPA	96	P53621	1	22.2407	22.1844	22.1845	22.1567	22.1047	22.1468	22.2895	22.3545	22.3317	22.3221	22.3483
COPB1	95	P53618	1	21.7009	21.6281	21.5796	21.6118	21.5966	21.6739	21.7639	21.7924	21.7888	21.7116	21.7831
COPB2	83	P35606	1	21.7759	21.6828	21.7328	21.6529	21.6396	21.675	21.8221	21.8984	21.8575	21.7759	21.953
COPE	19	O14579	1	20.9475	20.87	21.026	20.9321	20.8471	20.9133	20.896	21.1133	21.0407	20.9058	20.9909
COPG1	41	Q9Y678	1	21.6214	21.5031	21.4677	21.5534	21.4446	21.4377	21.787	21.7281	21.6667	21.7764	21.7922
COPG2	53	Q9UBF2	1	21.0046	21.0537	20.9688	20.9718	21.0636	21.0084	21.0516	20.9891	21.0033	21.0487	21.0139
COPRS	1	Q9NQ92	0.9927	16.985	17.1504	17.243	17.1549	17.0338	17.1249	17.0786	16.9	16.876	16.9477	16.6624
COPS2	34	P61201	1	20.8829	20.7898	20.8288	20.8572	20.897	20.9088	20.9465	20.9723	20.965	20.858	20.9382
COPS3	15	Q9UNS2	1	19.3874	19.384	19.3502	19.4107	19.3559	19.4282	19.313	19.542	19.4355	19.2289	19.4561
COPS4	42	Q9BT78	1	21.3234	21.2435	21.2978	21.3273	21.299	21.283	21.3898	21.3558	21.414	21.3206	21.213
COPS5	29	Q92905	1	21.2896	21.1856	21.1919	21.2375	21.2047	21.2497	21.3677	21.3285	21.4651	21.221	21.3328
COPS6	14	Q7L5N1	1	20.0359	19.9496	20.0433	19.9936	19.8363	20.0124	19.9896	19.9248	20.073	20.1167	19.9986
COPS7A	12	Q9UBW8	1	19.6287	19.6675	19.675	19.7114	19.7669	19.7	19.4115	19.5183	19.6239	19.5303	19.4865
COPS7B	6	Q9H9Q2	1	20.1505	20.076	19.8826	20.163	20.041	20.1468	20.4267	20.4994	20.3103	20.1248	20.0169
COPS8	19	Q99627	1	21.2567	21.2384	21.0949	21.2612	21.163	21.2702	21.3199	21.2951	21.2869	21.3259	21.2697
COPZ1	15	P61923	1	21.8672	21.8151	21.8076	21.7352	21.7422	21.736	21.9803	21.8691	21.9822	21.9438	21.8926
COQ3	3	Q9NZJ6	1	18.2008	18.1197	18.094	18.1811	18.2446	18.5268	18.1542	17.999	17.9691	18.2515	18.2039
COQ5	3	Q5HYK3	1	17.2991	17.3615	17.6737	17.4101	17.381	17.4809	17.2725	17.0117	17.1063	17.1076	17.1022
COQ6	3	Q9Y2Z9	1	16.6724	16.7902	16.9524	16.5739	16.7538	16.9003	16.5995	16.608	16.4805	16.6387	16.4803
COQ7	3	Q99807	1	16.8506	16.9315	16.8939	16.8991	17.2656	16.9901	16.5769	16.6543	16.5171	16.7361	16.568
COQ8A	7	Q8NI60	1	17.4405	17.3941	17.2786	17.646	17.7467	17.5544	17.35	17.1757	17.4709	17.3668	17.4809
COQ8B	2	Q96D53	1	15.7018	15.6504	15.9201	16.2824	15.7636	15.9044	15.5464	15.5003	15.539	15.2073	15.4763
COQ9	3	O75208	1	18.0662	17.9315	18.1739	18.0922	18.3832	18.1718	17.7931	18.0372	17.9092	17.9718	18.0499
CORO1A	26	P31146	1	20.7906	21.0668	21.0307	20.961	21.0871	21.0319	20.6015	20.5002	20.5253	20.5412	20.5929
CORO1B	24	Q9BR76	1	21.8982	21.9121	21.786	21.8491	21.9335	21.9664	21.9291	21.8903	21.8746	21.9579	21.9876
CORO1C	43	Q9ULV4	1	22.9956	22.9597	22.9734	22.9484	23.1197	23.0885	23.0175	22.9604	22.8611	22.9569	23.0197
CORO2A	11	Q92828	1	18.713	18.5978	18.6767	18.6947	18.7562	18.7861	18.5116	18.6291	18.6742	18.6413	18.8119
CORO7	48	P57737	1	20.8487	20.816	20.6545	20.7691	20.9011	20.8569	20.9422	20.8863	20.8562	21.0144	20.9332
COTL1	24	Q14019	1	22.2859	22.325	22.282	22.2258	22.3151	22.2716	22.3296	22.3069	22.4166	22.4126	22.3439
COX11	3	Q9Y6N1	1	19.4157	19.5233	19.4345	19.5613	19.4609	19.1409	19.5021	19.6232	19.4103	19.1347	19.2152
COX14	1	Q96I36	0.9993	15.5953	15.9537	15.6711	16.0865	15.727	15.5034	14.8421	15.5315	15.3709	15.6244	15.2573
COX15	5	Q7KZN9	1	19.3141	19.1372	19.3661	19.0948	19.2892	19.3694	19.3646	19.3252	19.3901	19.4026	19.4556
COX17	4	Q14061	1	18.9644	18.9812	18.8955	19.0393	18.7937	18.936	19.1379	19.2386	18.9724	18.9214	18.8795
COX18	2	Q8N8Q8	0.9999	15.403	15.6252	14.7131	15.7882	15.1203	15.2744	15.5393	15.3792	15.6767	15.2373	15.0737
COX19	2	Q49B96	1	16.8564	17.4749	17.3207	17.7601	16.7875	16.5719	16.4019	16.6417	16.3278	16.3908	16.2179
COX20	2	Q5RI15	1	19.4681	19.5867	19.5746	19.6394	19.603	19.4991	19.6404	19.1757	19.3488	19.3112	19.2807
COX4I1	26	P13073	1	22.723	22.8904	22.9838	22.9388	22.8473	22.7972	22.5213	22.5733	22.662	22.5039	22.5053
COX5A	19	P20674	1	22.3665	22.4967	22.524	22.4892	22.4067	22.4705	22.1977	22.3218	22.2403	22.3045	22.1803
COX5B	11	P10606	1	23.1314	23.3944	23.3057	23.494	23.3449	23.2599	22.7745	22.9865	22.7515	22.9441	22.7443
COX6A1	3	P12074	1	17.2626	17.3824	17.564	17.1948	17.0756	17.4529	17.298	17.1982	17.2621	17.2695	17.1675
COX6B1	3	P14854	0.9998	19.0642	19.4015	19.3403	19.3295	19.1078	18.9452	18.8553	18.9441	18.9096	19.0525	19.02
COX6C	4	P09669	0.9998	22.4166	23.235	23.0568	22.9559	22.4207	22.5936	21.5882	22.1191	22.2473	21.1219	20.6872
COX7A2	4	P14406	1	19.6846	20.0852	19.8597	19.9931	19.7876	20.0574	19.4324	19.3559	19.493	19.3114	19.2151
COX7A2L	8	O14548	1	19.4455	19.7947	19.6089	19.6661	19.3938	19.5091	19.1486	19.3584	19.4967	19.3278	19.201
COX7B	8	P24311	0.9989	22.1485	22.3021	22.3188	22.2475	22.3683	22.275	22.0855	22.1569	22.0167	21.7926	21.8416
COX7C	2	P15954	1	18.7023	18.9564	18.8808	18.737	18.8466	18.5556	18.2641	18.6842	18.9596	18.4108	18.5925
COX8A	4	P10176	0.9982	18.1368	18.2925	18.3744	18.0969	18.1745	18.235	18.0191	17.895	18.1514	18.0496	17.9975
CPAMD8	1	Q8IZJ3	0.9664	13.5757	13.4069	13.6711	13.7617	13.4671	12.3429	13.2675	14.1368	13.7101	13.8179	13.4978
CPB2	1	Q96IY4	0.9839	16.9879	16.7386	16.7741	17.0504	17.1528	17.1699	16.8164	16.8908	17.0587	16.7615	17.0199
CPD	18	O75976	1	19.2121	19.2292	19.1898	19.1826	19.2153	19.2254	19.2434	19.2369	19.3023	19.2705	19.2556
CPEB4	2	Q17RY0	0.9999	15.9867	15.2457	15.7351	16.1147	15.8494	16.1957	16.2041	15.9407	15.7452	16.2198	15.9272
CPED1	5	A4D0V7	1	15.7104	15.7363	15.6872	15.6868	15.6694	15.6499	15.6125	15.7332	15.6652	15.8373	15.6775
CPNE1	10	Q99829	1	19.6632	19.5453	19.5827	19.5215	19.6441	19.5173	19.6863	19.6623	19.8035	19.6702	19.8616
CPNE2	2	Q96FN4	1	15.6986	15.6526	15.909	15.5733	16.0259	15.8612	15.4807	15.9359	15.6064	15.5686	15.4496
CPNE3	19	O75131	1	21.0343	20.8208	20.8297	20.8531	21.0647	20.9912	21.0482	21.1305	21.1624	21.0548	21.1628
CPNE7	1	Q9UBL6	1	15.0756	15.3253	14.9117	15.2641	14.8644	15.1671	15.0717	15.3155	14.8524	15.02	15.077
CPNE8	2	Q86YQ8	1	15.1223	15.4235	14.8538	15.1546	15.1766	15.0229	15.3592	14.9663	14.8115	15.0313	14.8954
CPOX	25	P36551	1	22.8576	22.7898	22.7243	22.6899	22.9507	22.8822	22.833	22.8602	22.8291	22.9328	22.9074
CPPED1	10	Q9BRF8	1	20.1623	20.1952	20.1879	20.1799	20.1058	20.116	20.1877	20.12	20.2073	20.2361	20.2269
CPQ	3	Q9Y646	1	18.4976	18.7415	18.2984	18.3038	18.4297	18.6369	18.5712	18.5514	18.4459	18.8871	18.3075
CPS1	3	P31327	1	17.6945	17.9763	17.7214	17.6469	17.8522	17.7238	17.5957	17.2136	17.5264	17.7306	17.4728
CPSF1	48	Q10570	1	20.4603	20.5624	20.5002	20.4939	20.5647	20.5908	20.342	20.3643	20.3597	20.378	20.3786
CPSF2	16	Q9P2I0	1	19.9741	19.9481	20.0864	19.9576	20.0452	20.0641	19.9458	19.9584	19.9112	19.8511	19.953
CPSF3	23	Q9UKF6	1	20.8416	20.9237	20.9494	20.9	20.9188	20.8807	20.7711	20.7356	20.7493	20.7129	20.875
CPSF4	10	O95639	1	17.1032	17.1386	17.1393	16.937	17.1039	17.0255	17.2261	16.9809	17.1025	17.2632	17.0795
CPSF6	18	Q16630	1	20.6268	20.628	20.4762	20.5947	20.5768	20.6022	20.6397	20.625	20.7328	20.6956	20.6171
CPSF7	27	Q8N684	1	21.344	21.3493	21.3954	21.3773	21.4821	21.3213	21.291	21.3089	21.3181	21.2854	21.2928
CPT1A	8	P50416	1	19.5302	19.5037	19.4758	19.4895	19.5842	19.5373	19.6757	19.4434	19.5556	19.7401	19.6942
CPT2	25	P23786	1	20.6666	20.557	20.5908	20.5319	20.7153	20.7036	20.6134	20.6832	20.6268	20.7737	20.8062
CPTP	6	Q5TA50	1	18.074	18.1136	17.8886	17.966	18.0451	18.1695	18.0913	18.1286	18.0936	18.2641	17.969
CPVL	7	Q9H3G5	1	17.7487	17.1326	17.1705	17.4505	17.33	17.4299	18.1659	18.065	18.0358	18.1832	18.4033
CR1L	1	Q2VPA4	0.9992	14.5407	14.076	14.1442	14.3942	14.5851	14.4553	14.4717	14.7728	14.6585	14.7521	14.8462
CRABP2	1	P29373	0.9996	15.9624	15.4381	15.2783	15.4899	15.6444	15.5992	16.4494	16.408	16.3143	16.2558	16.4059
CRACR2A	7	Q9BSW2	1	16.2553	16.3378	16.3274	16.411	16.2794	16.3236	16.1189	16.2437	16.4274	16.1146	16.136
CRACR2B	1	Q8N4Y2	0.9999	14.2719	14.6992	14.1221	14.2446	14.0655	14.627	14.2766	14.2037	14.0813	13.9695	14.0536
CRADD	8	P78560	1	18.5433	18.6387	18.4409	18.711	18.6286	18.6514	18.6448	18.4291	18.5707	18.6195	18.251
CRAMP1	2	Q96RY5	1	14.3866	14.4887	14.2318	14.3138	14.8961	14.0116	14.0297	14.5194	14.3484	14.2274	14.4582
CRAT	10	P43155	1	18.2403	18.1356	17.9037	17.9935	18.1246	18.2728	18.2963	18.2782	18.3535	18.5428	18.4127
CRBN	2	Q96SW2	0.9996	13.9618	13.9331	13.8393	13.9231	13.9757	14.3343	13.8004	13.4904	14.2263	14.0376	13.9478
CRCP	3	O75575	1	16.5842	16.8617	16.852	16.8068	16.5672	16.9591	16.3559	16.4785	16.75	15.7791	15.929
CREB1	5	P16220	1	19.5676	19.5545	19.3233	19.6722	19.4186	19.5287	19.4525	19.7647	19.5775	19.5797	19.5202
CREBBP	3	Q92793	1	16.8768	16.7231	16.8683	16.7364	16.7784	16.7955	16.9618	16.8452	16.892	17.2093	16.9681
CREG1	4	O75629	1	18.9313	19.2715	18.551	18.9568	18.9412	18.9999	18.8954	19.1261	18.8984	19.0519	18.6213
CRELD1	2	Q96HD1	0.9989	17.6901	17.2661	17.0773	17.1787	17.2793	17.328	18.057	18.0162	18.054	18.1626	18.1317
CRELD2	1	Q6UXH1	0.9998	14.0833	13.9462	13.203	14.3003	14.063	14.8022	13.8848	13.1158	14.4802	13.5958	14.7029
CREM	1	Q03060	0.9991	13.2206	NA	NA	12.6852	13.2701	13.0018	13.5242	NA	13.2359	13.2211	NA
CRIPT	2	Q9P021	1	17.3861	17.6636	17.5607	17.3957	17.4117	17.5461	17.2275	17.4022	17.3077	17.0048	17.4153
CRK	18	P46108	1	20.2343	20.0747	20.252	20.2262	20.2189	20.2315	20.2093	20.3351	20.3497	20.2002	20.3815
CRKL	52	P46109	1	23.3577	23.2741	23.2407	23.293	23.3549	23.3078	23.4114	23.4412	23.3456	23.4411	23.4971
CRLF3	6	Q8IUI8	1	19.996	19.9087	19.9416	20.1166	19.9915	19.745	20.1629	20.0714	20.0753	19.9481	20.1494
CRNKL1	26	Q9BZJ0	1	19.274	19.3045	19.2448	19.3525	19.3264	19.3505	19.2331	19.2383	19.26	19.2289	19.2588
CROT	3	Q9UKG9	1	15.7885	15.4119	15.4834	15.9097	15.7629	15.5741	15.8173	15.5368	15.5462	15.8234	16.1127
CRPPA	6	A4D126	1	17.8088	17.8581	17.7758	17.7094	17.849	17.7778	17.8605	17.8746	17.9187	17.7926	17.7146
CRTAP	14	O75718	1	19.9527	19.8854	19.8565	19.9401	19.7487	19.9577	19.9787	20.0552	20.0438	19.9026	20.0625
CRTC1	1	Q6UUV9	0.9783	16.6691	16.83	16.7868	16.5518	16.8906	16.6256	16.4868	16.1491	16.2301	16.911	16.7058
CRTC2	4	Q53ET0	0.9999	17.8481	17.6211	17.7889	17.9306	17.783	17.776	17.8961	17.921	17.9	17.8711	18.0493
CRTC3	3	Q6UUV7	1	16.6238	16.7023	16.4848	16.6672	16.7072	16.5773	16.9036	16.6921	16.4795	16.7713	16.4147
CRY2	1	Q49AN0	1	13.131	13.3369	13.1484	13.2193	13.0809	13.1652	12.9269	13.1791	13.2055	12.9327	13.1833
CRYAB	1	P02511	1	16.3601	16.1338	15.7337	16.0584	16.1593	16.2599	16.6944	16.4302	16.7002	16.6046	16.6029
CRYL1	1	Q9Y2S2	1	13.7216	13.2792	13.2671	13.6011	13.5665	14.2474	13.2853	13.5265	14.024	NA	14.0333
CRYZ	59	Q08257	1	22.726	22.7247	22.6656	22.6432	22.7226	22.7608	22.7452	22.7319	22.6737	22.8134	22.8179
CRYZL1	15	O95825	1	19.178	19.1956	19.2034	19.1252	19.2528	19.1584	19.1374	19.1618	19.179	19.2872	19.1902
CS	64	O75390	1	24.2803	24.2365	24.1633	24.2203	24.2581	24.3191	24.2982	24.2696	24.2567	24.2802	24.3367
CSDE1	52	O75534	1	22.1172	22.1927	22.2052	22.1666	22.168	22.1443	22.0562	22.0412	22.0542	22.0573	22.0387
CSE1L	102	P55060	1	23.2144	23.2026	23.1999	23.2647	23.1794	23.1654	23.2381	23.2115	23.2004	23.136	23.3233
CSK	20	P41240	1	20.7275	20.8235	20.7994	20.7537	20.822	20.7882	20.708	20.7214	20.6465	20.652	20.7502
CSNK1A1	20	P48729	1	20.8374	20.8136	20.8969	20.7851	20.8567	20.7614	20.7814	20.963	20.9285	20.8442	20.8748
CSNK1D	10	P48730	1	19.7715	19.7722	19.8076	19.8456	19.6787	19.7138	19.9982	19.811	19.8392	19.745	19.6855
CSNK1G1	2	Q9HCP0	0.9999	15.757	15.7683	15.7998	15.8498	15.4916	15.5205	15.8535	15.7308	15.9471	15.8243	15.8769
CSNK1G2	7	P78368	1	18.3562	18.382	18.3898	18.4016	18.3098	18.3595	18.1982	18.1845	18.3837	18.4113	18.3357
CSNK2A1	35	P68400	1	21.8718	21.8552	21.8959	21.9059	21.791	21.8666	21.9115	21.8148	21.9317	21.8751	21.8849
CSNK2A2	23	P19784	1	21.1119	21.1709	21.1219	21.1324	21.1519	21.0617	21.0847	21.127	21.1384	20.9918	20.9714
CSNK2B	19	P67870	1	22.916	22.8697	22.7157	22.9487	22.9316	22.8998	22.9632	22.9249	22.95	22.8642	22.9431
CSPP1	5	Q1MSJ5	1	16.7387	16.8126	16.6494	16.8645	16.7233	16.6591	16.2905	16.8315	16.6184	16.9562	16.5906
CSRP1	6	P21291	1	21.0147	20.8269	20.8488	20.9334	20.9247	20.8523	21.0894	21.0254	21.0175	21.2387	21.1049
CSTA	4	P01040	1	16.8617	17.1502	17.1237	17.5084	16.9881	17.0521	16.6774	16.4953	16.2719	16.389	16.5626
CSTB	28	P04080	1	22.9825	22.8259	22.8588	22.8634	22.9281	22.8233	23.1577	23.0381	23.15	23.0179	23.0159
CSTF1	21	Q05048	1	20.4106	20.3834	20.4214	20.3465	20.4331	20.4778	20.2573	20.4615	20.3476	20.4947	20.4868
CSTF2	27	P33240	1	21.8458	22.0654	21.8717	21.8814	21.8469	21.8405	21.6656	21.8006	21.9374	21.7881	21.6844
CSTF2T	11	Q9H0L4	1	19.8693	20.049	19.7563	19.9054	19.9502	19.7913	19.9052	19.7731	19.8234	20.079	19.8877
CSTF3	29	Q12996	1	20.856	20.8757	20.8147	20.8573	20.8753	20.8748	20.8566	20.8391	20.8414	20.9095	20.8552
CT45A10	11	P0DMU9	1	19.8069	19.9637	19.8563	19.9879	19.7623	19.8088	19.7908	19.7225	19.7183	19.7596	19.6883
CT47A12	3	Q5JQC4	1	17.7601	17.6433	18.0132	17.574	17.9672	17.8103	17.473	17.8213	17.7958	17.7752	17.5173
CT55	8	Q8WUE5	1	18.2145	18.3142	18.3308	18.3516	18.2801	18.2047	18.1529	18.2614	18.2915	17.9957	18.0266
CTBP1	26	Q13363	1	21.4504	21.3747	21.3772	21.3342	21.4587	21.4051	21.51	21.4873	21.5008	21.5376	21.5567
CTBS	2	Q01459	1	16.2232	16.002	15.8902	15.7995	16.4643	16.298	16.1671	16.19	16.4328	16.2718	16.7394
CTCF	10	P49711	1	19.8587	19.8978	19.9916	19.8745	19.9947	19.8961	19.8342	19.8572	19.8553	19.752	19.6988
CTDNEP1	2	O95476	1	16.2844	16.2739	15.8697	16.4929	16.154	16.2627	16.343	16.1326	16.4538	16.3227	16.3109
CTDP1	9	Q9Y5B0	1	18.107	18.2152	18.1763	18.1497	18.2667	18.2116	18.0226	18.0381	17.9692	18.181	17.9901
CTDSP1	2	Q9GZU7	1	14.9452	14.9947	14.7836	15.2789	14.9153	15.1154	14.3118	14.4495	14.9165	15.0129	14.9724
CTDSP2	1	O14595	0.9928	18.8215	18.7073	18.7386	18.5741	18.6741	19.0016	18.9418	18.9505	18.8735	19.0919	18.8724
CTDSPL2	12	Q05D32	1	19.3608	19.4164	19.3694	19.3709	19.5109	19.3903	19.3114	19.41	19.3184	19.1786	19.2284
CTH	29	P32929	1	21.1485	21.167	21.083	21.1743	21.2635	21.2607	21.1086	21.1254	21.1009	21.0578	21.1079
CTNNA1	32	P35221	1	19.4066	19.5539	19.4341	19.4827	19.3532	19.3866	19.417	19.3973	19.4173	19.2867	19.3748
CTNNAL1	3	Q9UBT7	1	15.648	15.5074	15.4931	15.6373	15.5505	15.569	15.6207	15.581	15.5122	16.0234	15.6695
CTNNB1	2	P35222	1	16.5034	16.3213	16.7803	16.4925	16.5231	16.4793	16.2221	16.5194	16.5055	16.4085	16.5521
CTNNBL1	20	Q8WYA6	1	21.7464	21.7416	21.6341	21.6329	21.8569	21.7847	21.7056	21.7005	21.6809	21.9011	21.7725
CTNND1	37	O60716	1	21.1518	21.1366	21.0475	21.1707	21.1556	21.1272	21.313	21.2524	21.2174	21.1787	21.1627
CTPS1	37	P17812	1	21.6474	21.746	21.7201	21.7778	21.7489	21.706	21.5711	21.5706	21.5262	21.4734	21.5115
CTPS2	26	Q9NRF8	1	20.0358	19.9149	19.8765	19.8753	19.9331	19.9588	20.158	20.1468	20.0923	20.1768	20.2545
CTR9	28	Q6PD62	1	20.5225	20.6239	20.5414	20.4903	20.5879	20.509	20.5943	20.596	20.4945	20.5652	20.5497
CTSA	8	P10619	1	20.5157	20.578	20.5851	20.5868	20.7338	20.786	20.3179	20.3717	20.2458	20.3932	20.4175
CTSB	14	P07858	1	21.1083	20.9801	20.9146	20.8993	21.244	21.0626	21.1933	21.176	21.1737	21.2822	21.3075
CTSC	18	P53634	1	21.4826	21.5625	21.5327	21.5848	21.6023	21.4639	21.4124	21.4097	21.446	21.3923	21.481
CTSD	25	P07339	1	22.5569	22.4436	22.3739	22.4112	22.6121	22.6512	22.6065	22.5968	22.6014	22.6919	22.775
CTSH	4	P09668	1	18.209	18.1892	18.1814	18.3237	18.3739	18.0708	18.0416	18.3965	18.2396	18.183	18.2797
CTSL	3	P07711	1	21.1391	21.3173	21.1169	20.9627	21.1184	20.9403	21.1137	21.1509	21.2685	21.2125	21.3116
CTSS	6	P25774	1	18.7504	18.9366	18.8453	18.9148	18.979	18.8924	18.5902	18.409	18.6595	18.5769	18.6005
CTSZ	19	Q9UBR2	1	21.0288	20.9202	20.96	20.9185	21.1595	21.056	20.9526	21.063	21.1252	20.9049	21.0692
CTTN	54	Q14247	1	22.0197	22.0755	22.1131	22.0281	22.0818	21.9988	22.0264	22.0061	22.0148	21.9745	21.9631
CTU1	7	Q7Z7A3	1	16.8106	17.0514	16.6054	16.8359	16.7978	16.837	16.9824	16.6612	16.7335	16.5842	16.7915
CTU2	10	Q2VPK5	1	18.0151	18.0299	17.9527	18.2883	18.0942	17.974	17.929	17.9178	17.8997	17.9187	18.0101
CUEDC2	3	Q9H467	0.9999	17.7505	18.1225	17.7987	17.7187	17.5927	18.0535	18.0115	17.5446	17.5779	17.8378	17.5724
CUL1	57	Q13616	1	21.4503	21.5104	21.4895	21.4822	21.4273	21.4802	21.3947	21.4008	21.4262	21.3971	21.5025
CUL2	32	Q13617	1	20.5286	20.5166	20.4855	20.4316	20.5311	20.5185	20.6169	20.5881	20.489	20.575	20.5908
CUL3	26	Q13618	1	20.4489	20.3627	20.4121	20.2748	20.3479	20.4108	20.4916	20.488	20.5427	20.4576	20.492
CUL4A	52	Q13619	1	20.6934	20.716	20.7165	20.702	20.7105	20.7134	20.7508	20.6104	20.6264	20.6837	20.6779
CUL4B	25	Q13620	1	20.7647	20.7693	20.7149	20.6823	20.7907	20.8142	20.8463	20.7538	20.6953	20.8457	20.8075
CUL5	45	Q93034	1	20.6222	20.529	20.5633	20.4887	20.617	20.5641	20.724	20.6722	20.6903	20.7183	20.7629
CUL7	9	Q14999	1	17.2246	17.0458	17.1367	17.0272	17.3349	17.3816	17.1132	17.2699	17.2713	17.2475	17.2885
CUSTOS	1	Q96C57	1	14.8433	14.8469	14.6464	14.775	14.9276	14.9821	15.0513	14.7842	14.9285	14.4778	14.679
CUTA	15	O60888	1	19.9374	19.8293	19.8325	19.943	19.9771	19.9271	20.0906	19.9543	19.9932	19.9067	19.9715
CUTC	6	Q9NTM9	1	17.5899	17.4817	17.4037	17.3927	17.5385	17.5223	17.6151	17.9089	17.6859	17.6078	17.7501
CUX1	29	P39880;Q13948	1	19.7212	19.6672	19.6925	19.6958	19.634	19.7137	19.7803	19.7486	19.8031	19.7556	19.8135
CWC15	5	Q9P013	0.9999	20.5891	20.471	20.6019	20.6398	20.7097	20.7901	20.5169	20.574	20.5134	20.4092	20.5765
CWC22	19	Q9HCG8	1	19.8528	19.8415	19.8765	19.769	19.8924	19.9362	19.7145	19.8645	19.8489	19.7153	19.8281
CWC25	2	Q9NXE8	0.9995	17.5977	17.7393	17.6971	17.6196	17.7759	17.4635	17.4869	17.6416	17.6487	17.547	17.4522
CWC27	14	Q6UX04	1	19.3852	19.4284	19.3934	19.3037	19.3392	19.4677	19.4583	19.4036	19.3469	19.1895	19.3636
CWF19L1	17	Q69YN2	1	19.7983	19.6744	19.7297	19.9226	19.8525	19.8743	19.7295	19.7258	19.825	19.7858	19.8646
CWF19L2	8	Q2TBE0	1	18.3491	18.4389	18.3192	18.279	18.3869	18.2722	18.4369	18.4714	18.3925	18.3852	18.0859
CXXC1	4	Q9P0U4	1	17.8674	17.8868	17.8449	18.0463	17.8201	18.0246	17.5277	17.7972	17.9263	17.8851	18.0823
CXXC5	3	Q7LFL8	1	16.3594	16.5069	16.2233	16.3664	16.172	16.4942	16.4128	16.3653	16.1475	16.5697	16.3978
CXorf38	7	Q8TB03	1	18.281	18.1729	18.228	17.9625	18.1318	18.0403	18.5788	18.4543	18.4151	18.5252	18.468
CYB561A3	1	Q8NBI2	1	16.9083	16.8193	16.8433	16.8395	16.9104	16.8898	16.7837	16.7819	16.6983	16.8811	17.1508
CYB5A	2	P00167	1	16.7845	16.685	16.7613	16.7749	16.5984	16.6488	17.0281	16.766	17.0566	16.6813	16.8943
CYB5B	10	O43169	1	20.7059	20.471	20.5969	20.566	20.6041	20.6998	20.9436	20.8057	20.7768	20.6593	20.8195
CYB5R1	17	Q9UHQ9	1	19.9097	19.9646	19.8781	19.8113	19.843	19.9239	20.0249	19.9544	19.9279	19.8976	19.9399
CYB5R2	2	Q6BCY4	1	17.1332	16.953	17.1642	17.0741	17.0218	17.1702	17.1939	17.2804	17.038	16.9446	17.3969
CYB5R3	25	P00387	1	22.2649	22.1881	22.1445	22.1201	22.2265	22.1218	22.2792	22.3748	22.3254	22.4348	22.4449
CYB5R4	8	Q7L1T6	1	17.4173	17.5349	17.4141	17.4441	17.4186	17.4151	17.2964	17.5004	17.4018	17.431	17.2085
CYBA	4	P13498	0.9999	19.623	19.9109	19.8857	19.9183	19.7177	19.6866	19.4506	19.3988	19.4657	19.4803	19.4689
CYBC1	1	Q9BQA9	1	16.5414	16.4005	17.165	16.2382	16.3998	16.4448	16.532	16.5044	16.5437	16.5403	16.5409
CYBRD1	1	Q53TN4	0.9988	13.8838	13.819	13.8092	13.9326	14.1313	13.8203	13.8849	13.9736	14.0828	13.9453	13.3273
CYC1	26	P08574	1	22.1635	22.0256	22.0979	22.1965	22.1715	22.2004	22.2193	22.2334	22.1699	22.1839	22.1173
CYCS	25	P99999	1	24.2961	24.3608	24.3789	24.3891	24.3173	24.1708	24.3499	24.3404	24.323	24.4615	24.315
CYFIP1	57	Q7L576	1	20.892	20.8804	20.926	20.8888	20.9511	20.9946	20.7482	20.8354	20.8352	20.8988	20.8865
CYP17A1	1	P05093	0.9997	12.6192	12.3476	NA	12.956	NA	NA	NA	12.6907	12.3947	NA	NA
CYP20A1	14	Q6UW02	1	18.2429	18.303	18.3208	18.1515	18.2681	18.2301	18.1141	18.241	18.2575	18.2099	18.3678
CYP4V2	1	Q6ZWL3	1	13.1351	13.2499	NA	13.0801	NA	12.6029	NA	13.401	NA	13.3306	12.936
CYP51A1	15	Q16850	1	19.4249	19.5244	19.51	19.4373	19.4794	19.4414	19.4005	19.3087	19.2951	19.4271	19.3294
CYRIA	9	Q9H0Q0	1	17.4237	17.4699	17.5513	17.6051	17.6107	17.6639	16.8896	17.2921	17.2056	17.3616	17.3067
CYRIB	31	Q9NUQ9	1	20.6175	20.5073	20.5191	20.6098	20.554	20.5973	20.6518	20.7061	20.6303	20.8026	20.6853
CYSTM1	1	Q9H1C7	1	13.4517	13.2809	13.5172	13.0948	13.56	13.4513	13.558	13.8904	12.6831	13.7419	13.3192
CYTH1	1	Q15438	0.9855	14.51	14.1095	14.1633	14.2063	14.9359	14.7153	14.5977	14.6777	14.7858	14.2615	14.5781
CYTH2	1	Q99418	1	14.2877	14.3704	14.6038	14.2346	14.1129	14.5023	14.0207	14.3647	14.2226	14.0112	14.3692
CZIB	20	Q9NWV4	1	21.0425	20.9692	20.9328	20.9934	21.0284	20.9794	21.1097	21.0859	21.187	21.1571	21.1101
D2HGDH	4	Q8N465	1	17.8999	17.8186	17.9904	17.3783	18.1415	18.0737	17.7923	17.9723	18.1423	17.7603	17.9034
DAB1	1	O75553	0.9773	16.1314	15.7626	16.1832	15.8969	15.9571	15.9145	16.2481	15.9859	16.4422	16.5014	16.0797
DAB2	9	P98082	1	17.1005	17.1777	17.3614	17.4037	17.0049	17.0561	16.9348	16.7443	17.0693	16.7772	16.912
DAD1	9	P61803	1	21.0408	21.0278	20.9945	21.0022	21.0801	21.0166	21.0498	21.0245	21.1492	20.9601	21.2004
DAG1	5	Q14118	1	17.3473	17.4376	17.1741	17.4484	17.2774	17.3643	17.3204	17.2155	17.4374	17.5072	17.3818
DAGLB	5	Q8NCG7	1	17.1527	17.0345	17.2389	17.1521	17.1674	17.0989	17.0572	17.1535	17.2568	17.2208	17.0422
DALRD3	1	Q5D0E6	1	13.6516	13.4877	13.8681	13.4307	13.8895	14.1482	13.2292	13.4321	14.0669	12.8085	13.7144
DAP	11	P51397	1	18.6891	19.0216	18.8997	18.8601	18.6268	18.3605	18.5362	18.5164	18.5846	18.4784	18.3906
DAP3	31	P51398	1	20.6571	20.6933	20.816	20.7617	20.7583	20.758	20.4763	20.5131	20.5474	20.5485	20.5616
DAPK2	1	Q9UIK4	1	12.8818	12.7864	12.8201	11.7967	13.0483	12.9219	13.4365	12.556	13.4403	12.7654	13.0493
DAPK3	1	O43293	0.9979	17.0237	16.9296	16.8988	17.2136	16.7634	17.2743	16.9368	17.208	17.113	17.0389	17.0155
DARS1	81	P14868	1	23.0518	23.0133	23.0699	23.0411	23.1242	23.0748	23.0826	23.0799	23.0078	23.0469	23.0641
DARS2	36	Q6PI48	1	22.3001	22.2829	22.3623	22.2874	22.4329	22.4019	22.2364	22.2476	22.186	22.227	22.2681
DAXX	8	Q9UER7	1	19.2724	19.3288	19.2929	19.3312	19.3625	19.0795	19.1994	18.9989	19.2175	19.2025	19.2692
DAZAP1	27	Q96EP5	1	20.5917	20.4862	20.5564	20.4979	20.622	20.6272	20.5884	20.595	20.5961	20.5861	20.7102
DBF4	6	Q9UBU7	1	18.3042	18.3746	18.1732	18.5027	18.1989	18.3307	18.283	18.3809	18.2972	18.2858	18.3764
DBI	12	P07108	1	19.1363	19.3484	19.106	19.4291	19.443	19.4131	18.7474	19.1943	18.843	18.8253	18.8523
DBN1	22	Q16643	1	20.2244	20.2805	20.2803	20.2051	20.2014	20.1682	20.2422	20.2572	20.2779	20.2312	20.2788
DBNL	19	Q9UJU6	1	21.1	21.1203	21.0854	21.0287	21.1162	21.2051	21.1193	21.1148	21.1185	21.0756	21.1286
DBR1	6	Q9UK59	1	18.3441	18.1447	18.2918	18.22	18.4629	18.4455	18.4596	18.3991	18.3851	18.3563	18.401
DBT	13	P11182	1	18.786	18.7272	18.7776	18.5986	18.6366	18.6353	18.8603	18.8902	18.8643	18.9398	18.8654
DCAF1	21	Q9Y4B6	1	18.9081	18.9387	18.8921	18.9229	18.8984	18.9132	18.9468	18.8558	18.8831	18.8702	18.9057
DCAF10	3	Q5QP82	1	16.8598	16.8082	16.8394	16.7935	16.7268	16.8453	16.7301	17.0067	16.6603	16.8863	17.0482
DCAF11	8	Q8TEB1	1	19.634	19.5493	19.6008	19.3774	19.5071	19.5908	19.8026	19.6735	19.5529	19.9178	19.7514
DCAF12	3	Q5T6F0	1	16.3952	16.4733	16.2394	16.4334	16.665	16.4873	16.419	16.3831	16.3856	16.4055	16.3506
DCAF13	12	Q9NV06	1	19.582	19.5118	19.6297	19.7377	19.6477	19.498	19.6038	19.5048	19.5581	19.4771	19.4527
DCAF15	2	Q66K64	1	16.6183	17.1349	16.7617	16.4369	16.2918	16.2078	15.9564	16.7527	16.738	16.503	16.6799
DCAF16	6	Q9NXF7	1	18.9094	19.0284	18.9753	19.0685	19.1342	18.9138	18.9897	18.7672	18.7105	18.7589	18.799
DCAF4	1	Q8WV16	0.9997	14.3003	13.9809	14.3225	14.6478	14.27	14.2068	14.2153	14.3844	14.4262	13.6516	14.5895
DCAF6	1	Q58WW2	0.9995	16.4348	16.32	16.4537	16.2516	16.4562	16.691	16.5313	16.4822	16.4237	16.2508	16.4788
DCAF7	20	P61962	1	20.3893	20.3118	20.3835	20.3929	20.4406	20.4401	20.4815	20.3825	20.3259	20.4311	20.3608
DCAF8	9	Q5TAQ9	1	18.6315	18.7169	18.6408	18.5477	18.8291	18.7587	18.615	18.4809	18.5041	18.6224	18.56
DCAKD	9	Q8WVC6	1	19.047	19.1349	19.1248	19.0711	19.1604	19.309	18.8868	18.7942	18.944	18.9336	19.0224
DCANP1	1	Q8TF63	0.9745	15.6647	15.5724	15.5768	15.8273	15.6718	15.6293	15.5986	15.8448	15.8121	15.6541	15.2953
DCD	1	P81605	0.9817	17.5634	17.5696	17.6739	17.9839	17.3845	17.556	17.786	17.2421	17.34	17.6837	17.0203
DCK	13	P27707	1	20.8269	20.7533	20.8578	20.7536	20.8301	20.8644	20.9189	20.7507	20.7117	20.8241	20.8791
DCLRE1A	1	Q6PJP8	1	11.852	11.9023	11.3525	12.1362	11.8041	11.8355	11.6476	11.7443	NA	NA	NA
DCLRE1C	1	Q96SD1	1	12.1859	12.4204	12.6135	12.1413	12.3422	12.5901	12.3218	11.7575	11.1872	11.7277	12.3155
DCP1A	14	Q9NPI6	1	18.8168	18.7417	18.6946	18.8232	18.5506	18.7408	18.9732	18.8731	18.8729	19.0012	18.8953
DCP1B	7	Q8IZD4	1	17.298	17.4952	17.293	17.3898	17.2648	17.1459	17.2261	17.3093	17.3026	17.3281	17.2302
DCP2	8	Q8IU60	1	18.8013	18.6117	18.7934	18.8476	18.7776	18.8996	18.7164	18.9649	18.9418	18.7547	18.7604
DCPS	11	Q96C86	1	20.3551	20.3052	20.3283	20.2573	20.2767	20.2992	20.4209	20.4558	20.4521	20.506	20.4482
DCTD	8	P32321	1	20.0131	19.993	19.8267	19.8777	19.9037	19.8595	20.1309	20.1878	20.0839	20.1805	20.1773
DCTN1	54	Q14203	1	20.6184	20.5031	20.5775	20.5892	20.6773	20.6575	20.6994	20.7247	20.5566	20.6728	20.6714
DCTN2	41	Q13561	1	21.9529	22.0168	21.9443	21.9326	21.9627	21.9677	21.9996	22.0176	21.9951	22.0031	21.9466
DCTN3	9	O75935	1	20.2805	20.4741	20.4725	20.4445	20.2349	20.3181	19.9914	20.3821	20.4921	20.0929	19.7764
DCTN4	9	Q9UJW0	1	18.8661	18.8238	18.8296	18.7856	18.7067	18.8194	18.9657	19.0049	18.9898	18.9737	19.0245
DCTN5	1	Q9BTE1	0.9783	17.3208	17.2054	17.2864	17.6187	17.1576	17.2007	17.6126	17.351	17.4849	17.1734	17.4991
DCTN6	3	O00399	1	17.4814	16.5496	17.4789	17.533	17.5426	17.2543	17.5338	17.5855	17.4934	17.653	17.6069
DCTPP1	13	Q9H773	1	20.9156	21.1806	21.0363	21.1327	20.7942	20.9931	20.8008	21.0334	21.0794	20.7379	20.5233
DCUN1D1	9	Q96GG9	1	19.9118	19.8755	19.8434	19.8471	19.9109	19.8491	20.0577	19.9831	19.9526	19.8902	19.8796
DCUN1D3	1	Q8IWE4	1	15.9263	15.9838	15.9501	15.6467	15.717	15.835	15.8508	16.1935	16.3385	15.9816	15.8848
DCUN1D5	22	Q9BTE7	1	20.2174	20.2258	20.3087	20.2516	20.2168	20.1982	20.1964	20.2321	20.1705	20.1855	20.1123
DCXR	17	Q7Z4W1	1	21.4174	21.2176	21.227	21.307	21.34	21.436	21.5663	21.5254	21.3874	21.56	21.5586
DDA1	1	Q9BW61	0.9986	18.0972	18.5992	18.4752	18.4436	18.0807	17.9592	17.729	18.0663	17.9062	17.6826	17.5456
DDAH2	15	O95865	1	20.6802	20.3987	20.3927	20.402	20.3558	20.3371	20.9042	20.8171	20.9132	20.9545	21.0067
DDB1	119	Q16531	1	22.8052	22.8486	22.832	22.8157	22.8714	22.8649	22.766	22.7587	22.7427	22.7637	22.7759
DDB2	4	Q92466	1	16.9776	16.8463	16.8425	17.0432	17.1997	17.0435	16.7684	16.9157	17.0134	16.8247	16.9527
DDHD1	1	Q8NEL9	1	14.1407	14.2782	14.0458	13.8425	14.1846	14.0438	14.1313	14.386	14.232	14.3013	13.7166
DDHD2	12	O94830	1	18.9487	18.7407	18.6927	18.7296	18.9089	18.811	19.2063	19.1188	19.0492	19.0766	19.0314
DDI2	20	Q5TDH0	1	21.295	21.3265	21.3482	21.2649	21.3609	21.2438	21.3715	21.2991	21.2921	21.2759	21.3808
DDOST	44	P39656	1	23.2408	23.2935	23.1727	23.1712	23.2084	23.2091	23.2602	23.296	23.3826	23.2992	23.3344
DDR1	4	Q08345	1	16.3196	16.1708	15.8722	16.1277	16.2901	16.1589	16.4011	16.3501	16.6051	16.7147	16.362
DDRGK1	6	Q96HY6	1	18.6083	18.474	18.5967	18.5584	18.726	18.8049	18.7978	18.7794	18.5455	18.0329	18.4051
DDT	14	P30046	1	20.6387	20.557	20.5643	20.571	20.6687	20.6463	20.5688	20.5834	20.6284	20.7903	20.7534
DDX1	73	Q92499	1	22.927	22.9421	22.9031	22.8653	22.8361	22.8625	22.9741	22.9764	22.9883	23.0147	22.9892
DDX10	26	Q13206	1	19.9763	20.0047	20.1117	19.9906	19.7781	19.8913	20.0299	20.0774	20.0617	20.0118	19.9307
DDX11L8	6	A8MPP1	1	16.668	16.8023	16.9038	16.7823	16.7844	16.783	16.5637	16.4366	16.53	16.4239	16.3424
DDX17	66	Q92841	1	22.7802	22.6766	22.7587	22.7187	22.8205	22.7714	22.8354	22.7928	22.8087	22.8556	22.784
DDX18	60	Q9NVP1	1	20.5889	20.5957	20.6238	20.6555	20.6059	20.5547	20.5769	20.5404	20.5789	20.5326	20.5602
DDX19A	54	Q9NUU7	1	21.6675	21.6327	21.6662	21.6418	21.6146	21.6615	21.6475	21.6463	21.6073	21.6191	21.6763
DDX19B	4	Q9UMR2	1	18.2264	18.1988	18.1954	18.0989	18.1498	18.3222	18.2269	18.2269	18.1518	17.9022	18.1901
DDX20	22	Q9UHI6	1	21.3765	21.3657	21.4611	21.3741	21.3059	21.4174	21.4458	21.263	21.3527	21.1958	21.2781
DDX21	121	Q9NR30	1	24.1314	24.2649	24.3085	24.2776	24.094	24.1269	24.0939	24.0661	24.0373	24.0222	23.9455
DDX23	49	Q9BUQ8	1	21.0709	21.0618	21.075	20.9998	21.0423	21.0935	21.0958	21.1279	21.0706	21.1314	21.1597
DDX24	28	Q9GZR7	1	20.1762	20.2383	20.3579	20.2775	19.9996	20.1076	20.232	20.2511	20.1986	20.0991	20.0329
DDX27	52	Q96GQ7	1	21.0662	21.1399	21.1828	21.1608	21.038	21.0422	21.0436	21.0353	21.0305	21.0512	20.9678
DDX28	15	Q9NUL7	1	18.3258	18.3744	18.3157	18.4065	18.3308	18.4191	18.2433	18.2609	18.1712	18.3292	18.2273
DDX31	15	Q9H8H2	1	18.6106	18.6893	18.8166	18.6518	18.6914	18.5714	18.6593	18.6852	18.6465	18.4392	18.4276
DDX39A	20	O00148	1	19.2447	19.0407	19.2734	19.2555	19.1685	19.1352	19.2499	19.3098	19.249	19.3541	19.4271
DDX39B	70	Q13838	1	25.4433	25.4772	25.4401	25.3866	25.4335	25.3977	25.4936	25.4855	25.377	25.4732	25.4826
DDX3X	83	O00571	1	23.0002	23.1712	23.117	23.0985	23.0094	22.974	22.9374	22.962	22.8974	22.882	22.8931
DDX41	27	Q9UJV9	1	20.3672	20.2681	20.2502	20.3182	20.2672	20.3324	20.4203	20.4493	20.4755	20.4642	20.5735
DDX42	45	Q86XP3	1	21.1534	21.1666	21.1467	21.1502	21.1355	21.1268	21.1407	21.1671	21.1528	21.1747	21.1086
DDX46	67	Q7L014	1	22.2782	22.3711	22.3077	22.2635	22.254	22.257	22.2391	22.2693	22.2376	22.293	22.2632
DDX47	20	Q9H0S4	1	20.6365	20.7038	20.7039	20.688	20.5715	20.5647	20.6461	20.7007	20.5463	20.6882	20.6907
DDX49	19	Q9Y6V7	1	19.7734	19.894	19.7697	19.8782	19.7387	19.8232	19.904	19.7463	19.6976	19.5965	19.7166
DDX5	122	P17844	1	24.6308	24.7258	24.6876	24.7077	24.5977	24.6086	24.6541	24.6224	24.5823	24.4993	24.5464
DDX50	30	Q9BQ39	1	20.5852	20.6304	20.6175	20.5037	20.5823	20.6056	20.5643	20.577	20.5894	20.5707	20.5993
DDX51	20	Q8N8A6	1	19.616	19.7831	19.6119	19.6768	19.692	19.6675	19.5852	19.5862	19.521	19.5087	19.5242
DDX52	25	Q9Y2R4	1	19.9783	20.0715	20.0056	19.9939	19.9569	19.9932	20.0204	19.9692	19.9866	19.8625	19.8723
DDX54	29	Q8TDD1	1	20.5684	20.6676	20.6418	20.6564	20.5297	20.6044	20.5508	20.5706	20.5365	20.478	20.5079
DDX55	13	Q8NHQ9	1	18.6218	18.7941	18.8702	18.5887	18.6562	18.6345	18.6468	18.7558	18.6393	18.567	18.6198
DDX56	35	Q9NY93	1	21.0059	21.0777	21.1906	21.1081	20.9595	21.0163	21.0421	20.9326	20.977	20.894	20.8809
DDX59	10	Q5T1V6	1	18.6344	18.697	18.7	18.7147	18.7477	18.7628	18.557	18.5562	18.6398	18.6708	18.5974
DDX6	65	P26196	1	22.5296	22.5332	22.5008	22.5074	22.5971	22.5191	22.4958	22.5044	22.4988	22.5051	22.6134
DEAF1	1	O75398	1	14.6596	14.7188	14.5277	14.5401	14.8047	14.7931	14.816	14.7559	14.6432	14.5026	14.5346
DECR1	40	Q16698	1	22.5102	22.4808	22.4652	22.3345	22.463	22.5302	22.4862	22.5722	22.4385	22.6578	22.659
DECR2	9	Q9NUI1	1	18.6057	18.7169	18.4729	18.7289	18.6456	18.6742	18.555	18.6997	18.4134	18.72	18.6353
DEF6	15	Q9H4E7	1	18.598	18.5861	18.4589	18.518	18.5307	18.5204	18.7371	18.7247	18.7178	18.7529	18.7356
DEGS1	2	O15121	1	16.8636	16.7747	17.0308	16.7332	16.6494	16.7679	17.207	16.8106	16.9832	16.7511	16.7679
DEK	47	P35659	1	22.8341	22.7696	22.8499	22.8055	22.8827	22.903	22.8278	22.8496	22.8272	22.8617	22.8531
DENND10	8	Q8TCE6	1	19.2861	19.2271	19.0988	19.004	19.3232	19.2734	19.4677	19.2625	19.4082	19.4365	19.4557
DENND1A	3	Q8TEH3	1	15.4171	15.3935	15.526	15.5615	15.1365	15.7147	15.4223	15.5571	15.6258	15.1021	15.3353
DENND1B	1	Q6P3S1	1	13.1687	NA	12.7926	13.7739	12.5212	13.3219	12.7971	13.2278	NA	13.7709	12.8961
DENND4A	9	Q7Z401	1	17.8956	17.8508	17.8881	17.8701	18.1188	18.0342	17.7926	17.9414	17.8565	17.8981	17.8667
DENND4B	7	O75064	1	17.4382	17.4743	17.4584	17.3285	17.4566	17.4402	17.3962	17.6414	17.4975	17.4079	17.3132
DENND4C	13	Q5VZ89	1	18.1033	18.1011	18.0855	17.9909	18.1732	18.255	18.0549	17.9813	18.0365	18.0581	18.1135
DENND5B	2	Q6ZUT9	0.9463	16.0641	15.8259	16.2749	16.1672	15.7541	16.2597	15.9291	16.0305	16.1895	15.8669	16.1565
DENND6A	3	Q8IWF6	0.9993	16.6134	16.6546	16.3794	16.6826	16.7591	16.5844	16.4838	16.5974	16.3998	16.8043	16.8752
DENR	10	O43583	1	21.5277	21.551	21.5801	21.5185	21.5657	21.6086	21.5276	21.526	21.4108	21.4689	21.5909
DEPDC1B	4	Q8WUY9	1	16.4081	16.4316	16.4223	16.4353	16.2901	16.5232	16.5193	16.1909	16.5422	16.4913	16.2613
DEPDC7	2	Q96QD5	1	16.5535	16.6697	16.4246	15.4581	16.7576	16.4599	16.4535	16.6834	17.2652	17.0302	15.9638
DERA	14	Q9Y315	1	18.4145	18.4888	18.3741	18.5614	18.6243	18.4657	18.3134	18.2693	18.2017	18.306	18.3701
DERL1	4	Q9BUN8	1	20.3761	20.3161	20.2629	20.318	20.3061	20.2381	20.4172	20.5355	20.5808	20.279	20.4682
DERPC	3	P0CG12	0.9999	16.7266	17.0868	16.7261	16.5089	16.8	16.5787	16.798	16.6314	16.3467	16.6745	16.7148
DESI1	5	Q6ICB0	0.9999	18.3756	18.6593	18.6326	18.5751	18.7362	18.5464	18.2853	18.0799	18.1616	18.0106	17.9135
DESI2	1	Q9BSY9	1	15.7993	15.9531	16.1701	15.9794	14.7263	15.6313	15.5389	16.0539	15.3919	16.0636	15.7675
DFFA	17	O00273	1	21.8624	21.914	21.8558	21.7704	21.7742	21.8224	21.8473	21.9351	21.9302	21.9777	21.8092
DFFB	4	O76075	1	19.2559	19.2901	19.2418	19.067	19.3324	19.3689	19.4589	19.0797	19.1103	19.2673	19.2711
DGAT1	3	O75907	1	17.6977	17.5822	17.563	17.6381	17.7081	17.7901	17.9017	17.7226	17.8127	17.8788	17.7916
DGCR6	1	Q14129	0.9671	14.3343	14.098	14.1945	14.5834	14.5127	14.5894	14.5798	14.3829	14.2081	14.338	13.9439
DGCR8	12	Q8WYQ5	1	19.3544	19.3377	19.4152	19.3804	19.3203	19.3541	19.3741	19.376	19.2549	19.4559	19.4385
DGKA	7	P23743	1	17.7737	17.6276	17.6941	17.714	17.7254	17.7176	17.7762	17.9272	17.9602	17.9514	17.8326
DGKE	1	P52429	0.9963	13.1403	12.6853	13.0218	13.2353	13.0689	13.3408	13.2631	13.0414	13.1098	13.7074	13.0701
DGKZ	6	Q13574	1	16.8441	16.7486	17.0722	16.9989	17.0073	16.7994	16.8955	16.8049	16.9092	16.8363	16.8715
DGUOK	6	Q16854	1	18.7405	18.4671	18.5394	18.675	18.7826	18.7676	18.8978	18.8415	18.851	18.8714	18.8453
DHCR24	12	Q15392	1	19.2792	19.2599	19.3977	19.2608	19.2187	19.2944	19.2157	19.1677	19.1012	19.2284	19.089
DHCR7	21	Q9UBM7	1	21.0174	20.851	20.8703	20.8202	20.9211	20.9442	21.1268	21.1828	21.1734	21.0501	21.1402
DHDDS	4	Q86SQ9	1	15.1133	14.8258	15.1742	15.2295	14.8289	15.2561	15.028	15.1551	15.0797	15.1985	15.3102
DHFR	23	P00374	1	20.538	20.5427	20.6307	20.6145	20.8081	20.7062	20.4933	20.362	20.3678	20.473	20.4488
DHODH	8	Q02127	1	18.4442	18.3414	18.4173	18.418	18.388	18.5386	18.4063	18.5133	18.5272	18.3932	18.333
DHPS	10	P49366	1	18.028	17.9475	18.1217	17.8829	17.6114	17.8897	18.0572	18.2403	18.0553	18.0774	18.0629
DHRS1	2	Q96LJ7	1	15.3833	15.1683	15.171	15.1968	15.251	15.4852	15.2805	15.0776	15.6657	15.6446	15.4321
DHRS11	4	Q6UWP2	1	19.042	19.1553	18.8088	19.0133	18.8291	18.947	19.0621	19.0809	19.0315	19.3249	19.04
DHRS13	5	Q6UX07	1	18.12	18.0231	17.9374	18.2254	18.2866	18.1509	18.1836	18.1242	17.9358	18.2172	18.1396
DHRS2	7	Q13268	1	18.8478	19.1287	19.22	19.0832	19.1497	19.1095	18.2565	18.523	18.5042	18.4685	18.4209
DHRS3	9	O75911	1	19.1344	19.2249	19.1872	19.1031	19.0917	19.1711	19.0885	19.154	19.0956	19.0933	19.1421
DHRS4	8	Q9BTZ2	1	18.34	18.1684	18.2209	18.5553	18.4504	18.6139	18.3697	18.1975	18.2285	18.1616	18.2369
DHRS7	12	Q9Y394	1	18.6244	18.362	18.3419	18.3063	18.4397	18.4925	18.7755	18.689	18.7698	18.8879	18.8038
DHRS7B	6	Q6IAN0	1	17.0445	16.9923	17.0521	17.1449	17.1765	17.1774	16.8452	16.9026	16.9653	17.124	17.0034
DHRSX	1	Q8N5I4	0.9894	14.1969	14.0809	14.361	14.0496	14.3197	14.6056	14.239	14.182	14.1989	14.0489	13.809
DHTKD1	6	Q96HY7	1	17.105	16.8013	16.7849	16.9187	17.0582	17.144	17.194	17.2369	17.2478	17.4253	17.2959
DHX15	86	O43143	1	22.7467	22.7407	22.7585	22.7592	22.6656	22.7085	22.7563	22.7783	22.7763	22.8164	22.7715
DHX16	38	O60231	1	19.3138	19.3616	19.2899	19.3015	19.3318	19.351	19.3863	19.2635	19.2569	19.2827	19.2699
DHX29	43	Q7Z478	1	19.875	19.8473	19.8408	19.8642	19.8412	19.787	19.9434	19.8826	19.8913	19.906	19.8664
DHX30	90	Q7L2E3	1	21.663	21.7397	21.7581	21.7633	21.703	21.6862	21.5902	21.5798	21.5575	21.5387	21.5388
DHX32	2	Q7L7V1	1	15.0595	15.0016	15.0803	15.1337	15.0205	15.257	15.0046	14.9691	14.769	15.2181	15.0327
DHX33	7	Q9H6R0	1	17.8153	17.7594	17.6798	17.7692	17.8764	17.7631	17.8707	17.8763	17.9844	17.7697	17.8102
DHX34	8	Q14147	1	17.2071	17.3833	17.3189	17.4142	17.1737	17.1477	17.0607	17.1165	17.2008	17.2349	16.9862
DHX35	11	Q9H5Z1	1	18.0165	18.0885	17.9729	18.0121	18.0156	18.0539	18.0686	17.9889	17.9179	18.0469	17.9546
DHX36	31	Q9H2U1	1	19.9482	19.9336	19.9996	20.0368	19.9612	20.021	19.8418	19.8308	19.8815	19.8704	19.9515
DHX37	16	Q8IY37	1	18.1168	18.2007	18.128	18.1982	18.0739	18.1777	17.9567	18.0768	18.1641	18.043	18.0284
DHX38	12	Q92620	1	19.5553	19.6752	19.507	19.5644	19.5686	19.5741	19.5813	19.4849	19.5494	19.5264	19.5313
DHX40	9	Q8IX18	1	17.4157	17.3071	17.4715	17.5738	17.5058	17.4864	17.2824	17.4161	17.3776	17.2901	17.1018
DHX57	15	Q6P158	1	17.666	17.6415	17.6331	17.6773	17.7628	17.7213	17.637	17.7385	17.731	17.7295	17.5589
DHX8	35	Q14562	1	19.8984	19.9026	19.9156	19.972	19.925	19.8731	19.9263	19.9116	19.8914	19.8804	19.8904
DHX9	140	Q08211	1	24.4882	24.557	24.5425	24.5307	24.5417	24.5343	24.4727	24.4833	24.427	24.4016	24.4371
DIABLO	11	Q9NR28	1	20.8737	21.0039	21.023	20.9758	20.949	20.8963	20.7619	20.7853	20.9985	20.6588	20.6532
DIAPH1	95	O60610	1	24.3733	24.344	24.4077	24.3514	24.3848	24.3552	24.2691	24.3464	24.3171	24.3109	24.3195
DIAPH3	7	Q9NSV4	1	18.4329	18.5949	18.6052	18.5679	18.6248	18.4717	18.2861	18.3008	18.3677	18.1771	18.2851
DICER1	9	Q9UPY3	1	18.2738	18.3861	18.3722	18.3509	18.3581	18.1425	18.2183	18.3245	18.2006	18.0937	18.3843
DIDO1	19	Q9BTC0	1	19.0457	18.9609	19.1254	19.0444	19.134	19.1228	19.0635	19.0331	19.0849	19.0384	18.9705
DIMT1	29	Q9UNQ2	1	21.2563	21.4024	21.4498	21.4158	21.2842	21.2173	21.2156	21.1844	21.2015	21.0975	21.2029
DIP2A	5	Q14689	1	16.2152	15.7803	16.2851	16.3081	15.8873	16.4803	15.7659	16.4495	16.3472	16.2134	16.2286
DIP2B	28	Q9P265	1	18.8697	18.777	18.8237	18.8152	18.8443	18.8487	18.8759	18.966	18.8568	18.9003	18.8761
DIPK1A	1	Q5T7M9	1	14.6072	14.74	14.2122	NA	14.7198	14.9227	NA	14.0764	NA	NA	14.4944
DIPK1B	1	Q5VUD6	0.984	12.973	12.4505	13.327	13.3317	12.8464	12.6052	12.8324	13.3536	11.8421	13.8004	NA
DIPK2A	1	Q8NDZ4	0.9998	14.4683	13.8627	13.6582	14.7034	14.5628	14.8147	14.6535	14.1533	14.2291	14.7682	14.5511
DIS3	48	Q9Y2L1	1	20.3949	20.4118	20.4046	20.3763	20.3694	20.3503	20.4157	20.4416	20.4392	20.4088	20.4582
DIS3L	16	Q8TF46	1	17.7109	17.6826	17.6362	17.714	17.7431	17.6157	17.6724	17.7558	17.832	17.7924	17.6909
DIS3L2	6	Q8IYB7	1	17.7455	17.7932	17.6955	17.6811	17.7423	17.7503	17.7515	17.7881	17.7598	17.8216	17.655
DKC1	53	O60832	1	22.3268	22.412	22.4067	22.386	22.3908	22.3901	22.3134	22.2855	22.2892	22.2961	22.2934
DLAT	44	P10515	1	23.5383	23.477	23.4904	23.4176	23.4895	23.5224	23.5965	23.5669	23.4938	23.6278	23.6214
DLD	43	P09622	1	23.6806	23.6356	23.622	23.5505	23.7445	23.6977	23.7452	23.7382	23.6562	23.6983	23.811
DLG1	10	Q12959	1	18.2175	18.2283	18.1711	18.3196	18.2933	18.1154	18.1891	18.2315	18.1978	18.0545	18.204
DLG5	3	Q8TDM6	1	15.4986	15.3207	15.3955	15.4473	15.446	15.5119	15.6131	15.5795	15.4492	15.4981	15.6927
DLGAP4	6	Q9Y2H0	1	18.0007	17.8647	17.9678	17.9224	17.9615	17.8886	18.0256	18.0663	18.1127	18.0991	18.0763
DLGAP5	20	Q15398	1	20.0267	19.9605	20.0146	20.002	20.0196	19.9696	20.116	20.1331	20.1213	20.1079	20.0383
DLK1	1	P80370	1	12.8534	13.0582	12.749	13.374	12.1864	NA	12.6707	12.7578	13.1709	NA	12.6038
DLST	18	P36957	1	22.2963	22.2171	22.2208	22.1864	22.1742	22.2395	22.3071	22.2909	22.296	22.4204	22.3956
DMAC1	3	Q96GE9	1	16.8192	16.8873	16.9536	16.7103	16.7259	17.0122	16.808	16.6488	16.7517	16.5934	16.7052
DMAC2	2	Q9NW81	0.9987	17.2626	17.1707	17.1992	17.1601	17.301	17.2314	17.2829	17.239	17.3132	17.3326	17.2564
DMAC2L	8	Q99766	1	17.6704	17.6167	17.7689	17.6158	17.731	17.8331	17.5694	17.6255	17.6468	17.7501	17.5241
DMAP1	13	Q9NPF5	1	19.5076	19.5532	19.5575	19.5388	19.6485	19.5868	19.3982	19.4791	19.4654	19.4618	19.5032
DMD	10	P11532	1	18.113	17.8714	17.7532	18.349	18.227	18.06	18.1308	18.2312	18.0016	18.3433	18.1584
DMTN	3	Q08495	1	17.0062	16.6467	16.7677	16.7504	16.855	16.6857	17.2355	17.1384	17.14	17.282	17.3282
DMXL1	15	Q9Y485	1	20.6546	20.5541	20.5439	20.5783	20.5848	20.7592	20.6413	20.6022	20.6177	20.7163	20.7024
DMXL2	10	Q8TDJ6	1	17.3476	17.1724	17.1753	17.1115	17.1995	17.1039	17.6705	17.4907	17.5063	17.4818	17.3901
DNA2	12	P51530	1	17.7776	17.874	17.8953	17.8809	17.7469	17.7338	17.8464	17.6773	17.7276	17.6836	17.5688
DNAAF10	8	Q96MX6	1	23.7884	23.8113	23.7609	23.7797	23.8701	23.7834	23.919	23.7486	23.6921	23.8568	23.696
DNAAF2	5	Q9NVR5	1	16.8116	16.6823	16.87	16.7892	16.8849	16.8669	16.8463	16.8084	16.7329	17.0229	17.0017
DNAAF5	31	Q86Y56	1	20.8735	20.955	20.9039	20.8947	20.9686	20.9795	20.7396	20.8204	20.7299	20.8054	20.718
DNAH6	2	Q9C0G6	0.9993	16.9806	17.146	17.3119	16.5378	16.9231	17.106	16.9559	17.2045	17.4236	16.5542	16.8438
DNAJA1	46	P31689	1	21.8388	22.0185	21.9458	21.929	21.7566	21.7545	21.8515	21.8814	21.8207	21.7564	21.7049
DNAJA2	35	O60884	1	22.3348	22.4072	22.4469	22.4029	22.2834	22.2927	22.2634	22.3237	22.3302	22.2897	22.2102
DNAJA3	22	Q96EY1	1	20.1604	20.1152	20.2242	20.0569	20.2266	20.1831	20.1469	20.1503	20.14	20.2462	20.1212
DNAJB1	34	P25685	1	22.3882	22.29	22.3445	22.288	22.3607	22.2735	22.4106	22.5154	22.4856	22.4088	22.4427
DNAJB11	27	Q9UBS4	1	21.7983	21.7275	21.5327	21.6254	21.6096	21.5555	21.9428	21.9755	22.0427	22.0065	21.991
DNAJB12	6	Q9NXW2	1	18.4603	18.5725	18.6391	18.5587	18.463	18.5554	18.4569	18.3215	18.5957	18.4837	18.2111
DNAJB14	2	Q8TBM8	0.998	16.1897	16.1673	16.365	16.1558	16.2921	16.1117	16.0845	16.4099	16.2405	15.9667	16.1783
DNAJB2	6	P25686	1	17.1278	16.8265	16.2129	16.5222	17.0703	16.9666	17.4598	17.3988	17.2538	17.2438	17.4485
DNAJB4	10	Q9UDY4	1	19.2329	19.0437	18.9289	19.0243	19.1179	18.9778	19.5327	19.49	19.1987	19.4554	19.4775
DNAJB6	15	O75190	1	19.2377	19.2924	19.2837	19.3477	19.195	19.1449	19.2102	19.2249	19.2309	19.2614	19.2527
DNAJC1	15	Q96KC8	1	19.2844	19.2373	19.2622	19.2883	19.2272	19.191	19.4078	19.3856	19.2723	19.2946	19.398
DNAJC10	9	Q8IXB1	1	18.9228	18.9066	18.9446	18.9425	18.9978	19.0829	18.7728	18.8812	18.9385	18.7855	18.7836
DNAJC11	24	Q9NVH1	1	20.9866	21.0888	21.0343	20.9855	20.9809	20.9596	20.9736	20.9411	20.9095	20.907	21.0238
DNAJC12	1	Q9UKB3	0.9909	17.5152	17.9035	17.7731	17.8996	17.7293	17.7362	17.2195	17.3093	17.1161	17.1035	17.2663
DNAJC13	14	O75165	1	17.4963	17.4699	17.4438	17.3438	17.647	17.5465	17.4821	17.5656	17.5906	17.5345	17.4677
DNAJC16	9	Q9Y2G8	1	18.0556	18.15	18.0686	18.1162	18.0819	18.0724	17.9145	18.0145	17.8593	18.1346	18.0551
DNAJC17	7	Q9NVM6	1	18.5393	18.5428	18.6966	18.5512	18.5804	18.5952	18.6606	18.548	18.4037	18.406	18.2322
DNAJC19	13	Q96DA6	1	20.4226	20.7374	20.6954	20.7498	20.5373	20.537	19.9216	20.6818	20.4043	19.9467	19.7906
DNAJC2	24	Q99543	1	20.7159	20.7009	20.7249	20.7776	20.6107	20.619	20.7822	20.816	20.7709	20.7973	20.7283
DNAJC21	6	Q5F1R6	1	18.7253	18.7105	18.9237	18.8968	18.6866	18.6981	18.6184	18.5924	18.5281	18.8354	18.5605
DNAJC24	1	Q6P3W2	1	14.4233	14.6411	14.1946	14.7718	14.6052	14.5743	14.3904	14.2482	14.4035	14.1566	13.8998
DNAJC25	1	Q9H1X3	1	15.442	15.5098	15.4896	15.1931	15.4128	15.3447	15.6158	15.4881	15.2892	15.5607	15.5694
DNAJC3	11	Q13217	1	19.467	19.4297	19.4122	19.3386	19.3347	19.3578	19.5741	19.5736	19.6272	19.6293	19.6742
DNAJC30	1	Q96LL9	1	14.7997	14.4094	14.7121	15.1872	14.9169	15.4192	14.8747	14.7511	14.6978	14.2873	14.8815
DNAJC5	2	Q9H3Z4	1	18.7216	18.6529	18.6481	18.8795	18.7464	18.6677	18.6797	18.7723	18.676	18.8865	18.8881
DNAJC6	14	O75061	1	18.161	17.9927	18.0095	18.0054	18.0309	18.0855	18.3027	18.3097	18.2238	18.1979	18.2655
DNAJC7	38	Q99615	1	21.6866	21.8356	21.8884	21.8584	21.7599	21.7458	21.5778	21.5395	21.5928	21.4948	21.5379
DNAJC8	21	O75937	1	23.0067	23.1014	23.03	22.9783	22.9309	22.9615	22.9914	23.1019	23.0201	23.0781	23.1118
DNAJC9	28	Q8WXX5	1	22.7206	22.7144	22.6435	22.725	22.7228	22.745	22.6972	22.7174	22.6451	22.7729	22.7481
DNASE1L1	1	P49184	1	13.0247	12.3647	12.6645	12.7622	12.9401	13.0581	13.301	12.9208	12.892	13.8708	13.3165
DNASE2	6	O00115	1	19.6864	19.8554	19.6329	19.6651	19.5956	19.657	19.6862	19.765	19.5236	19.8086	19.8058
DNLZ	2	Q5SXM8	1	16.6169	17.0538	16.137	16.7721	16.0926	16.6087	16.7388	16.4673	16.4968	NA	NA
DNM1	16	Q05193	1	19.0932	18.7586	18.9726	18.9082	19.0499	19.1145	19.2417	19.1712	19.2334	19.2507	19.1786
DNM1L	49	O00429	1	21.9339	21.9209	21.9484	21.9714	21.9691	21.9323	21.9416	21.9073	21.9031	21.8978	22.0082
DNM2	72	P50570	1	22.164	22.0624	22.0383	22.0129	22.1159	22.1219	22.3163	22.2243	22.251	22.3188	22.2923
DNM3	2	Q9UQ16	1	14.0957	13.5917	13.699	13.9957	13.8843	13.7694	14.2864	14.1093	14.3704	14.2071	14.3447
DNMBP	5	Q6XZF7	1	16.8012	16.7549	16.7845	16.8573	16.75	16.8707	16.7349	16.9029	16.8493	16.8847	16.8319
DNMT1	70	P26358	1	21.3388	21.5414	21.4829	21.4832	21.3759	21.3543	21.1627	21.2301	21.2143	21.1702	21.1603
DNMT3A	1	Q9Y6K1	0.9998	12.4484	12.1925	12.4124	11.7638	NA	12.4266	NA	12.7853	12.5919	12.2947	13.0733
DNMT3B	4	Q9UBC3	0.9999	16.3297	16.4526	16.3065	16.3003	16.3568	16.2123	16.3726	16.1445	16.3627	16.3857	16.2225
DNPEP	19	Q9ULA0	1	19.946	19.8825	19.8878	19.906	19.9842	19.9587	20.1184	19.923	20.0106	19.9411	19.9988
DNPH1	10	O43598	1	22.2575	22.1778	22.1282	22.0725	22.2672	22.2138	22.186	22.369	22.4733	22.2941	22.3092
DNTTIP1	2	Q9H147	1	16.2475	16.167	16.1968	16.2628	16.2179	16.3012	16.2945	16.0503	16.3287	16.1504	16.3561
DNTTIP2	33	Q5QJE6	1	21.767	21.9499	21.9425	21.8693	21.6976	21.7437	21.7414	21.7085	21.7226	21.645	21.6778
DOCK11	61	Q5JSL3	1	20.0317	20.101	20.0864	20.0673	20.1889	20.1689	19.9073	19.9538	19.9213	19.9391	19.9883
DOCK2	28	Q92608	1	18.7067	18.8619	18.9256	18.8913	18.9128	18.9936	18.4857	18.4528	18.4153	18.3484	18.4502
DOCK6	12	Q96HP0	1	16.7687	16.5417	16.6236	16.6933	16.6382	16.6912	16.9829	16.6705	16.8812	16.7598	16.9616
DOCK7	14	Q96N67	1	20.0358	20.013	19.9539	20.0928	20.1158	20.0926	19.955	19.8787	19.9296	20.0731	19.9973
DOCK8	43	Q8NF50	1	19.7606	19.7797	19.7942	19.8356	19.78	19.7974	19.7076	19.6819	19.6923	19.8037	19.7885
DOCK9	7	Q9BZ29	1	16.3556	16.4373	16.2385	16.363	16.2934	16.1005	16.5494	16.3575	16.4493	16.5481	16.3875
DOHH	17	Q9BU89	1	18.8656	19.0226	18.7299	18.9994	18.7611	18.9249	18.9257	18.8788	18.9307	18.8436	18.6973
DOK1	4	Q99704	1	17.4751	17.2484	17.3996	17.5961	17.4692	17.3264	17.6851	17.5805	17.5219	17.5155	17.4237
DOK2	1	O60496	1	13.7313	13.4734	13.1147	13.3002	13.557	12.9327	13.7624	14.1039	14.0184	13.3521	14.6196
DOK3	3	Q7L591	1	17.1847	17.1709	17.0973	17.0088	17.1908	17.1302	17.393	17.1893	17.1364	17.2744	17.318
DOLPP1	1	Q86YN1	0.9794	14.5317	14.5533	14.7686	14.5517	14.7206	14.7307	14.1511	14.513	14.0325	14.3627	14.8009
DONSON	4	Q9NYP3	1	17.1544	16.8279	16.9323	17.0184	16.983	16.8177	17.1372	17.321	17.4898	17.2072	17.4089
DOP1B	3	Q9Y3R5	1	16.0127	16.0457	15.9443	15.8949	16.2677	16.314	15.8937	15.8374	15.9865	15.8854	15.8969
DOT1L	4	Q8TEK3	1	17.92	18.0839	18.0739	18.0657	17.7717	18.0054	17.8339	17.8479	17.8288	17.8164	17.7691
DPAGT1	2	Q9H3H5	0.999	19.5601	19.3572	19.3908	19.555	19.2926	19.6387	19.463	19.7193	20.0743	19.445	19.6049
DPF2	17	Q92785	1	19.5917	19.5904	19.5145	19.5288	19.532	19.6998	19.5689	19.4806	19.6113	19.7045	19.5084
DPH1	9	Q9BZG8	1	18.2067	18.1162	18.3685	18.3467	18.2267	18.3357	18.1478	17.9916	18.0553	17.9206	18.0779
DPH2	11	Q9BQC3	1	18.4448	18.2538	18.5026	18.6167	18.3875	18.4648	18.3364	18.4516	18.6629	18.4638	18.2297
DPH5	9	Q9H2P9	1	19.8921	19.9781	19.8183	19.9621	19.8704	19.8681	19.8853	19.8255	19.866	19.9025	19.9581
DPH6	5	Q7L8W6	1	17.7721	17.8613	17.7889	17.8668	17.9362	17.826	17.6797	17.3106	17.8548	17.7413	17.6973
DPM1	14	O60762	1	21.3131	21.2737	21.097	21.2002	21.2581	21.268	21.3419	21.3396	21.3907	21.3264	21.3695
DPP3	48	Q9NY33	1	21.6716	21.6773	21.7389	21.7131	21.7281	21.7315	21.6881	21.6325	21.6432	21.6742	21.668
DPP7	12	Q9UHL4	1	19.5933	19.5014	19.371	19.4915	19.5362	19.6904	19.6099	19.6329	19.645	19.7277	19.7848
DPP8	1	Q6V1X1	0.9999	15.5836	15.7429	15.6262	15.4618	15.7095	15.746	15.5576	15.512	15.5981	15.5368	15.5508
DPP9	23	Q86TI2	1	19.6423	19.5978	19.6735	19.6063	19.5841	19.5934	19.6626	19.6847	19.6984	19.7773	19.7137
DPY19L1	3	Q2PZI1	1	17.5176	17.4042	17.5343	17.5109	17.4228	17.5078	17.5547	17.654	17.5571	17.667	17.6334
DPY30	2	Q9C005	1	17.0834	17.4499	17.1083	17.1823	17.0563	17.0595	16.7565	16.7356	17.1123	17.0666	17.2968
DPYSL2	3	Q16555	1	16.5728	16.3214	16.5124	16.7465	16.4857	16.5045	16.3917	16.5501	16.6877	16.5358	16.5258
DPYSL5	9	Q9BPU6	0.9884	28.2303	28.3697	28.3303	28.2375	28.2998	28.3136	28.1129	28.2347	28.0623	28.2273	28.1575
DR1	7	Q01658	1	20.4049	20.435	20.4808	20.3843	20.3222	20.4482	20.3433	20.2742	20.5056	20.4485	20.4203
DRAP1	12	Q14919	1	19.8173	19.8029	19.8199	19.7541	19.703	19.6544	19.9111	19.8615	19.8906	19.7994	20.0155
DRG1	26	Q9Y295	1	22.3446	22.4391	22.4799	22.4547	22.3112	22.3327	22.3535	22.3788	22.2819	22.2398	22.3541
DRG2	15	P55039	1	20.133	20.1061	19.9633	20.0843	20.2079	20.0326	20.1545	20.3103	20.2146	20.3058	20.1687
DROSHA	6	Q9NRR4	1	18.3215	18.3725	18.3284	18.3887	18.2806	18.3344	18.4328	18.2449	18.1079	18.3948	18.332
DSC1	1	Q08554	0.9926	13.2829	13.245	13.3499	13.2448	12.9198	12.9456	13.6658	13.2698	13.2242	13.412	13.3519
DSC2	4	Q02487	1	16.8317	16.9483	16.8045	16.8385	16.8819	17.13	16.7319	16.9211	16.596	16.659	16.7335
DSCC1	2	Q9BVC3	1	17.1685	17.0607	17.1132	16.9954	17.2955	17.384	16.9543	17.1968	17.0297	17.2079	17.32
DSG1	1	Q02413	0.9999	13.1742	11.8605	12.5308	13.614	13.2621	13.7475	12.98	13.3067	12.9921	13.0158	12.9232
DSG2	15	Q14126	1	18.8878	18.8456	18.995	19.0332	18.9586	19.1125	18.8148	18.773	18.6217	18.817	18.7933
DSN1	10	Q9H410	1	18.5851	18.5089	18.6664	18.4991	18.6359	18.6299	18.6501	18.5789	18.54	18.6222	18.7135
DSP	3	P15924	1	15.5079	14.9368	15.5622	15.8571	15.1542	16.3246	15.6589	15.2437	15.1185	15.4133	15.3504
DST	2	Q03001	1	15.0036	14.8228	14.9936	15.0612	14.6547	15.1359	14.9754	15.1699	14.9738	15.4528	14.9714
DSTN	12	P60981	1	21.0133	20.7939	20.8435	20.9152	20.8533	20.921	21.0554	21.051	21.0293	21.2219	21.1649
DTD1	10	Q8TEA8	1	20.4329	20.4814	20.406	20.4281	20.5112	20.426	20.4127	20.4394	20.4674	20.3776	20.4061
DTL	8	Q9NZJ0	1	18.1968	18.294	18.1743	18.2694	18.0603	18.2795	18.2056	18.116	18.1276	18.2569	18.058
DTNBP1	8	Q96EV8	1	18.9602	18.8362	18.887	18.9201	18.9959	19.0253	18.9087	19.06	19.0292	18.9075	19.0866
DTWD1	7	Q8N5C7	1	17.9924	18.192	18.2112	17.846	18.0295	18.0047	18.0601	17.8824	17.9869	18.1203	17.8929
DTX2	7	Q86UW9	1	17.4936	17.4563	17.3016	17.3396	17.5548	17.4988	17.6079	17.6036	17.5675	17.5284	17.5397
DTX3L	1	Q8TDB6	1	15.0823	14.9637	15.3135	14.9967	15.224	15.277	14.5792	15.0696	15.2726	14.6286	15.1525
DTYMK	21	P23919	1	20.3874	20.3631	20.3605	20.4147	20.3834	20.4049	20.3463	20.5044	20.3602	20.4801	20.4015
DUS1L	4	Q6P1R4	1	17.4269	17.408	17.36	17.4528	17.413	17.4812	17.4375	17.5442	17.3611	17.4268	17.6791
DUS2	8	Q9NX74	1	17.5994	17.3599	17.4861	17.6221	17.4938	17.4157	17.6779	17.8124	17.8488	17.4804	17.6445
DUS3L	11	Q96G46	1	19.3163	19.4207	19.3701	19.3547	19.3337	19.5193	19.2677	19.1703	19.0426	19.2702	19.222
DUSP11	4	O75319	1	17.9377	17.9413	18.0542	18.08	17.8499	17.9028	18.0058	18.0653	17.897	17.8286	17.6326
DUSP12	11	Q9UNI6	1	18.6182	18.7875	18.6259	18.7153	18.6204	18.7564	18.634	18.5954	18.4843	18.7009	18.4949
DUSP23	11	Q9BVJ7	1	19.2694	19.2977	19.3256	19.2333	19.1769	19.2817	19.2934	19.306	19.2255	19.285	19.2551
DUSP3	12	P51452	1	19.3486	19.3059	19.2631	19.2915	19.2051	19.3039	19.4136	19.478	19.46	19.4038	19.4757
DUSP9	6	Q99956	1	16.9471	16.8316	16.9363	16.8908	16.6186	16.5415	17.1153	17.1706	16.9627	16.8447	17.1544
DUT	36	P33316	1	22.8283	23.0569	22.9411	22.9337	22.8668	22.8343	22.7796	22.741	22.7408	22.8272	22.7022
DVL1	2	O14640	1	21.2106	21.2589	21.148	21.0228	21.1223	21.3888	21.206	21.1439	21.2207	21.0189	21.2795
DVL2	3	O14641	1	17.1138	17.2653	17.1038	17.1247	17.0723	17.1733	16.9787	17.0802	17.2264	17.3396	17.3492
DVL3	1	Q92997	1	14.742	14.7275	14.9925	14.6413	14.5896	14.9071	14.6342	14.69	14.8728	14.5246	14.7654
DXO	3	O77932	0.9998	17.3649	17.314	17.5615	17.0771	17.1316	16.6422	17.5631	17.2035	17.3634	17.5464	17.5203
DYM	6	Q7RTS9	0.9999	17.4623	17.477	17.4638	17.3692	17.507	17.3945	17.2869	17.4592	17.4753	17.5527	17.5861
DYNC1H1	377	Q14204	1	22.3062	22.1854	22.1694	22.1755	22.22	22.211	22.4051	22.4052	22.352	22.436	22.4551
DYNC1I2	15	Q13409	1	20.1456	20.1498	20.104	20.0991	19.9969	20.0334	20.3137	20.1939	20.1521	20.365	20.1095
DYNC1LI1	48	Q9Y6G9	1	22.0099	21.8543	21.9047	21.9498	21.8472	21.9158	22.132	22.0805	22.0724	22.152	22.156
DYNC1LI2	19	O43237	1	19.0631	18.9869	19.1356	19.1458	18.9083	19.0139	19.1157	19.0178	19.1099	19.0784	19.1162
DYNC2I1	2	Q8WVS4	1	14.9618	14.7511	15.0523	14.9335	15.1587	15.1631	14.9123	14.651	14.847	14.8448	14.8581
DYNC2I2	3	Q96EX3	1	15.9966	16.0122	16.268	15.7426	15.7427	16.3675	15.6758	16.0049	16.0364	15.7345	16.3252
DYNC2LI1	1	Q8TCX1	1	13.7057	13.8027	13.6028	14.0453	13.9637	13.121	13.7326	13.6885	13.855	13.6555	13.5032
DYNLL1	2	P63167	0.9815	23.5469	23.7883	23.6849	23.6142	23.5261	23.7887	23.4453	23.5131	23.4013	23.3829	23.289
DYNLL2	9	Q96FJ2	1	21.7957	21.8941	22.0328	21.7735	21.8963	21.7921	21.6175	21.8179	21.9629	21.5143	21.5625
DYNLRB1	10	Q9NP97	1	19.3145	19.2073	19.2796	19.3971	19.2302	19.1712	19.3353	19.4605	19.2955	19.3047	19.3349
DYNLT1	5	P63172	1	18.4852	18.4804	18.1578	18.3525	18.3372	18.4831	18.4991	18.5833	18.3704	18.6482	18.6621
DYRK1A	15	Q13627	1	19.9977	19.9523	19.9307	19.8682	19.9946	20.0364	20.0036	20.0196	19.9676	20.0747	20.0467
E2F3	3	O00716	1	15.7483	15.6783	15.8011	15.8884	15.6685	15.9574	15.7368	15.6874	15.7678	15.5412	15.5718
E2F4	11	Q16254	1	19.6566	19.6241	19.7128	19.711	19.8074	19.7248	19.5476	19.5982	19.6754	19.65	19.5904
E2F6	2	O75461	1	16.0259	16.2403	16.1304	16.1783	15.9846	16.0095	15.9941	15.6271	16.132	16.1662	15.9158
E4F1	3	Q66K89	1	17.0317	17.005	16.6626	17.188	16.9784	16.8776	16.6619	17.0497	17.4329	17.1613	17.1167
EAF1	4	Q96JC9	1	17.9358	18.027	17.803	17.9629	17.8904	17.9758	17.9218	18.0472	17.643	17.8614	18.075
EAPP	4	Q56P03	1	18.8997	19.0656	18.8983	18.8192	19.0665	19.0248	18.898	18.7395	18.7013	18.6105	18.9765
EARS2	13	Q5JPH6	1	18.7986	18.9474	18.8251	18.9213	18.9796	19.0437	18.6484	18.5759	18.6952	18.6532	18.5856
EBAG9	2	O00559	1	16.6384	16.7923	16.4041	16.5399	16.3018	16.5104	16.8918	16.3757	16.6756	16.9323	16.7537
EBNA1BP2	34	Q99848	1	22.7009	22.897	22.8507	22.7982	22.655	22.747	22.6778	22.6064	22.6402	22.6348	22.6402
EBP	3	Q15125	1	18.5715	18.6107	18.3494	18.3867	18.1079	18.4841	18.52	18.7368	18.6676	18.843	18.5587
ECD	9	O95905	1	19.0557	19.2072	19.2241	19.1628	18.8964	18.9156	19.0594	19.1333	19.0798	19.0884	18.8903
ECE1	4	P42892	1	17.3421	17.299	17.2346	17.5295	17.4584	17.3125	17.2145	17.2991	17.1926	17.4454	17.3262
ECH1	39	Q13011	1	23.8104	23.5654	23.5547	23.537	23.8116	23.7398	23.9012	23.8906	23.9178	23.9993	24.0776
ECHDC1	20	Q9NTX5	1	18.917	18.8904	18.8974	18.8528	19.0149	18.9545	18.9091	18.9137	18.8562	18.8004	18.853
ECHDC3	2	Q96DC8	1	13.701	13.9554	13.4108	13.6871	13.3328	13.6777	13.3423	13.1593	14.05	14.2684	13.65
ECHS1	32	P30084	1	22.0454	22.0033	22.0297	22.05	22.0554	22.0655	21.993	22.0359	21.9753	22.0816	22.1191
ECI1	16	P42126	1	23.2517	23.2657	23.2527	23.2939	23.3512	23.3667	23.1561	23.3388	23.4026	23.213	23.2687
ECI2	25	O75521	1	21.5104	21.2355	21.3727	21.2282	21.381	21.3998	21.4888	21.5104	21.4455	21.659	21.6964
ECM1	4	Q16610	1	17.1042	17.0587	17.271	17.4078	17.0472	17.1915	16.7418	17.1261	16.9951	17.0781	17.0041
ECPAS	85	Q5VYK3	1	22.0096	22.0507	22.0654	22.0298	22.0226	22.0334	21.9517	21.9769	21.9398	22.0216	21.9636
ECSIT	9	Q9BQ95	1	17.4356	17.5421	17.5919	17.4909	17.2514	17.6159	17.2802	17.4128	17.3339	17.33	17.5036
ECT2	8	Q9H8V3	1	18.013	18.0375	18.1073	18.0194	17.944	17.908	18.1596	18.0111	18.0966	17.9949	17.8449
EDARADD	2	Q8WWZ3	1	17.5623	17.9056	18.0804	17.8579	17.8899	17.7566	17.2656	16.8183	17.3832	17.3739	16.8585
EDC3	23	Q96F86	1	20.0079	19.9475	19.9147	19.988	19.928	19.9027	20.2519	20.1614	20.1037	19.9221	20.0132
EDC4	85	Q6P2E9	1	21.0058	20.9861	20.995	20.9546	20.8961	20.9638	21.1346	21.0279	20.9849	21.0908	21.0138
EDEM1	3	Q92611	1	15.3609	15.2553	14.9553	15.3213	15.0953	15.282	15.2739	15.6705	15.5738	15.5865	15.6739
EDEM3	12	Q9BZQ6	1	18.0033	18.0252	18.0255	18.0966	18.0177	17.9634	17.9726	17.9395	18.057	18.0217	17.9759
EDF1	21	O60869	1	22.679	22.9926	22.9958	22.8374	22.8303	22.8047	22.3676	22.7242	22.6059	22.214	22.1913
EDRF1	5	Q3B7T1	1	15.0956	15.13	15.3181	15.0611	15.0727	15.089	15.101	14.9297	14.9743	15.0658	14.9007
EEA1	53	Q15075	1	20.4043	20.4587	20.3943	20.3845	20.3732	20.3696	20.4223	20.4792	20.4288	20.4047	20.4169
EED	7	O75530	1	19.4477	19.4351	19.4666	19.5271	19.5065	19.5161	19.3266	19.4989	19.3738	19.3688	19.3464
EEF1A1	272	P68104	1	28.4303	28.4627	28.479	28.5098	28.3032	28.3239	28.494	28.452	28.4037	28.3368	28.4323
EEF1A2	41	Q05639	1	21.0647	20.9047	20.7747	20.7559	20.7177	20.751	21.3039	21.327	21.3172	21.3755	21.3311
EEF1AKMT2	3	Q5JPI9	1	16.9467	16.8637	16.752	16.9815	17.0552	16.855	16.8489	17.1329	17.0963	17.1341	16.9947
EEF1AKMT4	7	P0DPD7	1	18.2018	18.1494	18.2404	18.2086	18.1488	17.985	18.2836	18.3459	18.2577	18.5913	18.2044
EEF1B2	44	P24534	1	24.8227	24.9271	24.9488	24.9232	24.7258	24.8009	24.8199	24.7684	24.7973	24.7416	24.8154
EEF1D	86	P29692	1	26.2478	26.2672	26.3532	26.3322	26.2024	26.197	26.2232	26.229	26.2787	26.2757	26.1823
EEF1E1	24	O43324	1	22.4718	22.5727	22.6107	22.5442	22.5166	22.4051	22.2218	22.5197	22.5247	22.3122	22.1811
EEF1G	89	P26641	1	25.2412	25.338	25.2921	25.3033	25.1129	25.1171	25.3537	25.2759	25.2675	25.1585	25.2097
EEF2	256	P13639	1	25.8282	25.851	25.8437	25.8828	25.7533	25.7337	25.8562	25.8554	25.8264	25.7345	25.8007
EEF2K	15	O00418	1	18.9537	19.0495	19.1351	19.1044	19.2068	19.2567	18.729	18.8179	18.6574	18.7295	18.824
EEFSEC	18	P57772	1	19.8325	19.8176	19.8412	19.8236	19.8668	19.8927	19.7933	19.8188	19.8849	19.8029	19.8785
EFCAB14	1	O75071	0.9963	12.8163	12.9334	12.3679	12.8856	NA	NA	NA	12.8956	12.7505	13.2472	12.6101
EFHD1	1	Q9BUP0	1	14.1975	14.0886	14.7167	14.7508	14.0947	14.483	14.08	13.7728	14.3237	14.0168	13.692
EFHD2	25	Q96C19	1	21.842	22.0484	21.8958	21.8804	21.9295	21.8668	21.7919	21.7646	21.8549	21.6838	21.6908
EFL1	21	Q7Z2Z2	1	19.4681	19.33	19.4448	19.3811	19.5053	19.5642	19.4391	19.5224	19.5258	19.5437	19.5336
EFR3A	11	Q14156	1	17.7052	17.7158	17.7501	17.643	17.5758	17.9955	17.6989	17.8124	17.5818	17.5843	17.5909
EFTUD2	104	Q15029	1	22.7598	22.821	22.8114	22.7917	22.7272	22.7688	22.7268	22.7667	22.7514	22.7547	22.7355
EGLN1	6	Q9GZT9	1	18.2959	18.3546	18.3902	18.4446	18.5373	18.4244	18.0714	18.1119	18.1349	18.1635	18.0593
EHBP1	3	Q8NDI1	1	16.9312	17.0089	16.8808	16.9445	16.9131	16.9713	17.0712	16.9792	17.0183	16.789	17.2074
EHBP1L1	17	Q8N3D4	1	19.1219	19.2237	19.1081	19.1803	19.3253	19.2858	19.085	19.0273	19.0385	19.0317	19.0916
EHD1	65	Q9H4M9	1	21.2376	21.1631	21.1283	21.1623	21.1933	21.1657	21.3439	21.317	21.3085	21.3325	21.3127
EHD2	17	Q9NZN4	1	18.2602	18.2636	18.2634	18.2508	18.3151	18.1919	18.3051	18.2093	18.2733	18.2041	18.1592
EHD4	22	Q9H223	1	18.8375	18.9843	18.9699	18.9012	18.7493	18.7435	18.7536	18.858	18.7795	18.7874	18.799
EHHADH	17	Q08426	1	19.4791	19.3001	19.3255	19.3987	19.5594	19.5685	19.5359	19.4532	19.5253	19.6316	19.6388
EHMT1	14	Q9H9B1	1	18.4023	18.5269	18.4047	18.4789	18.4751	18.4131	18.3564	18.3714	18.4295	18.3517	18.3201
EHMT2	15	Q96KQ7	1	18.8305	18.9906	18.9394	18.853	18.9554	18.8763	18.7686	18.8671	18.6828	18.6983	18.6818
EI24	9	O14681	1	20.4645	20.5395	20.4584	20.446	20.4879	20.3385	20.5569	20.4285	20.4186	20.4814	20.5434
EIF1	13	P41567	1	21.2567	21.349	21.4333	21.4109	21.1725	21.1675	21.1538	21.4301	21.3831	20.9413	20.9368
EIF1AD	7	Q8N9N8	1	17.6435	17.5371	17.744	17.8701	17.3793	17.7664	17.5171	17.7017	17.736	17.4915	17.5086
EIF1AX	19	P47813	1	20.5837	20.6932	20.7613	20.6402	20.6087	20.5466	20.4473	20.5351	20.4987	20.4966	20.4799
EIF1B	4	O60739	1	17.3934	17.5317	17.1893	17.4815	16.7593	17.104	17.7318	17.6307	17.5805	17.193	17.4522
EIF2A	52	Q9BY44	1	21.7252	21.6409	21.797	21.7522	21.7327	21.6748	21.6379	21.7489	21.7083	21.629	21.6837
EIF2AK1	2	Q9BQI3	1	16.4674	15.9433	16.0289	16.3732	16.5602	16.7345	16.4948	16.4866	16.4921	16.5557	16.703
EIF2AK2	25	P19525	1	20.049	19.9386	19.9521	19.9396	19.9821	19.9909	20.1559	20.1912	20.1534	20.0946	20.2256
EIF2AK3	1	Q9NZJ5	1	11.0693	NA	NA	10.9851	10.8528	NA	NA	NA	NA	11.2709	NA
EIF2AK4	19	Q9P2K8	1	18.1655	18.1333	18.0575	18.1011	18.1593	18.0693	18.2971	18.2524	18.2674	18.3324	18.2747
EIF2B1	38	Q14232	1	22.0929	22.0583	22.036	22.1039	22.0198	22.082	22.1753	22.1359	22.1213	21.9873	22.074
EIF2B2	30	P49770	1	20.5631	20.5616	20.5263	20.5494	20.4587	20.5668	20.6133	20.6212	20.542	20.6554	20.5583
EIF2B3	26	Q9NR50	1	20.8205	20.9515	20.8692	20.9365	20.7317	20.829	20.7773	20.817	20.8054	20.6762	20.8266
EIF2B4	25	Q9UI10	1	20.3878	20.3058	20.354	20.3166	20.4044	20.342	20.493	20.4866	20.4146	20.4679	20.4241
EIF2B5	12	Q13144	1	21.2431	21.3017	21.285	21.1342	21.1605	21.2497	21.1951	21.2515	21.1603	21.1819	21.3072
EIF2D	22	P41214	1	19.857	19.895	19.9462	19.9506	19.9183	19.8678	19.8242	19.7744	19.7893	19.8311	19.7456
EIF2S1	73	P05198	1	23.1969	23.1803	23.1707	23.1837	23.1637	23.1537	23.162	23.2185	23.1852	23.1122	23.2
EIF2S2	32	P20042	1	22.4638	22.5122	22.5063	22.3702	22.4497	22.5155	22.4462	22.482	22.5034	22.4613	22.3969
EIF2S3	55	P41091	1	23.513	23.4594	23.57	23.5533	23.4422	23.4774	23.5506	23.4483	23.4496	23.3932	23.4816
EIF3A	116	Q14152	1	23.4865	23.5951	23.5939	23.6109	23.4826	23.4881	23.4613	23.4275	23.4112	23.3977	23.3609
EIF3B	64	P55884	1	22.619	22.7466	22.7697	22.7457	22.5727	22.5769	22.6299	22.5779	22.5878	22.5154	22.5468
EIF3CL	62	B5ME19	1	22.3923	22.5477	22.4552	22.5289	22.3837	22.3702	22.3639	22.3679	22.3622	22.2851	22.2839
EIF3D	33	O15371	1	22.6197	22.6492	22.7215	22.6911	22.6022	22.5357	22.5868	22.586	22.6063	22.5462	22.5416
EIF3E	46	P60228	1	22.4624	22.5959	22.5669	22.5318	22.4201	22.378	22.4188	22.4278	22.4438	22.3184	22.417
EIF3F	49	O00303	1	22.2363	22.265	22.2979	22.2995	22.2283	22.2172	22.2357	22.2533	22.2509	22.1076	22.1612
EIF3G	54	O75821	1	22.2694	22.4079	22.4133	22.4226	22.1861	22.2275	22.1997	22.1864	22.2588	22.1701	22.1586
EIF3H	36	O15372	1	21.7463	21.8211	21.8355	21.6733	21.7747	21.7112	21.8024	21.8076	21.7019	21.6315	21.7149
EIF3I	37	Q13347	1	22.8536	23.005	23.0237	22.9667	22.7185	22.8608	22.7315	22.7638	22.8182	22.7822	22.7414
EIF3J	30	O75822	1	23.192	23.3756	23.3119	23.2583	23.3635	23.2625	23.111	23.1893	23.0842	22.9935	23.0344
EIF3K	28	Q9UBQ5	1	21.1539	21.2716	21.2703	21.3353	21.1239	21.1122	21.1613	21.067	21.0315	21.0965	21.047
EIF3L	77	Q9Y262	1	22.2169	22.3401	22.3541	22.3453	22.2232	22.2159	22.1424	22.1494	22.1824	22.1056	22.1203
EIF3M	41	Q7L2H7	1	21.7939	21.8178	21.782	21.8425	21.6955	21.7978	21.8058	21.8418	21.7741	21.6892	21.6719
EIF4A1	105	P60842	1	25.4613	25.5472	25.5592	25.4827	25.5178	25.4932	25.4469	25.4226	25.409	25.3632	25.3491
EIF4A2	31	Q14240	1	22.0314	21.8889	21.883	21.7594	21.9382	21.8467	22.1828	22.2086	22.165	22.112	22.177
EIF4A3	46	P38919	1	23.073	23.1133	23.1572	23.0646	23.1021	23.051	23.0698	23.1117	23.0555	23.0394	23.0617
EIF4B	51	P23588	1	23.2281	23.2915	23.311	23.2933	23.2496	23.1705	23.2276	23.1864	23.1734	23.2013	23.1256
EIF4E	10	P06730	1	21.3442	21.2733	21.285	21.421	21.2597	21.3203	21.4142	21.2464	21.3348	21.5681	21.3205
EIF4E2	11	O60573	1	19.0548	19.1828	19.0082	19.0174	18.9598	19.0051	19.0147	19.037	19.0455	19.1088	19.1822
EIF4EBP1	9	Q13541	1	17.1701	17.0688	17.2519	17.1057	17.1535	17.1073	17.0745	17.0844	16.9283	17.3022	16.8852
EIF4ENIF1	6	Q9NRA8	1	17.0589	16.9156	17.1627	17.0819	17.2408	16.9458	17.0457	16.9933	17.1015	16.8941	17.1033
EIF4G1	140	Q04637	1	23.2797	23.3441	23.3573	23.3585	23.2212	23.2041	23.2917	23.2631	23.2659	23.2071	23.1962
EIF4G2	77	P78344	1	22.0801	22.094	22.1249	22.1152	22.0113	21.9803	22.1435	22.1684	22.1244	21.9787	22.0312
EIF4G3	14	O43432	1	18.7451	18.7963	18.8425	18.804	18.7154	18.8211	18.5823	18.6941	18.7198	18.6674	18.6924
EIF4H	34	Q15056	1	23.0496	23.0371	23.1519	23.1013	23.0586	23.0659	23.0242	23.09	23.1471	22.939	22.936
EIF5	37	P55010	1	22.4607	22.4084	22.4244	22.4017	22.3695	22.2695	22.5615	22.5035	22.5075	22.5247	22.5206
EIF5A	33	P63241	1	23.9531	23.917	23.9375	23.9525	23.9063	23.917	23.7963	23.8299	23.8728	23.7583	24.0409
EIF5B	108	O60841	1	22.2617	22.3556	22.3191	22.2888	22.269	22.2567	22.2375	22.2641	22.259	22.2251	22.177
EIF6	38	P56537	1	21.8985	21.8153	21.8985	21.8975	21.944	21.9163	21.842	21.8088	21.8703	21.9135	21.9537
EIPR1	15	Q53HC9	1	18.7847	18.7681	18.8369	18.7196	18.9513	18.9224	18.8237	18.6368	18.7342	18.7145	18.7126
ELAC1	1	Q9H777	0.9998	13.5697	13.7304	13.3735	13.8841	13.7509	13.7656	13.426	13.2824	13.6314	13.6087	13.0242
ELAC2	16	Q9BQ52	1	19.5589	19.6682	19.6477	19.5596	19.5858	19.5163	19.5608	19.4816	19.5394	19.5228	19.5402
ELAPOR2	5	A8MWY0	1	17.6987	17.6279	17.4957	17.5647	17.5804	17.7356	17.8492	17.9419	17.8553	17.9257	17.7914
ELAVL1	41	Q15717	1	22.3369	22.3498	22.3412	22.3436	22.3558	22.432	22.2992	22.3835	22.3317	22.3047	22.3196
ELAVL4	1	P26378	1	14.8604	14.4191	14.5695	15.2094	15.0487	14.9515	14.3352	14.8179	14.9923	14.7949	15.0217
ELF1	10	P32519	1	17.9397	17.6696	17.9847	18.0471	17.8534	18.093	17.9541	18.108	17.9419	17.942	17.8395
ELF2	4	Q15723	1	16.236	16.1763	16.4963	16.3129	16.3997	16.0947	16.1156	16.2411	16.2865	16.0077	16.1057
ELK1	1	P19419	1	14.8157	14.4049	14.6389	15.2066	14.7157	15.0121	14.6926	14.8845	14.7597	14.8877	14.8557
ELL	5	P55199	1	18.152	18.3634	18.097	18.2515	17.955	18.1016	18.2371	18.0909	18.3176	18.4125	17.994
ELMO1	1	Q92556	0.9973	14.5576	14.5195	14.6706	14.482	14.2928	14.7696	14.7197	14.8519	14.2634	14.3481	14.3851
ELMO2	16	Q96JJ3	1	18.2885	18.4286	18.4094	18.384	18.4342	18.4669	18.2227	18.1717	18.1206	18.1239	18.2895
ELMOD2	4	Q8IZ81	0.9998	18.5781	18.6259	18.028	18.2687	18.7293	18.5545	18.5627	18.6039	18.6613	18.6914	18.8972
ELOA	14	Q14241	1	19.1439	19.3077	19.3258	19.2029	19.0945	19.1258	19.0031	19.1095	19.0636	19.1034	19.1191
ELOB	9	Q15370	1	22.4665	22.5511	22.5191	22.4415	22.3951	22.4624	22.4796	22.4576	22.5156	22.5653	22.4942
ELOC	27	Q15369	1	22.7396	22.7615	22.7272	22.6993	22.7102	22.6224	22.8014	22.7307	22.759	22.6795	22.6528
ELOVL1	7	Q9BW60	1	19.3654	19.3685	19.4586	19.2814	19.3614	19.1978	19.4563	19.3978	19.4817	19.4625	19.4709
ELOVL5	1	Q9NYP7	1	14.3992	14.1755	14.5691	14.3758	13.9397	13.929	14.3851	14.185	15.8003	14.1031	13.9658
ELOVL6	1	Q9H5J4	1	13.7353	14.1758	13.1874	13.9471	13.3803	13.1801	NA	13.9906	12.9341	NA	14.2931
ELOVL7	1	A1L3X0	1	15.2552	15.1362	15.2933	15.363	15.1289	15.2007	14.9967	15.0963	15.3344	15.3339	15.3641
ELP1	57	O95163	1	21.1317	21.1713	21.2124	21.1482	21.1786	21.1152	21.1285	21.1211	21.0749	21.0182	21.1084
ELP2	16	Q6IA86	1	20.0063	20.0691	20.0876	20.07	20.0873	20.0758	20.0081	19.9157	19.9466	19.8171	19.9941
ELP3	30	Q9H9T3	1	19.5877	19.6809	19.6326	19.6174	19.6995	19.5895	19.5882	19.6266	19.5686	19.5347	19.4784
ELP4	7	Q96EB1	1	19.8243	19.8795	19.8399	19.7109	19.93	19.8503	19.748	19.8215	19.7162	19.8092	19.7885
ELP5	2	Q8TE02	1	17.853	17.8139	17.7719	17.9714	17.9027	17.9766	17.8171	17.7971	17.7766	17.7923	17.8777
ELP6	5	Q0PNE2	1	18.5494	18.479	18.7274	18.5474	18.5943	18.5631	18.6554	18.3794	18.6025	18.5826	18.5395
EMC1	59	Q8N766	1	20.3889	20.4047	20.3647	20.3316	20.3373	20.3503	20.4668	20.3964	20.447	20.4034	20.4032
EMC10	3	Q5UCC4	1	18.2294	18.3764	18.3233	18.2611	18.2267	18.2467	18.5053	18.0174	18.3364	18.3499	18.067
EMC2	14	Q15006	1	20.0814	20.0203	20.1045	19.9307	20.0684	20.0513	20.1419	20.1094	20.2094	20.0697	20.204
EMC3	12	Q9P0I2	1	18.861	18.7817	18.6971	18.8081	18.8109	18.7656	18.8977	18.9006	19.0807	18.9993	18.9262
EMC4	7	Q5J8M3	1	18.8534	18.8994	18.6934	18.7722	18.729	18.7974	18.8927	18.9441	18.9147	18.8228	18.7405
EMC7	16	Q9NPA0	1	20.244	20.2849	20.1509	20.2421	20.2031	20.2099	20.2848	20.2735	20.3624	20.2513	20.3122
EMC8	11	O43402	1	19.021	18.9161	19.1011	19.1364	19.0867	18.9414	19.1097	19.0421	19.1667	18.8079	19.0787
EMC9	1	Q9Y3B6	1	16.1556	16.2018	15.9587	16.3103	16.127	16.4759	15.797	15.8737	16.0379	16.4549	16.0369
EMD	32	P50402	1	21.7079	21.6612	21.6154	21.6385	21.6266	21.6358	21.859	21.8493	21.799	21.8903	21.8212
EME1	1	Q96AY2	1	15.2425	15.3173	15.1769	15.2173	15.2452	15.3018	15.0711	15.268	15.7355	15.1818	15.1965
EMG1	11	Q92979	1	19.3845	19.2443	19.4359	19.4231	19.34	19.4583	19.3052	19.3596	19.2878	19.4059	19.2298
EML2	13	O95834	1	19.6804	19.3754	19.4094	19.4272	19.5335	19.6237	19.8279	19.8327	19.873	19.8648	19.9331
EML3	17	Q32P44	1	18.3458	18.3227	18.272	18.2871	18.3566	18.527	18.3912	18.4363	18.3553	18.4434	18.3344
EML4	21	Q9HC35	1	19.8937	20.0723	20.0056	19.9547	19.9776	20.0285	19.9142	19.8526	19.7959	19.7982	19.8489
EMSY	1	Q7Z589	1	14.237	14.373	14.3734	13.7996	14.4524	13.9122	14.3692	13.8901	14.3651	14.4486	14.2575
ENDOD1	7	O94919	1	18.5012	18.4886	18.2268	18.4765	18.3795	18.3966	18.6398	18.631	18.7173	18.4543	18.6613
ENDOG	7	Q14249	1	18.1713	18.0193	18.197	18.2259	18.284	18.1614	18.1698	18.1967	18.1779	18.0579	18.0245
ENGASE	7	Q8NFI3	1	17.7662	17.5812	17.7442	17.8161	17.8597	17.8065	17.7719	17.7164	17.6326	17.6569	17.8037
ENO1	235	P06733	1	27.8913	27.911	27.897	27.9392	27.9326	27.8973	27.8947	27.8672	27.8444	27.8616	27.8731
ENO2	18	P09104	1	18.4463	18.2567	18.3678	18.3994	18.4658	18.4001	18.5109	18.4611	18.4907	18.4005	18.5058
ENO3	6	P13929	1	18.1175	17.9212	18.1305	18.1584	17.9892	18.0412	18.0429	18.1108	18.2584	18.3156	18.232
ENOPH1	7	Q9UHY7	1	19.5965	19.5113	19.5866	19.6498	19.3514	19.5306	19.6391	19.6318	19.5671	19.8743	19.5994
ENOSF1	7	Q7L5Y1	1	16.5162	16.539	16.7897	16.7992	16.1905	16.5658	16.5201	16.4302	16.3651	16.5132	16.666
ENOX1	1	Q8TC92	1	15.7364	16.3298	15.709	15.6395	15.7944	15.5604	15.4469	15.6342	15.908	15.7922	15.5478
ENPP3	2	O14638	1	15.4254	15.575	15.3801	15.6081	15.7081	15.5283	15.3507	15.2719	15.2283	15.0834	15.0814
ENSA	8	O43768	1	20.6946	21.2844	21.1163	21.4778	20.2813	20.2643	20.2632	20.6908	20.2689	19.8971	20.2906
ENTPD4	1	Q9Y227	1	13.8963	13.3686	14.2197	13.6219	14.0837	13.5487	14.1766	14.0462	13.9012	13.6649	13.9778
ENTPD5	3	O75356	1	14.8265	14.9524	14.7523	14.9367	14.8455	14.8903	14.3785	14.7079	14.5929	15.1055	14.6532
ENY2	8	Q9NPA8	1	20.9981	21.3977	21.3026	21.3452	21.0728	20.8923	20.6459	20.9166	20.8029	20.7404	20.5906
EOGT	1	Q5NDL2	1	13.7996	13.7536	13.5704	13.3692	13.8856	13.7563	13.9802	13.8645	13.9558	13.7855	13.7725
EOLA1	1	Q8TE69	0.9996	13.6807	13.4862	14.0958	13.1571	14.0361	12.6492	13.5847	13.9799	13.823	13.8012	13.4105
EP300	11	Q09472	1	18.4647	18.519	18.3832	18.6434	18.3028	18.2751	18.4776	18.5532	18.4158	18.6699	18.4984
EP400	35	Q96L91	1	18.9676	18.9727	18.9915	19.0059	18.8952	19.0621	18.9104	18.9391	18.9554	18.8912	18.8719
EPB41	76	P11171	1	22.1962	22.1777	22.1681	22.1303	22.2032	22.2017	22.2987	22.2056	22.2162	22.2631	22.2822
EPB41L1	3	Q9H4G0	1	16.4658	16.3856	16.4027	16.5578	16.5333	16.3668	16.3895	16.6548	16.3746	16.7642	16.4754
EPB41L2	29	O43491	1	20.4188	20.5757	20.4977	20.4043	20.4586	20.4332	20.359	20.4059	20.3797	20.3535	20.4883
EPB41L5	4	Q9HCM4	1	16.6203	16.6788	16.4153	16.5816	16.6678	16.508	16.83	16.6276	16.7302	16.7199	16.6358
EPC1	1	Q9H2F5	1	13.1315	13.0644	12.6702	12.9631	12.983	13.5275	13.3217	12.3794	13.7668	12.8383	13.5512
EPC2	11	Q52LR7	1	17.0724	17.1375	17.1464	17.1237	17.2159	17.1621	17.0791	16.8766	16.9755	17.0047	17.021
EPCAM	4	P16422	1	18.4862	18.2994	18.4425	18.3365	18.5417	18.4455	18.7376	18.422	18.4721	18.6961	18.5868
EPG5	2	Q9HCE0	1	14.1981	14.2938	13.9938	13.9558	14.1838	14.4133	13.8744	13.9089	14.2308	14.5025	13.7501
EPHB4	15	P54760	1	17.961	17.7583	17.7894	17.8888	17.9359	17.9339	18.2008	18.0218	18.0868	18.0392	18.0614
EPHX1	14	P07099	1	20.4816	20.3537	20.2902	20.289	20.4325	20.4372	20.6036	20.6343	20.6547	20.6298	20.6142
EPHX2	19	P34913	1	19.8906	19.7286	19.7588	19.7298	19.8733	19.8414	19.93	19.9688	19.8764	19.9396	20.0201
EPM2AIP1	11	Q7L775	1	18.8452	18.7195	18.6328	18.8441	18.947	18.9531	18.7705	18.8969	18.8081	18.9591	19.0091
EPN1	12	Q9Y6I3	1	21.7812	21.5661	21.7088	21.6563	21.8054	21.6429	21.771	21.802	22.0179	21.8139	21.5934
EPN2	2	O95208	0.9995	14.1171	13.9307	13.9369	13.9534	14.2092	14.1743	14.3213	14.4443	14.1267	14.0958	13.7314
EPPK1	68	P58107	1	20.2177	19.9625	19.9286	19.9951	19.9455	20.014	20.4617	20.4673	20.4283	20.4724	20.4943
EPRS1	210	P07814	1	23.5177	23.4529	23.4829	23.421	23.4665	23.4835	23.5976	23.5814	23.5748	23.5379	23.5997
EPS15	47	P42566	1	20.1574	20.0766	20.0938	20.0924	20.1588	20.1097	20.1638	20.1714	20.2225	20.2141	20.2414
EPS15L1	31	Q9UBC2	1	19.3748	19.4129	19.3757	19.3976	19.4565	19.3668	19.3292	19.3643	19.4165	19.3309	19.3408
EQTN	1	Q9NQ60	0.9709	14.9037	14.8985	14.7448	14.9585	15.1677	14.6641	15.0368	14.7472	14.9495	15.4056	14.5016
ERAL1	16	O75616	1	19.7763	19.9392	19.9091	19.9483	19.9409	19.9052	19.7026	19.598	19.5742	19.6755	19.6012
ERAP1	32	Q9NZ08	1	19.4669	19.5012	19.5121	19.468	19.5316	19.5405	19.4184	19.3704	19.463	19.4602	19.5124
ERBIN	12	Q96RT1	1	18.456	18.5134	18.5414	18.532	18.5228	18.5439	18.3057	18.3073	18.3711	18.4363	18.3249
ERC1	8	Q8IUD2	1	17.3851	17.396	17.4789	17.4384	17.1739	17.1799	17.509	17.4538	17.3976	17.6353	17.4966
ERCC1	4	P07992	1	17.3116	17.2583	17.3474	17.2968	17.4443	17.4197	17.2052	17.4331	17.3896	17.2431	17.2353
ERCC2	22	P18074	1	20.0255	20.0752	20.0429	19.954	20.0258	20.1007	20.0033	20.0496	19.8441	20.0311	20.005
ERCC3	13	P19447	1	18.4906	18.4087	18.6536	18.536	18.5805	18.6553	18.4066	18.5278	18.4218	18.2566	18.4061
ERCC4	12	Q92889	1	17.4299	17.5011	17.3232	17.5555	17.3948	17.5192	17.4984	17.6194	17.4843	17.3826	17.3262
ERCC5	3	P28715	1	17.3505	17.2725	17.0212	17.3223	17.2677	17.3006	17.4584	17.6056	17.4825	17.5066	17.4447
ERCC6	3	Q03468	1	16.8733	17.0055	16.8568	16.7886	16.9168	16.7502	16.8601	16.9079	16.7404	16.9344	17.0668
ERCC6L	21	Q2NKX8	1	18.6044	18.6366	18.704	18.6273	18.6328	18.5868	18.6142	18.5119	18.4694	18.5588	18.5838
ERF	4	P50548	1	17.8503	17.7377	17.8466	17.873	17.8572	17.976	18.0151	17.889	18.0505	17.7116	17.5605
ERG28	6	Q9UKR5	1	19.1332	19.078	18.9321	19.0694	19.0595	19.1086	19.125	19.3085	19.2966	19.1808	19.021
ERGIC1	5	Q969X5	1	18.3367	18.2657	18.2797	18.023	18.2786	18.4804	18.6602	18.4312	18.4822	18.2699	18.4712
ERGIC2	4	Q96RQ1	1	17.8389	17.8281	17.8601	17.7641	17.6104	17.823	18.0407	17.8224	17.8956	18.02	18.1298
ERGIC3	3	Q9Y282	1	16.5986	16.4263	16.502	16.6097	16.6175	16.5628	16.6961	16.6761	16.7687	16.5112	16.6091
ERH	21	P84090	1	22.1196	22.3034	22.1242	22.1604	22.1701	22.1568	21.9563	22.1265	22.0476	22.0843	21.8837
ERI1	11	Q8IV48	1	19.5875	19.6861	19.7331	19.6583	19.602	19.5342	19.5381	19.5671	19.5193	19.5284	19.6256
ERI3	3	O43414	0.9999	18.044	17.9443	18.0425	18.2356	18.241	18.1354	17.898	18.0435	18.0714	17.8509	18.0892
ERLEC1	10	Q96DZ1	1	18.3287	18.2495	18.2439	18.1931	18.236	18.3824	18.3489	18.4771	18.413	18.5196	18.4946
ERLIN1	14	O75477	1	19.7774	19.7553	19.7536	19.6439	19.7332	19.7463	19.9173	19.7493	19.7466	19.85	19.8626
ERLIN2	34	O94905	1	21.55	21.537	21.5455	21.4643	21.6217	21.5867	21.586	21.5418	21.5259	21.6351	21.5723
ERMAP	5	Q96PL5	1	17.7329	17.3214	17.3832	17.2836	17.763	17.8365	17.8621	17.7995	17.9131	17.9485	18.0946
ERMP1	23	Q7Z2K6	1	19.5629	19.3874	19.3428	19.3583	19.4609	19.4448	19.711	19.6849	19.73	19.6969	19.778
ERN1	2	O75460	1	16.365	16.3337	16.2788	16.2394	16.2369	16.6643	15.7258	16.1308	16.3253	16.6968	16.2359
ERO1A	19	Q96HE7	1	20.7797	20.7483	20.7332	20.6838	20.7892	20.7679	20.8375	20.8632	20.9261	20.8505	20.8685
ERO1B	4	Q86YB8	1	18.2055	17.3057	18.1459	18.0562	18.3	18.4927	18.3667	18.3157	18.1968	18.2103	18.2832
ERP29	31	P30040	1	23.1398	23.0445	23.0245	23.0459	23.0934	23.0883	23.2421	23.2084	23.2825	23.2431	23.2726
ERP44	20	Q9BS26	1	22.4517	22.3282	22.2988	22.2598	22.3476	22.3495	22.5555	22.5961	22.5298	22.6392	22.5888
ESCO1	4	Q5FWF5	0.9996	15.9514	15.8314	15.9544	15.8757	16.1123	15.8716	15.9939	15.9289	16.0204	15.7966	15.9475
ESCO2	8	Q56NI9	1	17.3831	17.5484	17.5444	17.4126	17.4734	17.3601	17.4286	17.3664	17.259	17.3358	17.2227
ESD	33	P10768	1	23.326	23.351	23.2285	23.4142	23.3878	23.3556	23.2877	23.3207	23.389	23.2686	23.3918
ESF1	20	Q9H501	1	19.7112	19.8917	19.8154	19.7189	19.555	19.5978	19.8646	19.7516	19.8419	19.5985	19.6801
ESPL1	12	Q14674	1	17.2283	17.1447	17.0264	17.2472	17.3383	17.3126	17.286	17.1992	17.3415	17.2377	17.2739
[truncated: 5,412 more rows]

## Sheet: IMAC_OE
Index	Gene	ProteinID	Peptide	SequenceWindow	MaxPepProb	ReferenceIntensity	Vector.Control_1	Vector.Control_2	Vector.Control_3	Vector.Treated_1	Vector.Treated_2	LIN28A.Control_1	LIN28A.Control_2	LIN28A.Control_3	LIN28A.Treated_1	LIN28A.Treated_2
A0FGR8_S676	ESYT2	A0FGR8	RPsVSK	SAQVKRPsVSKEGRK	0.9621	20.0682	19.9637	19.9739	19.8646	19.9733	19.8944	19.9598	20.1154	20.1382	20.2408	20.133
A0FGR8_S693	ESYT2	A0FGR8	SHMSGsPGPGGSNTAPSTPVIGGSDKPGMEEK	IKSHMSGsPGPGGSN	1	16.3145	15.9807	15.8184	16.1386	16.538	16.4231	16.5294	16.5217	16.1473	16.6577	16.5437
A0FGR8_S743	ESYT2	A0FGR8	SSSSLLAsPGHISVK	SSSSLLAsPGHISVK	1	14.2496	14.2692	14.5478	14.1439	14.3325	14.0435	14.229	13.9261	14.0605	14.3623	14.1815
A0FGR8_S748	ESYT2	A0FGR8	SSSSLLAsPGHIsVK	LASPGHIsVKEPTPS	0.9996	13.9535	13.6581	13.0371	13.6186	13.7813	13.8262	14.0839	14.357	14.5495	14.405	13.8583
A0FGR8_S755	ESYT2	A0FGR8	EPTPsIAsDIsLPIATQELR	SVKEPTPsIASDISL	1	18.9043	18.7032	18.8375	18.9472	18.9099	18.6961	18.3497	18.7735	19.2483	19.3028	19.1996
A0FGR8_S758	ESYT2	A0FGR8	EPTPSIAsDIsLPIATQELR;EPTPsIAsDIsLPIATQELR	EPTPSIAsDISLPIA	1	19.6855	19.5888	19.6684	19.7284	19.6911	19.5894	19.3796	19.5547	19.7942	19.9311	19.8087
A0FGR8_S761	ESYT2	A0FGR8	EPTPSIASDIsLPIATQELR	PSIASDIsLPIATQE	1	14.7802	14.5188	14.9592	15.181	14.6746	NA	NA	15.0825	14.7038	14.613	13.9006
A0JNW5_S414	BLTP3B	A0JNW5	DHNVGsPPK	VKDHNVGsPPKSPTH	0.9893	17.2533	17.1756	17.5037	17.3922	17.365	17.3956	16.8476	16.9134	17.226	17.0995	17.1652
A0JNW5_S891	BLTP3B	A0JNW5	SPVSESVsPVVPDYLPTENGDFLSSK	SPVSESVsPVVPDYL	1	13.2608	12.8565	14.0725	13.6006	13.1015	NA	12.5567	12.4465	13.1553	13.443	13.5022
A0JNW5_S953	BLTP3B	A0JNW5	SAsDTNLQK	PLLFKSAsDTNLQKG	0.9999	16.5738	16.8228	16.6446	16.7328	16.7502	16.67	16.6234	16.3147	16.3563	16.392	16.3671
A0JNW5_S989	BLTP3B	A0JNW5	SGsGEIGSETSDKK	GLVYKSGsGEIGSET	0.992	15.5247	15.5428	15.3876	15.2505	15.6453	15.3591	15.6197	15.6185	15.5755	15.442	15.7658
A0MZ66_S384	SHTN1	A0MZ66	SHPsGSGAK	IRKRSHPsGSGAKKE	0.9999	17.9857	17.8967	18.1184	18.0849	17.4259	17.4395	18.5012	18.2201	18.3315	18.0931	17.8196
A0MZ66_S494	SHTN1	A0MZ66	VTAEADSSsPTGILATSESK	TAEADSSsPTGILAT	1	17.8112	17.9716	17.8123	17.8071	17.9346	17.8407	18.036	17.7243	17.8181	17.9086	17.5996
A0MZ66_S506	SHTN1	A0MZ66	sMPVLGSVSSVTK	LATSESKsMPVLGSV	1	16.0035	15.6062	15.5977	15.9056	16.0882	15.8682	16.2369	16.1559	16.1428	16.3503	16.1194
A0MZ66_S619	SHTN1	A0MZ66	EDEGEIQPENKEDsIENVR	QPENKEDsIENVRET	1	15.8039	15.5329	16.0274	15.6088	16.2707	15.826	16.0577	15.8609	15.4556	15.8705	15.7412
A1L020_S308	MEX3A	A1L020	ILEYNNENDFLAGsPDAAIDSR	ENDFLAGsPDAAIDS	1	14.0332	14.0568	13.9426	13.9662	14.4071	13.9614	14.3392	14.2152	13.9097	13.9774	13.3914
A1L020_S428	MEX3A	A1L020	sPATSAGPELAGLPR	GPPGAHRsPATSAGP	1	14.6689	14.4377	14.2165	14.639	14.8631	15.128	14.556	14.3756	14.6227	14.588	15.0401
A1YPR0_T387	ZBTB7C	A1YPR0	THtGEK	PRHMRTHtGEKPYMC	0.9918	20.2303	20.1297	20.3759	20.4383	20.4853	20.3574	19.939	20.1509	20.2472	19.6948	20.1208
A2RRD8_S452	ZNF320	A2RRD8	AFNsPSHLIR	DCGKAFNsPSHLIRH	1	14.5813	15.0785	13.301	14.8756	14.9497	14.575	14.0937	13.9933	15.0509	NA	14.5811
A2RRP1_S473	NBAS	A2RRP1	AGEEDEGEEDsDSDYEISAK	EDEGEEDsDSDYEIS	1	21.1012	21.0716	21.1612	20.9366	21.1009	21.1863	21.1164	21.1496	21.0985	21.1641	21.2621
A2RRP1_S475	NBAS	A2RRP1	AGEEDEGEEDsDsDYEISAK	EGEEDSDsDYEISAK	1	19.8821	19.737	19.84	19.5737	19.5338	19.7337	20.153	19.8246	20.0545	19.8473	20.2361
A3KN83_S754	SBNO1	A3KN83	NMssGDDDDFNPFLDESNEDDENDPWLIR	YESSKNMsSGDDDDF	1	14.6379	14.6074	14.5786	14.7083	14.4138	14.9235	14.429	14.394	14.6134	15.1029	14.4448
A3KN83_S755	SBNO1	A3KN83	NMssGDDDDFNPFLDESNEDDENDPWLIR	ESSKNMSsGDDDDFN	1	14.6379	14.6074	14.5786	14.7083	14.4138	14.9235	14.429	14.394	14.6134	15.1029	14.4448
A3KN83_S794	SBNO1	A3KN83	sIDPDSIQSALLASGLGSK	KEKKKKKsIDPDSIQ	1	18.2997	18.3808	18.5168	18.4259	18.109	18.2317	18.3043	18.3247	18.3192	18.2501	18.2597
A4D2B0_S252	MBLAC1	A4D2B0	EASQPETEGGGNsQQEPVVGDEEPALH	ETEGGGNsQQEPVVG	0.9913	15.102	15.5604	14.9327	14.9536	14.7795	15.0297	14.3621	14.6733	15.016	15.607	15.4643
A5PKW4_S75	PSD	A5PKW4	GPPsPR	TPLRGPPsPRVAPSP	0.9068	19.3613	19.2106	19.0636	19.1777	19.279	19.31	19.5233	19.5183	19.4247	19.8069	19.5278
A5PL33_S253	KRBA1	A5PL33	ADLGPGsPPWAVK	RADLGPGsPPWAVKT	1	13.5452	13.5977	13.8511	13.4706	13.6361	13.3888	13.2778	13.5144	13.6137	13.5735	13.4573
A5PL33_S355	KRBA1	A5PL33	QPLsPSATGDTR	QPGRQPLsPSATGDT	1	18.3809	18.4246	18.531	18.4334	18.4623	18.5413	18.4976	18.2308	18.1287	18.4504	18.1496
A5YKK6_S1481	CNOT1	A5YKK6	TAsPQQR	ASALRTAsPQQREMM	0.9834	19.2224	19.0272	19.1354	19.1296	19.2678	19.2649	19.2407	19.298	19.2079	19.268	19.4638
A6NDB9_S420	PALM3	A6NDB9	DEAEMsPVVER	GRDEAEMsPVVERKG	0.9999	15.0705	15.0146	15.1408	14.6748	14.3555	15.2551	14.9863	15.3557	15.4134	15.2218	14.815
A6NDB9_T151	PALM3	A6NDB9	ASLPAGLVGtPPESPSEPR	LPAGLVGtPPESPSE	1	15.5761	15.5001	15.3516	15.7278	15.0079	15.6359	16.2183	15.5807	15.5615	15.3545	15.8157
A6NFI3_S112	ZNF316	A6NFI3	GGDAKsPVLQEK	SRGGDAKsPVLQEKG	1	19.7932	20.0317	19.7236	19.7516	19.9887	19.7832	19.7509	19.6978	19.8063	19.9128	19.768
A6NFI3_S540	ZNF316	A6NFI3	REPGETAAAAGPEDTDPGPEGsEVGEADGEAEAAAEER	TDPGPEGsEVGEADG	1	16.0883	15.3143	15.878	16.0737	16.3384	16.5133	16.2387	15.6159	15.3812	16.4706	16.0168
A6NFI3_T128	ZNF316	A6NFI3	APAtPR	QASRAPAtPRDEDLE	0.9902	19.157	19.1489	18.9604	19.1638	19.2177	19.2787	19.258	19.0598	18.9116	19.555	19.1687
A6NGB9_S149	WIPF3	A6NGB9	TISGPLIPPAsPR	GPLIPPAsPRLGNTS	1	17.776	17.7311	17.422	17.595	17.8352	17.9102	17.6278	18.0113	17.9889	17.6729	17.7783
A6NGB9_S202	WIPF3	A6NGB9	TPLVsPPGPLTK	PIKTPLVsPPGPLTK	1	14.0616	13.1883	14.0009	14.5835	14.4924	14.1051	14.418	13.9478	13.9333	13.3714	13.8616
A6NGB9_S330	WIPF3	A6NGB9	sPSFQAPPQK	PPPLPPKsPSFQAPP	0.9998	13.6457	14.0923	13.7181	13.6284	13.6575	13.4215	13.608	13.587	13.6758	13.6546	13.5156
A6NGB9_S383	WIPF3	A6NGB9	sPTTELSSK	PPAPPARsPTTELSS	1	17.3452	17.3035	17.5187	17.2221	17.4591	17.3348	17.0077	17.5943	17.2959	17.3456	17.1322
A6NGK3_S32	GAGE10	A6NGK3	YVEPPEMIGPMLPEQFsDEVEPATPEEGEPATQR	PMLPEQFsDEVEPAT	1	15.9712	15.7126	16.0873	16.241	16.1143	15.8189	15.5131	15.5986	16.2498	15.4628	15.8931
A6NHT5_S147	HMX3	A6NHT5	DSSPAsGtDRDsPEPLLK	LRDSSPAsGTDRDSP	1	17.8697	17.5683	17.6482	17.9986	18.255	17.7733	17.632	18.0515	17.7897	17.673	17.7624
A6NHT5_S153	HMX3	A6NHT5	DSSPASGTDRDsPEPLLK	ASGTDRDsPEPLLKA	1	18.7208	18.6527	18.8365	18.8472	18.4443	18.5401	18.7758	18.8021	18.7423	18.6778	18.8057
A6NHT5_S171	HMX3	A6NHT5	sPDEIILEEsDSEESK	HKELDSKsPDEIILE	1	14.1956	14.308	14.337	14.2313	13.9649	14.0759	14.2956	14.1083	14.5718	14.0567	13.5568
A6NHT5_S180	HMX3	A6NHT5	SPDEIILEEsDSEESKK	DEIILEEsDSEESKK	1	17.7731	17.8329	17.7909	17.8774	17.7314	17.69	17.8488	17.8328	17.8736	17.4513	17.8915
A6NHT5_S218	HMX3	A6NHT5	GAEsPEK	DWKKGAEsPEKKPAC	0.999	19.9845	20.1264	19.8932	19.9635	19.8238	19.791	20.0809	20.0961	20.1463	20.0876	19.9311
A6NHT5_T149	HMX3	A6NHT5	DSSPAsGtDRDsPEPLLK	DSSPASGtDRDSPEP	1	17.8697	17.5683	17.6482	17.9986	18.255	17.7733	17.632	18.0515	17.7897	17.673	17.7624
A6NI87_S150	CBY3	A6NI87	tRsPLLSR	SQLARTRsPLLSRTA	0.9826	20.11	20.1111	20.0628	20.0383	20.3626	20.2051	19.9446	19.9754	20.2105	19.9736	20.2024
A6NI87_T148	CBY3	A6NI87	tRsPLLSR	TESQLARtRSPLLSR	0.9826	20.11	20.1111	20.0628	20.0383	20.3626	20.2051	19.9446	19.9754	20.2105	19.9736	20.2024
A6NKF1_S402	SAC3D1	A6NKF1	TLEEVVMAEEEDEGTDRPGsPA	EGTDRPGsPA_____	1	17.8839	17.9253	17.8558	18.1643	18.0943	18.0481	17.7319	17.3997	17.7777	17.8877	17.5802
A7E2V4_S53	ZSWIM8	A7E2V4	QSAGPNsPTGGGGGGGSGGTR	KQSAGPNsPTGGGGG	1	15.5092	15.837	15.1401	15.4273	15.5721	15.1537	15.7861	15.2017	15.7224	15.668	15.5232
A7E2V4_S567	ZSWIM8	A7E2V4	RLsAEGGDK	QRGPRRLsAEGGDKA	1	18.3965	18.2124	18.357	18.3259	18.3243	18.2078	18.4182	18.603	18.5081	18.6072	18.4883
A7MCY6_S335	TBKBP1	A7MCY6	HsPLSQR	RSGGQRHsPLSQRHS	0.9994	16.4135	15.9572	16.2828	16.4419	16.0612	16.4263	16.3656	16.7277	16.6948	16.6498	16.4689
A7MCY6_S504	TBKBP1	A7MCY6	AYGSELYGPGRPLsPR	YGPGRPLsPRRAFEG	1	15.7793	15.5386	15.4325	15.998	16.1031	15.6409	16.1119	15.5843	15.7337	15.8512	15.9464
A8CG34_S237	POM121C	A8CG34	AVLsPR	YHKKAVLsPRNSRMV	0.9478	16.9429	17.0194	16.8312	17.0715	16.9312	16.7606	17.1532	16.9723	17.0307	17.0061	16.8164
A8CG34_S291	POM121C	A8CG34	ETVLsALK	CAKETVLsALKEKKK	1	16.1381	16.2854	16.4629	16.3877	16.2925	16.1197	15.6582	15.86	16.0552	16.0386	15.8965
A8CG34_S674	POM121C	A8CG34	APPTLQAETATKPQATSAPsPAPK	PQATSAPsPAPKQSF	1	16.0656	15.9928	16.4604	16.1218	16.1779	16.2252	16.0685	15.8552	16.0205	15.8272	15.8709
A8CG34_S935	POM121C	A8CG34	sPLPSYPGANPQPAFGAAEGQPPGAAK	PFGSSAKsPLPSYPG	1	17.5887	17.9279	17.5001	17.7666	17.757	17.4599	17.8538	17.3849	17.5775	17.6391	17.4598
A8CG34_S95	POM121C	A8CG34	TLFAsPPAK	HRRTLFAsPPAKSTA	0.9967	14.1874	14.8677	13.9233	13.8055	13.4587	14.0111	14.2704	13.9932	14.3966	14.0435	14.3388
A8CG34_T204	POM121C	A8CG34	FVLtPR	LPDRFVItPRRRYPI	0.9982	17.0184	17.0588	16.9413	17.0132	17.2731	17.1911	17.0847	17.0909	16.7693	17.0718	16.5807
A8CG34_T424	POM121C	A8CG34	SQtPERPAK	PASSRSQtPERPAKK	0.9999	19.6176	19.7481	19.7438	19.6604	19.7291	19.674	19.5352	19.6052	19.6899	19.2916	19.4196
A8CG34_T462	POM121C	A8CG34	AADTtPR	GEKAADTtPRKKQNS	0.9968	20.5915	20.7468	20.628	20.7123	20.6266	20.3871	20.7292	20.5246	20.511	20.5837	20.4961
A8CG34_T474	POM121C	A8CG34	QNSNSQStPGSSGQR	QNSNSQStPGSSGQR	1	15.7435	15.8626	15.4963	16.1825	15.8668	15.5206	15.7634	15.5203	15.5102	15.5174	15.9941
A8MWY0_T381	ELAPOR2	A8MWY0	EDLtDAIR	KICREDLtDAIRLPP	0.9804	16.7733	16.8525	16.5144	16.8248	16.8733	16.6091	16.8639	16.9976	16.6452	16.8995	16.8557
A9UHW6_S221	MIF4GD	A9UHW6	YYYSEVsD	KYYYSEVsD______	0.982	14.0884	14.3125	14.1244	14.094	13.9902	14.2671	14.2271	13.8255	14.0364	14.3922	13.9494
B1AK53_S634	ESPN	B1AK53	SsSSTGSTK	GCGQRRSsSSTGSTK	1	15.5852	15.1386	15.2356	15.1217	15.5405	15.4851	15.6979	15.4115	15.7925	15.9505	15.7126
B1AKI9_S352	ISM1	B1AKI9	DAsGPK	DFRWKDAsGPKEKLE	0.9964	16.2606	16.4357	16.3029	16.4192	16.3458	16.3236	16.2128	16.3195	16.397	15.9093	16.2236
B2RBV5_S18		B2RBV5	EEPGsPLSPAPR	EPREEPGsPLSPAPR	1	17.6688	17.4364	17.5977	17.7452	17.7822	17.7085	17.627	17.872	17.7695	17.5282	17.5764
B2RTY4_S1364	MYO9A	B2RTY4	ISSsPK	PSPKISSsPKFDSRD	0.9351	16.0502	16.233	16.3149	16.0868	16.3451	16.188	15.8686	16.0188	15.7684	15.7063	15.9755
B2RUZ4_S22	SMIM1	B2RUZ4	DGVsLGAVsSTEEASR;DGVsLGAVssTEEASR	DGSRDGVsLGAVSST	1	16.6911	16.5351	16.3995	16.3759	16.7004	16.7074	16.811	16.7548	16.7877	16.7362	16.9081
B2RUZ4_S27	SMIM1	B2RUZ4	DGVSLGAVsSTEEASR	GVSLGAVsSTEEASR	1	20.5939	20.5172	20.5437	20.7139	20.5577	20.5125	20.4973	20.7271	20.6972	20.6014	20.6566
B2RUZ4_S28	SMIM1	B2RUZ4	DGVsLGAVssTEEASR	VSLGAVSsTEEASRC	0.9997	16.6911	16.8242	16.9206	16.6566	16.6982	16.7074	16.811	16.7576	16.5415	16.4452	16.6459
B2RXH8_S247	HNRNPCL2	B2RXH8	MESEGGAEDsAEEGDPLDDDDNEDQGDNQLHLIKNNEK	SEGGAEDsAEEGDPL	0.9998	16.7914	15.5725	15.7636	16.713	17.2729	17.3805	17.0213	17.3828	15.9528	15.9279	16.7973
B5ME19_S166	EIF3CL	B5ME19	QNPEQsADEDAEK	YKQNPEQsADEDAEK	1	20.4817	20.6794	20.6306	20.4776	20.4638	20.4816	20.1444	20.5613	20.702	20.2797	20.4291
B5ME19_S178	EIF3CL	B5ME19	QNPEQSADEDAEKNEEDsEGssDEDEDEDGVSAATFLK;NEEDsEGssDEDEDEDGVSAATFLK	AEKNEEDsEGSSDED	1	18.1076	18.1443	18.3486	18.2476	18.1745	18.2221	17.8187	18.0851	18.3349	17.667	17.9647
B5ME19_S181	EIF3CL	B5ME19	QNPEQSADEDAEKNEEDsEGssDEDEDEDGVSAATFLK;NEEDsEGssDEDEDEDGVSAATFLK;NEEDSEGssDEDEDEDGVSAATFLK	NEEDSEGsSDEDEDE	1	17.8956	17.8501	18.1569	18.0287	17.9717	18.0212	17.62	17.8103	17.9973	17.455	17.7194
B5ME19_S182	EIF3CL	B5ME19	QNPEQSADEDAEKNEEDsEGssDEDEDEDGVSAATFLK;NEEDsEGssDEDEDEDGVSAATFLK;NEEDSEGssDEDEDEDGVSAATFLK	EEDSEGSsDEDEDED	1	17.8956	17.8501	18.1569	18.0287	17.9717	18.0212	17.62	17.8103	17.9973	17.455	17.7194
B5ME19_S39	EIF3CL	B5ME19	QPLLLsEDEEDTKR	GKQPLLLsEDEEDTK	1	23.7479	23.8036	23.8421	23.8861	23.6323	23.7558	23.6997	23.8329	23.6617	23.5976	23.6201
B7Z6K7_S87	ZNF814	B7Z6K7	TPMAGVsPK	RTPMAGVsPKKAHPC	0.9948	15.8004	15.8415	15.7625	15.7013	15.8821	15.7595	15.7813	15.9677	15.3432	15.7633	16.1936
B7ZW38_S240	HNRNPCL3	B7ZW38	MEsEGGADDSVEEGDLLCDDDNEDQGDNQLELIKDDEK	KTHVKMEsEGGADDS	1	17.7254	17.1956	17.3029	17.6368	17.9848	17.925	17.7914	17.7652	17.6665	17.4535	17.8
B7ZW38_S247	HNRNPCL3	B7ZW38	MEsEGGADDsVEEGDLLCDDDNEDQGDNQLELIKDDEK	SEGGADDsVEEGDLL	0.9994	16.7143	16.3653	16.4824	16.716	17.2843	16.9006	16.8885	16.7336	16.4743	16.0448	16.5288
C9JLW8_S21	MCRIP1	C9JLW8	sPPSSSEIFTPAHEENVR	KRTSSPRsPPSSSEI	1	19.203	19.0585	19.4545	19.2467	19.2133	19.1785	19.179	19.157	18.8866	19.0193	19.3267
E9PRG8_S123	C11orf98	E9PRG8	DLEDEs	MKDLEDEs_______	0.9996	17.9903	18.014	17.8298	18.1138	17.7586	17.9972	17.9877	17.6547	18.2785	18.2292	17.6621
O00116_S42	AGPS	O00116	VLsGHLLGR	GRRLRVLsGHLLGRP	1	20.2413	20.6034	20.497	20.4407	19.9021	20.2128	20.1965	20.1922	20.0358	20.2059	19.9403
O00139_S484	KIF2A	O00139	sLLALK	EGAEINKsLLALKEC	0.9928	17.3865	17.4569	17.3258	17.327	17.4198	17.6137	17.5635	17.3366	17.5697	17.2135	17.2944
O00139_S75	KIF2A	O00139	EIDLESIFSLNPDLVPDEEIEPsPEtPPPPASSAK	PDEEIEPsPETPPPP	1	15.7724	15.5091	15.8012	15.8344	15.311	16.2526	15.7405	15.6814	15.842	15.5554	15.7399
O00139_T78	KIF2A	O00139	EIDLESIFSLNPDLVPDEEIEPSPEtPPPPASSAK	EIEPSPEtPPPPASS	1	17.3615	17.5946	17.3672	17.0972	17.322	17.38	17.3862	17.3254	17.5531	17.2267	17.3846
O00148_S40	DDX39A	O00148	GSYVsIHSSGFR	DIKGSYVsIHSSGFR	1	15.9368	15.6006	15.9221	16.207	15.4366	15.7432	16.1805	16.1868	16.2729	16.026	15.9747
O00151_S90	PDLIM1	O00151	VWsPLVTEEGK	RSEHKVWsPLVTEEG	1	15.8797	15.9888	16.0375	15.6853	16.2023	15.1759	15.635	16.0097	15.8169	15.9458	16.0611
O00161_S161	SNAP23	O00161	EDEMEENLTQVGsILGNLK	ENLTQVGsILGNLKD	1	17.4969	18.3259	18.0904	17.8366	17.3184	17.6386	17.2049	17.2075	17.2247	16.5584	16.54
O00161_S20	SNAP23	O00161	AHQITDEsLESTR	AHQITDEsLESTRRI	1	16.7912	16.9305	16.3763	16.5706	16.6859	16.5939	17.1857	16.6996	16.8569	17.1077	16.9548
O00161_S34	SNAP23	O00161	ILGLAIEsQDAGIK	ILGLAIEsQDAGIKT	1	14.5951	14.612	14.6104	13.6499	15.3101	14.011	14.1395	14.2457	14.6528	14.8706	15.2506
O00178_S44	GTPBP1	O00178	LHGGFDsDCsEDGEALNGEPELDLTSK	RLHGGFDsDCSEDGE	1	14.7905	14.3404	14.8491	15.0194	14.2199	14.0486	15.0319	NA	14.3849	14.309	15.663
O00178_S47	GTPBP1	O00178	LHGGFDsDCsEDGEALNGEPELDLTSK	GGFDSDCsEDGEALN	1	14.7905	14.3404	14.8491	15.0194	14.2199	14.0486	15.0319	NA	14.3849	14.309	15.663
O00178_S580	GTPBP1	O00178	LLQTTNNsPMNSK	LLQTTNNsPMNSKPQ	1	16.4287	16.169	16.2467	16.3283	16.363	16.5939	16.6906	16.4135	16.5804	16.3843	16.4673
O00192_S267	ARVCF	O00192	sLAADDEGGPELEPDYGTATR	GLEDDTRsLAADDEG	1	14.8562	14.5628	14.5508	14.769	15.0891	14.8019	14.804	14.6346	14.972	15.3009	14.7108
O00192_S864	ARVCF	O00192	GALsPGGFDDSTLPLVDK	KGPKGALsPGGFDDS	1	14.9827	15.2877	14.8219	14.7837	15.1868	14.8042	14.7054	14.7669	14.5731	15.3	15.3121
O00192_T642	ARVCF	O00192	NFDtLDLPK	EMDRNFDtLDLPKRT	0.9982	14.1201	14.032	13.6988	13.7637	14.7505	14.0822	13.967	13.4268	14.2188	14.5891	14.0537
O00193_S15	SMAP	O00193	sAsPDDDLGSSNWEAADLGNEER	HPHGVKRsASPDDDL	1	15.7299	15.2768	15.6354	15.6681	15.9632	15.821	15.8649	15.852	15.7158	15.5397	15.5947
O00193_S17	SMAP	O00193	SAsPDDDLGSSNWEAADLGNEER	HGVKRSAsPDDDLGS	1	23.2195	23.2315	23.3517	23.2293	23.1328	23.0432	23.2213	23.3259	23.1533	23.2125	23.415
O00203_S276	AP3B1	O00203	NFYEsDDDQK	NGKNFYEsDDDQKEK	1	22.2936	22.228	22.3284	22.263	22.5518	22.3904	22.1415	22.2202	22.3599	22.0527	22.231
O00203_S609	AP3B1	O00203	PAPLLEsPFK	KPAPLLEsPFKDRDH	1	16.161	16.1501	16.0922	16.1832	16.3461	16.0878	16.0297	15.8348	16.0135	15.9909	16.342
O00203_S750	AP3B1	O00203	GKsDsEDGEK	NSKAKGKsDSEDGEK	0.9999	22.6549	22.825	22.7034	22.4918	22.9314	22.7267	22.4139	22.6974	22.5752	22.4799	22.7003
O00203_S752	AP3B1	O00203	SDsEDGEK	KAKGKSDsEDGEKEN	0.9441	18.4258	18.2312	18.5947	18.3476	18.7112	18.5633	18.2355	18.2458	18.4827	18.5399	18.5086
O00203_T661	AP3B1	O00203	EWtPAGK	IELAKEWtPAGKAKQ	0.9991	14.8328	14.6045	14.7827	15.2208	14.7556	15.1335	14.8329	14.9086	14.6201	14.7992	14.4155
O00203_T810	AP3B1	O00203	QDRtPLTK	KKTKQDRtPLTKDVS	0.9956	15.5506	15.8768	15.3707	15.7086	15.2536	15.0597	15.4336	15.8367	16.1511	15.5329	15.1243
O00220_S466	TNFRSF10A	O00220	FIYLEDGTGSAVsLE	DGTGSAVsLE_____	1	16.2876	16.0126	16.2701	16.125	16.1744	16.2524	16.6803	16.5625	16.0458	16.4569	16.2792
O00255_S492	MEN1	O00255	REsKPEEPPPPK	RRGPRREsKPEEPPP	0.9879	15.3806	15.285	15.7316	15.3687	15.4512	15.3831	15.1104	15.3564	15.6533	15.1491	15.2812
O00257_S467	CBX4	O00257	PADLPPAAALPQPEVILLDsDLDEPIDLR	PEVILLDsDLDEPID	1	17.0298	17.2505	17.4997	16.3261	16.9004	16.751	16.7793	16.9914	16.7922	17.2428	17.199
O00264_S181	PGRMC1	O00264	EGEEPTVYsDEEEPK;EGEEPTVYsDEEEPKDESAR	GEEPTVYsDEEEPKD	1	23.9274	24.0344	24.0171	23.9202	23.9468	24.0631	23.8004	24.0408	24.0086	23.6523	23.8907
O00264_S57	PGRMC1	O00264	GDQPAASGDsDDDEPPPLPR	QPAASGDsDDDEPPP	1	21.432	21.5005	21.4074	21.5476	21.3424	21.2806	21.4688	21.5002	21.4819	21.4301	21.3729
O00267_S32	SUPT5H	O00267	sAAGsEK;sAAGsEKEEEPEDEEEEEEEEEYDEEEEEEDDDRPPK	EVDEERRsAAGSEKE	1	18.4118	18.451	18.4682	18.3371	18.4583	18.3329	18.067	18.5254	18.5847	18.3058	18.7027
O00267_S36	SUPT5H	O00267	SAAGsEKEEEPEDEEEEEEEEEYDEEEEEEDDDRPPK	ERRSAAGsEKEEEPE	1	18.2185	17.7904	18.1797	17.6473	18.3786	18.2624	17.9791	18.3121	18.2992	18.2317	18.543
O00267_S666	SUPT5H	O00267	DVTNFTVGGFAPMsPR	VGGFAPMsPRISSPM	1	19.8825	20.0064	19.5587	19.6536	19.8751	20.0549	20.0736	19.8611	19.9439	20.1182	20.0423
O00267_S671	SUPT5H	O00267	ISsPMHPSAGGQR	PMSPRISsPMHPSAG	1	17.9308	17.9039	17.8685	17.6441	18.1001	18.0134	18.0935	17.9064	18.0446	17.7198	18.0351
O00267_T1034	SUPT5H	O00267	VVSISSEHLEPItPTK	SEHLEPItPTKNNKV	1	17.7768	17.7985	17.7531	17.8134	17.6292	17.5406	17.8078	17.8861	17.8253	17.9847	17.7501
O00267_T791	SUPT5H	O00267	TPMYGSQtPLQDGSR	TPMYGSQtPLQDGSR	1	15.1681	14.8262	15.2652	15.1896	15.166	15.3303	15.0875	15.0515	15.3482	15.3525	15.1639
O00273_S315	DFFA	O00273	AsPPGDLQNPK	SISASKAsPPGDLQN	1	20.6172	20.5237	20.5092	20.5445	20.5928	20.6825	20.632	20.5619	20.6745	20.8043	20.7693
O00299_T155	CLIC1	O00299	VLDNYLTSPLPEEVDEtSAEDEGVSQR	LPEEVDEtSAEDEGV	1	14.2318	13.9408	14.2447	14.7542	14.7914	13.3964	14.5765	13.8955	13.6274	14.4658	14.4026
O00308_S211	WWP2	O00308	TTPATGEQsPGAR	TPATGEQsPGARSRH	1	21.3131	21.376	21.3406	21.346	21.4437	21.3155	21.3171	21.2975	21.1775	21.041	21.4214
O00399_T186	DCTN6	O00399	GSStPVKN	KTMKGSStPVKN___	0.9998	17.7339	17.8407	17.5846	17.5875	17.5694	17.6039	17.9647	17.8259	17.7649	18.0019	17.7175
O00418_S18	EEF2K	O00418	LEGVDGGQsPR	EGVDGGQsPRAGHDG	1	21.134	21.3068	21.2395	21.219	21.3601	21.3439	20.9556	20.9237	21.0922	21.2193	21.1317
O00418_S445	EEF2K	O00418	ESENSGDSGYPsEK	SGDSGYPsEKRGELD	1	21.2525	21.4102	21.5015	21.4514	21.6923	21.6416	20.8199	20.8033	20.943	20.6759	21.0644
O00418_S462	EEF2K	O00418	EHGHsYSNR	EPREHGHsYSNRKYE	0.9995	17.6418	17.6288	17.9046	17.7974	17.9763	17.8633	17.6434	17.2642	17.4671	17.3435	17.2994
O00418_S474	EEF2K	O00418	KYESDEDsLGSSGR	KYESDEDsLGSSGRV	1	19.9548	19.8895	19.9768	19.7694	20.3205	20.1023	20.0615	19.7589	19.6635	20.0535	20.0201
O00418_S78	EEF2K	O00418	YSSSGSPANsFHFK	SSGSPANsFHFKEAW	1	15.8278	16.2091	15.7902	15.5631	15.9457	15.7502	15.4703	15.6709	15.8687	16.0749	15.5925
O00421_T321	CCRL2	O00421	SNtPLQPR	CFHLRSNtPLQPRGQ	0.9948	16.1198	15.9998	16.0034	15.9395	16.1303	16.0694	16.3612	16.2326	16.0338	16.3942	16.051
O00425_S184	IGF2BP3	O00425	QGsPGSVSK	RGSSRQGsPGSVSKQ	1	22.7508	22.8404	22.8448	22.7382	22.8507	22.7979	22.5753	22.8462	22.7833	22.6626	22.827
O00429_S616	DNM1L	O00429	SKPIPIMPAsPQK	PIPIMPAsPQKGHAV	1	19.0407	18.8538	18.9025	18.7499	19.1228	19.3209	18.9836	19.1349	18.9026	18.9554	19.3896
O00443_S259	PIK3C2A	O00443	VSNLQVsPK	KVSNLQVsPKSEDIS	1	15.0889	15.1448	15.6605	15.0931	15.0421	14.9019	14.8804	15.1276	15.1718	NA	14.3645
O00459_S276	PIK3R2	O00459	APPPPSSPPPGGAPDGSEPsPDFPALLVEK	APDGSEPsPDFPALL	1	14.6949	14.7996	14.7899	15.0278	14.7854	14.3615	14.6355	14.5445	14.5887	14.6933	14.3923
O00472_S315	ELL2	O00472	DAVsSPQK	CSSRDAVsSPQKRLL	0.9975	15.818	15.8007	15.4867	15.5355	15.7053	15.4812	16.0702	15.817	16.0335	15.9459	16.0556
O00488_S133	ZNF593	O00488	LAVPTEVSTEVPEMDTsT	EVPEMDTsT______	1	18.0036	17.6232	17.9487	17.8201	17.9665	18.114	18.1229	18.3652	18.0461	17.9023	17.9447
O00505_S56	KPNA3	O00505	NVPQEEsLEDsDVDADFK	RNVPQEEsLEDSDVD	1	17.3151	17.0344	17.6255	17.6187	17.1554	17.2118	17.2162	17.0525	17.4019	17.2938	17.2119
O00505_S60	KPNA3	O00505	NVPQEESLEDsDVDADFK	QEESLEDsDVDADFK	1	20.5924	20.4994	20.6501	20.7107	20.5587	20.8055	20.5525	20.8097	20.528	20.0474	20.3495
O00512_S278	BCL9	O00512	PAAPPRPLDREsPGVENK	PRPLDREsPGVENKL	0.9999	15.5029	15.9226	15.6427	15.6558	15.4089	16.0951	15.1569	15.45	15.218	14.8045	15.1299
O00512_S687	BCL9	O00512	IPVEGPLsPSR	IPVEGPLsPSRGDFP	0.9995	16.9404	16.7476	17.0799	17.0055	16.9351	17.2331	17.1968	16.6977	16.6128	16.8743	16.5915
O00512_S917	BCL9	O00512	SPPVLGSAAAsPVHLK	VLGSAAAsPVHLKSP	1	13.4828	13.3582	13.3525	13.7907	13.6463	12.7764	13.3487	13.8786	13.19	13.2441	13.351
O00541_S457	PES1	O00541	GEDPGNLNEsEEEEEEDDNNEGDGDEEGENEEEEEDAEAGSEK	DPGNLNEsEEEEEED	1	17.371	17.493	17.2655	17.0016	17.4355	17.4962	17.6074	17.5999	17.4358	16.8225	16.3961
O00541_S488	PES1	O00541	GEDPGNLNEsEEEEEEDDNNEGDGDEEGENEEEEEDAEAGsEK	EEDAEAGsEKEEEAR	1	16.1201	15.9841	16.3857	NA	15.8595	15.7415	NA	NA	16.1939	NA	NA
O00559_S36	EBAG9	O00559	KLsGDQITLPTTVDYSSVPK	SGRGRKLsGDQITLP	1	20.3856	20.3289	20.3298	20.1752	20.2738	20.3651	20.4583	20.6604	20.4594	20.4695	20.4857
O00566_S139	MPHOSPH10	O00566	EDLEDLEEEEVsDMGNDDPEMGER	DLEEEEVsDMGNDDP	1	15.3485	NA	14.8575	NA	15.5697	NA	15.2146	14.8027	15.7351	NA	NA
O00566_S163	MPHOSPH10	O00566	sPVFSDEDSDLDFDISK	SKSDLRKsPVFSDED	1	14.5903	13.9318	14.0587	14.2593	14.66	14.6228	14.4527	14.8985	14.7544	15.2792	14.4326
O00566_S167	MPHOSPH10	O00566	KsPVFsDEDsDLDFDISK;SPVFsDEDsDLDFDISK;sPVFsDEDsDLDFDISK	LRKSPVFsDEDSDLD	1	18.8174	18.9624	18.971	18.8838	18.8254	18.8185	18.7722	18.8257	18.8548	18.7266	18.6526
O00566_S171	MPHOSPH10	O00566	KsPVFsDEDsDLDFDISK;SPVFsDEDsDLDFDISK;sPVFsDEDsDLDFDISK	PVFSDEDsDLDFDIS	1	18.8174	18.9624	18.971	18.8838	18.8254	18.8185	18.7722	18.8257	18.8548	18.7266	18.6526
O00566_S242	MPHOSPH10	O00566	KDDNDEEEEDIDFFEDIDsDEDEGGLFGSK	DFFEDIDsDEDEGGL	1	22.1216	22.2852	22.2326	22.2356	22.1421	22.1361	21.9931	22.114	22.0633	21.925	22.1496
O00566_S61	MPHOSPH10	O00566	IHGsPLQK	ENGRIHGsPLQKLVI	0.9794	14.3889	14.8565	14.5182	14.493	14.2559	14.0317	14.0899	14.4753	14.6389	14.3927	14.0283
O00567_S519	NOP56	O00567	EELMssDLEETAGSTSIPK	FSKEELMsSDLEETA	1	19.59	19.6809	19.7373	19.6029	19.2743	19.4593	19.5693	19.8185	19.7032	19.4909	19.4996
O00567_S520	NOP56	O00567	EELMSsDLEETAGSTSIPK	SKEELMSsDLEETAG	1	22.7009	22.6967	22.8076	22.7934	22.6875	22.8241	22.7238	22.6224	22.6956	22.6421	22.6338
O00567_S563	NOP56	O00567	FsKEEPVssGPEEAVGK	SKKKRKFsKEEPVSS	0.992	15.3206	15.0537	15.2146	14.9585	15.5792	15.4346	15.4469	15.5881	15.0366	15.6106	15.3534
O00567_S569	NOP56	O00567	FsKEEPVssGPEEAVGK;EEPVssGPEEAVGK	FSKEEPVsSGPEEAV	1	22.6372	22.5581	22.7106	22.5071	22.7376	22.6921	22.6385	22.795	22.4725	22.7027	22.571
O00567_S570	NOP56	O00567	EEPVSsGPEEAVGK	SKEEPVSsGPEEAVG	1	22.003	22.2163	22.0115	22.1782	22.0089	22.0432	21.8408	21.8906	21.9576	21.8802	21.9964
O14497_S1184	ARID1A	O14497	SNsVGIQDAFNDGSDSTFQK	PGMSRSNsVGIQDAF	1	18.6645	18.6127	18.8066	18.5173	18.4812	18.5807	18.6808	18.7026	18.9662	18.8422	18.7717
O14497_S1755	ARID1A	O14497	VSsPAPMEGGEEEEELLGPK	GRFSKVSsPAPMEGG	1	20.1105	20.2372	20.0811	20.182	20.0863	20.1873	20.0788	20.1033	20.0925	20.1774	19.7102
O14497_S1944	ARID1A	O14497	FPFGIsPAQSHR	SKFPFGIsPAQSHRN	1	16.4832	16.8662	16.888	16.7568	16.2604	16.662	16.8465	15.545	16.249	15.9973	16.3648
O14497_S363	ARID1A	O14497	SHHAPMsPGSSGGGGQPLAR	RSHHAPMsPGSSGGG	1	16.6274	16.6532	16.6244	16.819	16.2192	16.412	16.5808	16.5365	16.2171	16.8099	17.1305
O14497_S696	ARID1A	O14497	GPsPSPVGSPASVAQSR	LPGIRGPsPSPVGSP	1	16.7451	17.0912	16.5808	16.5905	16.8305	16.6911	17.0693	16.7417	16.6747	16.7543	16.5674
O14497_S698	ARID1A	O14497	GPsPsPVGsPASVAQSR	GIRGPSPsPVGSPAS	1	15.0043	14.1622	14.6495	15.1814	14.6911	14.8563	15.2605	15.1225	15.2218	15.4276	15.46
O14497_S702	ARID1A	O14497	GPsPSPVGsPASVAQSR;GPsPsPVGsPASVAQSR	PSPSPVGsPASVAQS	1	15.8776	15.414	15.5563	16.117	15.8142	15.9265	16.0837	15.9635	15.7467	15.9783	16.0931
O14497_T988	ARID1A	O14497	ADGtPK	MNNKADGtPKTESKS	0.986	17.1586	17.2906	17.2846	17.1894	17.3445	17.1521	17.1475	17.1748	17.1637	17.0181	17.0074
O14523_S619	C2CD2L	O14523	SDISERPSVDDIEsETGSTGALETR	PSVDDIEsETGSTGA	1	16.4851	16.6422	16.7118	16.4525	16.7451	16.3936	16.1591	16.5068	16.4639	16.2656	16.7715
O14523_S638	C2CD2L	O14523	DHKVsFLR	SLKDHKVsFLRSGTK	0.9174	13.6104	13.6362	12.9064	13.1978	13.8367	14.3836	13.4627	13.9658	12.5242	13.466	13.9008
O14523_S662	C2CD2L	O14523	EAGLSQsHDDLSNATATPSVR	KEAGLSQsHDDLSNA	1	18.2854	18.0818	18.1707	18.4565	18.3321	18.0382	18.4858	18.1337	17.8758	18.6458	18.2925
O14523_S703	C2CD2L	O14523	ANGNPsPQL	PKANGNPsPQL____	0.9999	18.1394	18.164	18.1803	18.2176	18.554	18.1361	18.1787	17.9453	18.102	18.0271	18.0767
O14523_T417	C2CD2L	O14523	NLGtPTSSTPR	GSPRNLGtPTSSTPR	1	17.067	16.8925	16.871	16.8544	16.9155	17.1683	17.2344	17.2865	17.1969	17.1016	17.159
O14526_S523	FCHO1	O14526	APPLPDsPQPLASSPGPWGLEALAGGDLMPAPADPTAR	RAPPLPDsPQPLASS	1	14.4432	14.6452	13.1829	15.0331	14.3176	14.1836	14.9142	14.523	14.0804	14.83	14.28
O14526_S583	FCHO1	O14526	sLSPsPLGSSAASTALER;sLsPsPLGSSAASTALER	SNGDLSRsLSPSPLG	1	15.15	14.5792	15.1578	15.4892	15.0898	15.1907	15.0151	15.3444	14.7029	15.5792	14.7455
O14526_S585	FCHO1	O14526	SLsPSPLGSSAASTALER	GDLSRSLsPSPLGSS	1	14.776	15.0471	14.8331	14.4271	14.682	15.0081	14.5707	14.2667	15.0661	14.8969	14.8969
O14526_S587	FCHO1	O14526	SLSPsPLGSSAASTALER	LSRSLSPsPLGSSAA	1	18.3081	18.0647	18.2861	18.2884	18.1941	18.1878	18.5146	18.4954	18.003	18.5356	18.5458
O14526_S612	FCHO1	O14526	PSFLSQTGHGVsR	SQTGHGVsRGPSPVV	1	15.5932	15.5039	15.6561	15.6698	15.4153	15.7174	15.0841	15.5819	15.5122	15.9046	15.8349
O14530_S221	TXNDC9	O14530	KYDsDsDDD	IRGKKYDsDSDDD__	0.9208	22.5893	22.7693	22.6601	22.7184	22.6284	22.5197	22.519	22.625	22.6009	22.5207	22.5563
O14530_S223	TXNDC9	O14530	KYDsDsDDD	GKKYDSDsDDD____	0.9208	22.5893	22.7693	22.6601	22.7184	22.6284	22.5197	22.519	22.625	22.6009	22.5207	22.5563
O14545_S278	TRAFD1	O14545	sLSDIK	QSHGGPRsLSDIKGA	0.9876	20.0147	20.3471	20.2219	20.0568	20.0897	20.1507	19.8955	20.0783	19.786	19.8316	19.8098
O14545_S327	TRAFD1	O14545	ALPSLNTGSSsPR	SLNTGSSsPRGVEEP	1	22.0959	22.2728	22.0274	22.0265	21.9994	21.989	22.3042	22.1277	22.1457	22.1906	22.0408
O14545_T414	TRAFD1	O14545	LDSQPQEtSPELPR	LDSQPQEtSPELPRR	1	21.0466	21.0268	20.9257	21.0228	21.0109	20.925	21.098	21.1572	21.0843	21.2453	21.1556
O14578_S1940	CIT	O14578	VASsPAPPEGPSHPR	ITKRVASsPAPPEGP	1	16.7739	17.0862	16.345	16.5286	17.0887	16.7316	16.6718	16.242	17.0819	17.194	16.6589
O14578_S1971	CIT	O14578	DKsPGRPLER	TELRRDKsPGRPLER	0.9803	18.643	18.523	18.717	18.6752	18.5668	18.5263	18.6756	18.7913	18.6633	18.6434	18.6147
O14578_S440	CIT	O14578	SESVVSGLDsPAK	SVVSGLDsPAKTSSM	1	18.568	18.4493	18.5577	18.4284	18.5405	18.726	18.5512	18.6526	18.5522	18.4923	18.5636
O14578_S480	CIT	O14578	RVsEVEAVLSQK	TRLHRRVsEVEAVLS	0.9599	13.1514	13.0375	13.0733	12.9654	13.1147	13.3894	13.2806	12.9776	13.3617	13.1876	13.2133
O14578_T1955	CIT	O14578	EPStPHR	SHPREPStPHRYREG	0.9348	17.2105	17.2163	16.824	17.1853	16.8637	17.07	17.7268	17.3189	17.1479	17.6922	17.1485
O14579_S99	COPE	O14579	RDsIVAELDR	AHESRRDsIVAELDR	0.9982	17.0856	16.5224	17.3331	17.2893	16.5026	16.5578	17.1896	17.1936	17.0829	17.4393	17.128
O14617_S632	AP3D1	O14617	KVPVPEGLDLDAWINEPLsDsEsEDERPR	AWINEPLsDSESEDE	1	18.9567	18.9759	18.8968	18.8225	18.9909	19.0124	18.9214	18.9514	18.8032	19.3979	19.0073
O14617_S634	AP3D1	O14617	KVPVPEGLDLDAWINEPLsDsEsEDERPR	INEPLSDsESEDERP	1	18.9567	18.9759	18.8968	18.8225	18.9909	19.0124	18.9214	18.9514	18.8032	19.3979	19.0073
O14617_S636	AP3D1	O14617	KVPVPEGLDLDAWINEPLsDsEsEDERPR	EPLSDSEsEDERPRA	1	18.9567	18.9759	18.8968	18.8225	18.9909	19.0124	18.9214	18.9514	18.8032	19.3979	19.0073
O14617_S658	AP3D1	O14617	HRPsEADEEELAR	RRPKHRPsEADEEEL	1	16.664	16.6421	16.0608	16.9663	16.6493	16.5391	16.6342	16.7825	16.8164	16.8329	16.7354
O14617_S686	AP3D1	O14617	SsPSPQK	NPFYIKSsPSPQKRY	0.9868	19.9614	19.6584	19.6224	19.676	20.0553	19.893	20.0391	20.1663	20.128	20.1603	20.2341
O14617_S688	AP3D1	O14617	SSPsPQK	FYIKSSPsPQKRYQD	0.9987	17.2105	17.3407	16.9782	17.077	16.9361	16.701	17.378	17.4036	17.4167	17.2815	17.5875
O14617_S764	AP3D1	O14617	HSSLPTEsDEDIAPAQQVDIVTEEMPENALPsDEDDKDPNDPYR;HSSLPTEsDEDIAPAQQVDIVtEEMPENALPSDEDDKDPNDPYR;HSSLPtEsDEDIAPAQQVDIVTEEMPENALPsDEDDKDPNDPYR	HSSLPTEsDEDIAPA	1	15.7764	15.6297	15.5981	16.0522	16.1379	16.0482	15.2899	15.5086	15.633	15.519	15.7725
O14617_S788	AP3D1	O14617	HSSLPTEsDEDIAPAQQVDIVTEEMPENALPsDEDDKDPNDPYR;HSSLPtEsDEDIAPAQQVDIVTEEMPENALPsDEDDKDPNDPYR	MPENALPsDEDDKDP	1	15.2693	15.5578	15.1143	15.5962	15.3436	15.5412	14.4144	15.3915	14.8568	15.0379	15.1366
O14617_S829	AP3D1	O14617	NTETSKsPEK	RNTETSKsPEKDVPM	0.9995	16.5559	16.2945	16.5586	16.8165	16.8864	16.5661	16.3956	16.5494	16.4133	16.2503	16.3944
O14617_T762	AP3D1	O14617	HSSLPtEsDEDIAPAQQVDIVTEEMPENALPsDEDDKDPNDPYR	RRHSSLPtESDEDIA	0.9943	14.8956	15.7853	14.6204	15.2224	15.2199	15.1777	14.0407	14.7762	14.4385	14.3512	14.9712
O14617_T778	AP3D1	O14617	HSSLPTEsDEDIAPAQQVDIVtEEMPENALPSDEDDKDPNDPYR	AQQVDIVtEEMPENA	1	16.2961	15.869	16.032	16.248	16.7033	16.6203	16.178	15.5277	16.5935	16.0388	16.5867
O14641_S618	DVL2	O14641	SGsGSESEPSSR	APESKSGsGSESEPS	0.9809	12.3118	12.4275	12.1539	12.3799	12.0734	12.5868	12.4421	12.5058	12.199	12.4837	12.0605
O14646_S1096	CHD1	O14646	RYsGsDsDSISEGK	RSRSRRYsGSDSDSI	1	19.7453	19.9818	20.0142	19.8834	19.6857	19.8278	19.7984	19.5938	19.6802	19.5409	19.556
O14646_S1098	CHD1	O14646	RYsGsDsDSISEGK	RSRRYSGsDSDSISE	1	19.7453	19.9818	20.0142	19.8834	19.6857	19.8278	19.7984	19.5938	19.6802	19.5409	19.556
O14646_S1100	CHD1	O14646	RYsGsDsDSISEGK	RRYSGSDsDSISEGK	1	19.7453	19.9818	20.0142	19.8834	19.6857	19.8278	19.7984	19.5938	19.6802	19.5409	19.556
O14646_S1539	CHD1	O14646	ENTNHDDssRDSYSSDR	ENTNHDDsSRDSYSS	1	15.829	16.1585	NA	16.4251	16.097	16.2034	15.4544	14.8058	14.8747	NA	15.5138
O14646_S1540	CHD1	O14646	ENTNHDDssRDSYSSDR	NTNHDDSsRDSYSSD	1	15.829	16.1585	NA	16.4251	16.097	16.2034	15.4544	14.8058	14.8747	NA	15.5138
O14646_S1677	CHD1	O14646	ASSSGPRsPLDQR;sPLDQR	ASSSGPRsPLDQRSP	1	19.2204	19.2351	19.3343	19.302	19.116	19.1248	19.0865	19.1752	19.3358	19.3571	19.1576
O14646_S1689	CHD1	O14646	sPFEHSVEHK	RSPYGSRsPFEHSVE	1	16.3594	16.3661	16.4369	16.4166	16.5124	16.1305	16.143	16.5621	16.1584	16.3402	16.2832
O14646_S215	CHD1	O14646	QIDssEEDDDEEDYDNDKR	QKKRQIDsSEEDDDE	1	19.2816	19.2761	19.4699	19.4831	19.3006	19.3091	19.1707	19.1826	19.0132	19.1191	19.1492
O14646_S216	CHD1	O14646	QIDssEEDDDEEDYDNDKR	KKRQIDSsEEDDDEE	1	19.2816	19.2761	19.4699	19.4831	19.3006	19.3091	19.1707	19.1826	19.0132	19.1191	19.1492
O14647_S1085	CHD2	O14647	AQTNDsDsDTESKR;AQTNDsDsDTESK;AQTNDsDsDtESK	KKAQTNDsDSDTESK	1	19.0322	18.7823	18.9382	18.6757	19.1143	19.0507	19.3096	19.0155	19.088	19.1985	19.2107
O14647_S1087	CHD2	O14647	AQTNDsDsDTESKR;AQTNDsDsDTESK;AQTNDsDsDtESK	AQTNDSDsDTESKRQ	1	19.0322	18.7823	18.9382	18.6757	19.1143	19.0507	19.3096	19.0155	19.088	19.1985	19.2107
O14647_S1364	CHD2	O14647	EEHGIELssPRHsDNPSEEGEVK	EEHGIELsSPRHSDN	1	17.2428	17.717	16.4319	17.1542	15.847	16.5567	17.9758	17.43	17.4293	18.2871	16.8879
O14647_S1365	CHD2	O14647	EEHGIELssPRHsDNPSEEGEVK	EHGIELSsPRHSDNP	1	17.2428	17.717	16.4319	17.1542	15.847	16.5567	17.9758	17.43	17.4293	18.2871	16.8879
O14647_S1369	CHD2	O14647	EEHGIELssPRHsDNPSEEGEVK;HsDNPsEEGEVKDDGLEK	ELSSPRHsDNPSEEG	1	16.7582	16.9114	16.3402	16.7072	15.8913	16.2996	17.1708	16.9508	17.0941	17.2092	16.622
O14647_S1373	CHD2	O14647	EEHGIELSSPRHSDNPsEEGEVKDDGLEK	PRHSDNPsEEGEVKD	1	17.3981	17.1323	17.323	17.1616	17.2017	17.4466	17.077	17.3388	17.8103	17.6805	17.7641
O14647_S1789	CHD2	O14647	sPPSQK	PAVSDPRsPPSQKSP	0.9844	16.5914	16.594	16.6209	16.5482	16.6624	16.4629	16.5245	16.6675	16.674	16.7099	16.6459
O14647_S1795	CHD2	O14647	sPHDSK	RSPPSQKsPHDSKSP	0.9906	17.5041	17.5234	17.3398	17.314	17.413	17.4425	17.5524	17.6225	17.6046	17.7224	17.7019
O14647_S207	CHD2	O14647	KQDssDEDDDDDEAPKR	GKRKKQDsSDEDDDD	1	19.6341	19.5294	19.5107	19.302	19.4597	19.5013	19.8004	19.8456	19.9723	19.708	19.8195
O14647_S208	CHD2	O14647	KQDssDEDDDDDEAPKR	KRKKQDSsDEDDDDD	1	19.6341	19.5294	19.5107	19.302	19.4597	19.5013	19.8004	19.8456	19.9723	19.708	19.8195
O14647_S242	CHD2	O14647	EDDDFEtDsDDLIEMTGEGVDEQQDNSETIEK	DDDFETDsDDLIEMT	1	16.7366	16.7944	16.7615	16.3596	16.6495	16.5006	16.952	16.7079	16.9866	16.5446	16.9871
O14647_T1089	CHD2	O14647	AQTNDsDsDtESK	TNDSDSDtESKRQAQ	1	16.9903	16.7627	16.4324	16.6338	17.0725	17.0088	17.2677	16.8649	17.0461	17.558	17.1983
O14647_T240	CHD2	O14647	EDDDFEtDsDDLIEMTGEGVDEQQDNSETIEK	KEDDDFEtDSDDLIE	1	16.7366	16.7944	16.7615	16.3596	16.6495	16.5006	16.952	16.7079	16.9866	16.5446	16.9871
O14662_S41	STX16	O14662	sIAAELDELADDR	SSPLHSRsIAAELDE	1	15.5493	NA	15.2702	NA	NA	NA	NA	NA	NA	NA	15.7781
O14681_S326	EI24	O14681	FPsPHPsPAK	TSAEKFPsPHPSPAK	1	19.4413	19.2294	19.373	19.4974	19.2379	19.2005	19.4264	19.6179	19.7053	19.4275	19.6005
O14681_S330	EI24	O14681	FPsPHPsPAK	KFPSPHPsPAKLKAT	1	19.4413	19.2294	19.373	19.4974	19.2379	19.2005	19.4264	19.6179	19.7053	19.4275	19.6005
O14681_S46	EI24	O14681	RAsSVLAQR	EQRRRRAsSVLAQRR	0.9999	16.0267	16.0984	15.7136	16.2229	15.8643	16.2179	16.1713	16.0802	15.9981	15.7511	15.9027
O14681_S56	EI24	O14681	AQsIER	LAQRRAQsIERKQES	0.937	21.7854	21.7315	21.6924	21.715	21.6753	21.7981	21.8827	21.8371	21.8158	22.0353	21.71
O14686_S1606	KMT2D	O14686	NLTMsPLHK	LLRNLTMsPLHKRRQ	1	17.1599	16.9499	17.127	17.307	17.4606	17.138	17.2048	17.1111	16.8444	17.1016	17.3961
O14686_S1671	KMT2D	O14686	LEGPVsPDVEPGKEETEESKK	IKLEGPVsPDVEPGK	1	18.7507	18.699	18.8078	18.7781	18.9973	18.7611	18.7002	18.6149	18.7974	18.4992	18.8944
O14686_S2260	KMT2D	O14686	CPSLDNLAVPEsPGVGGGK	DNLAVPEsPGVGGGK	1	13.2055	12.4581	13.7621	13.5493	12.9951	12.7103	13.455	13.1722	12.9214	13.5446	13.058
O14686_S2274	KMT2D	O14686	ASEPLLsPPPFGESR	KASEPLLsPPPFGES	1	18.0278	18.1598	17.9855	18.081	18.123	18.0823	18.017	17.9529	18.268	18.0762	17.9712
O14686_S2342	KMT2D	O14686	ASQVEPQsPGLGLRPQEPPPAQALAPsPPSHPDIFR	ASQVEPQsPGLGLRP	0.9271	13.3212	NA	13.1686	13.168	12.8993	NA	NA	12.8774	13.7026	13.372	13.72
O14686_S2361	KMT2D	O14686	ASQVEPQsPGLGLRPQEPPPAQALAPsPPSHPDIFR	PAQALAPsPPSHPDI	0.9271	13.3212	NA	13.1686	13.168	12.8993	NA	NA	12.8774	13.7026	13.372	13.72
O14686_S2414	KMT2D	O14686	VPAsPQSQSSSQSPLTPR	PFSRVPAsPQSQSSS	1	14.007	13.9542	13.4234	12.8836	12.9018	14.2803	14.4941	14.5644	14.6083	14.6933	13.5367
O14686_S4359	KMT2D	O14686	VsPAAAQLADTLFSK	EPPPGRVsPAAAQLA	1	18.8766	19.0093	19.0416	18.6763	18.8339	18.8287	18.7808	18.9641	18.8967	18.8111	19.0039
O14686_S4738	KMT2D	O14686	ALsPVIPLIPR	EQEDRALsPVIPLIP	0.9999	19.4126	19.4266	19.4857	19.6397	19.4399	18.6674	19.3322	19.4561	18.5767	19.4001	19.1688
O14686_S4822	KMT2D	O14686	IPNSYEVLFPEsPAR	YEVLFPEsPARAGTE	1	16.6894	16.9271	16.5597	17.0369	17.0805	16.7895	16.7605	16.5179	16.2072	16.5981	16.5867
O14686_T1195	KMT2D	O14686	APVAPtPPTLIK	PRAPVAPtPPTLIKS	1	14.7838	14.5556	14.8586	15.1351	14.6143	14.6276	14.9422	14.9887	14.5307	14.7036	14.8359
O14686_T1803	KMT2D	O14686	PSFGLGtPK	RPSFGLGtPKAKGDG	1	14.403	13.9305	13.85	14.8029	14.5603	14.2279	NA	14.6329	13.7534	14.155	14.9624
O14686_T1843	KMT2D	O14686	ADtPGPEDGGVK	GLEGKADtPGPEDGG	1	18.0118	17.8117	18.1575	17.9938	18.0587	18.1966	17.8865	17.8706	18.181	17.9248	17.8596
O14686_T1865	KMT2D	O14686	ASPVPSDPEKPGtPGEGMLSSDLDR	SDPEKPGtPGEGMLS	1	13.4013	13.6847	13.1613	13.4299	13.4601	13.3719	13.0094	13.5662	13.4742	13.0462	13.6236
O14686_T2228	KMT2D	O14686	PGAGQPGEFHtTPPGTPR	GQPGEFHtTPPGTPR	1	17.1629	17.2513	16.9585	17.1202	17.3263	17.1542	17.1269	17.2839	17.2262	17.2716	17.1834
O14686_T2229	KMT2D	O14686	PGAGQPGEFHttPPGTPR	QPGEFHTtPPGTPRH	1	17.1512	17.1403	17.3601	17.3739	17.0894	16.9823	17.0501	17.0107	17.1167	16.8512	17.5145
O14686_T2240	KMT2D	O14686	HQPStPDPFLK	TPRHQPStPDPFLKP	1	16.8479	17.083	17.0088	16.9113	16.7542	16.8828	16.6944	16.861	16.7157	16.7321	16.9046
O14686_T2332	KMT2D	O14686	APLtPR	DVFKAPLtPRASQVE	0.9776	16.7232	16.9121	16.5664	16.7966	16.7272	16.8359	16.8164	16.5997	16.6439	16.8233	16.7213
O14686_T4682	KMT2D	O14686	SLDLLAALPtPPHNQTEDVR	DLLAALPtPPHNQTE	1	15.9593	15.3038	16.0268	16.1925	16.1509	15.771	15.6135	15.9678	15.7729	15.9545	15.9686
O14713_S41	ITGB1BP1	O14713	SSTVAsLDTDSTK	SRSSTVAsLDTDSTK	1	14.8959	15.1094	14.8868	15.1446	15.0452	15.0697	14.662	14.6689	14.5162	14.8223	14.8898
O14727_S752	APAF1	O14727	FsPDDK	SVNHCRFsPDDKLLA	0.9956	18.4123	18.6608	18.7117	18.5188	18.6087	18.6002	18.1244	18.2997	18.3738	17.9987	18.1784
O14730_S125	RIOK3	O14730	VHPYEDsDssEDEVDWQDTR	KVHPYEDsDSSEDEV	1	17.5248	17.834	17.5964	16.98	16.9715	17.5111	17.6792	17.7606	17.7304	17.7306	17.3721
O14730_S127	RIOK3	O14730	VHPYEDsDssEDEVDWQDTR	HPYEDSDsSEDEVDW	1	17.5248	17.834	17.5964	16.98	16.9715	17.5111	17.6792	17.7606	17.7304	17.7306	17.3721
O14730_S128	RIOK3	O14730	VHPYEDsDssEDEVDWQDTR	PYEDSDSsEDEVDWQ	1	17.5248	17.834	17.5964	16.98	16.9715	17.5111	17.6792	17.7606	17.7304	17.7306	17.3721
O14733_S35	MAP2K7	O14733	IDLNLDIsPQRPR	IDLNLDIsPQRPRPT	1	17.5567	17.6462	17.5872	17.587	17.5539	17.3072	17.6733	17.624	17.6023	17.5755	17.5978
O14737_S119	PDCD5	O14737	VMDsDEDDDY	NRRKVMDsDEDDDY_	1	23.8498	23.9414	23.804	23.9822	23.9045	23.863	23.9123	23.8457	24.061	23.6185	23.3842
O14737_Y125	PDCD5	O14737	KVMDSDEDDDy	DSDEDDDy_______	0.9933	17.4919	17.7975	17.6762	17.9625	17.7753	17.7507	16.8928	17.2295	16.8584	16.8784	17.1338
O14745_S280	SLC9A3R1	O14745	EALAEAALEsPRPALVR	LAEAALEsPRPALVR	1	20.2214	20.0381	20.0297	20.1518	20.0866	20.2801	20.4592	20.3491	20.2611	20.3837	20.2275
O14745_S291	SLC9A3R1	O14745	SASsDTSEELNSQDSPPK	ALVRSASsDTSEELN	1	15.9798	16.1565	16.0028	15.925	15.9287	16.0717	16.0035	16.149	16.0904	15.9898	16.0013
O14745_S294	SLC9A3R1	O14745	SASsDTsEELNSQDSPPK	RSASSDTsEELNSQD	1	16.9249	16.4877	16.7862	16.6953	17.583	17.0078	16.6791	16.7196	16.9722	16.6269	16.9969
O14757_S280	CHEK1	O14757	VTsGGVSESPSGFSK	AKRPRVTsGGVSESP	1	18.0592	18.2875	18.4178	18.3436	17.552	17.6734	18.1299	18.2266	18.1069	17.6826	17.4617
O14757_S301	CHEK1	O14757	HIQSNLDFsPVNSASSEENVK	IQSNLDFsPVNSASS	1	14.5405	15.0444	14.1036	15.0064	14.9685	14.2364	14.501	14.0417	14.4137	13.7929	14.8404
O14757_S317	CHEK1	O14757	YSSsQPEPR	ENVKYSSsQPEPRTG	1	18.882	18.8106	18.875	18.7477	18.7233	18.7064	18.7624	19.1574	18.7679	19.1686	19.2235
O14777_S69	NDC80	O14777	NsQLGIFSSSEK	SGHGSRNsQLGIFSS	1	16.1737	16.0979	16.3391	16.4265	16.0073	16.3109	16.0851	15.9883	16.3814	15.7172	15.8423
O14795_S1251	UNC13B	O14795	GTGNAsPDAR	VRGTGNAsPDARASA	1	18.8006	18.8829	18.7351	18.673	18.9638	18.7973	18.7034	18.8798	18.6885	18.9293	18.9036
O14828_S76	SCAMP3	O14828	KLsPTEPK	LQPSRKLsPTEPKNY	0.9688	16.2178	16.0301	16.1754	16.0887	16.1685	15.921	16.3487	16.4176	16.4647	16.2448	16.1915
O14841_S3	OPLAH	O14841	GsPEGR	_____MGsPEGRFHF	0.9329	20.8278	20.9678	20.9622	20.8529	20.9073	20.9084	20.8026	20.6183	20.7551	20.8728	20.6946
O14841_T151	OPLAH	O14841	GEAGTGtPVK	RGEAGTGtPVKGRTG	1	18.3102	18.4109	18.3797	18.1452	18.4502	18.2835	18.1974	18.2701	18.3765	18.3504	18.4024
O14867_S445	BACH1	O14867	ISEsPEPGQR	LGIRISEsPEPGQRT	0.9998	18.6213	18.352	18.6903	18.7048	18.8419	18.7208	18.7096	18.5837	18.4265	18.5785	18.5151
O14893_S280	GEMIN2	O14893	DLADEPs	RDLADEPs_______	0.9997	14.3625	NA	13.3675	NA	14.025	13.9695	15.0204	13.4357	13.8764	15.2537	15.2259
O14920_S672	IKBKB	O14920	GPVSGsPDSMNASR	VRGPVSGsPDSMNAS	1	15.8246	15.4746	15.592	15.9043	15.2552	15.9101	15.8527	15.9591	16.1258	15.8889	15.8719
O14929_S361	HAT1	O14929	LIsPYK	DIKRRLIsPYKKKQR	0.9253	19.7814	20.0651	19.9798	19.8231	19.9849	19.9745	19.5831	19.7062	19.5662	19.6238	19.6592
O14950_S20	MYL12B	O14950	ATsNVFAMFDQSQIQEFK	KRPQRATsNVFAMFD	1	20.6019	20.4471	20.4338	20.4488	20.615	20.6773	20.7043	20.7213	20.6672	20.7643	20.6997
O14950_T19	MYL12B	O14950	AtsNVFAMFDQSQIQEFK	KKRPQRAtSNVFAMF	1	17.5717	17.1484	17.4708	17.2154	17.2833	17.4511	17.8358	17.7531	17.5881	17.8716	17.8554
O14967_S554	CLGN	O14967	EEEsEPEEK	MLEKEEEsEPEEKSE	0.9999	15.8293	16.3104	16.2925	16.04	16.0211	16.1138	14.9903	15.5045	15.5822	15.5757	15.8757
O14967_S594	CLGN	O14967	EADESTGsGDGPIK	EADESTGsGDGPIKS	1	16.2877	16.3622	16.6013	16.4106	16.5942	16.6575	15.997	15.9497	16.0772	16.304	15.8983
O14974_S445	PPP1R12A	O14974	TGsYGALAEITASK	LGLRKTGsYGALAEI	1	19.6271	19.3685	19.6463	19.6249	19.7695	19.5717	19.6214	19.4779	19.6874	19.4551	19.6319
O14974_S862	PPP1R12A	O14974	STGVSFWTQDsDENEQEQQsDTEEGSNKK	VSFWTQDsDENEQEQ	1	18.0353	17.9527	18.1467	17.9388	18.1309	18.1903	17.8974	17.9881	18.381	17.4525	17.085
O14974_S871	PPP1R12A	O14974	STGVSFWTQDsDENEQEQQsDTEEGSNKK	ENEQEQQsDTEEGSN	1	18.0353	17.9527	18.1467	17.9388	18.1309	18.1903	17.8974	17.9881	18.381	17.4525	17.085
O14974_S886	PPP1R12A	O14974	ETQTDsISR	KKETQTDsISRYETS	1	15.7062	15.7479	15.6205	15.6901	15.5925	15.7894	15.9389	15.6264	15.568	15.8201	15.8241
O14974_S903	PPP1R12A	O14974	YDsLLGR	SAGDRYDsLLGRSGS	0.9958	15.0162	15.0386	14.8201	15.1797	14.9174	15.0034	14.6206	14.8462	15.1415	14.861	15.4308
O14974_T696	PPP1R12A	O14974	StQGVTLTDLQEAEK	ARQSRRStQGVTLTD	1	18.0378	16.7822	16.6408	16.9686	17.7741	17.4814	18.0051	17.9005	18.8644	18.9183	19.0221
O14976_S770	GAK	O14976	QPGSTAQYDAGAGsPEAEPTDSDSPPSSSADASR	QYDAGAGsPEAEPTD	1	16.2014	14.8063	16.4125	16.1621	16.4143	16.0926	16.3094	16.3691	15.6348	16.07	16.3201
O14976_S811	GAK	O14976	EAETGAENAsSK	ETGAENAsSKESESA	1	14.8595	14.7822	14.9262	14.829	14.8044	14.9735	14.6663	15.1156	15.1146	14.582	14.7111
O14976_S826	GAK	O14976	ESESALMEDRDEsEVsDEGGSPISSEGQEPR;DEsEVsDEGGsPISSEGQEPR	LMEDRDEsEVSDEGG	0.9994	15.2982	NA	15.2564	14.0044	15.173	15.4013	15.6322	15.1462	15.4612	15.6064	15.5456
O14976_S829	GAK	O14976	ESESALMEDRDESEVsDEGGSPISSEGQEPR	DRDESEVsDEGGSPI	1	16.703	16.1221	16.531	17.1849	16.7057	16.5691	16.5515	16.7914	16.7158	16.6071	17.0098
O14980_S391	XPO1	O14980	ESPFSTSAsPLLSGSQHFDVPPR	SPFSTSAsPLLSGSQ	1	16.4711	16.9205	16.1533	16.5036	16.1579	16.4059	17.0141	16.526	15.9158	16.758	16.2746
O14981_S234	BTAF1	O14981	sNDstDGEPEEK	AVETNEKsNDSTDGE	0.9998	15.7817	15.9203	16.3563	15.7755	15.9073	16.2865	15.2976	15.5772	15.9633	14.9856	15.4198
O14981_S237	BTAF1	O14981	sNDstDGEPEEK	TNEKSNDsTDGEPEE	0.9998	15.7817	15.9203	16.3563	15.7755	15.9073	16.2865	15.2976	15.5772	15.9633	14.9856	15.4198
O14981_T238	BTAF1	O14981	sNDstDGEPEEK	NEKSNDStDGEPEEK	0.9998	15.7817	15.9203	16.3563	15.7755	15.9073	16.2865	15.2976	15.5772	15.9633	14.9856	15.4198
O15013_S59	ARHGEF10	O15013	YDTNNNEEEEGEQFDFDsGDEIPEADR	GEQFDFDsGDEIPEA	1	15.8505	15.8872	15.794	15.9757	16.0356	15.6928	15.497	15.703	16.1026	15.7027	15.7647
O15014_S1055	ZNF609	O15014	APsLTDLVK	PTLTKAPsLTDLVKS	1	19.1442	19.496	19.2958	18.7802	19.2695	19.2478	19.2825	19.0061	18.8395	19.2643	19.1562
O15014_S1313	ZNF609	O15014	sPTISDK	ASHYKSKsPTISDKT	0.999	16.6615	16.8576	16.5192	16.6518	16.706	16.671	16.5195	16.9028	16.9514	16.6336	16.5592
O15014_S413	ZNF609	O15014	RGsQNSSEHRPPASSTSEDVK	NSKGRRGsQNSSEHR	0.999	16.0213	16.1304	16.4934	16.3478	15.3513	15.8523	15.9015	15.8498	16.3228	15.8171	15.7356
O15014_S433	ZNF609	O15014	AsPSSANK	TSEDVKAsPSSANKR	0.9999	19.48	19.5297	19.4901	19.3491	19.333	19.4534	19.4703	19.6047	19.7103	19.6024	19.5311
O15014_S467	ZNF609	O15014	TNsMGSATGPLPGTK	SKRVRTNsMGSATGP	1	18.1611	17.8744	18.3373	18.0836	17.833	18.2304	18.5085	18.1762	18.3349	18.0935	18.2319
O15014_S560	ZNF609	O15014	GSLsPAR	VSQKGSLsPARSATP	0.9933	21.2708	21.3741	21.2552	21.232	21.3538	21.3024	21.4082	21.1346	21.0653	21.5007	21.2683
O15014_S576	ZNF609	O15014	LVEPHsPSPSSK	VRLVEPHsPSPSSKF	1	19.5685	19.7275	19.4664	19.5908	19.5834	19.5146	19.5181	19.6645	19.5958	19.7271	19.5464
O15014_S578	ZNF609	O15014	LVEPHsPsPSSK	LVEPHSPsPSSKFST	1	19.3499	19.4827	19.3482	19.2168	19.4156	19.5103	19.4215	19.4273	19.2883	19.4152	19.4257
O15014_S743	ZNF609	O15014	ELEsPLtPGK	ESSKELEsPLTPGKV	0.9972	16.4643	16.2247	16.4358	16.5581	16.5541	16.5728	16.5473	16.5027	16.4141	16.3281	16.6442
O15014_S758	ZNF609	O15014	AEEGKsPFR	CRAEEGKsPFRESSG	0.9868	19.7984	19.7125	19.9214	19.6329	19.9917	19.909	19.7649	19.6769	19.8794	19.8033	19.7201
O15014_S804	ZNF609	O15014	IYSFTDNAPsPSIGGSSR	SFTDNAPsPSIGGSS	1	17.2933	17.0407	16.9131	17.5476	17.1631	17.1003	17.1511	17.5456	17.4487	17.3209	17.4257
O15014_S842	ZNF609	O15014	TNsPAYsDIsDAGEDGEGK	ASSVKTNsPAYSDIS	1	19.4656	19.4588	19.3395	19.5199	19.8006	19.4313	19.2761	19.4415	19.5006	19.2279	19.6605
O15014_S846	ZNF609	O15014	TNsPAYsDIsDAGEDGEGK	KTNSPAYsDISDAGE	1	19.4656	19.4588	19.3395	19.5199	19.8006	19.4313	19.2761	19.4415	19.5006	19.2279	19.6605
O15014_S849	ZNF609	O15014	TNsPAYsDIsDAGEDGEGK	SPAYSDIsDAGEDGE	1	19.4656	19.4588	19.3395	19.5199	19.8006	19.4313	19.2761	19.4415	19.5006	19.2279	19.6605
O15014_T722	ZNF609	O15014	PTVMGEPFTVNPALtPAK	FTVNPALtPAKDKKK	1	15.494	15.5449	15.4303	15.1957	15.7508	15.5157	15.5524	15.5964	15.5557	15.2911	15.4145
O15014_T746	ZNF609	O15014	ELESPLtPGK	KELESPLtPGKVCRA	1	19.1625	19.2488	19.1884	18.9269	19.1812	19.1274	19.1431	19.3302	19.1718	18.9907	19.1252
O15015_S612	ZNF646	O15015	TETTMsPPR	SRTETTMsPPRAFAC	0.9995	16.3974	16.1827	16.5183	16.4804	16.1898	16.457	16.2596	16.2386	16.3516	16.6439	16.5421
O15015_S930	ZNF646	O15015	sPPLQLSEAELLNQLQR	AEAAPARsPPLQLSE	1	15.233	15.1893	15.4038	15.6179	14.3558	15.2462	16.0132	14.7423	14.8148	14.877	14.7167
O15021_S1370	MAST4	O15021	sAGNIPLSPLAR	YRSGRRKsAGNIPLS	1	15.867	15.8609	15.6664	15.9436	15.8677	15.5302	15.7572	15.9469	16.2418	15.7212	15.8568
O15027_S1069	SEC16A	O15027	AQQELVPPQQQAsPPQLPK	VPPQQQAsPPQLPKA	1	18.1713	18.6072	18.2284	17.8262	18.0457	18.2009	18.1912	18.1504	18.1726	17.9461	17.912
O15027_S1228	SEC16A	O15027	ASHssERPPPR	PSSRASHsSERPPPR	1	17.9332	17.8554	17.584	17.876	17.7484	17.9269	18.0652	17.8489	18.0659	18.1742	18.1731
O15027_S1229	SEC16A	O15027	ASHssERPPPR	SSRASHSsERPPPRQ	1	17.9332	17.8554	17.584	17.876	17.7484	17.9269	18.0652	17.8489	18.0659	18.1742	18.1731
O15027_S1305	SEC16A	O15027	EHsAFGDRPEK	DAYRREHsAFGDRPE	1	17.976	17.8827	17.6601	17.6058	17.8748	17.6068	18.0694	18.2991	18.5039	18.0997	18.2478
O15027_S1327	SEC16A	O15027	FTGsFDDDPDPHR;FTGsFDDDPDPHRDPYGEEVDR	YDPRFTGsFDDDPDP	1	16.2533	16.1027	16.2849	15.9778	16.251	15.8629	16.4259	16.2773	16.3575	16.5806	16.281
O15027_S1347	SEC16A	O15027	sVHsEHSAR;sVHsEHsAR	GEEVDRRsVHSEHSA	0.9631	17.7025	17.7922	17.5746	17.412	17.5717	17.609	17.9492	17.8054	17.6815	17.8105	17.8985
O15027_S1350	SEC16A	O15027	sVHsEHSAR;sVHsEHsAR	VDRRSVHsEHSARSL	0.9631	17.7025	17.7922	17.5746	17.412	17.5717	17.609	17.9492	17.8054	17.6815	17.8105	17.8985
O15027_S2022	SEC16A	O15027	sPDPGIVPQEAPVGNSLSELSEENFDGK	HLLQEARsPDPGIVP	1	16.8313	16.8952	16.9323	16.881	16.7575	16.8635	16.7978	16.5074	16.9062	16.9085	16.6761
O15027_S2081	SEC16A	O15027	ADSGPTQPPLsLSPAPETK	GPTQPPLsLSPAPET	1	18.2977	18.2241	18.3059	18.1045	18.5402	18.3837	18.427	18.1241	18.202	18.4398	18.2992
O15027_S2271	SEC16A	O15027	VLSSAAsLPGSELPSSRPEGSQGGELSR	KVLSSAAsLPGSELP	1	15.1703	15.102	15.2439	15.4273	14.9155	15.0891	15.3328	15.2828	15.1515	15.0105	14.929
O15027_S314	SEC16A	O15027	IVNHWAsPELR	RIVNHWAsPELRQNP	0.9852	16.0086	15.7939	15.7231	15.9984	16.1603	15.8472	15.9654	15.8015	16.318	16.4048	16.0731
O15027_S342	SEC16A	O15027	GDsPENR	NPLARGDsPENRTHH	0.9997	22.3556	22.3162	22.3771	22.3784	22.2697	22.125	22.4821	22.4165	22.1594	22.5656	22.5174
O15027_S569	SEC16A	O15027	QIDSsPVGGETDETTVSQNYR	FFKQIDSsPVGGETD	1	18.7733	18.7656	18.8731	19.0977	18.6448	18.6362	19.0255	18.8359	18.897	18.5593	18.5841
O15027_T2054	SEC16A	O15027	FANLtPSR	DGKFANLtPSRTVPD	0.9998	17.5024	17.7649	17.5802	17.6044	17.1843	17.3915	17.7157	17.4431	17.4292	17.4172	17.5372
O15042_S1012	U2SURP	O15042	sQsRsPHR	KSGKKSRsQSRSPHR	0.9697	20.861	20.6929	21.1666	20.9351	21.4313	21.222	20.9266	20.3981	20.2339	20.7586	20.7599
O15042_S1014	U2SURP	O15042	sQsRsPHR	GKKSRSQsRSPHRSH	0.9697	20.861	20.6929	21.1666	20.9351	21.4313	21.222	20.9266	20.3981	20.2339	20.7586	20.7599
O15042_S1016	U2SURP	O15042	sQsRsPHR	KSRSQSRsPHRSHKK	0.9697	20.861	20.6929	21.1666	20.9351	21.4313	21.222	20.9266	20.3981	20.2339	20.7586	20.7599
O15042_S244	U2SURP	O15042	sMDAPSR	DSDGQRRsMDAPSRR	0.9995	18.8709	18.4133	18.9122	18.6759	18.9944	18.9412	18.9379	18.9163	18.9309	19.2191	19.0012
O15042_S485	U2SURP	O15042	LYSILQGDsPTK	YSILQGDsPTKWRTE	1	17.7751	17.7284	17.6713	17.6591	17.989	17.9794	17.6576	17.5796	17.5823	17.5807	18.048
O15042_S67	U2SURP	O15042	ESLCDsPHQNLSR	ARESLCDsPHQNLSR	1	16.2488	15.8903	16.3018	16.2091	16.4199	16.1918	16.1177	16.1453	16.1938	16.2034	16.4066
O15042_S731	U2SURP	O15042	sLDDDLDGVPLDATEDSK	LDGVPIKsLDDDLDG	1	15.9429	16.0467	16.0823	15.8384	15.7683	15.8174	16.0137	16.1894	15.9707	16.2118	15.8141
O15042_S788	U2SURP	O15042	WELFDQHEEsEEEENQNQEEEsEDEEDTQSSK	LFDQHEEsEEEENQN	1	15.2124	14.8858	15.0143	15.4094	15.4792	15.4982	14.9142	15.2428	15.18	15.11	15.4305
O15042_S800	U2SURP	O15042	WELFDQHEEsEEEENQNQEEEsEDEEDTQSSK	NQNQEEEsEDEEDTQ	1	15.2124	14.8858	15.0143	15.4094	15.4792	15.4982	14.9142	15.2428	15.18	15.11	15.4305
O15042_S930	U2SURP	O15042	RHstsPSPSR	KERKRRHsTSPSPSR	0.9996	20.8795	21.0296	20.8777	20.822	20.6035	20.9564	21.0507	20.7465	20.6388	21.3348	21.0949
O15042_S932	U2SURP	O15042	RHStsPSPSR;RHstsPSPSR	RKRRHSTsPSPSRSS	0.9996	19.9704	19.6367	19.9411	19.9738	19.4364	20.0693	20.3631	19.7441	19.7297	20.5561	20.0274
O15042_S974	U2SURP	O15042	SSHKDsPR	SRSSHKDsPRDVSKK	0.9826	17.3714	17.4846	17.402	17.3229	17.5526	17.3863	17.2715	17.3817	16.9286	17.1123	17.6121
O15042_S985	U2SURP	O15042	RsPSGSR	VSKKAKRsPSGSRTP	0.9872	22.2476	22.0205	22.3027	22.2521	22.4866	22.3175	22.3185	21.9608	21.8082	22.3706	22.3352
O15042_S987	U2SURP	O15042	RsPsGSR	KKAKRSPsGSRTPKR	0.9178	19.327	18.9598	19.5871	19.5428	19.6265	19.3307	19.1882	18.9727	18.8639	19.4544	19.4243
O15042_T719	U2SURP	O15042	ETEDVPDDLDGAPIEEELDGAPLEDVDGIPIDAtPIDDLDGVPIK	DGIPIDAtPIDDLDG	1	14.6561	14.6698	14.4944	14.7544	14.4749	14.4586	15.049	14.6792	14.437	14.8503	14.7107
O15042_T919	U2SURP	O15042	EKDECtPTR	KKEKDECtPTRKERK	0.988	17.6893	16.7621	17.8307	17.7745	17.2665	17.545	18.0746	17.4162	16.6478	16.907	18.8428
O15042_T931	U2SURP	O15042	RHStsPSPSR;RHstsPSPSR	ERKRRHStSPSPSRS	0.9996	19.9704	19.6367	19.9411	19.9738	19.4364	20.0693	20.3631	19.7441	19.7297	20.5561	20.0274
O15047_S1153	SETD1A	O15047	PDERPSsPIPLLPPPK	RPDERPSsPIPLLPP	1	17.5532	17.3835	17.4561	17.3629	17.7728	17.613	17.3822	17.6397	17.8281	17.4891	17.5252
O15047_S459	SETD1A	O15047	tsPRPASPAR	EREEVRTsPRPASPA	0.9653	13.5874	13.4986	13.3629	13.444	13.2968	13.6402	14.1485	13.4996	13.6394	13.5036	13.7598
O15047_S468	SETD1A	O15047	sGsPAPETTNESVPFAQHSSLDSR	RPASPARsGSPAPET	1	15.2276	15.4297	15.2036	15.3468	15.3283	15.1285	15.4281	15.5176	15.0401	14.9358	14.9348
O15047_S470	SETD1A	O15047	SGsPAPETTNESVPFAQHSSLDSR	ASPARSGsPAPETTN	1	18.3717	18.11	18.4147	18.3733	18.6196	18.4774	18.1776	18.2198	18.4577	18.3802	18.1804
O15047_S508	SETD1A	O15047	FSFLAsDtEEEEENSSMVLGAR	SKFSFLAsDTEEEEE	1	16.7858	16.3095	16.7571	16.6497	16.9558	17.0453	16.9407	16.2395	17.0235	17.1927	16.7154
O15047_T1185	SETD1A	O15047	TVSFSAIEVVPAPEPPPAtPPQAK	APEPPPAtPPQAKFP	0.9999	13.61	13.1413	NA	13.9886	13.6397	13.808	13.3169	NA	NA	13.4556	NA
O15047_T458	SETD1A	O15047	tsPRPASPAR	PEREEVRtSPRPASP	0.9653	13.5874	13.4986	13.3629	13.444	13.2968	13.6402	14.1485	13.4996	13.6394	13.5036	13.7598
O15047_T510	SETD1A	O15047	FSFLAsDtEEEEENSSMVLGAR	FSFLASDtEEEEENS	1	16.7858	16.3095	16.7571	16.6497	16.9558	17.0453	16.9407	16.2395	17.0235	17.1927	16.7154
O15047_T916	SETD1A	O15047	PStPAEEDEDDPEQEK	EKRPRPStPAEEDED	1	18.3292	18.4124	18.4689	18.3381	18.3267	18.4127	18.2376	18.2626	18.3218	18.3213	18.2989
O15050_S1773	TRANK1	O15050	EPtLsLK	ECKEPTLsLKCLSYA	0.9532	15.663	15.3223	15.7729	15.3945	15.5351	15.4086	16.0299	15.4183	15.1794	16.4631	15.294
O15050_S2741	TRANK1	O15050	GPENYFsPSK	RGPENYFsPSKAFEG	1	14.8947	14.8125	14.8418	15.0875	15.3613	15.3159	14.509	14.3981	14.8444	14.9582	14.461
O15050_S640	TRANK1	O15050	SQGsFK	SQLKSQGsFKSVPCG	0.9292	14.9898	14.8116	14.8323	14.8487	15.5142	15.4751	14.5694	14.4679	14.7923	15.0277	15.0549
O15050_T1771	TRANK1	O15050	EPtLsLK	YLECKEPtLSLKCLS	0.9532	15.663	15.3223	15.7729	15.3945	15.5351	15.4086	16.0299	15.4183	15.1794	16.4631	15.294
O15056_S1056	SYNJ2	O15056	sPALTK	ALAPPSKsPALTKKK	0.989	17.6771	17.9149	17.8192	17.6321	17.8911	17.8269	17.4967	17.4097	17.5678	17.4667	17.5438
O15056_S1191	SYNJ2	O15056	GGAsEEALSAVAPR	LEARGGAsEEALSAV	1	15.2303	15.0474	14.8716	15.4951	15.4867	15.2615	15.5589	15.4911	14.8979	15.2317	14.83
O15085_S1413	ARHGEF11	O15085	sPPSLALR	DPRRPSRsPPSLALR	1	17.2048	17.2192	17.1323	17.145	17.3672	17.3244	16.9902	17.1555	17.3076	17.18	17.2351
O15085_S271	ARHGEF11	O15085	QGsDAAVPSTGDQGVDQSPK	QHHRRQGsDAAVPST	1	17.1805	16.9864	17.3647	17.199	17.541	17.1498	17.1696	17.2926	16.9895	16.7249	17.1691
O15085_S556	ARHGEF11	O15085	SSSQSTFHIPLsPVEVKPGNVR	STFHIPLsPVEVKPG	0.9996	13.4353	NA	13.4382	NA	13.0342	NA	13.3383	13.4468	13.4709	NA	NA
O15085_T668	ARHGEF11	O15085	SLENPtPPFtPK	TRSLENPtPPFTPKM	0.9923	14.7949	14.402	14.3008	15.0056	14.7273	14.8643	14.9693	14.8853	15.0718	14.4776	15.2471
O15085_T672	ARHGEF11	O15085	SLENPtPPFtPK	ENPTPPFtPKMGRRS	0.9923	14.7949	14.402	14.3008	15.0056	14.7273	14.8643	14.9693	14.8853	15.0718	14.4776	15.2471
O15117_S225	FYB1	O15117	GsPAPLGVR	NVSSSKGsPAPLGVR	0.9999	17.3061	17.3803	17.3029	17.2038	17.3671	17.2801	17.545	17.4672	17.3208	17.3069	17.2449
O15117_S457	FYB1	O15117	SPVNEDNQDGVTHSDGAGNLDEEQDsEGETYEDIEASK	NLDEEQDsEGETYED	1	19.4892	19.4162	19.4936	19.5195	19.6799	19.4733	19.5304	19.5928	19.5145	19.5819	19.5427
O15127_S320	SCAMP2	O15127	AASsAAQGAFQGN	TFHRAASsAAQGAFQ	1	18.704	18.7975	18.3293	18.5895	18.6705	18.5478	18.8952	18.5426	18.9636	18.8519	18.9054
O15155_S38	BET1	O15155	LTEsLR	ENERLTEsLRSKVTA	0.9452	16.4286	16.1179	16.1075	16.1058	15.9841	16.082	16.7437	16.7343	16.7935	16.7171	16.6628
O15155_S50	BET1	O15155	SLsIEIGHEVK	VTAIKSLsIEIGHEV	0.9968	14.8623	15.2083	14.8427	14.2621	14.4757	14.4332	14.7096	15.1416	15.4817	14.9114	15.0656
O15164_S1019	TRIM24	O15164	NEsEDNKFsDDsDDDFVQPR	KPEFRNEsEDNKFSD	1	18.2511	17.7487	18.2185	18.271	18.6087	18.248	18.0161	18.2972	18.328	18.1754	18.1557
O15164_S1025	TRIM24	O15164	NESEDNKFsDDsDDDFVQPR;NEsEDNKFsDDsDDDFVQPR	ESEDNKFsDDSDDDF	1	19.1955	18.8172	19.2168	19.2512	19.5388	19.4399	18.8743	19.0878	19.1242	18.7326	19.1001
O15164_S1028	TRIM24	O15164	NESEDNKFsDDsDDDFVQPR;NEsEDNKFsDDsDDDFVQPR	DNKFSDDsDDDFVQP	1	19.1955	18.8172	19.2168	19.2512	19.5388	19.4399	18.8743	19.0878	19.1242	18.7326	19.1001
O15164_S744	TRIM24	O15164	QEsDEESRPQNANYPR	VVIVKQEsDEESRPQ	1	17.0054	17.0085	16.786	16.7013	17.0406	17.1034	16.9337	16.8668	17.2859	17.1452	16.9754
O15164_S811	TRIM24	O15164	sPLHVGETR	WLDPSQKsPLHVGET	1	19.9263	20.0265	19.9367	19.8112	20.0208	19.523	20.0062	20.0649	20.0845	20.0682	19.8296
O15169_S486	AXIN1	O15169	QsPGPGHR	LRTPGRQsPGPGHRS	0.9999	16.4996	16.6308	16.4617	16.5112	16.4145	16.4849	16.3531	16.5492	16.5799	16.7236	16.3457
O15169_S77	AXIN1	O15169	SDLDLGYEPEGSAsPTPPYLK	YEPEGSAsPTPPYLK	1	16.6287	16.6679	16.6601	16.5182	16.6345	16.5792	16.505	16.943	16.7787	16.7877	16.347
O15173_S90	PGRMC2	O15173	GLGAGAGAGEEsPATSLPR	GAGAGEEsPATSLPR	1	19.0408	19.0876	18.9932	18.9038	19.1878	19.1122	18.9891	18.7879	18.9921	19.253	19.1332
O15173_T211	PGRMC2	O15173	LLKPGEEPSEYtDEEDTK	GEEPSEYtDEEDTKD	1	21.9601	21.9366	22.0279	21.9468	21.9072	21.9986	21.885	22.0139	22.0885	21.859	21.9207
O15173_Y210	PGRMC2	O15173	LLKPGEEPSEyTDEEDTK	PGEEPSEyTDEEDTK	1	23.1437	23.1082	23.0782	22.9538	23.1693	23.2327	23.1365	23.1541	23.0844	23.1085	23.3318
O15209_S599	ZBTB22	O15209	ESPGVGGGsGDEASAATPPSSR	SPGVGGGsGDEASAA	1	15.2682	14.9955	15.7677	15.2162	15.4998	14.7973	15.2768	15.6055	15.387	15.0602	15.0472
O15211_S409	RGL2	O15211	LQsPLEPHSK	VQEVKLQsPLEPHSK	0.9967	14.9195	15.1137	14.7822	15.0557	14.8113	15.1512	15.0824	15.1077	14.6707	14.6226	15.0082
O15211_S748	RGL2	O15211	SSTATPGVTSGPsASGTPPSEGGGGSFPR	PGVTSGPsASGTPPS	1	16.1013	15.3518	16.0728	16.4771	16.4045	15.6796	16.0096	15.44	16.6426	15.9463	16.3845
O15213_S41	WDR46	O15213	YWEEETVPTTAGAsPGPPR	VPTTAGAsPGPPRNK	1	14.9836	14.9615	14.9986	15.453	14.6708	15.1499	14.7933	15.0096	15.2026	14.4985	15.0541
O15226_S618	NKRF	O15226	SEsHTDLTFSR	RNYARSEsHTDLTFS	1	13.819	13.7755	13.2332	13.8105	13.7377	13.6462	14.2294	13.5901	13.9845	13.6626	14.3133
O15234_S117	CASC3	O15234	VELKsEANDAVNSSTK	NSKVELKsEANDAVN	1	14.6562	14.8038	14.834	14.5077	14.8475	14.8365	14.3767	14.3258	14.8589	14.8681	14.4429
O15234_S125	CASC3	O15234	SEANDAVNsSTK	EANDAVNsSTKEEKG	1	19.3646	19.5204	19.4893	19.4495	19.3201	19.2767	19.3165	19.3355	19.3462	19.3567	19.407
O15234_S148	CASC3	O15234	STVTGERQsGDGQESTEPVENK;QsGDGQESTEPVENK	TVTGERQsGDGQEST	1	19.6344	19.5379	19.6062	19.7002	19.8183	19.7681	19.6062	19.5966	19.667	19.538	19.5729
O15234_S265	CASC3	O15234	YGsPPQR	IRKPRYGsPPQRDPN	0.9988	20.531	20.3541	20.4732	20.538	20.4397	20.5319	20.526	20.6407	20.744	20.5248	20.715
O15234_S363	CASC3	O15234	LEQTSVRDPsPEADAPVLGSPEK;DPsPEADAPVLGSPEK	QTSVRDPsPEADAPV	1	18.8128	19.0021	18.7922	18.7315	18.8341	18.8086	18.8701	18.8216	18.879	18.8048	18.9147
O15234_S373	CASC3	O15234	DPsPEADAPVLGsPEK	ADAPVLGsPEKEEAA	1	16.2543	16.4897	16.7879	16.1973	15.7706	15.95	16.4127	16.3491	16.4839	16.2298	15.7408
O15234_S381	CASC3	O15234	DPsPEADAPVLGSPEKEEAAsEPPAAAPDAAPPPPDRPIEK	PEKEEAAsEPPAAAP	1	16.38	16.3771	16.3357	16.7528	16.1326	16.4163	16.3218	16.1629	16.5489	16.6124	16.4163
O15234_S66	CASC3	O15234	RVEsGGAK	LHLRRVEsGGAKSAE	0.9912	16.958	17.2763	17.0709	16.9355	16.8142	16.7785	17.15	17.117	17.0386	16.4954	17.1359
O15234_T443	CASC3	O15234	LAEEVPPPPEGLIPAPPVPETTPtPPTK	PVPETTPtPPTKTGT	1	16.4249	16.4935	16.6341	16.4971	16.3524	16.6508	16.4	16.2055	16.5214	16.059	16.3859
O15247_S103	CLIC2	O15247	YPHLsPK	PPRYPHLsPKYKESF	0.9979	16.9018	16.7518	16.9698	16.8172	16.7756	16.9294	16.9161	16.713	16.8615	17.5324	17.0469
O15258_S95	RER1	O15258	VDPSLMEDsDDGPSLPTK	DPSLMEDsDDGPSLP	1	18.8363	18.7124	18.7186	18.9724	18.5476	18.7262	18.6982	18.8559	18.9419	18.9514	19.038
O15318_S157	POLR3G	O15318	RGDGEKsDEENEEK	KRGDGEKsDEENEEK	1	19.8126	19.9488	20.1844	20.0911	19.7358	19.6731	19.7075	19.7032	19.8262	19.5819	19.5107
O15350_S333	TP73	O15350	QsPPAVPALGAGVK	SKRAFKQsPPAVPAL	0.9921	13.2345	12.7752	NA	13.3922	13.0889	13.3484	13.1427	NA	12.5007	14.1179	13.0772
O15355_S183	PPM1G	O15355	SGGGTGEEPGsQGLNGEAGPEDSTR	GTGEEPGsQGLNGEA	1	16.8032	16.6332	16.2903	16.2914	16.804	16.7663	16.7112	17.2131	17.1046	16.8794	16.9942
O15355_S201	PPM1G	O15355	ETPsQENGPTAK	DSTRETPsQENGPTA	1	15.4457	15.3559	15.2866	15.4447	15.1364	15.366	15.6314	15.6929	15.4814	15.6425	15.7062
O15357_S132	INPPL1	O15357	EPDPPDDRDAsDGEDEKPPLPPR	PPDDRDAsDGEDEKP	1	18.7283	18.5645	18.6087	18.5607	18.6955	18.7909	18.7619	18.7645	18.9151	18.917	18.7825
O15357_S158	INPPL1	O15357	SGSTSISAPTGPSsPLPAPETPTAPAAESAPNGLSTVSHDYLK	SAPTGPSsPLPAPET	1	15.6387	15.0582	15.7512	15.7062	15.1354	16.1308	15.9618	16.1167	15.4591	15.6008	15.4793
O15357_T958	INPPL1	O15357	EEPLtPR	APREEPLtPRLKPEG	0.9964	14.0654	14.4397	14.3343	13.721	13.917	14.0257	13.9932	13.9683	14.2408	14.0383	13.6032
O15357_Y1135	INPPL1	O15357	TLSEVDyAPAGPAR	KTLSEVDyAPAGPAR	1	20.3619	20.2299	20.2754	20.1574	20.5201	20.4693	20.3376	20.5495	20.5228	20.3495	20.5106
O15357_Y1162	INPPL1	O15357	GLPSDyGR	PRGLPSDyGRPLSFP	1	21.6445	21.5798	21.625	21.6957	21.7234	21.6556	21.7095	21.5777	21.5761	21.9103	21.6769
O15357_Y986	INPPL1	O15357	NSFNNPAyYVLEGVPHQLLPPEPPSPAR	NSFNNPAyYVLEGVP	1	16.3436	16.2437	16.0432	16.2446	16.1634	16.4191	16.6127	16.7133	16.2573	16.3037	16.4311
O15371_S161	EIF3D	O15371	DSsVEVR	SQKPRDSsVEVRSDW	0.9775	18.8071	18.7124	18.8254	18.8555	18.7997	18.7008	18.7518	18.9252	19.0419	18.716	18.7948
O15371_S528	EIF3D	O15371	VYSLPDGTFssDEDEEEEEEEEEEEEEEET	SLPDGTFsSDEDEEE	1	20.3141	20.441	20.725	20.0915	20.1684	19.8222	20.2073	20.4327	20.1378	20.1433	19.9123
O15371_S529	EIF3D	O15371	VYSLPDGTFssDEDEEEEEEEEEEEEEEET	LPDGTFSsDEDEEEE	1	20.3141	20.441	20.725	20.0915	20.1684	19.8222	20.2073	20.4327	20.1378	20.1433	19.9123
O15372_S183	EIF3H	O15372	DFsPEALKK	VCKEKDFsPEALKKA	1	18.5472	18.5875	18.6314	18.4657	18.7842	18.5188	18.3442	18.3742	18.5622	18.4749	18.4593
O15379_S424	HDAC3	O15379	GPEENYSRPEAPNEFYDGDHDNDKEsDVEI	DHDNDKEsDVEI___	1	19.5957	19.5534	19.5414	19.414	19.717	19.8794	19.5458	19.504	19.5353	19.5683	19.5895
O15400_S129	STX7	O15400	VsGSFPEDSSK	VRASSRVsGSFPEDS	1	18.3297	18.2143	18.4512	18.4085	18.5581	18.4181	18.457	18.1196	18.2033	18.2488	18.2114
O15400_T78	STX7	O15400	EFGSLPtTPSEQR	KEFGSLPtTPSEQRQ	1	17.2357	17.0126	17.0641	17.0734	17.3109	17.1492	17.3717	17.2364	17.2646	17.6949	17.3001
O15417_S1232	TNRC18	O15417	VDsPGR	GPEPRVDsPGRTEPC	0.9907	17.9501	17.8896	17.9896	18.0343	17.946	17.9751	17.8264	18.018	17.9411	18.0844	17.9876
O15417_S1989	TNRC18	O15417	EPGFEAGPEAsDDDLWTR	FEAGPEAsDDDLWTR	0.9992	13.9433	14.8055	13.3593	13.4324	13.2696	13.6766	13.5217	14.6436	14.3286	13.9092	NA
O15417_S2033	TNRC18	O15417	GGPLsPR	CAKGGPLsPRKDAGR	0.9978	14.8351	14.9368	14.8496	14.5666	14.6219	14.747	14.9617	14.9958	14.8885	15.0709	14.8424
O15417_S611	TNRC18	O15417	sPFGGLGTMKPEPAPTSAGASR	PGGCGKKsPFGGLGT	0.9999	13.6473	12.7411	13.2576	13.4634	13.3479	13.983	14.0882	14.0686	13.356	14.0448	13.8568
O15417_S991	TNRC18	O15417	AVsPPPsPR	GTYGKAVsPPPSPRA	0.954	16.3967	16.4091	16.2898	16.5689	16.5116	16.4655	16.3265	16.2477	16.2874	16.7033	16.1626
O15417_S995	TNRC18	O15417	AVsPPPsPR	KAVSPPPsPRASPVA	0.954	16.3967	16.4091	16.2898	16.5689	16.5116	16.4655	16.3265	16.2477	16.2874	16.7033	16.1626
O15417_T2146	TNRC18	O15417	GGAVERPLtPAPR	GAVERPLtPAPRSCI	1	16.5898	16.6225	16.5242	16.4573	16.4781	16.4345	16.795	16.8186	16.6341	16.8306	16.6035
O15417_T2470	TNRC18	O15417	LDHEGVtSPK	KLDHEGVtSPKSKKA	1	14.8108	14.8498	14.7854	14.7092	15.0822	14.827	14.782	14.8078	14.6308	14.9717	14.9734
O15439_S404	ABCC4	O15439	QLPsDGKK	QRNRQLPsDGKKMVH	0.9467	16.9926	17.0411	16.8595	16.9858	16.9109	17.022	16.8913	17.0156	17.089	17.1756	17.0721
O15439_T646	ABCC4	O15439	KDNEESEQPPVPGtPTLR	EQPPVPGtPTLRNRT	1	18.2385	18.0514	18.2323	18.2608	18.4129	18.2731	18.355	18.0842	18.2024	18.0669	18.1718
O15440_S14	ABCC5	O15440	EYIIPsPGYR	GKEYIIPsPGYRSVR	0.9964	15.835	15.8173	15.7253	15.9914	15.7017	15.8665	16.0265	15.931	15.8913	15.9625	15.7693
O15446_S420	POLR1G	O15446	QQDATVEPETEVVGPELPDDLEPQAAPTsTK	EPQAAPTsTKKKKKK	1	15.3747	15.6802	15.4894	15.7044	15.4278	15.2665	15.2072	15.4218	15.4547	14.8516	15.1987
O15446_T282	POLR1G	O15446	QEQINTEPLEDtVLSPTKK	NTEPLEDtVLSPTKK	1	17.7138	17.7301	17.7471	17.6476	17.5698	17.4892	17.9772	17.7376	17.9463	17.3518	17.8623
O15479_S105	MAGEB2	O15479	sPSEDPLTR	QASTSTKsPSEDPLT	1	18.3003	18.5348	18.335	18.3951	18.3689	18.412	18.2819	17.9624	18.1413	18.3436	17.9858
O15479_S77	MAGEB2	O15479	APTTAAAAAAGVsSTK	AAAAAGVsSTKSKKG	1	15.6502	15.7065	15.9484	15.9088	15.8936	15.8139	15.7873	15.3814	15.3656	15.0105	15.3393
O15530_S241	PDPK1	O15530	ANsFVGTAQYVSPELLTEK	SKQARANsFVGTAQY	1	18.0866	18.0829	17.9205	17.9148	17.9847	17.9584	18.0307	18.1074	18.2638	18.3541	18.2383
O15541_S253	RNF113A	O15541	YGVYEDENYEVGsDDEEIPFK	DENYEVGsDDEEIPF	1	21.2457	21.3556	21.3344	21.2238	21.1917	21.2953	21.1629	21.2221	21.2572	21.2564	21.3053
O15541_S329	RNF113A	O15541	ATGEGGAsDLPEDPDEDAIPIT	ATGEGGAsDLPEDPD	1	17.5717	17.4213	17.7927	17.6262	17.2346	17.3804	17.6386	17.2438	17.5424	17.7132	17.7809
O15541_S84	RNF113A	O15541	AAYGDLssEEEEENEPESLGVVYK	KAAYGDLsSEEEEEN	1	22.0251	22.3103	22.1279	21.8983	22.0988	22.0514	21.9981	22.002	21.8622	21.9536	22.2483
O15541_S85	RNF113A	O15541	AAYGDLssEEEEENEPESLGVVYK	AAYGDLSsEEEEENE	1	22.0251	22.3103	22.1279	21.8983	22.0988	22.0514	21.9981	22.002	21.8622	21.9536	22.2483
O15550_S1061	KDM6A	O15550	DHsDSESTSSDNSGR	RSHHKDHsDSESTSS	1	16.7971	17.2966	17.0829	16.4036	16.6068	16.562	16.7834	17.0261	17.1471	17.1987	16.0752
O15550_S769	KDM6A	O15550	sPGLLSSDNPQLSALLMGK	PSHGDSKsPGLLSSD	1	16.8951	16.9632	17.215	16.4693	17.7419	16.7539	17.134	16.3067	16.2725	16.765	16.8967
O43143_S15	DHX15	O43143	LDLGEDYPsGK	DLGEDYPsGKKRAGT	1	14.6576	14.457	14.3017	14.9986	14.9097	14.8675	14.723	14.813	14.0935	14.5094	14.693
O43148_T77	RNMT	O43148	ESSSCGKDtPSK	SSSCGKDtPSKKRKL	1	16.8596	16.3909	17.3806	16.7053	16.6078	16.6157	16.9766	16.7768	16.6511	16.4525	17.5185
O43149_S1518	ZZEF1	O43149	LPSSSGLPAADVSPATAEEPLsPSTPTR	ATAEEPLsPSTPTRR	1	14.6573	14.0371	14.9507	15.006	14.2946	14.2521	14.8537	14.8364	14.5329	14.7392	15.005
O43151_T1183	TET3	O43151	LStPEK	IQKEKLStPEKIKQE	0.9542	18.0958	18.3476	18.0718	18.0802	18.0832	17.8672	18.0818	18.2739	18.3046	17.9844	17.9422
O43151_T808	TET3	O43151	YLDtPTK	SPLKYLDtPTKSLLD	0.9941	13.5997	13.3569	13.8194	13.9841	13.3994	12.7683	13.8368	13.2108	13.8356	13.2096	14.0281
O43156_S828	TTI1	O43156	DVADGNVsDFDNEEEEQSVPPK	DVADGNVsDFDNEEE	1	17.6352	17.8678	17.4725	17.6382	17.5352	17.4612	17.5754	17.5467	17.8126	17.551	17.6918
O43159_S104	RRP8	O43159	QGPPCsDsEEEVER	QKQGPPCsDSEEEVE	1	17.1484	16.9051	17.6907	16.7507	17.0802	16.9378	17.7822	16.3749	16.3808	16.9948	17.9452
O43159_S106	RRP8	O43159	QGPPCsDsEEEVER	QGPPCSDsEEEVERK	1	17.1484	16.9051	17.6907	16.7507	17.0802	16.9378	17.7822	16.3749	16.3808	16.9948	17.9452
O43159_S126	RRP8	O43159	QALVGSDsAEDEK	QALVGSDsAEDEKRK	1	16.7161	16.7375	16.759	16.4122	16.7573	16.7494	16.6497	16.7647	16.9257	16.3597	16.8109
O43159_S223	RRP8	O43159	TEVsPVPR	PTEKTEVsPVPRTDS	1	20.6789	20.8124	20.7705	20.8411	20.7971	20.7596	20.4716	20.6525	20.5302	20.5614	20.5927
O43164_S253	PJA2	O43164	SSAGDTEFVHQNsQEIQR	TEFVHQNsQEIQRSS	0.9993	15.7631	15.5112	15.8287	16.0122	15.823	15.7141	16.07	15.7632	15.3362	16.0405	15.3854
O43166_S1255	SIPA1L1	O43166	VLPAFREsPSGR	VLPAFREsPSGRLMR	0.9698	13.3698	13.4338	13.3619	12.3095	13.9552	13.7418	12.6258	13.6366	12.6023	12.5899	13.7126
O43166_S1433	SIPA1L1	O43166	HSAsPVVFTSAR	MSSRHSAsPVVFTSA	1	13.2557	13.2441	13.5846	13.3425	13.16	12.8441	13.4588	12.9207	13.0705	13.6436	13.0113
O43166_S1528	SIPA1L1	O43166	AsPKPTSK	STRDLRAsPKPTSKS	1	17.3341	17.6953	17.6725	17.4592	17.551	17.4257	16.8785	16.9514	16.3294	16.9153	17.2479
O43166_S1585	SIPA1L1	O43166	TLsDESIYNSQR	RALHRTLsDESIYNS	1	18.2341	18.4453	18.5095	18.405	18.1481	18.0751	17.959	18.13	18.0975	18.2844	17.9839
O43166_S210	SIPA1L1	O43166	EYGSTssIDK	HREYGSTsSIDKQGT	0.9999	16.3871	16.6499	16.6999	16.4493	16.3019	16.6214	15.8742	15.8371	16.0076	16.2665	16.165
O43166_S211	SIPA1L1	O43166	EYGSTssIDK	REYGSTSsIDKQGTS	0.9999	16.3871	16.6499	16.6999	16.4493	16.3019	16.6214	15.8742	15.8371	16.0076	16.2665	16.165
O43166_S255	SIPA1L1	O43166	GsGFSLDVIDGPISQR	ITGGGKGsGFSLDVI	1	16.6432	16.1849	NA	NA	NA	16.9039	NA	16.0162	NA	17.0074	16.9818
O43166_T1736	SIPA1L1	O43166	DSSPtLASK	SSKDSSPtLASKVDQ	0.9652	14.2695	14.4751	14.5711	14.6096	14.4475	14.453	13.589	13.7707	13.8602	14.2225	13.919
O43182_S667	ARHGAP6	O43182	ASSGDIsPYDNNSPVLSER	KASSGDIsPYDNNSP	1	16.6508	16.7994	16.6859	16.5216	16.3629	16.9054	16.9952	16.5471	16.485	16.6758	16.77
O43182_S850	ARHGAP6	O43182	SEQYLTLSGAHDLsESELDVAGLQSR	LSGAHDLsESELDVA	1	13.5675	13.4808	13.6346	14.3668	12.941	13.8455	13.475	13.0168	NA	13.2823	13.4718
O43182_Y669	ARHGAP6	O43182	ASSGDIsPyDNNSPVLSER	SSGDISPyDNNSPVL	1	18.3968	18.4944	18.4356	18.3838	18.6245	18.3725	18.4476	18.2305	18.2634	18.5015	18.3125
O43237_S383	DYNC1LI2	O43237	ASEsPAR	TPTRASEsPARGPSG	0.9322	20.0904	20.346	19.9493	20.236	19.8858	19.7711	20.159	20.2002	20.2896	20.2993	20.0214
O43237_S407	DYNC1LI2	O43237	GGPASVPSSsPGTSVK	PASVPSSsPGTSVKK	1	18.4016	18.316	18.6217	18.6354	18.4638	18.4665	18.3705	18.5535	18.2733	18.3289	18.0595
O43242_S430	PSMD3	O43242	LQLDsPEDAEFIVAK	AQKLQLDsPEDAEFI	0.9842	13.5933	NA	13.6895	13.6432	NA	13.5721	13.4065	NA	NA	13.8007	13.8441
O43242_S47	PSMD3	O43242	EEAATGGGsTGEADGK	EAATGGGsTGEADGK	1	17.4238	17.4455	17.5157	17.3454	17.6683	17.1976	17.433	17.4036	17.5389	17.5698	17.4531
O43290_S321	SART1	O43290	KPDYLPYAEDEsVDDLAQQK	LPYAEDEsVDDLAQQ	1	13.5803	13.5377	13.7023	13.5905	13.2933	13.6002	13.9471	13.4039	13.5623	13.8248	13.6789
O43290_S348	SART1	O43290	YDEELEGERPHsFR	LEGERPHsFRLEQGG	0.9935	16.2904	16.1595	16.1504	16.2018	16.2114	16.0298	16.395	16.3334	16.4878	16.1956	16.348
O43290_S448	SART1	O43290	RVsEVEEEK;RVsEVEEEKEPVPQPLPSDDTR	GRGRRRVsEVEEEKE	1	20.2866	20.3614	20.3854	20.3842	19.9503	19.9075	20.3641	20.5311	20.456	20.2371	20.2313
O43290_S474	SART1	O43290	VENMDIsDEEEGGAPPPGsPQVLEEDEAELELQK	RVENMDIsDEEEGGA	1	21.5003	21.5725	21.5276	21.5286	21.4518	21.5452	21.4559	21.4089	21.5822	21.484	21.524
O43290_S486	SART1	O43290	VENMDIsDEEEGGAPPPGsPQVLEEDEAELELQK	GGAPPPGsPQVLEED	1	21.5003	21.5725	21.5276	21.5286	21.4518	21.5452	21.4559	21.4089	21.5822	21.484	21.524
O43290_S591	SART1	O43290	sANGGsEsDGEENIGWSTVNLDEEK	FERDEERsANGGSES	1	17.0782	17.0739	17.0131	17.4622	16.7898	17.4003	16.9976	17.0953	17.4978	17.0155	16.3029
O43290_S596	SART1	O43290	sANGGsEsDGEENIGWSTVNLDEEK;SANGGsEsDGEENIGWSTVNLDEEK	ERSANGGsESDGEEN	1	16.6412	16.6567	16.6297	16.8291	16.6852	16.7549	16.5561	16.7275	16.7877	16.5109	16.1953
O43290_S598	SART1	O43290	sANGGsEsDGEENIGWSTVNLDEEK;SANGGsEsDGEENIGWSTVNLDEEK	SANGGSEsDGEENIG	1	16.6412	16.6567	16.6297	16.8291	16.6852	16.7549	16.5561	16.7275	16.7877	16.5109	16.1953
O43290_T430	SART1	O43290	ADDLLPLGDQtQDGDFGSR	LLPLGDQtQDGDFGS	1	17.8786	17.4185	17.9433	17.5654	18.1159	17.5698	17.7586	18.0114	17.5117	17.834	18.0969
O43293_S312	DAPK3	O43293	SHSsLPPNNSYADFER	YTIKSHSsLPPNNSY	1	15.129	15.2319	15.2515	14.897	15.2392	15.2956	15.1687	14.9625	15.1301	15.1806	14.8678
O43301_S9	HSPA12A	O43301	ADKEAGGsDGPREtAPTSAYSSPAR	ADKEAGGsDGPRETA	0.9984	17.7999	17.3063	17.9351	17.8626	17.4168	17.9728	17.9221	17.6341	17.7967	17.9964	17.8567
O43301_T15	HSPA12A	O43301	ADKEAGGsDGPREtAPTSAYSSPAR	GSDGPREtAPTSAYS	0.9984	17.7999	17.3063	17.9351	17.8626	17.4168	17.9728	17.9221	17.6341	17.7967	17.9964	17.8567
O43303_S170	CCP110	O43303	DSEGFNsPK	RDSEGFNsPKQCDSS	1	16.5308	16.6173	16.6365	16.713	16.5485	16.4987	16.3224	16.7214	16.5204	16.4642	16.4946
O43310_S299	CTIF	O43310	sPDTLAPVASER	SSLEAPRsPDTLAPV	0.9969	14.0432	14.2853	13.8752	14.3088	13.3226	13.1546	13.7649	13.9722	NA	15.0293	14.2092
O43314_S1006	PPIP5K2	O43314	sGEQITSSPVSPK	TGRRRRRsGEQITSS	0.9999	17.7546	17.8281	17.7451	17.7545	17.4711	17.6048	17.9792	17.9272	17.8565	17.687	17.8837
O43314_S38	PPIP5K2	O43314	HFFHHADEDDEEEDDsPPER	DDEEEDDsPPERQIV	1	18.956	18.7761	18.985	19.0641	18.7929	18.9961	19.0526	19.004	18.9913	19.1408	18.8987
O43314_S492	PPIP5K2	O43314	TssEEEDSR;tsSEEEDSRR;TssEEEDSRREEPSLLLVLK	PHGCPKTsSEEEDSR	1	19.1269	18.8095	19.1729	19.2129	19.4105	19.3216	18.8582	18.8903	19.1491	18.8777	19.1393
O43314_S493	PPIP5K2	O43314	TssEEEDSR;TssEEEDSRREEPSLLLVLK	HGCPKTSsEEEDSRR	0.998	18.1636	17.7669	18.2046	18.318	18.415	18.4375	18.0022	18.076	17.9503	18.0539	18.1327
O43314_S812	PPIP5K2	O43314	GVLsPER	VYSRGVLsPERHVRT	0.9952	15.416	15.4362	15.4533	15.3654	15.0689	15.3386	15.769	15.4639	15.2625	15.5466	15.5128
O43314_S962	PPIP5K2	O43314	KsPLPR	PIHIHRKsPLPRSRK	0.9053	16.507	16.4812	16.5972	16.7045	16.587	16.5812	16.4018	16.5641	16.4952	16.4661	16.3587
O43314_T1192	PPIP5K2	O43314	ILPtPPATLK	TPAKILPtPPATLKS	0.9995	13.5923	13.2879	13.7897	NA	NA	13.6144	NA	13.2787	13.4299	NA	13.8758
O43314_T491	PPIP5K2	O43314	tsSEEEDSRR	LPHGCPKtSSEEEDS	1	19.66	19.5438	19.706	19.6952	20.0879	19.8547	19.3913	19.3013	19.6822	19.4107	19.6724
O43318_S417	MAP3K7	O43318	TAsFGNILDVPEIVISGNGQPR	RGHRKTAsFGNILDV	1	17.0076	17.0845	17.422	17.3103	16.8695	16.9935	17.1109	16.6244	16.952	16.7383	16.639
O43318_S439	MAP3K7	O43318	sIQDLTVTGTEPGQVSSR	NGQPRRRsIQDLTVT	1	20.4345	20.2712	20.4038	20.2818	20.3113	20.5271	20.4453	20.3822	20.5761	20.2917	20.4843
O43318_S459	MAP3K7	O43318	SSsPSVR	QVSSRSSsPSVRMIT	0.9967	20.5735	20.6632	20.7639	20.6109	20.7074	20.6249	20.3744	20.3409	20.3715	20.4432	20.5763
O43324_S173	EEF1E1	O43324	LYTNsH	KNRLYTNsH______	0.9993	17.5726	17.7129	17.6291	17.6455	17.2976	17.2089	17.5821	17.7121	17.6621	17.1728	17.4868
O43353_S363	RIPK2	O43353	sLPAPQDNDFLSR	GSPETSRsLPAPQDN	1	15.0411	15.2298	15.2336	14.3368	15.2916	15.2499	14.6475	15.1289	14.9332	15.2177	14.7921
O43353_S531	RIPK2	O43353	SPsLNLLQNK	LVVSRSPsLNLLQNK	0.9991	16.2169	16.786	16.4869	16.4664	16.4633	16.3395	16.1456	15.3111	16.1542	15.7267	15.5536
O43379_S1144	WDR62	O43379	AGTGYAsPDR	RAGTGYAsPDRTHVL	1	19.4218	19.5701	19.4298	19.3806	19.3132	19.1938	19.3511	19.5655	19.5982	19.479	19.3999
O43379_S1228	WDR62	O43379	SIsLGDSEGPIVATLAQPLR	ARISRSIsLGDSEGP	1	19.8104	19.7832	19.9562	19.8546	19.5052	19.6678	19.8824	19.6658	20.0301	20.0134	19.7898
O43379_S1249	WDR62	O43379	RPSsVGELASLGQELQAITTATTPSLDSEGQEPALR	QPLRRPSsVGELASL	1	17.0514	17.2786	16.8738	17.026	17.0246	17.1326	16.9984	17.1999	17.0506	17.1162	17.0158
O43379_S1348	WDR62	O43379	PSLPAPEsPGLPAHPSNPQLPEAR	PSLPAPEsPGLPAHP	1	17.7532	17.735	17.7064	17.8633	17.8762	17.6143	17.5681	17.5511	17.8576	17.944	17.82
O43379_S982	WDR62	O43379	VSSDsPK	YLRVSSDsPKDQSPP	0.9926	15.4648	15.3315	15.3629	15.4052	15.336	15.36	15.4892	15.5277	15.6826	15.5745	15.4821
O43395_S619	PRPF3	O43395	GDDDEEsDEEAVKK	KGDDDEEsDEEAVKK	1	23.0318	23.1788	23.1541	23.0575	22.9773	22.9287	22.981	23.0678	22.9905	23.0331	23.1003
O43395_T167	PRPF3	O43395	QLSFISPPtPQPK	LSFISPPtPQPKTPS	1	14.6944	14.8502	14.8595	14.5492	14.4054	14.8475	14.9682	14.4431	14.4183	15.3517	14.277
O43395_T172	PRPF3	O43395	tPSSSQPER	PPTPQPKtPSSSQPE	1	18.524	18.479	18.5357	18.6877	18.1243	18.3749	18.6842	18.7876	18.7431	18.7491	18.1332
O43396_S113	TXNL1	O43396	QHLENDPGsNEDTDIPK	HLENDPGsNEDTDIP	1	15.9525	15.4434	15.9254	15.9862	16.1371	15.7965	16.0815	16.1066	16.0467	15.8325	15.9062
O43399_S21	TPD52L2	O43399	GLLSDsMTDVPVDTGVAAR	NKGLLSDsMTDVPVD	1	18.141	18.0783	18.0355	18.2127	18.234	18.3008	18.1209	18.0891	18.0424	18.4468	17.8549
O43399_S96	TPD52L2	O43399	sWHDVQVSSAYVK	LKQNLSRsWHDVQVS	1	14.1901	13.9814	14.2975	14.3694	13.7809	14.0507	14.6895	14.3901	14.0901	14.1177	14.2331
O43399_T35	TPD52L2	O43399	tPAVEGLTEAEEEELR	DTGVAARtPAVEGLT	1	15.2501	NA	15.1229	15.3172	15.2999	15.2513	NA	14.9503	14.4681	NA	15.6686
O43402_S103	EMC8	O43402	DAsPNQVAEK	NERVKDAsPNQVAEK	0.9896	14.7637	14.973	15.0032	14.649	14.9493	14.4851	14.7534	14.8159	14.855	14.7393	14.2927
O43422_S141	THAP12	O43422	ETNNSNAQNPsEEEGEGQDEDILPLTLEEK	NSNAQNPsEEEGEGQ	1	16.5863	16.7122	16.2894	16.6043	16.42	16.4125	16.6308	16.6266	16.4809	16.4414	16.9541
O43426_S1292	SYNJ1	O43426	sSHSLPSEASSQPQVK	QPPPRSRsSHSLPSE	1	15.8679	16.0218	16.1062	16.3542	15.832	15.751	15.8717	15.8368	15.6616	15.6087	15.9401
O43426_S1392	SYNJ1	O43426	SsPNPFITGLTR	SQENMRSsPNPFITG	0.9844	15.5255	15.4861	14.8373	15.8739	15.771	14.9583	15.9973	15.4729	15.5956	15.4327	15.3589
O43426_S830	SYNJ1	O43426	SAEDLDLLNAsFQDESK	DLDLLNAsFQDESKI	1	14.9084	15.3852	14.8174	15.2245	14.8099	14.6082	14.7905	14.9694	14.5138	15.2101	14.9596
O43426_T1220	SYNJ1	O43426	ASAGRLtPESQSK	RASAGRLtPESQSKT	0.9858	15.0364	14.963	14.8455	14.8214	14.8578	14.8772	15.1047	15.2763	15.4498	15.0761	15.2599
O43432_S1582	EIF4G3	O43432	EAEEEsEDN	LREAEEEsEDN____	1	18.9806	19.3403	18.7758	18.9792	18.8162	19.0512	19.2129	18.8547	18.6558	19.3703	18.9711
O43432_S495	EIF4G3	O43432	RsPVPAQIAITVPK	QNLNSRRsPVPAQIA	1	18.0883	18.3106	17.9454	18.0443	17.8922	17.9988	18.2697	18.0845	18.292	17.9788	17.5682
O43432_S889	EIF4G3	O43432	sIGNLK	KDKARRRsIGNIKFI	0.9246	15.0264	14.9051	14.6155	14.4491	14.9644	15.0025	15.102	14.984	14.9927	15.5176	15.1779
O43432_T168	EIF4G3	O43432	NPtPPIGR	GGGSRNPtPPIGRPT	0.997	15.8395	15.9171	15.9277	15.7049	16.0511	16.0648	16.0011	15.5579	15.789	15.6848	15.6883
O43439_S409	CBFA2T2	O43439	QHsPGSADSLSNDSQR	ELVSRQHsPGSADSL	1	18.5043	18.0149	18.2356	18.435	18.9792	18.7743	18.267	18.4304	18.714	17.7557	18.5014
O43439_T587	CBFA2T2	O43439	TSATtSR	LDKTSATtSRSSTPA	0.9794	17.5947	17.3846	17.5539	17.5923	17.5971	17.6124	17.6998	17.7697	17.7538	17.5244	17.612
O43463_S391	SUV39H1	O43463	MDSNFGLAGLPGsPK	GLAGLPGsPKKRVRI	1	17.8664	17.9727	17.8443	17.6703	17.873	17.8731	17.9324	17.8711	17.6843	17.8082	17.812
O43482_S48	OIP5	O43482	GSsPLGPAGLGAEEPAAGPQLPSWLQPER	TQVVKGSsPLGPAGL	1	18.1851	18.3534	17.9436	18.2226	18.2151	18.3122	18.4492	18.5759	18.3784	17.529	18.0336
O43491_S550	EPB41L2	O43491	sLDGAPIGVMDQSLMK	SSKRVSRsLDGAPIG	1	15.029	15.2719	14.7693	14.7767	14.8982	15.3539	14.8579	14.9397	14.96	15.2101	14.9691
O43491_S647	EPB41L2	O43491	HQAsISELK	DILKHQAsISELKRN	0.9999	16.1655	16.9394	16.7549	16.4555	16.2326	16.4989	16.119	15.646	15.8582	15.2609	15.4762
O43491_S715	EPB41L2	O43491	EIsPGsGPGEIR	EMNGKEIsPGSGPGE	0.9964	16.1991	16.4205	16.0706	16.4495	15.958	16.3006	16.4861	15.9069	16.075	16.5037	16.2532
O43491_S718	EPB41L2	O43491	EISPGsGPGEIR	GKEISPGsGPGEIRK	1	20.0829	20.1439	20.052	20.2263	20.2478	20.1485	20.1472	20.0524	20.0197	20.092	19.8506
O43491_S950	EPB41L2	O43491	GGIsETR	KTVKGGIsETRIEKR	0.9915	17.102	17.3962	17.2024	17.2676	16.9472	17.1168	17.3566	16.993	16.8802	17.2999	17.0045
O43502_S20	RAD51C	O43502	DLVSFPLsPAVR	DLVSFPLsPAVRVKL	0.9936	13.7061	NA	13.3511	NA	13.3505	13.74	13.715	13.7286	NA	14.0403	NA
O43516_T398	WIPF1	O43516	ALPAtPQLPSR	TSRALPAtPQLPSRS	1	14.2776	14.3869	NA	NA	14.0666	13.831	13.8737	14.0708	15.0593	NA	14.145
O43566_S218	RGS14	O43566	sLPLGVEELGQLPPVEGPGGR	PKLKPGKsLPLGVEE	1	15.7371	15.9523	15.7868	15.5794	15.7699	15.409	15.7959	15.7345	15.5016	16.0545	15.4143
O43566_S288	RGS14	O43566	sLGSTEGESESRPGK	KSESHRKsLGSTEGE	1	18.1374	18.1303	18.1843	18.1072	18.2685	18.2315	18.2047	18.0758	18.1076	18.2846	18.0539
O43567_T380	RNF13	O43567	DYNIANtV	RDYNIANtV______	0.9917	14.086	13.7851	13.7255	13.6	14.0434	14.6973	13.8709	14.4319	14.0679	13.9698	14.4389
O43572_S187	AKAP10	O43572	QSSLAEPVsPSK	SSLAEPVsPSKKHET	1	17.3485	17.3825	17.5913	17.2223	17.3227	17.0843	17.4489	17.3971	17.6894	17.0889	17.3741
O43572_S52	AKAP10	O43572	ASISVHsPQK	KASISVHsPQKSTKN	0.999	15.5543	15.7036	15.4259	15.5721	15.2188	15.6902	15.6329	15.6337	15.3468	15.6119	15.4417
O43583_S73	DENR	O43583	LTVENsPK;LTVENsPKQEAGISEGQGTAGEEEEK	AKLTVENsPKQEAGI	1	21.5407	21.7299	21.7225	21.7724	21.8065	21.8448	21.2855	21.453	21.1537	21.1934	21.2395
O43583_T86	DENR	O43583	QEAGISEGQGtAGEEEEK	GISEGQGtAGEEEEK	1	18.3049	18.1372	18.4408	18.0818	18.4127	18.5969	18.2306	18.226	18.2294	18.3559	18.317
O43598_S169	DNPH1	O43598	YFEADPPGQVAAsPDPTT	PPGQVAAsPDPTT__	1	21.0981	21.0742	21.1075	21.053	21.1003	21.0909	21.1761	21.0745	21.0572	21.0181	21.045
O43639_T92	NCK2	O43639	DASPtPSTDAEYPANGSGADR	SARDASPtPSTDAEY	1	17.9715	17.9365	17.8288	17.9688	18.1751	18.0531	18.0616	17.9518	17.8334	17.7357	18.099
O43663_S554	PRC1	O43663	ENLELNGsILSGGYPGSAPLQR	ENLELNGsILSGGYP	1	16.8077	16.7057	16.9637	16.6522	16.8993	17.0524	16.9056	16.8474	16.6113	16.4777	16.9051
O43663_T481	PRC1	O43663	GLAPNtPGK	RRGLAPNtPGKARKL	1	20.4413	20.3142	20.3703	20.2267	20.3696	20.3164	20.6751	20.7125	20.6594	20.5242	20.5681
O43683_S593	BUB1	O43683	TLAPsPK	CNKTLAPsPKSPGDF	0.9963	17.4801	17.5519	17.4633	17.4798	17.25	17.2937	17.5632	17.6986	17.5848	17.581	17.5675
O43683_S655	BUB1	O43683	DGKFsPIQEK	PSRDGKFsPIQEKSP	1	18.6139	18.3272	18.6497	18.6467	18.3082	18.5668	18.8404	18.7241	18.65	18.5719	18.7535
O43684_S211	BUB3	O43684	VAVEYLDPsPEVQK	AVEYLDPsPEVQKKK	1	16.1235	15.9955	16.0159	15.9566	15.8666	16.0433	16.0238	16.2221	16.2441	16.4948	16.334
O43707_S159	ACTN4	O43707	FAIQDIsVEETSAK	RFAIQDIsVEETSAK	1	14.4474	14.1566	14.4792	14.5859	14.3034	14.7575	14.3547	14.5516	14.5269	14.1369	14.2348
O43719_S445	HTATSF1	O43719	TEDGGEFEEGAsENNAK	GEFEEGAsENNAKES	1	18.3603	18.1907	18.1431	18.1949	18.1361	18.4717	18.5557	18.4839	18.4883	18.5005	18.6457
O43719_S452	HTATSF1	O43719	TEDGGEFEEGASENNAKEssPEK;TEDGGEFEEGAsENNAKEssPEK	SENNAKEsSPEKEAE	1	18.6826	18.3186	18.5641	18.5131	18.5484	18.6259	18.6844	18.94	18.8019	18.6037	18.979
O43719_S453	HTATSF1	O43719	ESsPEK	ENNAKESsPEKEAEE	0.9745	22.5847	22.4608	22.6031	22.4562	22.5796	22.4599	22.5365	22.8234	22.6255	22.789	22.8045
O43719_S494	HTATSF1	O43719	ESEEGNPVRGsEEDsPKK	EGNPVRGsEEDSPKK	1	20.9935	20.8117	21.0056	20.749	20.9724	21	21.0363	21.1284	21.1673	20.8669	21.2387
O43719_S498	HTATSF1	O43719	GSEEDsPKK	VRGSEEDsPKKESKK	1	17.9262	17.6837	17.8822	17.6292	17.9353	17.945	17.9462	18.0117	18.0816	17.8761	18.1867
O43719_S529	HTATSF1	O43719	ESEDDLNKEsEEEVGPTK	EDDLNKEsEEEVGPT	1	17.718	17.5671	17.7527	17.6856	17.664	17.7	17.7101	17.67	17.8911	17.8334	18.0269
O43719_S544	HTATSF1	O43719	ESEEDDsEK	KESEEDDsEKESDED	0.9996	14.8948	14.966	15.0152	14.6132	14.9328	14.6778	15.0597	15.1301	14.9465	14.3782	15.1907
O43719_S579	HTATSF1	O43719	DLDEEGsEK	KDLDEEGsEKELHEN	1	21.3404	21.3385	21.4073	21.2715	21.4637	21.4184	21.285	21.332	21.404	21.2066	21.5303
O43719_S597	HTATSF1	O43719	ELEENDsENsEFEDDGSEK;ELEENDsENsEFEDDGsEK	KELEENDsENSEFED	1	21.6538	21.6028	21.5816	21.4604	21.6002	21.7965	21.5949	21.6431	21.7719	21.5859	21.8213
O43719_S600	HTATSF1	O43719	ELEENDsENsEFEDDGSEK;ELEENDsENsEFEDDGsEK	EENDSENsEFEDDGS	1	21.6538	21.6028	21.5816	21.4604	21.6002	21.7965	21.5949	21.6431	21.7719	21.5859	21.8213
O43719_S607	HTATSF1	O43719	ELEENDsENsEFEDDGsEK	SEFEDDGsEKVLDEE	1	22.4234	22.3761	22.4137	22.2277	22.4415	22.6313	22.2727	22.3171	22.5486	22.2731	22.5539
O43719_S616	HTATSF1	O43719	VLDEEGsER	KVLDEEGsEREFDED	0.9993	20.9044	21.0665	21.0227	20.7564	20.8347	20.9546	20.5387	20.9047	21.0526	20.9037	21.3325
O43719_S624	HTATSF1	O43719	EFDEDsDEKEEEEDTYEK	EREFDEDsDEKEEEE	1	18.4657	18.4763	18.5518	18.4844	18.8424	18.626	18.067	18.379	18.383	18.4094	18.4474
O43719_S642	HTATSF1	O43719	VFDDEsDEK	EKVFDDEsDEKEDEE	0.9741	12.5806	12.5542	12.5332	12.2855	12.4944	12.8691	12.5577	12.7119	12.66	12.2677	12.8163
O43719_S676	HTATSF1	O43719	LFEEsDDKEDEDADGKEVEDADEK	DEKLFEEsDDKEDED	1	21.8749	21.7222	22.0475	21.9347	22.0676	22.0021	21.6675	21.9063	21.6838	21.4828	21.8424
O43719_S702	HTATSF1	O43719	LFEDDDsNEK	KLFEDDDsNEKLFDE	1	23.258	23.4756	23.3927	23.2553	23.416	23.3914	23.0139	23.2546	23.1525	23.2179	23.2214
O43719_S713	HTATSF1	O43719	LFDEEEDsSEK	LFDEEEDsSEKLFDD	1	19.8268	19.9705	20.0033	20.0366	20.0049	20.0898	19.6581	19.6593	19.6301	19.4902	19.7851
O43719_S714	HTATSF1	O43719	LFDEEEDssEK;LFDEEEDssEKLFDDSDER;LFDEEEDssEKLFDDsDER	FDEEEDSsEKLFDDS	1	19.1512	18.7994	19.2454	19.2172	19.2855	19.2385	19.3811	19.1635	19.2022	18.9237	19.1269
O43719_S721	HTATSF1	O43719	LFDDsDER	SEKLFDDsDERGTLG	1	20.4588	20.5923	20.5915	20.65	20.4069	20.3715	20.0862	20.6808	20.4838	20.2492	20.2899
O43719_T633	HTATSF1	O43719	VLDEEGsEREFDEDSDEKEEEEDtYEK;VLDEEGsEREFDEDsDEKEEEEDtYEK	EKEEEEDtYEKVFDD	1	15.8961	15.4536	16.4087	15.8009	16.061	16.0044	15.8029	16.1524	15.8611	15.6311	15.9504
O43741_S108	PRKAB2	O43741	sHNDFVAILDLPEGEHQYK	TKIPLIKsHNDFVAI	1	16.6302	16.4278	16.6284	16.4622	16.5124	16.7682	16.6879	16.7987	16.4056	16.6805	16.8626
O43765_S77	SGTA	O43765	EMPQDLRsPAR	EMPQDLRsPARTPPS	0.9998	19.2651	19.4339	19.2162	19.2315	19.1741	19.2711	19.3303	19.2234	19.2534	19.3983	19.2175
O43765_T81	SGTA	O43765	tPPSEEDSAEAER	DLRSPARtPPSEEDS	1	18.6644	18.6487	18.6155	18.7123	18.7815	18.54	18.4689	18.7275	18.6472	18.8474	18.7338
O43768_S109	ENSA	O43768	KSsLVTSK	DLPQRKSsLVTSKLA	0.9998	17.5343	18.1883	18.134	18.0578	17.1518	16.9997	16.7949	17.6671	17.2692	16.8471	16.9631
O43768_S67	ENSA	O43768	YFDsGDYNMAK	KGQKYFDsGDYNMAK	1	14.355	15.0726	14.5145	14.9709	14.3638	13.7771	13.353	14.4723	14.2678	14.1466	14.4232
O43768_Y70	ENSA	O43768	YFDSGDyNMAK	KYFDSGDyNMAKAKM	0.9999	16.8028	17.4294	16.9942	17.4123	16.5658	16.4655	16.3527	16.6166	16.3355	16.9505	16.7024
O43776_S88	NARS1	O43776	EAEDsLRR	EKKEAEDsLRREKNL	0.9804	15.4454	15.4484	15.4422	15.5217	15.5675	15.3691	15.4804	15.7976	15.0067	15.3055	15.1312
O43781_Y369	DYRK3	O43781	LYTyIQSR	EYQKLYTyIQSRFYR	0.9979	15.5954	15.8301	15.4543	15.8432	15.3907	15.4369	15.6689	15.5839	15.8634	15.56	15.1192
O43815_S245	STRN	O43815	FLESAAADFsDEDEDDDVDGR	ESAAADFsDEDEDDD	1	20.6755	20.6271	20.671	20.5053	20.6729	20.9818	20.7045	20.674	20.569	20.6753	20.6614
O43815_S376	STRN	O43815	DVDELPSLQPSVGsPSRPSSSR	SLQPSVGsPSRPSSS	1	17.1946	17.3302	17.0626	17.4055	17.3572	17.3997	17.0175	17.0782	17.0715	17.2603	16.9748
O43818_S50	RRP9	O43818	MNEEIssDsESESLAPR	GKMNEEIsSDSESES	1	16.8487	17.0253	16.7752	17.2198	16.8451	16.9291	16.7148	16.7444	16.7553	16.9077	16.5268
O43818_S51	RRP9	O43818	MNEEIssDsESESLAPR	KMNEEISsDSESESL	1	16.8487	17.0253	16.7752	17.2198	16.8451	16.9291	16.7148	16.7444	16.7553	16.9077	16.5268
O43818_S53	RRP9	O43818	MNEEIssDsESESLAPR	NEEISSDsESESLAP	1	16.8487	17.0253	16.7752	17.2198	16.8451	16.9291	16.7148	16.7444	16.7553	16.9077	16.5268
O43822_S177	CFAP410	O43822	DPLDsEEEATSGAQDER	TGRDPLDsEEEATSG	1	15.9205	16.0972	NA	NA	NA	NA	NA	15.7808	15.857	NA	NA
O43823_S112	AKAP8	O43823	GGsGGGGEGIQDR	KEGGRGGsGGGGEGI	0.9387	15.6885	15.4449	15.6061	15.7945	15.6874	15.7827	15.8724	15.8761	15.6174	15.9351	15.5424
O43823_S323	AKAP8	O43823	VDsEGDFsENDDAAGDFR;VDsEGDFsENDDAAGDFRsGDEEFK;VDsEGDFsENDDAAGDFRsGDEEFKGEDELCDSGR	TKLARVDsEGDFSEN	1	16.2971	16.1062	16.6094	16.2806	16.272	16.3614	16.125	16.2529	16.2671	16.0681	16.3144
O43823_S328	AKAP8	O43823	VDSEGDFsENDDAAGDFR	VDSEGDFsENDDAAG	1	18.6298	18.6125	18.6973	18.8305	18.7393	18.7306	18.644	18.5109	18.3996	18.5399	18.611
O43823_S339	AKAP8	O43823	VDsEGDFsENDDAAGDFRsGDEEFK;VDsEGDFsENDDAAGDFRsGDEEFKGEDELCDSGR	DAAGDFRsGDEEFKG	1	15.6741	15.2173	16.1919	15.6343	15.4905	15.5567	15.4528	15.1079	15.3427	15.4726	16.0816
O43829_S132	ZBTB14	O43829	DVSsPDENNGQSK	SQKRDVSsPDENNGQ	0.9921	18.6337	18.5712	18.5489	18.5954	18.7867	18.7102	18.7873	18.6867	18.5617	18.7148	18.9105
O43847_S86	NRDC	O43847	LGADEsEEEGRR	ARLGADEsEEEGRRG	1	19.865	19.9969	20.0034	20.019	19.8253	19.9385	19.7702	19.7542	19.7651	19.6973	19.7497
O43847_S94	NRDC	O43847	RGsLSNAGDPEIVK	EEEGRRGsLSNAGDP	1	21.6241	21.7761	21.8235	21.6847	21.7562	21.6089	21.5036	21.5875	21.3887	21.5337	21.4444
O43896_S1092	KIF1C	O43896	sAPDLK	PRMRRQRsAPDLKES	0.986	18.0935	18.41	18.318	18.1669	18.091	18.18	18.0184	18.0041	17.9639	17.8808	17.8521
O43896_S494	KIF1C	O43896	EDGGTVGVFsPK	GGTVGVFsPKKTPHL	1	14.9709	14.8911	15.0978	15.0676	14.7921	14.8819	15.109	14.9653	15.2913	14.9815	14.6867
O43896_S674	KIF1C	O43896	LYADsDsGDDSDKR;LYADsDsGDDSDK;LYADsDsGDDsDKR	QQRLYADsDSGDDSD	1	15.4611	15.5387	15.4173	15.4933	15.4239	15.4151	15.4605	15.3842	15.5361	15.2549	15.5454
O43896_S676	KIF1C	O43896	LYADsDsGDDSDKR;LYADsDsGDDSDK;LYADsDsGDDsDKR	RLYADSDsGDDSDKR	1	15.4611	15.5387	15.4173	15.4933	15.4239	15.4151	15.4605	15.3842	15.5361	15.2549	15.5454
O43896_S680	KIF1C	O43896	LYADsDsGDDsDKR	DSDSGDDsDKRSCEE	0.9847	15.4611	15.5387	15.2656	15.9158	15.4239	15.4151	15.514	15.3842	15.5361	15.0124	15.5411
O43900_S437	PRICKLE3	O43900	GAPHRHsMPELGLR	RGAPHRHsMPELGLR	0.9993	16.5809	16.5023	16.8276	16.1954	16.4245	16.2594	16.6214	16.1808	16.8173	16.3211	16.6135
O43900_S491	PRICKLE3	O43900	TLsAPPAQR	GGPRRTLsAPPAQRR	0.9999	17.1809	17.0939	17.2778	17.063	17.0042	17.1051	17.2875	17.2433	17.3441	17.1437	17.2605
O43933_S1211	PEX1	O43933	SQsGEDESMNQPGPIK	KGRYRSQsGEDESMN	1	15.9596	16.4971	15.9471	16.2518	15.4577	15.7561	16.1703	15.6994	15.8949	16.1039	15.7321
O60216_S153	RAD21	O60216	EEVGNIsILQENDFGDFGMDDR	REEVGNIsILQENDF	1	18.0679	17.918	17.8249	17.556	17.8357	17.9418	18.3287	18.1839	18.3333	18.4884	18.2451
O60216_S175	RAD21	O60216	EGsAFEDDDMLVSTTTSNLLLESEQSTSNLNEK	REIMREGsAFEDDDM	1	18.8967	18.7611	18.8728	18.9669	18.9452	18.937	18.7131	18.9292	18.9377	18.6566	19.1292
O60216_S545	RAD21	O60216	EKEDDEEEEDEDAsGGDQDQEER	EEEDEDAsGGDQDQE	1	19.0349	19.1136	18.4529	18.9752	18.9957	19.0651	18.7525	19.5383	19.2776	19.0965	19.2185
O60224_S181	SSX4B	O60224	QLVVYEEIsDPEEDDE	LVVYEEIsDPEEDDE	1	15.5417	15.658	15.3037	15.9885	15.7236	15.4384	15.4963	15.6675	15.1337	15.6057	15.191
O60229_S1799	KALRN	O60229	sFDLGSPK	KVRDGRKsFDLGSPK	0.9999	14.5577	14.5452	14.2696	14.4463	14.5933	14.562	14.5536	14.6485	14.6789	14.551	14.6527
O60231_S103	DHX16	O60231	LLEDsEESSEETVSR	SYRLLEDsEESSEET	1	16.825	16.5703	16.7054	16.7761	16.5661	16.7624	17.2754	16.8394	17.0031	16.6443	17.0997
O60231_S106	DHX16	O60231	LLEDsEEsSEETVSR;LLEDsEEssEETVSR	LLEDSEEsSEETVSR	1	18.7015	18.8085	18.7829	18.7102	18.6427	18.7954	18.6653	18.7026	18.5347	18.7604	18.7093
O60231_S107	DHX16	O60231	LLEDsEEssEETVSR	LEDSEESsEETVSRA	1	18.316	18.4056	18.4877	18.3526	18.1988	18.4379	18.4755	18.3777	18.1492	18.3749	17.8176
O60231_S141	DHX16	O60231	EEEEEEEAsEK	EEEEEEAsEKGKKKT	0.9998	14.628	14.7354	14.5867	14.9012	14.4987	14.9106	14.4545	14.8629	14.2319	15.0984	13.4599
O60231_S160	DHX16	O60231	QQTEKPEsEDEWER	QQTEKPEsEDEWERT	1	19.8496	19.7251	19.8927	19.945	19.9576	19.9521	19.8446	19.7776	19.7904	19.5444	20.2594
O60231_S348	DHX16	O60231	DAAsQEPK	FGARDAAsQEPKYQL	0.9989	20.3476	20.2919	20.5416	20.1333	20.0164	20.0595	20.4287	20.4275	20.2194	20.238	20.9809
O60238_S117	BNIP3L	O60238	DHssQsEEEVVEGEK	MHTSRDHsSQSEEEV	0.9999	16.0065	15.4769	15.9212	16.1292	16.3125	16.6261	15.8954	16.1709	15.6034	16.0028	15.9591
O60238_S118	BNIP3L	O60238	DHssQsEEEVVEGEK	HTSRDHSsQSEEEVV	0.9999	16.0065	15.4769	15.9212	16.1292	16.3125	16.6261	15.8954	16.1709	15.6034	16.0028	15.9591
O60238_S120	BNIP3L	O60238	DHssQsEEEVVEGEK	SRDHSSQsEEEVVEG	0.9999	16.0065	15.4769	15.9212	16.1292	16.3125	16.6261	15.8954	16.1709	15.6034	16.0028	15.9591
O60256_S219	PRPSAP2	O60256	LGIAVIHGEAQDAEsDLVDGRHSPPMVR	GEAQDAEsDLVDGRH	1	16.3083	16.3475	16.2241	16.4296	16.1117	16.3625	16.6817	16.5385	16.4312	15.8838	16.0179
O60256_S227	PRPSAP2	O60256	HsPPMVR	DLVDGRHsPPMVRSV	0.999	18.1096	18.1457	17.8733	18.0506	18.2517	18.2076	18.1022	18.0779	18.2136	18.0341	18.0367
O60264_S66	SMARCA5	O60264	GGPEGVAAQAVASAASAGPADAEMEEIFDDAsPGK	EEIFDDAsPGKQKEI	1	18.9097	19.0703	18.7404	18.8771	18.9689	18.9769	18.8913	18.7991	18.8255	18.9425	19.1148
O60264_S825	SMARCA5	O60264	IDEAEsLNDEELEEK	LKIDEAEsLNDEELE	1	15.6214	15.2862	15.4373	15.8855	15.6642	15.5116	15.7628	15.5232	15.6922	15.5819	15.9168
O60271_S109	SPAG9	O60271	FIEFEDsQEQEK	KFIEFEDsQEQEKKD	1	16.2462	16.4735	16.0483	16.1018	16.251	16.3876	16.7218	16.1832	16.3628	15.9166	15.7463
O60271_S238	SPAG9	O60271	FQELsQPR	QWKFQELsQPRSHTS	0.9995	16.6266	16.8041	16.769	16.5136	16.5422	16.4338	16.7678	16.4588	16.8421	16.4696	16.7274
O60271_S251	SPAG9	O60271	VSNsPEPQK	TSLKVSNsPEPQKAV	1	19.9379	19.892	19.8956	19.8216	19.8771	19.9715	19.9143	19.9211	20.0733	20.0851	20.1076
O60271_S265	SPAG9	O60271	AVEQEDELsDVSQGGSK	VEQEDELsDVSQGGS	1	16.6064	16.547	16.8822	16.7857	16.3682	16.7433	16.6825	16.4054	16.6053	16.7167	16.359
O60271_S268	SPAG9	O60271	AVEQEDELsDVsQGGSK;AVEQEDELsDVsQGGsK	EDELSDVsQGGSKAT	1	16.64	16.4837	16.6073	16.6658	16.7908	16.7563	16.8053	16.6991	16.5578	16.7627	16.3683
O60271_S272	SPAG9	O60271	AVEQEDELsDVsQGGsK	SDVSQGGsKATTPAS	1	14.8215	14.5338	14.7419	14.8957	14.9498	14.9665	15.01	14.9567	14.8675	14.9135	14.3794
O60271_S311	SPAG9	O60271	VTDAPNKsEISK	VTDAPNKsEISKHIE	0.9233	15.173	15.2207	15.2295	14.9187	14.7041	15.1226	15.2458	15.4868	15.3498	15.4014	15.3468
O60271_S332	SPAG9	O60271	NVSTGsAENEEK	TRNVSTGsAENEEKS	1	20.7209	20.6939	20.8491	20.8012	20.8878	20.8776	20.5638	20.6703	20.5847	20.4112	20.7599
O60271_S732	SPAG9	O60271	SASQssLDK	KQRSASQsSLDKLDQ	0.9999	20.2358	20.271	20.2557	20.1393	20.0874	20.0448	20.1006	20.3362	20.5695	20.2113	20.3238
O60271_S733	SPAG9	O60271	SASQSsLDK	QRSASQSsLDKLDQE	1	21.2943	21.2086	21.1762	21.0811	21.3384	21.178	21.335	21.5285	21.4778	21.2703	21.3976
O60271_S815	SPAG9	O60271	ETDYPAGEDLSEsGQVDK	AGEDLSEsGQVDKAS	1	17.419	17.1289	17.1926	16.961	17.5161	17.4662	17.4868	17.525	17.4636	17.6461	17.6522
O60271_T217	SPAG9	O60271	ERPISLGIFPLPAGDGLLtPDAQK	PAGDGLLtPDAQKGG	1	18.467	18.5181	18.6926	18.5867	18.4286	18.4377	18.3332	18.3454	18.4841	18.4094	18.5384
O60271_T276	SPAG9	O60271	ATtPASTANSDVATIPTDTPLK	QGGSKATtPASTANS	1	15.4475	15.4883	15.6059	15.481	15.4397	15.677	15.3511	15.4023	15.0751	15.6273	15.4859
O60271_T365	SPAG9	O60271	GSStPTK	SGYKGSStPTKGIEN	0.9972	20.8631	20.9556	20.7161	20.7116	20.8744	20.8119	20.9044	21.0296	20.8392	21.0309	20.9049
O60271_T418	SPAG9	O60271	EVENLILENtQLLETK	ENLILENtQLLETKN	1	16.0887	15.9412	15.8998	15.6391	15.8072	15.9798	16.1971	16.1697	16.7575	16.2769	15.9723
O60271_T586	SPAG9	O60271	YNAPTSHVtPSVK	NAPTSHVtPSVKKRS	1	15.6709	15.5086	14.9537	15.8364	15.9352	15.43	15.6758	15.7062	16.0392	15.9974	15.6979
O60281_S654	ZNF292	O60281	NSLYSTDFIVFNDNDGsDDENDDK	VFNDNDGsDDENDDK	1	14.0531	13.8603	13.8255	14.2147	14.3296	13.253	13.819	14.2909	14.1979	13.8448	14.4386
O60293_S1046	ZFC3H1	O60293	sFLESNYFTK	SSRERRRsFLESNYF	0.9982	13.8157	14.3021	NA	13.4561	NA	NA	13.7151	13.8971	13.8675	13.6786	NA
O60293_S1303	ZFC3H1	O60293	KPISDNSFssDEEQSTGPIK	PISDNSFsSDEEQST	1	16.9863	16.8814	16.7917	16.7642	17.1379	17.1029	17.1288	16.8131	16.9947	16.9408	17.0179
O60293_S1304	ZFC3H1	O60293	KPISDNSFssDEEQSTGPIK	ISDNSFSsDEEQSTG	1	16.9863	16.8814	16.7917	16.7642	17.1379	17.1029	17.1288	16.8131	16.9947	16.9408	17.0179
O60293_S28	ZFC3H1	O60293	EEGELEDGEIsDDDNNSQIR	ELEDGEIsDDDNNSQ	1	19.2196	19.0185	19.2177	19.6416	18.8275	19.1587	19.5551	18.9792	19.2879	19.1295	19.4778
O60293_S655	ZFC3H1	O60293	AFKPEETSSNSDPPsPPVLNNSHPVPR	SSNSDPPsPPVLNNS	1	16.6483	16.8119	16.469	16.4427	16.6825	16.5476	16.7992	16.187	16.7763	16.8043	16.357
O60293_S714	ZFC3H1	O60293	SVVVTLNDsDDsEsDGEASK	VVVTLNDsDDSESDG	1	16.8619	17.0063	17.1502	16.6778	17.0746	16.7244	16.7381	16.6512	16.8071	16.7775	16.804
O60293_S717	ZFC3H1	O60293	SVVVTLNDsDDsEsDGEASK	TLNDSDDsESDGEAS	1	16.8619	17.0063	17.1502	16.6778	17.0746	16.7244	16.7381	16.6512	16.8071	16.7775	16.804
O60293_S719	ZFC3H1	O60293	SVVVTLNDsDDsEsDGEASK	NDSDDSEsDGEASKS	1	16.8619	17.0063	17.1502	16.6778	17.0746	16.7244	16.7381	16.6512	16.8071	16.7775	16.804
O60293_S805	ZFC3H1	O60293	TSSSsPANsDVEIDGIGR	QLKTSSSsPANSDVE	1	17.8716	18.0845	18.0777	17.6496	17.8391	17.9926	17.9	17.5714	17.8962	17.7025	17.9429
O60293_S809	ZFC3H1	O60293	TSSSsPANsDVEIDGIGR	SSSSPANsDVEIDGI	1	17.8716	18.0845	18.0777	17.6496	17.8391	17.9926	17.9	17.5714	17.8962	17.7025	17.9429
O60293_S949	ZFC3H1	O60293	LDSsPVSSPR	KMMRLDSsPVSSPRK	1	19.193	19.1544	19.2889	19.1556	19.1918	19.2099	18.9622	19.2803	19.3102	19.1155	19.1375
O60293_T766	ZFC3H1	O60293	ENDPLRtPEALPEEK	KENDPLRtPEALPEE	1	16.8211	16.6336	16.7873	17.0198	16.8304	16.9139	16.8951	16.8551	16.8344	16.6612	16.738
O60307_S1203	MAST3	O60307	SPsPLPGHPPAPAR	APPPRSPsPLPGHPP	1	15.3691	15.2081	15.4674	15.3631	15.1515	15.5664	15.4297	15.4303	15.2827	15.1964	15.5327
O60307_S336	MAST3	O60307	DPLEEMVPLsHLEEEQPPAPESPESR	LEEMVPLsHLEEEQP	0.9941	15.0368	15.1896	15.0803	14.7417	14.9398	15.1899	15.8598	14.4042	14.3604	14.8245	15.0078
O60315_S1167	ZEB2	O60315	QDGDEEFEEEEEEsENK	FEEEEEEsENKSMDT	1	14.7239	14.0261	14.1533	14.1352	14.869	15.0348	14.1785	14.7968	15.2527	14.6515	15.374
O60315_S1203	ZEB2	O60315	sDHEEDNMEDGM	DGKMETKsDHEEDNM	0.9999	17.024	17.4998	16.6689	16.777	17.335	16.5453	17.3508	16.6603	17.1888	17.4516	17.2282
O60315_S36	ZEB2	O60315	NVVNYDNVVDtGsEtDEEDK	DNVVDTGsETDEEDK	1	17.3914	16.6104	17.2453	17.6906	17.4394	17.4912	17.3392	17.3073	17.4877	17.3334	17.4821
O60315_S705	ZEB2	O60315	sPSLER	YQYSNSRsPSLERSS	0.9821	19.5571	19.5451	19.5354	19.5965	19.4385	19.4701	19.64	19.5742	19.4296	19.7771	19.6159
O60315_S707	ZEB2	O60315	sPsLER	YSNSRSPsLERSSKP	0.9464	17.0503	17.1468	16.828	16.8793	17.3377	17.1023	16.6711	17.1403	16.7419	16.7804	17.4882
O60315_S784	ZEB2	O60315	SNtPsPLNLSSTSSK	HSRSNTPsPLNLSST	1	15.423	15.3268	15.4828	15.6377	15.6329	15.0265	15.431	15.5364	15.4473	15.3894	15.2385
O60315_T34	ZEB2	O60315	NVVNYDNVVDtGsEtDEEDK	NYDNVVDtGSETDEE	1	17.3914	16.6104	17.2453	17.6906	17.4394	17.4912	17.3392	17.3073	17.4877	17.3334	17.4821
O60315_T38	ZEB2	O60315	NVVNYDNVVDtGsEtDEEDK	VVDTGSEtDEEDKLH	1	17.3914	16.6104	17.2453	17.6906	17.4394	17.4912	17.3392	17.3073	17.4877	17.3334	17.4821
O60315_T782	ZEB2	O60315	SNtPSPLNLSSTSSK	LDHSRSNtPSPLNLS	1	16.0222	16.2079	15.9233	16.1314	16.3174	15.996	15.5437	15.8332	16.0556	15.7641	16.4794
O60318_S114	MCM3AP	O60318	sPTSVGAFPSTSAFGQEAGEIVNSGFGK	NTGFSFKsPTSVGAF	1	12.8496	12.4361	13.0467	13.1189	12.3514	12.5654	12.8618	13.1217	12.8418	NA	12.9265
O60318_S300	MCM3AP	O60318	EDQDRsPR	RKEDQDRsPRRHGHE	0.9959	17.4254	18.0157	17.3038	17.2039	17.5186	17.2418	17.2223	17.4971	17.5667	17.3555	17.2921
O60318_S508	MCM3AP	O60318	KIsPNK	FWHRKKIsPNKKPFS	0.912	13.827	13.4362	13.7349	14.4436	13.6234	14.1936	14.0295	13.6142	14.0116	13.2293	13.5209
O60333_S1057	KIF1B	O60333	SGLsLEELR	AMTRSGLsLEELRIV	1	17.7737	17.8598	17.708	17.7379	17.8982	17.6792	17.6371	17.8059	17.785	17.8977	17.9051
O60333_S1454	KIF1B	O60333	MSDTGsPGMQR	CKMSDTGsPGMQRRR	1	17.006	16.3123	16.9993	16.9435	17.2886	17.4076	17.267	16.2913	16.7919	17.3917	17.342
O60333_S1487	KIF1B	O60333	GDsLILEHQWELEK	GWRPRGDsLILEHQW	1	13.9685	14.3446	14.2839	13.6492	13.5812	14.0235	13.994	14.1908	13.947	13.1444	14.0288
O60333_S1613	KIF1B	O60333	LSDIsPIGR	DCKLSDIsPIGRDPS	0.9997	15.82	16.0462	16.0417	15.7022	15.6817	16.3518	16.0967	15.6692	15.8315	15.5454	15.4725
O60333_S1655	KIF1B	O60333	TPEANsR	QKTPEANsRASSPCP	0.9913	15.5618	15.4757	15.4056	15.2731	15.3833	15.4951	15.667	15.6887	15.7574	15.8073	15.8398
O60336_S761	MAPKBP1	O60336	QQGPSsPQR	GKQQGPSsPQRASGP	1	17.1802	17.0419	17.221	17.338	17.56	17.3342	17.0836	17.2795	16.7452	17.0771	17.2472
O60341_S131	KDM1A	O60341	EMDESLANLsEDEYYSEEER	DESLANLsEDEYYSE	1	17.2129	17.5223	17.0938	17.1009	16.9335	17.2391	17.1031	17.1272	17.0559	17.4625	17.3328
O60341_S137	KDM1A	O60341	EMDESLANLsEDEYYsEEER	LSEDEYYsEEERNAK	1	19.9777	20.3649	20.0037	19.7946	19.7125	19.8651	20.1034	19.9472	20.1294	20.1015	19.9659
O60341_S166	KDM1A	O60341	KLPPPPPQAPPEEENEsEPEEPSGVEGAAFQSR	PPEEENEsEPEEPSG	1	19.1125	19.2086	19.0566	19.1205	18.8611	19.0612	19.2935	18.7967	19.1359	19.3711	19.1635
O60341_S69	KDM1A	O60341	EPPRAsPPGGLAEPPGSAGPQAGPTVVPGSATPMETGIAETPEGR	KKEPPRAsPPGGLAE	1	18.6407	18.6869	18.5611	18.7025	18.5984	18.3694	18.6258	18.6348	18.7304	18.7106	18.6927
O60341_S849	KDM1A	O60341	QATPGVPAQQsPSM	PGVPAQQsPSM____	1	18.8984	18.6082	18.7498	18.9115	18.9011	19.0304	18.9203	18.6608	19.046	18.881	19.0238
O60343_S344	TBC1D4	O60343	HASAPsHVQPSDSEK	RRHASAPsHVQPSDS	1	17.2627	17.4376	17.3528	17.3425	17.2832	17.4315	17.3483	17.0382	17.3893	16.8745	17.0178
O60343_S588	TBC1D4	O60343	LGsVDSFER	RMRGRLGsVDSFERS	0.9999	16.6924	17.0133	16.997	16.906	16.6293	16.8941	16.5007	16.3715	16.5863	16.0485	16.5092
O60346_S425	PHLPP1	O60346	AIDsPGGAVR	KAPRAIDsPGGAVRE	0.9577	15.0642	14.9646	15.0776	15.2686	14.9367	15.2242	15.1384	15.0664	14.9991	14.9248	15.2155
O60447_S689	EVI5	O60447	SDsNQYIGELK	GQLNKSDsNQYIGEL	0.9999	14.3064	14.6805	14.0371	14.3487	13.9847	14.6386	14.4226	14.2179	14.266	14.0539	14.129
O60447_S776	EVI5	O60447	SGSMSLDPAVADGsEsETEDSVLETR	DPAVADGsESETEDS	1	17.0554	16.9536	16.8251	17.0097	16.9791	17.0719	17.0585	17.3224	17.058	17.2816	16.9962
O60447_S778	EVI5	O60447	SGSMSLDPAVADGsEsETEDSVLETR	AVADGSEsETEDSVL	1	17.0554	16.9536	16.8251	17.0097	16.9791	17.0719	17.0585	17.3224	17.058	17.2816	16.9962
O60493_T155	SNX3	O60493	SYtPSK	EIIDKSYtPSKIRHA	0.9986	16.8205	16.9219	16.6309	16.7359	16.9036	16.8805	16.7804	16.9403	16.9858	16.3672	16.6622
O60499_S134	STX10	O60499	SPsDLLDASAVSATSR	PAAQKSPsDLLDASA	1	14.4131	14.4667	14.7183	14.4821	14.444	14.3029	14.936	14.7441	13.5989	14.8297	13.4064
O60502_S364	OGA	O60502	LENEGsDEDIETDVLYSPQMALK	IKLENEGsDEDIETD	1	19.0013	19.1066	19.0284	19.0804	19.0255	19.1134	18.8164	18.8089	18.9904	19.178	18.9331
O60504_S544	SORBS3	O60504	HPsSPSALR	ARSARHPsSPSALRS	1	16.906	16.9454	16.9026	16.9066	16.9317	17.0694	16.6925	16.9167	16.9809	17.2659	16.6873
O60506_S159	SYNCRIP	O60506	YGGPPPDSVYSGQQPsVGTEIFVGK	VYSGQQPsVGTEIFV	1	14.0427	13.9279	13.4973	14.1571	13.9329	14.5962	13.7389	14.3447	14.2399	13.6708	14.0058
O60506_S249	SYNCRIP	O60506	LFVGsIPK	NNRLFVGsIPKSKTK	0.9991	13.7174	12.7464	13.0327	13.2738	13.7568	13.7414	13.8494	13.9931	13.7739	14.257	14.0816
O60508_S43	CDC40	O60508	sPSSKPSLAVAVDSAPEVAVK	SLMHLTKsPSSKPSL	1	15.0678	15.3051	14.819	15.06	15.6976	14.9967	15.4712	14.6508	14.2913	14.7793	15.3698
O60524_S417	NEMF	O60524	NPYLLsEEEDDDVDGDVNVEK	LRNPYLLsEEEDDDV	1	20.1996	20.2305	20.2916	20.2983	20.2128	20.4252	20.1423	20.1703	20.1491	19.8884	19.8983
O60524_S747	NEMF	O60524	DELNEELIQEEssEDEGEYEEVRK	EELIQEEsSEDEGEY	1	20.4568	20.5699	20.5208	20.3946	20.5296	20.5129	20.1883	20.3538	20.4979	20.4189	20.208
O60524_S748	NEMF	O60524	DELNEELIQEEssEDEGEYEEVRK	ELIQEESsEDEGEYE	1	20.4568	20.5699	20.5208	20.3946	20.5296	20.5129	20.1883	20.3538	20.4979	20.4189	20.208
O60524_S763	NEMF	O60524	DQDsVGEMKDEGEETLNYPDTTIDLSHLQPQR	EVRKDQDsVGEMKDE	1	14.9912	14.6368	14.9452	15.0237	15.2125	15.1417	14.5411	14.4352	14.6131	14.8111	15.6323
O60524_S831	NEMF	O60524	KLPsDSGDLEALEGK	MKKKKLPsDSGDLEA	1	14.9803	15.2036	15.1589	15.0194	14.9347	14.7475	15.0356	15.1506	15.1244	14.9557	14.5307
O60551_S38	NMT2	O60551	GsPGGYLGAK	ETEHAKGsPGGYLGA	1	19.9134	19.9836	19.8357	20.0386	19.794	19.9211	20.0114	20.084	19.8236	19.9469	19.9288
O60551_S66	NMT2	O60551	sDSASDSQEIK	PNSGGTKsDSASDSQ	1	15.2048	15.3723	15.3083	15.3372	15.2043	15.1709	15.2717	14.9451	15.4547	15.0259	15.3381
O60551_S68	NMT2	O60551	EKPNSGGTKsDsAsDSQEIK	SGGTKSDsASDSQEI	1	17.1124	17.0639	17.1013	16.9291	16.9307	17.0394	17.222	17.3509	17.145	16.994	17.4523
O60551_S70	NMT2	O60551	EKPNSGGTKsDsAsDSQEIK	GTKSDSAsDSQEIKI	1	17.1124	17.0639	17.1013	16.9291	16.9307	17.0394	17.222	17.3509	17.145	16.994	17.4523
O60566_S1043	BUB1B	O60566	LTsPGALLFQ	WKVGKLTsPGALLFQ	1	16.7963	17.3924	16.6885	17.0833	17.1122	16.68	15.8079	16.7666	16.9984	16.6483	16.5552
O60566_S543	BUB1B	O60566	NKsPPADPPR	LSEKKNKsPPADPPR	0.9987	18.4413	18.416	18.4479	18.4511	18.4265	18.3566	18.4075	18.6032	18.6419	18.3427	18.5845
O60566_S670	BUB1B	O60566	KLsPIIEDSR	TLSIKKLsPIIEDSR	0.9999	16.9725	17.1205	16.9943	16.9442	16.821	16.8035	17.0466	17.1698	17.113	16.8903	16.8499
O60573_S13	EIF4E2	O60573	FDALKDDDsGDHDQNEENSTQK	DALKDDDsGDHDQNE	1	17.7026	17.6148	17.6172	17.9331	17.7899	18.079	17.3559	17.5083	17.675	17.561	17.8501
O60583_S536	CCNT2	O60583	VSSSERHsssDEGSGK	VSSSERHsSSDEGSG	1	17.5503	17.7909	17.7029	17.6719	17.1491	17.5053	17.4395	17.7921	17.2394	17.7021	17.7586
O60583_S537	CCNT2	O60583	VSSSERHsssDEGSGK	SSSERHSsSDEGSGK	1	17.5503	17.7909	17.7029	17.6719	17.1491	17.5053	17.4395	17.7921	17.2394	17.7021	17.7586
O60583_S538	CCNT2	O60583	VSSSERHsssDEGSGK	SSERHSSsDEGSGKS	1	17.5503	17.7909	17.7029	17.6719	17.1491	17.5053	17.4395	17.7921	17.2394	17.7021	17.7586
O60583_S549	CCNT2	O60583	HSsPHISR	SGKSKHSsPHISRDH	0.9991	16.2807	16.3733	16.5688	15.3943	16.2812	16.5295	16.1339	16.2966	16.1213	16.498	16.417
O60583_S601	CCNT2	O60583	sPVGLSSDGISSSSSSSR	IPPTVLRsPVGLSSD	1	16.4251	16.4902	16.7102	16.3789	16.2408	16.4181	16.4277	16.6387	16.527	16.2766	16.2072
O60610_S22	DIAPH1	O60610	GRsPDELPSAGGDGGK	RDKKKGRsPDELPSA	1	18.4999	18.5637	18.6524	18.7516	18.6426	18.5506	18.2706	18.2756	18.1968	18.5001	18.3351
O60658_S359	PDE8A	O60658	KGsLDVK	HKDRRKGsLDVKAVA	0.9766	15.1172	15.2103	15.1515	15.0488	15.4811	15.2451	14.9667	15.1509	15.0674	15.0155	15.0855
O60673_S1579	REV3L	O60673	SVTsPR	KRTRSVTsPRKPRTP	0.9127	19.5818	19.4093	19.1777	19.3291	19.436	19.3673	19.8573	19.6562	19.6792	20.0002	20.0051
O60673_T1041	REV3L	O60673	YPIYPLtPK	KYPIYPLtPKKSHRR	1	14.0688	14.726	13.5508	14.2583	13.6572	13.9682	14.0624	13.9512	14.2581	NA	NA
O60675_S25	MAFK	O60675	EAGENAPVLsDDELVSMSVR	GENAPVLsDDELVSM	1	14.327	14.5089	14.4173	14.837	13.0565	15.1083	NA	13.7197	14.6258	14.0793	13.9203
O60678_S25	PRMT3	O60678	GAVENEEDLPELsDsGDEAAWEDEDDADLPHGK	EEDLPELsDSGDEAA	1	20.286	20.3383	19.9694	20.3216	20.5234	20.3152	20.0943	19.9829	20.3024	20.109	20.4915
O60678_S27	PRMT3	O60678	GAVENEEDLPELsDsGDEAAWEDEDDADLPHGK	DLPELSDsGDEAAWE	1	20.286	20.3383	19.9694	20.3216	20.5234	20.3152	20.0943	19.9829	20.3024	20.109	20.4915
O60716_S225	CTNND1	O60716	HYEDGYPGGsDNYGSLSR	EDGYPGGsDNYGSLS	1	17.1895	17.3087	17.3002	17.2213	17.0616	17.3795	17.0764	16.8621	17.29	17.104	17.3259
O60716_S269	CTNND1	O60716	VGGSsVDLHR	QVRVGGSsVDLHRFH	1	17.0411	16.845	17.1528	17.0144	16.3539	17.1171	16.8067	17.1191	17.178	17.1218	17.4493
O60716_S312	CTNND1	O60716	TGTPsDPR	ARRTGTPsDPRRRLR	1	18.149	18.0037	18.0386	17.9646	18.4225	18.084	18.0469	18.2595	18.2421	18.0797	18.1945
O60716_S346	CTNND1	O60716	GsLAsLDSLR	LAQHERGsLASLDSL	0.9633	14.1857	14.716	14.0312	14.1012	13.9659	13.9219	14.1283	14.2092	14.1907	14.3237	14.0767
O60716_S349	CTNND1	O60716	GsLAsLDSLR	HERGSLAsLDSLRKG	0.9633	14.1857	14.716	14.0312	14.1012	13.9659	13.9219	14.1283	14.2092	14.1907	14.3237	14.0767
O60716_S352	CTNND1	O60716	GSLASLDsLRK	GSLASLDsLRKGGPP	0.9994	14.9354	15.0121	14.8798	14.8543	14.9431	14.8299	14.7018	14.5986	15.0799	15.255	14.8972
O60716_S920	CTNND1	O60716	sGDLGDMEPLK	HNRTLDRsGDLGDME	1	15.6815	14.9966	15.7087	15.3216	15.8924	15.5033	15.7022	15.6651	15.9431	15.3472	16.2999
O60716_T906	CTNND1	O60716	SLDNNYStPNER	SLDNNYStPNERGDH	1	16.1401	16.1522	16.1273	16.2122	16.2639	16.2821	16.2313	16.0862	15.974	16.1847	15.8153
O60732_S1063	MAGEC1	O60732	EVPNSsPPR	YREVPNSsPPRYEFL	0.9993	18.7212	18.8887	18.8886	18.7138	18.9269	18.7289	18.5516	18.5537	18.5459	18.7336	18.4445
O60749_S119	SNX2	O60749	SMsAPVIFDR	RIESKSMsAPVIFDR	0.9343	16.0288	16.0117	16.0158	16.2709	15.8696	16.001	16.1827	15.9046	15.876	16.1978	16.0775
O60749_S277	SNX2	O60749	AVNTQALsGAGILR	AVNTQALsGAGILRM	1	15.1353	15.6129	14.9414	15.162	14.7375	15.5312	15.4944	14.1307	14.3916	15.7707	14.8777
O60763_S942	USO1	O60763	DLGHPVEEEDELEsGDQEDEDDESEDPGK	EEEDELEsGDQEDED	1	21.1469	21.0396	21.1361	21.0434	20.9462	21.1186	21.3645	21.2779	21.2583	21.3185	21.148
O60763_S952	USO1	O60763	DLGHPVEEEDELEsGDQEDEDDEsEDPGK	QEDEDDEsEDPGKDL	1	16.7153	16.3058	16.4086	16.9314	16.6417	16.4822	17.0291	16.3988	16.8528	16.613	16.8905
O60812_S240	HNRNPCL1	O60812	MEsEGGAEDSAEEGDPLDDDVNEDQGDDQLELIKDDEK	ETHVKMEsEGGAEDS	1	19.5872	19.5009	19.6064	19.4735	19.5859	19.7241	19.398	19.6877	19.7424	19.3729	19.7062
O60812_S247	HNRNPCL1	O60812	MEsEGGAEDsAEEGDPLDDDVNEDQGDDQLELIKDDEK	SEGGAEDsAEEGDPL	1	21.4968	21.3765	21.3961	21.5065	21.5711	21.5892	21.5208	21.4978	21.362	21.4693	21.5969
O60814_S113	H2BC12	O60814	HAVsEGTK	ELAKHAVsEGTKAVT	0.9995	17.2065	16.7788	16.9857	17.0282	17.5854	17.4073	17.2143	17.2237	17.0886	17.2261	17.1849
O60814_S39	H2BC12	O60814	ESYsVYVYK	RSRKESYsVYVYKVL	1	15.2677	14.7324	14.7026	14.4913	14.7009	15.1876	15.609	14.562	16.0032	15.7352	16.1035
O60814_S7	H2BC12	O60814	sAPAPK	_MPEPAKsAPAPKKG	0.9994	16.8344	16.8081	16.4822	16.594	16.8826	16.8746	16.851	16.8058	17.0875	16.988	17.1508
O60825_S466	PFKFB2	O60825	RNsFTPLSSSNTIR	PVRMRRNsFTPLSSS	1	16.4691	16.1464	16.0138	15.7354	16.3882	16.2256	16.405	16.3582	16.5855	16.765	16.7064
O60825_S493	PFKFB2	O60825	PLKPLsPLR	SRPLKPLsPLRAQDM	0.938	20.3876	20.3314	20.0907	20.049	20.1977	20.2428	19.9964	20.4355	20.3892	20.2285	20.5109
O60828_S106	PQBP1	O60828	LDRsHDK	AEEKLDRsHDKSDRG	0.9833	16.6946	16.8931	16.8507	17.0069	16.6022	16.6665	16.8347	16.5461	16.7636	16.4975	16.6234
O60829_T51	PAGE4	O60829	EGtPPIEER	PGQEREGtPPIEERK	1	19.9691	19.9779	20.202	20.0846	20.5336	19.9288	19.3239	19.5717	19.9345	19.9328	19.636
O60829_T85	PAGE4	O60829	EKtPPNPK	GSDVKEKtPPNPKHA	0.9999	17.9996	18.5067	18.5365	18.495	18.3359	18.022	17.4041	17.6296	17.7368	17.469	17.6833
O60832_S21	DKC1	O60832	KsLPEEDVAEIQHAEEFLIKPESK	KKKKERKsLPEEDVA	1	20.8554	21.0393	21.0196	20.9771	20.9273	20.9758	20.8022	20.7957	20.7817	20.6645	20.6068
O60832_S451	DKC1	O60832	REsESESDETPPAAPQLIK	TAKRKREsESESDET	1	18.266	18.4316	18.2131	18.3154	18.0459	18.0236	18.2784	18.2875	18.4594	18.4436	18.1639
O60832_S453	DKC1	O60832	REsEsESDETPPAAPQLIK;REsEsEsDETPPAAPQLIK;KREsEsESDETPPAAPQLIK;KRESEsEsDETPPAAPQLIK;KREsEsEsDETPPAAPQLIK	KRKRESEsESDETPP	1	17.3037	17.3923	17.3323	17.3748	17.3565	17.3179	17.2349	17.4257	17.2776	17.3211	17.0475
O60832_S455	DKC1	O60832	REsESEsDETPPAAPQLIK;REsEsEsDETPPAAPQLIK;KRESEsEsDETPPAAPQLIK;KREsEsEsDETPPAAPQLIK	KRESESEsDETPPAA	1	16.9289	17.0813	16.9123	16.9516	17.0977	16.9958	16.866	17.06	16.918	16.9158	16.6198
O60832_S485	DKC1	O60832	AGLEsGAEPGDGDsDTTK;AGLEsGAEPGDGDsDTTKK	KAKAGLEsGAEPGDG	1	19.6343	19.6687	19.6275	19.5582	19.3551	19.6065	19.839	19.6056	19.8652	19.7143	19.4942
O60832_S494	DKC1	O60832	AGLESGAEPGDGDsDTTKK	AEPGDGDsDTTKKKK	1	23.6799	23.7459	23.8351	23.7445	23.823	23.7388	23.6641	23.5699	23.6059	23.5441	23.6659
O60832_S513	DKC1	O60832	EVELVsE	AKEVELVsE______	0.9999	24.832	24.8949	24.7364	24.8592	24.9582	24.8581	24.8109	24.8987	24.6848	24.9189	24.6026
O60832_T458	DKC1	O60832	KRESESESDEtPPAAPQLIK	SESESDEtPPAAPQL	0.9647	13.9399	13.5225	14.1292	13.6463	14.2806	13.6516	13.8966	14.1458	13.7665	13.7434	14.2683
O60841_S107	EIF5B	O60841	KQsFDDNDsEELEDK	GQKGKKQsFDDNDSE	1	19.1362	19.1849	19.2888	19.0388	19.1629	19.0496	19.0553	19.2263	19.2826	19.082	19.0838
O60841_S113	EIF5B	O60841	KQSFDDNDsEELEDK;KQSFDDNDsEELEDKDSK	QSFDDNDsEELEDKD	1	21.7949	21.4839	21.6855	21.9387	22.0501	21.943	22.1645	21.6333	21.2741	21.7193	21.8729
O60841_S1168	EIF5B	O60841	IEPIPGEsPK	IEPIPGEsPKMFGRH	1	19.6195	19.4788	19.6878	19.557	19.8791	19.7741	19.5833	19.6104	19.3322	19.5154	19.7802
O60841_S135	EIF5B	O60841	VEMYsGsDDDDDFNK;PKVEMYsGsDDDDDFNK	KPKVEMYsGSDDDDD	1	22.3855	22.4503	22.5244	22.4686	22.4191	22.4699	22.2826	22.3948	22.3308	22.2466	22.3419
O60841_S137	EIF5B	O60841	VEMYSGsDDDDDFNK	KVEMYSGsDDDDDFN	1	17.5385	17.1541	17.4865	17.4138	17.5301	17.6227	17.5616	17.6514	17.2396	17.7551	17.7409
O60841_S164	EIF5B	O60841	KWDGsEEDEDNSKK	SNKKWDGsEEDEDNS	1	21.1432	21.1972	21.2049	21.2823	21.1117	21.1441	21.2153	21.1421	21.031	21.0025	21.2551
O60841_S182	EIF5B	O60841	INssGEsGDESDEFLQSR	KERSRINsSGESGDE	1	17.3822	17.1788	17.3378	17.4911	17.5206	17.4779	17.1591	17.2725	17.5799	17.376	17.4152
O60841_S183	EIF5B	O60841	INssGEsGDESDEFLQSR	ERSRINSsGESGDES	1	17.3822	17.1788	17.3378	17.4911	17.5206	17.4779	17.1591	17.2725	17.5799	17.376	17.4152
O60841_S186	EIF5B	O60841	INSSGEsGDESDEFLQSR	RINSSGEsGDESDEF	1	17.4825	17.3648	17.6356	17.4355	17.4233	17.676	17.3386	17.5512	17.5363	17.2676	17.4702
O60841_S214	EIF5B	O60841	NKPGPNIEsGNEDDDASFK	KPGPNIEsGNEDDDA	1	24.1271	24.0311	24.3456	24.2001	24.2636	24.2711	23.909	24.1214	24.1318	23.7906	24.1089
O60841_S222	EIF5B	O60841	NKPGPNIEsGNEDDDAsFK	GNEDDDAsFKIKTVA	0.9948	14.3501	14.1641	14.2801	14.3807	14.5935	14.7749	14.5959	13.7036	14.453	13.9895	14.3252
O60841_S511	EIF5B	O60841	EETPPPVEPEEEEDTEDAGLDDWEAMAsDEETEK	DDWEAMAsDEETEKV	1	19.1986	19.2484	19.2076	19.4364	19.2865	19.2916	18.9635	19.1977	19.2625	18.9577	19.2672
O60841_S547	EIF5B	O60841	ENPEEEEEEEEEEEEDEEsEEEEEEEGEsEGsEGDEEDEK	EEEEDEEsEEEEEEE	1	21.796	21.8808	21.8563	22.0755	21.7813	21.9951	21.5437	21.6708	21.9721	21.6061	21.8323
O60841_S557	EIF5B	O60841	ENPEEEEEEEEEEEEDEEsEEEEEEEGEsEGsEGDEEDEK	EEEEEGEsEGSEGDE	1	21.796	21.8808	21.8563	22.0755	21.7813	21.9951	21.5437	21.6708	21.9721	21.6061	21.8323
O60841_S560	EIF5B	O60841	ENPEEEEEEEEEEEEDEEsEEEEEEEGEsEGsEGDEEDEK	EEGESEGsEGDEEDE	1	21.796	21.8808	21.8563	22.0755	21.7813	21.9951	21.5437	21.6708	21.9721	21.6061	21.8323
O60841_S66	EIF5B	O60841	ELEELsLEAQGIK	LKELEELsLEAQGIK	1	17.4378	17.6613	17.6871	17.5727	17.6738	17.3699	17.512	17.3839	17.0792	17.3877	17.383
O60841_T301	EIF5B	O60841	AEtPTAAEDDNEGDK	ASEEKAEtPTAAEDD	0.9999	16.9951	16.7029	17.002	17.0303	17.199	17.0957	16.985	16.9609	16.9154	16.978	17.1256
O60841_T498	EIF5B	O60841	EETPPPVEPEEEEDtEDAGLDDWEAMAsDEETEK	EPEEEEDtEDAGLDD	1	16.7861	16.7803	16.8761	16.9199	16.695	16.4711	16.764	16.5868	16.9884	16.6629	16.9356
O60869_S53	EDF1	O60869	QHsITK	AGQNKQHsITKNTAK	0.9795	15.2324	15.4119	14.7938	15.2982	14.9029	15.0613	15.2947	15.6081	15.0898	14.8723	15.2629
O60885_S1045	BRD4	O60885	PQQVIQHHHsPR	QVIQHHHsPRHHKSD	0.9999	17.955	17.8901	18.1383	17.8368	17.8516	17.876	17.7616	18.0126	18.1887	17.7356	17.9037
O60885_S1117	BRD4	O60885	IHsPIIR	VKEEKIHsPIIRSEP	0.9977	19.783	19.9328	19.7975	19.9094	20.0525	19.9368	19.6707	19.8998	19.16	19.7359	19.5795
O60885_S1126	BRD4	O60885	SEPFsPSLRPEPPK	IIRSEPFsPSLRPEP	1	19.2435	19.5059	19.1922	19.2597	19.0182	19.1899	19.1381	19.2089	19.3291	19.0787	19.5337
O60885_S601	BRD4	O60885	SKPPPTYEsEEEDK	KPPPTYEsEEEDKCK	1	21.4068	21.2909	21.4625	21.3625	21.4633	21.6239	21.2914	21.5109	21.4176	21.1676	21.5554
O60890_S652	OPHN1	O60890	sPSRPILDGK	ETDPGRKsPSRPILD	0.9999	16.1179	15.9259	15.7267	16.1921	16.1888	16.2894	16.1449	16.2999	16.2056	16.4106	15.8557
O60930_S76	RNASEH1	O60930	SAsPEVSEGHENQHGQESEAK	AFVRKSAsPEVSEGH	1	15.1357	14.789	15.3859	14.8677	14.9752	14.7098	15.1073	14.5601	15.869	15.1382	15.5026
O60934_S343	NBN	O60934	TTTPGPSLsQGVSVDEK	TTPGPSLsQGVSVDE	1	16.1385	15.3693	15.9674	15.859	15.6139	15.8574	16.4627	16.4824	16.7024	16.4526	16.4849
O60934_S432	NBN	O60934	IPNYQLsPTK	RIPNYQLsPTKLPSI	1	20.8338	21.4057	21.0934	20.619	20.8318	20.7823	20.6717	20.8858	20.1989	21.0347	20.3678
O60934_S738	NBN	O60934	EEsLADDLFR	NQHAKEEsLADDLFR	1	15.0723	15.0847	14.6361	14.9857	15.3879	15.2025	14.6777	14.7366	14.7603	15.3242	15.6644
O75037_S1167	KIF21B	O75037	sLASLVEIK	STKNITKsLASLVEI	1	15.3786	15.9237	15.7651	15.5421	15.1691	15.6871	14.8293	14.9248	15.1481	15.3465	15.3932
O75037_S1215	KIF21B	O75037	ATETsPLTR	QSRATETsPLTRRKS	0.9996	18.3092	18.5268	18.6202	18.5375	18.3555	18.2781	18.1353	18.1259	18.2349	18.5131	18.263
O75044_S206	SRGAP2	O75044	sPDSTANVR	EDRQTPRsPDSTANV	1	19.578	19.492	19.4973	19.4994	19.4981	19.491	19.6068	19.7572	19.7252	19.841	19.5296
O75044_S916	SRGAP2	O75044	LDsPQIR	SLKNRLDsPQIRKTA	0.9934	16.8179	16.7713	16.7327	16.9608	16.858	16.9542	16.6846	16.8947	16.7343	16.7888	16.7207
O75061_S570	DNAJC6	O75061	SATSTSAsPTLR	SATSTSAsPTLRVGE	1	20.4291	20.1552	20.2538	20.2457	20.383	20.3255	20.3604	20.6034	20.3847	20.731	20.6257
O75064_S1092	DENND4B	O75064	sPMDSLLHPR	LPPPARRsPMDSLLH	1	15.1416	14.4329	15.1849	14.8303	14.9683	15.1501	15.3634	15.448	NA	15.6603	14.9555
O75064_S736	DENND4B	O75064	SAPSsPAPR	PSRSAPSsPAPRRTK	0.9998	19.6441	19.9088	19.7657	19.7757	19.7294	19.5867	19.5631	19.7171	19.4906	19.4325	19.6729
O75081_S457	CBFA2T3	O75081	sSSAGPEGPQLDVPR	PAAARPRsSSAGPEG	1	15.2923	15.148	15.229	15.1315	15.1347	15.209	15.3136	15.4217	15.1778	15.8637	15.3931
O75081_S459	CBFA2T3	O75081	SSsAGPEGPQLDVPR	AARPRSSsAGPEGPQ	1	18.0313	18.0161	18.1247	18.0691	18.0655	18.0809	18.007	17.8921	18.0083	18.1309	17.9734
O75081_S641	CBFA2T3	O75081	PGsPSPPGPLDTVPR	AGPSRPGsPSPPGPL	1	14.8866	14.8301	15.0439	14.7913	15.0926	14.9205	14.2913	14.8484	14.8399	14.5812	15.2028
O75081_S65	CBFA2T3	O75081	ASAMPDsPAEVK	KASAMPDsPAEVKTQ	1	17.6396	17.6768	17.4306	17.1497	17.9859	17.6822	17.5723	17.6348	17.5858	17.8898	17.8574
O75081_T337	CBFA2T3	O75081	YSPSNGPPQPtPPPHYR	SNGPPQPtPPPHYRL	1	16.0702	15.6356	15.9552	15.9878	16.3229	16.0329	16.0595	16.1048	16.2166	16.2818	15.8562
O75113_S300	N4BP1	O75113	KQFsLENVQEGEILHDAK	RHTKKQFsLENVQEG	1	17.9849	17.8811	17.7778	17.9732	18.03	18.0509	18.1214	18.1671	17.9891	17.7831	17.7868
O75113_T242	N4BP1	O75113	AGtPVSELTK	EARNKAGtPVSELTK	1	17.8591	17.9204	17.9629	17.8161	18.1497	18.1449	17.5041	17.6284	17.8237	17.726	17.6572
O75122_S14	CLASP2	O75122	SFDDEEsVDGNRPSSAASAFK	KSFDDEEsVDGNRPS	1	15.9017	16.4341	15.8253	15.814	15.6587	15.776	15.9336	16.1798	15.9268	15.6731	15.771
O75122_S311	CLASP2	O75122	SsGSVASLPQSDR	LQTYLKSsGSVASLP	1	15.4663	15.5082	15.5621	15.4974	14.9636	15.3166	15.3114	15.8304	15.4355	15.7307	15.4713
O75122_S326	CLASP2	O75122	SSSssQEsLNRPFSSK	QSDRSSSsSQESLNR	0.9003	15.0034	15.5648	15.0447	14.1634	15.7562	15.2768	15.1119	14.293	13.987	15.2426	14.9831
O75122_S327	CLASP2	O75122	SSSSsQESLNRPFSSK	SDRSSSSsQESLNRP	1	18.1347	18.0753	18.1982	18.0056	18.0072	18.1676	18.193	18.1471	18.2284	18.1481	18.346
O75122_S330	CLASP2	O75122	SSSssQEsLNRPFSSK	SSSSSQEsLNRPFSS	0.9003	15.0034	15.5648	15.0447	14.1634	15.7562	15.2768	15.1119	14.293	13.987	15.2426	14.9831
O75122_S360	CLASP2	O75122	ASsLPGSLQR	AGSSKASsLPGSLQR	1	15.8055	15.7596	15.8936	15.194	16.0364	16.5191	15.6491	15.4185	15.2217	15.6174	16.1689
O75122_S370	CLASP2	O75122	SRsDIDVNAAAGAK	GSLQRSRsDIDVNAA	1	20.7997	20.9617	20.8245	20.8116	20.85	20.8156	20.8432	20.7715	20.7372	20.8166	20.6067
O75122_S455	CLASP2	O75122	MVSQsQPGsR	RTKMVSQsQPGSRSG	0.9884	19.057	18.8091	17.8235	18.6091	19.1044	19.0408	18.8853	19.2898	19.5638	19.5031	19.5004
O75122_S459	CLASP2	O75122	MVSQSQPGsR	VSQSQPGsRSGSPGR	0.9991	19.2133	19.41	19.4425	19.1138	19.4937	19.3598	19.2349	19.3466	18.6128	19.0194	18.9745
O75122_S463	CLASP2	O75122	SGsPGR	QPGSRSGsPGRVLTT	0.9813	20.0354	20.0069	20.0739	20.1283	20.2899	20.0641	19.947	20.053	19.9452	19.7308	20.089
O75122_S596	CLASP2	O75122	VLNTGsDVEEAVADALK	MRVLNTGsDVEEAVA	1	21.8737	21.9988	21.8831	21.9856	21.7971	21.9686	21.9075	21.8368	21.819	21.7953	21.8289
O75122_S952	CLASP2	O75122	GVTEAIQNFsFR	TEAIQNFsFRSQEDM	1	15.4554	15.1852	15.4643	15.6244	14.9846	15.7457	15.6653	15.3685	15.4286	15.2268	15.6575
O75122_S955	CLASP2	O75122	sQEDMNEPLK	IQNFSFRsQEDMNEP	0.9999	17.3	17.4761	17.2705	17.3683	17.0191	17.27	17.2976	17.2109	17.3813	17.3283	17.4557
O75122_T1010	CLASP2	O75122	ASLLHSMPtHSSPR	SLLHSMPtHSSPRSR	1	15.2236	15.1321	15.338	15.0133	14.7522	14.6893	15.5884	15.3303	15.4844	15.455	15.6202
O75132_S218	ZBED4	O75132	IPsPDR	KVASKIPsPDRITEE	0.9555	16.2542	16.4445	16.2973	16.531	16.3054	16.2789	16.1652	16.0923	16.1418	16.1865	16.3209
O75132_S609	ZBED4	O75132	FHsNVLK	RHLQRFHsNVLKTEV	0.9107	13.345	13.1554	13.2873	13.3464	13.3391	13.4236	13.1255	13.3714	13.4106	13.4491	13.8276
O75140_S445	DEPDC5	O75140	DTSLGsPK	GRDTSLGsPKESENA	1	15.4276	15.5268	15.6197	15.5391	15.6123	15.5024	15.364	15.259	15.5002	14.922	15.4818
O75143_S361	ATG13	O75143	AsPHDVLETIFVR	NSSEGRAsPHDVLET	1	17.0866	16.8974	16.8004	17.0201	17.1486	16.6716	17.3923	17.1126	17.1447	17.3384	17.0645
O75145_S1164	PPFIA3	O75145	SAAAGALGsPGLPLR	AAAGALGsPGLPLRK	1	16.8782	16.6202	16.5684	16.8757	16.7839	16.7298	17.0014	16.8879	16.9086	17.3714	17.0288
O75145_S17	PPFIA3	O75145	RGsALGPDEAGGELER	SEDGRRGsALGPDEA	1	17.0152	16.6999	16.8099	16.9508	16.9892	17.0188	17.1024	17.1756	16.9598	17.3909	17.2972
O75145_S683	PPFIA3	O75145	LAPPsPAR	TPRLAPPsPAREGTD	0.986	18.3394	18.2037	17.9938	18.3379	18.1671	18.0246	18.6363	18.5626	18.5553	18.65	18.5467
O75145_T714	PPFIA3	O75145	GEGPAIPGDtPPPTPR	GPAIPGDtPPPTPRS	1	17.8731	17.6541	17.7712	17.6852	17.9349	17.7906	18.03	17.8414	18.0787	18.1692	17.8575
O75145_T718	PPFIA3	O75145	GEGPAIPGDtPPPtPR	PGDTPPPtPRSARLE	1	14.8974	14.3797	14.7562	14.6593	14.4553	14.7505	15.1297	14.2615	14.9885	15.6118	15.1803
O75150_T557	RNF40	O75150	EEGGPGPVStPDNR	GGPGPVStPDNRKEM	1	16.0871	16.3927	16.0266	16.4073	15.6741	15.4955	15.409	16.279	16.4797	16.3457	16.0955
O75151_S1059	PHF2	O75151	RPSASsPNNNTAAK	QRRPSASsPNNNTAA	1	16.528	16.799	16.4172	16.3898	16.3768	16.3374	16.4431	16.2483	16.3623	16.9238	16.7182
O75151_S681	PHF2	O75151	DEYEYVsDDGELK	RDEYEYVsDDGELKI	1	18.0729	18.1042	18.3054	17.7539	18.2764	18.2856	17.8646	17.9719	18.1348	17.6677	18.1239
O75151_S882	PHF2	O75151	DSDYVYPSLEsDEDNPIFK	YVYPSLEsDEDNPIF	1	18.1564	18.2787	18.3934	18.2635	18.243	18.3397	17.9562	17.9378	17.8286	18.1729	18.1056
O75151_S905	PHF2	O75151	GSDDAPYsPTAR	GSDDAPYsPTARVGP	1	18.0702	17.474	17.79	17.9219	18.8361	18.3046	17.8101	17.776	17.7583	17.886	18.0119
O75152_S108	ZC3H11A	O75152	TVLPTVPEsPEEEVK	VLPTVPEsPEEEVKA	1	19.9975	19.896	19.8587	20.0911	19.9363	20.1169	20.0482	20.0908	19.8904	20.1692	19.9993
O75152_S132	ZC3H11A	O75152	LSVQSNPsPQLR	LSVQSNPsPQLRSVM	1	16.8421	16.9964	16.5401	17.2609	16.5626	16.6492	17.0192	17.0029	16.7708	16.8716	16.7036
O75152_S149	ZC3H11A	O75152	VESSENVPsPtHPPVVINAADDDEDDDDQFSEEGDETK	ESSENVPsPTHPPVV	0.9964	13.5941	13.4162	13.6695	13.9453	13.6921	13.3916	13.1867	14.1667	13.5716	13.3799	13.7726
O75152_S171	ZC3H11A	O75152	VESSENVPSPTHPPVVINAADDDEDDDDQFsEEGDETK	EDDDDQFsEEGDETK	1	18.719	18.912	18.323	18.5887	18.9715	18.5092	18.825	18.6709	18.5147	18.6728	18.9295
O75152_S295	ZC3H11A	O75152	KFSAGGDsDPPLK	KFSAGGDsDPPLKRS	0.9612	15.8038	15.8469	16.0325	15.7661	15.4205	15.3712	15.8837	16.0178	16.0296	15.8392	15.6591
O75152_S495	ZC3H11A	O75152	VQQSSESSTSsPSQHEATPGAR	SSESSTSsPSQHEAT	1	15.6736	15.2639	15.869	15.2239	15.6058	15.5352	15.9271	15.7821	15.9008	15.8926	15.859
O75152_S758	ZC3H11A	O75152	RLsSASTGKPPLSVEDDFEK	SMKTRRLsSASTGKP	1	15.1896	15.1855	15.3578	15.0004	14.7486	14.7599	15.4424	15.5158	15.4464	15.4107	15.2545
O75152_T151	ZC3H11A	O75152	VESSENVPsPtHPPVVINAADDDEDDDDQFSEEGDETK	SENVPSPtHPPVVIN	0.9964	13.5941	13.4162	13.6695	13.9453	13.6921	13.3916	13.1867	14.1667	13.5716	13.3799	13.7726
O75152_T185	ZC3H11A	O75152	TPTLQPtPEVHNGLR	KTPTLQPtPEVHNGL	1	14.5061	14.339	14.1049	14.2993	14.7406	14.726	14.5548	14.5927	14.2636	14.4385	14.8122
O75152_T321	ZC3H11A	O75152	KVEAPETNIDKtPK	PETNIDKtPKKAQVS	1	14.2858	13.8915	14.1523	14.2248	14.1452	14.5489	14.4834	13.4609	14.1176	14.4508	14.6527
O75152_T579	ZC3H11A	O75152	SVLtPLR	EREKSVLtPLRGDVA	0.952	17.2716	16.7268	17.1511	17.6544	17.2285	17.1301	17.3584	17.4442	17.3883	17.2656	17.2847
O75153_S664	CLUH	O75153	SEDPPGQEAGsEEEGSSASGLAK	PPGQEAGsEEEGSSA	1	19.0645	19.2058	19.3131	19.4026	19.1297	19.2113	18.7019	18.915	18.8267	18.9423	19.1286
O75167_S237	PHACTR2	O75167	ASAsPSTSSTSSR	TGSKASAsPSTSSTS	1	19.0248	19.4438	19.4745	19.3014	19.4929	19.0527	18.6615	18.7601	18.5139	18.3825	18.5114
O75167_S522	PHACTR2	O75167	RLsQRPTTEELEQR	TKLVRRLsQRPTTEE	1	15.7717	15.8268	15.7515	15.7994	15.6128	16.2286	15.6227	15.8677	15.6659	15.7535	15.3557
O75170_S289	PPP6R2	O75170	VGTEGLVDsFSQGLER	GTEGLVDsFSQGLER	1	16.7966	16.7711	16.6484	16.9208	16.6746	16.9371	17.0598	16.8751	16.4654	16.8483	16.7298
O75175_S299	CNOT3	O75175	STDSEVSQsPAK	TDSEVSQsPAKNGSK	1	21.8292	22.0126	21.9716	21.8995	21.8008	21.7223	21.6788	21.8217	21.8994	21.7231	21.6515
O75175_S506	CNOT3	O75175	EPSAAAPTGAGGVAPGSGNNSGGPSLLVPLPVNPPsSPTPSFSDAK	PLPVNPPsSPTPSFS	1	18.9132	18.736	18.8418	18.4121	19.1451	18.7856	19.3134	19.1437	18.9964	19.1133	18.8223
O75179_S1457	ANKRD17	O75179	NAsILLEELDLEK	AEANKNAsILLEELD	0.9998	12.3118	11.9701	12.3418	12.475	12.383	11.5517	12.534	12.6328	12.5837	11.5361	12.6053
O75179_S1639	ANKRD17	O75179	SDNHsPAVVTTTVSSK	SRKSDNHsPAVVTTT	1	14.3214	14.688	14.5129	14.2186	13.9519	14.2471	14.1794	14.4801	14.6102	13.9117	14.41
O75179_S1709	ANKRD17	O75179	LTVAsPK	NGKLTVAsPKRGQKR	0.9745	20.5407	20.8958	20.9042	20.8148	20.5359	20.3315	20.2038	20.5391	20.464	20.0997	20.3174
O75179_S19	ANKRD17	O75179	ATVPVAAATAAEGEGsPPAVAAVAGPPAAAEVGGGVGGSSR	TAAEGEGsPPAVAAV	1	18.4364	18.7338	17.9786	18.6346	18.001	18.3235	18.9992	18.6372	18.7381	18.169	18.4005
O75179_S1940	ANKRD17	O75179	ATNsPKPHMVPR	SPARATNsPKPHMVP	0.9983	14.0581	13.4662	13.7867	13.8011	14.4019	13.9685	14.3053	14.0108	14.4178	13.9673	14.1374
O75179_S2401	ANKRD17	O75179	APsPAPSSVPLGSEK	SSGVRAPsPAPSSVP	1	20.3108	20.373	20.5068	20.4983	20.3078	20.1837	20.3114	20.3066	20.1748	20.0767	20.215
O75190_S277	DNAJB6	O75190	HAPHCLsEEEGEQDRPR	RHAPHCLsEEEGEQD	1	15.7264	15.2979	15.7452	15.5007	15.5519	15.8062	15.9122	15.6115	15.5446	15.9912	16.1394
O75351_S102	VPS4B	O75351	GNDsDGEGESDDPEKK	ADEKGNDsDGEGESD	1	17.0323	17.1661	16.9005	17.0528	16.5142	16.8781	17.1456	17.0885	17.2461	17.1159	17.1915
O75351_S108	VPS4B	O75351	GNDsDGEGEsDDPEKK	DSDGEGEsDDPEKKK	1	16.0804	16.1855	15.8517	16.184	15.8827	15.8602	16.151	16.3711	16.18	15.8266	16.2642
O75351_S93	VPS4B	O75351	EGQPsPADEK	PVKEGQPsPADEKGN	1	17.2723	17.3133	17.3771	17.3501	17.2282	17.2966	17.0011	17.4435	17.064	17.4156	17.2129
O75362_S441	ZNF217	O75362	GEGGsEDGsEDGLPEGIHLDK	VDRGEGGsEDGSEDG	1	18.3219	18.5074	18.0587	18.3215	18.344	18.4891	18.3276	18.2126	18.1951	18.3666	18.3052
O75362_S445	ZNF217	O75362	GEGGsEDGsEDGLPEGIHLDK	EGGSEDGsEDGLPEG	1	18.3219	18.5074	18.0587	18.3215	18.344	18.4891	18.3276	18.2126	18.1951	18.3666	18.3052
O75362_S570	ZNF217	O75362	DVTGsPPAK	GAKDVTGsPPAKQLK	0.997	16.1028	16.4253	16.0855	16.1829	16.2229	16.0906	16.241	15.8427	15.9854	15.9742	16.012
O75362_S795	ZNF217	O75362	GKQsPPGPGK	PSAKGKQsPPGPGKA	1	16.5611	16.9816	16.6089	17.0081	16.5921	16.5825	16.4871	16.485	16.1346	16.0728	16.5316
O75362_S848	ZNF217	O75362	TSVsPAPDK	MFPKTSVsPAPDKTK	0.9996	17.3419	17.4347	17.7049	17.5538	17.3544	17.5878	17.2414	17.0085	17.1606	17.3314	16.9763
O75367_T129	MACROH2A1	O75367	GKLEAIItPPPAK	GKLEAIItPPPAKKA	1	19.2259	19.3256	19.097	19.239	19.3558	19.2612	19.0993	19.0707	19.2035	19.2972	18.9944
O75369_S2478	FLNB	O75369	LVsPGSANETSSILVESVTR	VTGQRLVsPGSANET	1	15.4221	NA	14.9005	15.1212	15.7215	15.7267	15.4408	15.5727	15.1525	15.2436	15.4206
O75369_S983	FLNB	O75369	LDVTILsPSR	KLDVTILsPSRKVVP	1	16.9211	17.0466	16.9122	17.264	16.8525	17.1052	16.7338	16.8173	16.6882	16.9155	16.9304
O75376_S1195	NCOR1	O75376	MPIEDsSPEK	SRMPIEDsSPEKGRE	0.9998	16.0467	16.0533	15.9246	16.082	16.2687	16.0997	16.0178	16.0779	15.9976	16.0082	16.1913
O75376_S1322	NCOR1	O75376	REsPPIR	PKQIKREsPPIRAFE	0.9323	17.9565	18.2106	18.0737	18.1039	18.1081	17.9713	17.7789	17.6614	18.0323	17.8935	17.6013
O75376_S1472	NCOR1	O75376	AQLsPGIYDDTSAR	EAPKAQLsPGIYDDT	1	18.592	18.8017	18.7229	18.4263	18.4621	18.7414	18.7218	18.104	18.3613	18.9016	18.6994
O75376_S1533	NCOR1	O75376	ESIPAKsPVPGVDPVVSHSPFDPHHR;sPVPGVDPVVSHSPFDPHHR	RESIPAKsPVPGVDP	1	15.6769	15.0148	15.8626	15.8478	15.6826	15.5084	15.8476	15.6592	15.2337	15.7854	16.1491
O75376_S1977	NCOR1	O75376	YETPSDAIEVIsPASSPAPPQEK	SDAIEVIsPASSPAP	1	16.7751	16.5052	16.5406	16.6608	16.9203	16.9129	16.6368	16.6003	16.9913	16.7335	16.9141
O75376_S1980	NCOR1	O75376	YETPSDAIEVIsPAssPAPPQEK	IEVISPAsSPAPPQE	0.9904	13.5933	13.8242	13.8351	13.6864	12.7697	13.515	13.2468	14.074	13.4973	13.6276	13.3226
O75376_S1981	NCOR1	O75376	YETPSDAIEVIsPAssPAPPQEK	EVISPASsPAPPQEK	0.9904	13.5933	13.8242	13.8351	13.6864	12.7697	13.515	13.2468	14.074	13.4973	13.6276	13.3226
O75376_S2120	NCOR1	O75376	VsPENLVDK	QRPGSRVsPENLVDK	1	19.6607	19.8177	19.7751	19.8006	19.9446	19.7915	19.4142	19.4881	19.5977	19.445	19.5819
O75376_S2136	NCOR1	O75376	GSRPGKsPER	RGSRPGKsPERSHVS	0.9148	16.5159	16.3648	16.6327	16.6111	16.6476	16.6743	16.3551	16.4023	16.4553	16.6214	16.3912
O75376_S2151	NCOR1	O75376	SHVSSEPYEPIsPPQVPVVHEK	SEPYEPIsPPQVPVV	1	17.214	17.4743	17.2226	17.3716	17.2024	17.124	16.7587	17.4636	17.1725	17.047	17.116
O75376_S2184	NCOR1	O75376	sPGSISYLPSFFTK	EQRNDARsPGSISYL	1	18.5242	18.3606	18.4075	18.5938	18.6204	18.4597	18.6383	18.124	18.529	18.6663	18.4958
O75376_S224	NCOR1	O75376	QQQLEEEAAKPPEPEKPVsPPPVEQK	PEPEKPVsPPPVEQK	1	17.1469	16.9929	16.9588	17.3911	17.3742	17.144	17.2471	17.4295	17.1455	17.2218	17.0199
O75376_S2337	NCOR1	O75376	SKsPIPGQGYLGTER	SNSRKSKsPIPGQGY	0.9968	15.5645	15.6386	15.564	15.7811	15.7353	15.5685	15.2709	15.4608	15.5802	15.3025	15.7299
O75376_S2436	NCOR1	O75376	EPAPLLSAQYETLsDsDD	SAQYETLsDSDD___	1	15.9638	16.3289	15.7462	15.9055	15.4037	16.1685	NA	16.0485	16.4311	15.5625	15.9522
O75376_S2438	NCOR1	O75376	EPAPLLSAQYETLsDsDD	QYETLSDsDD_____	1	15.9638	16.3289	15.7462	15.9055	15.4037	16.1685	NA	16.0485	16.4311	15.5625	15.9522
O75376_S821	NCOR1	O75376	ADsVDVEVR	PPATKADsVDVEVRV	1	16.2681	16.1275	16.1934	16.1599	16.3577	16.047	16.3177	16.2764	16.6233	16.5643	16.2522
O75376_S999	NCOR1	O75376	sPNREWEVLQPAPHQVITNLPEGVR	SPCGTSKsPNREWEV	1	14.3687	14.1505	14.4228	14.0456	14.6371	14.8586	14.1319	14.3868	14.4105	14.0187	14.3702
O75379_S30	VAMP4	O75379	NLLEDDsDEEEDFFLR	RNLLEDDsDEEEDFF	1	21.5982	21.2624	21.3064	21.5414	21.5941	21.5587	21.5681	21.7795	21.8654	21.7049	21.8177
O75381_S232	PEX14	O75381	QFPPsPSAPK	NRRQFPPsPSAPKIP	1	15.6623	15.3754	15.6959	15.6526	15.6393	15.7818	15.635	15.7283	15.4819	15.639	15.7948
O75381_S273	PEX14	O75381	SPSPSSPAAVNHHSSSDISPVSNESTsSSPGK	PVSNESTsSSPGKEG	1	18.0511	18.1388	17.5931	17.8074	17.5315	17.9478	18.4141	18.3641	18.1567	18.2242	18.5418
O75381_S282	PEX14	O75381	EGHsPEGSTVTYHLLGPQEEGEGVVDVK	SPGKEGHsPEGSTVT	1	15.374	15.4599	15.4117	15.2362	15.6287	15.2267	15.4435	15.486	15.3882	15.3145	15.2728
O75385_S623	ULK1	O75385	NPLPPILGsPTK	PLPPILGsPTKAVPS	1	16.1123	16.0538	15.8683	16.2391	16.2825	16.0289	15.8522	16.0671	16.5236	15.6965	16.0419
O75385_T660	ULK1	O75385	tLPDLSEVGPFHGQPLGPGLRPGEDPK	MTPPRNRtLPDLSEV	1	13.6308	13.9703	12.6363	13.7102	13.508	14.0772	13.5292	13.5876	13.4828	13.853	13.6049
O75387_S267	SLC43A1	O75387	APsLEDGSDAFMSPQDVR	RLSQKAPsLEDGSDA	1	16.9509	17.4664	17.0528	17.0479	16.5	16.8742	17.0378	16.103	17.366	17.1526	16.8247
O75391_S114	SPAG7	O75391	EFAPsDEELDSYR	FKKEFAPsDEELDSY	1	17.0421	17.1711	17.0197	17.1671	16.7142	16.8198	17.2074	16.9315	17.1188	17.2084	16.9261
O75391_S158	SPAG7	O75391	QEEEAAQQGPVVVsPASDYK	QQGPVVVsPASDYKD	1	18.9103	18.9444	19.0764	18.9865	18.9184	19.0335	18.8865	18.7312	19.0714	18.7126	18.8729
O75396_S137	SEC22B	O75396	NLGsINTELQDVQR	RARRNLGsINTELQD	1	18.8761	18.4776	18.4291	18.6664	18.6054	18.6127	19.0268	19.1101	19.0617	19.113	19.4992
O75396_S168	SEC22B	O75396	GEALSALDsK	EALSALDsKANNLSS	1	15.5659	15.865	15.4505	15.5243	15.4699	15.8848	15.129	15.2601	15.8406	15.2432	15.5655
O75398_S176	DEAF1	O75398	GPAAPLTPGPQsPPTPLAPGQEK	PLTPGPQsPPTPLAP	1	15.5038	15.8729	15.8137	15.4864	15.5318	14.4155	15.697	15.5617	15.5891	15.6242	15.1088
O75398_T312	DEAF1	O75398	ENELPTtPVKK	KENELPTtPVKKDSP	1	14.8407	14.7688	14.797	14.8173	15.0545	14.8382	15.1579	14.8397	14.7018	14.8724	14.6292
O75400_S381	PRPF40A	O75400	KEEEEsQPAK	PKKEEEEsQPAKKTY	1	16.0591	16.0852	15.8748	15.9427	16.1831	16.2259	16.0471	16.1108	16.2109	15.7929	16.2473
O75400_S830	PRPF40A	O75400	sGsDsDDDDSHSK	RKRSRSRsGSDSDDD	0.9999	18.6808	18.3647	18.8178	18.8252	19.1497	18.8088	18.5559	18.5957	18.51	17.8899	18.6923
O75400_S832	PRPF40A	O75400	sGsDsDDDDSHSK;SGsDsDDDDSHSK	RSRSRSGsDSDDDDS	0.9999	18.4779	18.1076	18.541	18.5903	18.8645	18.4397	18.4225	18.4629	18.5379	17.7084	18.631
O75400_S834	PRPF40A	O75400	sGsDsDDDDSHSK;SGsDsDDDDSHSK	RSRSGSDsDDDDSHS	0.9999	18.4779	18.1076	18.541	18.5903	18.8645	18.4397	18.4225	18.4629	18.5379	17.7084	18.631
O75400_S883	PRPF40A	O75400	HKsDsPEsDAEREK	SKKRRHKsDSPESDA	1	23.5103	23.3977	23.6483	23.587	23.5662	23.5498	23.4861	23.6276	23.5391	23.3343	23.5925
O75400_S885	PRPF40A	O75400	HKSDsPEsDAER;HKsDsPEsDAEREK	KRRHKSDsPESDAER	1	22.0433	21.9487	22.1814	22.1201	22.0992	22.0828	22.0191	21.9045	22.0722	21.8674	22.1255
O75400_S888	PRPF40A	O75400	SDSPEsDAER	HKSDSPEsDAEREKD	1	22.3442	22.042	22.2912	22.0299	22.5745	22.4773	22.5566	22.3451	22.2523	22.5313	22.5509
O75400_S933	PRPF40A	O75400	DSGNWDTsGsELSEGELEK	DSGNWDTsGSELSEG	1	16.1459	15.9313	16.2621	16.0182	16.023	16.3657	16.1184	16.4214	16.272	15.9959	16.0565
O75400_S935	PRPF40A	O75400	DSGNWDTsGsELSEGELEK	GNWDTSGsELSEGEL	1	16.1459	15.9313	16.2621	16.0182	16.023	16.3657	16.1184	16.4214	16.272	15.9959	16.0565
O75400_S938	PRPF40A	O75400	DSGNWDTSGSELsEGELEK	DTSGSELsEGELEKR	1	16.3958	16.2838	16.33	16.3439	16.4623	16.5305	16.6614	16.4302	16.3405	16.595	16.436
O75400_T373	PRPF40A	O75400	QETVADFtPK;QETVADFtPKKEEEESQPAK	QETVADFtPKKEEEE	1	19.6379	19.5732	19.743	19.7174	19.7182	19.6563	19.4493	19.7647	19.5068	19.4232	19.5747
O75410_S44	TACC1	O75410	GGAAGEDEAGGPEGDPEEEDsQAETK	GDPEEEDsQAETKSL	1	19.6148	19.7046	19.8582	19.536	19.3608	19.3319	19.6214	19.7022	19.5886	19.4016	19.5979
O75410_T48	TACC1	O75410	GGAAGEDEAGGPEGDPEEEDsQAEtK	EEDSQAEtKSLSFSS	0.9954	15.2558	15.6034	NA	NA	NA	NA	NA	NA	NA	15.2007	15.234
O75410_T504	TACC1	O75410	DGHAtDEEK	SNRDGHAtDEEKLAS	0.9997	20.7412	20.792	20.8001	20.6483	20.7114	20.6798	20.7626	20.7826	20.8728	20.8048	20.8778
O75419_S144	CDC45	O75419	QDDDLEVPAYEDIFRDEEEDEEHsGNDsDGSEPSEK;QDDDLEVPAYEDIFRDEEEDEEHsGNDsDGsEPSEKR;QDDDLEVPAYEDIFRDEEEDEEHsGNDsDGsEPSEK;DEEEDEEHsGNDsDGSEPSEK;DEEEDEEHsGNDsDGsEPSEKR	EEEDEEHsGNDSDGS	1	18.8238	18.9728	19.0187	18.9674	18.829	18.796	18.753	18.6957	18.5124	18.6732	18.7076
O75419_S148	CDC45	O75419	QDDDLEVPAYEDIFRDEEEDEEHsGNDsDGSEPSEK;QDDDLEVPAYEDIFRDEEEDEEHsGNDsDGsEPSEKR;QDDDLEVPAYEDIFRDEEEDEEHsGNDsDGsEPSEK;DEEEDEEHsGNDsDGSEPSEK;DEEEDEEHsGNDsDGsEPSEKR	EEHSGNDsDGSEPSE	1	18.8238	18.9728	19.0187	18.9674	18.829	18.796	18.753	18.6957	18.5124	18.6732	18.7076
O75419_S151	CDC45	O75419	QDDDLEVPAYEDIFRDEEEDEEHsGNDsDGsEPSEKR;QDDDLEVPAYEDIFRDEEEDEEHsGNDsDGsEPSEK;DEEEDEEHsGNDsDGsEPSEKR	SGNDSDGsEPSEKRT	1	18.8941	19.0431	18.9754	18.8945	18.8261	18.9663	18.813	18.766	18.6495	18.7435	18.8118
O75420_S230	GIGYF1	O75420	SAsPDGGPR	GDRWRSAsPDGGPRS	1	20.8445	20.9422	20.7641	20.8462	21.1177	21.1084	20.7863	20.7044	20.696	20.7333	20.8758
O75420_S24	GIGYF1	O75420	ALSGGGSVAsPPPSPAMPK	SGGGSVAsPPPSPAM	1	15.7619	15.5314	15.7352	15.7763	15.7765	15.9137	15.8534	15.6061	15.6283	15.9118	15.8629
O75420_S538	GIGYF1	O75420	VPFAPGPsPPPLLGNMDQER	VPFAPGPsPPPLLGN	1	15.812	15.5164	15.8082	15.802	16.0887	15.7207	15.9602	15.8936	15.8224	15.6406	15.2033
O75420_S638	GIGYF1	O75420	SLsVPDSGR	PTMSRSLsVPDSGRL	1	19.6677	19.8632	19.897	19.8679	19.7292	19.9419	19.4654	19.569	19.4228	19.5155	19.4921
O75446_S131	SAP30	O75446	KGsDDDGGDSPVQDIDTPEVDLYQLQVNTLR	NRRKRKGsDDDGGDS	1	15.9437	15.4989	16.2172	16.0103	15.9817	15.9961	15.7907	16.14	15.8797	15.6415	16.0367
O75446_S138	SAP30	O75446	KGsDDDGGDsPVQDIDTPEVDLYQLQVNTLR	SDDDGGDsPVQDIDT	1	19.0891	19.1885	18.8978	19.1873	19.3768	19.1377	19.1685	18.9036	18.9872	18.8263	19.065
O75449_S109	KATNA1	O75449	RPsPGPR	VPVERRPsPGPRKRQ	0.9937	18.6868	18.664	18.723	18.6999	19.0049	19.0153	18.8641	18.4611	18.3169	18.6492	18.4106
O75449_T81	KATNA1	O75449	LDStPLK	ESFKLDStPLKAAQH	0.992	16.037	15.8821	15.8799	16.055	16.3906	16.3028	15.5108	16.0041	15.882	16.2129	16.2217
O75459_S105	PAGE1	O75459	LPAEGPEPEADsQEQVHPK	GPEPEADsQEQVHPK	1	19.5721	19.5496	19.5494	19.3606	19.2475	19.2903	19.7419	19.5952	19.7902	19.8372	19.7918
O75459_S144	PAGE1	O75459	TPEEDEGQsQP	PEEDEGQsQP_____	1	18.8478	18.7969	18.5765	18.2345	18.5611	18.5498	19.361	19.0855	18.9865	19.1375	19.0925
O75459_S63	PAGE1	O75459	EDEGASAAQGQEPEADsQELVQPK	GQEPEADsQELVQPK	1	18.9744	18.4596	18.8858	18.6451	18.7434	18.7244	19.1289	19.2542	19.2759	19.2355	19.0951
O75475_S105	PSIP1	O75475	QSNAssDVEVEEK	ATKQSNAsSDVEVEE	1	18.9218	19.1991	18.7871	18.9641	18.7569	18.8934	19.1372	18.9301	18.6929	19.2435	18.8192
O75475_S106	PSIP1	O75475	QSNASsDVEVEEK	TKQSNASsDVEVEEK	1	23.4146	23.5421	23.6362	23.3141	23.6093	23.5759	23.1316	23.315	23.3035	23.2204	23.3734
O75475_S116	PSIP1	O75475	ETsVsKEDtDHEEK;ETsVsKEDtDHEEKASNEDVTK	EVEEKETsVSKEDTD	0.9999	17.098	17.247	17.1821	17.052	17.2637	17.3047	16.8359	17.0502	17.0657	16.8861	17.0592
O75475_S118	PSIP1	O75475	ETSVsKEDtDHEEK;ETsVsKEDtDHEEK;ETsVsKEDtDHEEKASNEDVTK	EEKETSVsKEDTDHE	1	18.3624	18.5364	18.5461	18.3849	18.551	18.5588	18.0709	18.2235	18.2618	18.0591	18.3247
O75475_S129	PSIP1	O75475	EDTDHEEKAsNEDVTK;AsNEDVTK	TDHEEKAsNEDVTKA	1	18.0394	18.0816	18.0065	17.8376	18.206	18.3062	17.8062	17.9865	18.0449	18.1391	17.9496
O75475_S273	PSIP1	O75475	TGVTSTsDsEEEGDDQEGEKK	KTGVTSTsDSEEEGD	1	18.8219	18.7067	18.646	18.8064	18.7833	18.7727	18.831	18.8399	18.811	18.8403	19.3171
O75475_S275	PSIP1	O75475	TGVTSTSDsEEEGDDQEGEK	GVTSTSDsEEEGDDQ	1	17.1169	16.7018	16.8423	16.9861	17.123	16.9851	17.1041	17.1661	17.0621	17.387	17.7228
O75475_S347	PSIP1	O75475	ETsMDSR	VEKKRETsMDSRLQR	0.9973	17.9472	18.1072	17.9914	17.8323	18.2485	18.2615	17.372	17.9207	17.6763	17.8905	17.9979
O75475_S443	PSIP1	O75475	sLAEQR	ITQVLNKsLAEQRQH	0.9862	20.0698	20.4324	20.2317	20.2686	20.3682	20.237	19.6827	19.6975	20.0473	19.8477	19.7104
O75475_S526	PSIP1	O75475	ETEISLKDstLDN	TEISLKDsTLDN___	0.9809	16.8334	17.32	16.6594	17.1727	17.4043	17.0256	16.837	16.4002	16.8504	16.1192	16.082
O75475_T122	PSIP1	O75475	ETSVSKEDtDHEEK;EDtDHEEK	TSVSKEDtDHEEKAS	1	21.2798	21.1858	21.2901	21.2335	21.6299	21.5267	21.185	21.097	21.1434	21.0588	21.3852
O75475_T141	PSIP1	O75475	AVDITtPK	TKAVDITtPKAARRG	1	18.2383	18.3076	18.3112	18.1656	18.4656	18.2201	18.1249	18.1324	18.2236	18.1204	18.3002
O75475_T272	PSIP1	O75475	TGVTStsDsEEEGDDQEGEKK	AKTGVTStSDSEEEG	1	20.1406	20.0022	20.2558	20.2585	20.3191	20.407	20.0271	20.0848	20.1119	19.6445	20.3978
O75475_T527	PSIP1	O75475	DStLDN	EISLKDStLDN____	0.9858	16.9136	17.2307	16.9287	16.8851	17.458	16.8845	16.988	16.7816	16.7297	16.1953	16.9033
O75478_S361	TADA2A	O75478	sAPPLNLTGLPGTEK	ASNSGRRsAPPLNLT	1	13.4089	13.5859	12.9786	13.6563	13.5693	13.0815	13.3288	13.0352	13.3999	13.992	13.7708
O75494_S119	SRSF10	O75494	sRsRsYER	DYDRYRRsRSRSYER	0.9755	20.6004	20.6922	20.6211	20.5751	20.9061	20.6542	20.5235	20.6731	20.5433	20.27	20.4323
O75494_S121	SRSF10	O75494	sRsRsYER	DRYRRSRsRSYERRR	0.9755	20.6004	20.6922	20.6211	20.5751	20.9061	20.6542	20.5235	20.6731	20.5433	20.27	20.4323
O75494_S123	SRSF10	O75494	sRsRsYER	YRRSRSRsYERRRSR	0.9755	20.6004	20.6922	20.6211	20.5751	20.9061	20.6542	20.5235	20.6731	20.5433	20.27	20.4323
O75494_S129	SRSF10	O75494	sRsRsFDYNYR	RSYERRRsRSRSFDY	0.9999	19.1126	19.2388	19.15	19.0916	19.2066	19.0721	19.1003	19.0952	19.1488	19.1263	19.0582
O75494_S131	SRSF10	O75494	sRsRsFDYNYR;sRsFDYNYR	YERRRSRsRSFDYNY	1	22.6842	22.77	22.7535	22.6744	22.8349	22.7258	22.593	22.7013	22.6445	22.6059	22.6341
O75494_S133	SRSF10	O75494	sRsRsFDYNYR;sRsFDYNYR	RRRSRSRsFDYNYRR	1	22.6842	22.77	22.7535	22.6744	22.8349	22.7258	22.593	22.7013	22.6445	22.6059	22.6341
O75494_S147	SRSF10	O75494	NsRPTGR	RSYSPRNsRPTGRPR	0.9911	18.6251	18.4006	18.6124	18.5287	18.9898	18.7814	18.0801	18.5709	18.6578	18.2704	18.4616
O75494_S156	SRSF10	O75494	sRsHSDNDR;sRsHsDNDRFK	PTGRPRRsRSHSDND	0.9965	20.1607	20.1677	20.1375	20.0907	20.2936	20.2704	20.1363	20.1904	20.113	20.1096	20.1059
O75494_S158	SRSF10	O75494	sRsHSDNDR;sRsHsDNDRFK;sHsDNDRFK	GRPRRSRsHSDNDRF	0.9965	19.9313	19.6161	19.9085	19.9149	20.0566	20.044	20.0031	19.9834	19.8231	19.8556	19.8627
O75494_S160	SRSF10	O75494	sRsHsDNDRFK;sHsDNDRFK	PRRSRSHsDNDRFKH	0.9965	18.9947	19.0291	19.0072	19.0091	19.0369	19.0776	19.036	19.0563	18.8477	18.9117	18.9178
O75494_S199	SRSF10	O75494	sASHTK	KAKSRSRsASHTKTR	0.9789	19.5458	19.788	19.747	19.545	19.5069	19.5446	19.3706	19.4445	19.6974	19.5689	19.4925
O75494_S201	SRSF10	O75494	sAsHTK	KSRSRSAsHTKTRGT	0.9658	23.6154	23.7713	23.6659	23.5833	23.8158	23.7398	23.5419	23.4905	23.5595	23.5325	23.5197
O75494_S256	SRSF10	O75494	SWTsPK	SRSRSWTsPKSSGH_	0.98	19.0492	19.0319	18.9658	18.97	19.1982	19.0527	19.1164	19.0637	19.1265	19.0542	19.1075
O75496_S64	GMNN	O75496	NDHLTSTTSsPGVIVPESSENK	HLTSTTSsPGVIVPE	1	16.5564	16.5452	16.5755	16.3286	16.462	16.8559	16.6943	17.0633	16.9108	15.8393	16.153
O75528_S298	TADA3	O75528	ESGADGASTsPR	GADGASTsPRNQNKP	1	21.2597	21.413	21.3741	21.2317	21.5171	21.5102	21.1344	21.1165	21.1014	21.2967	21.1401
O75530_S29	EED	O75530	LSSDENsNPDLsGDENDDAVsIESGTNTERPDTPTNTPNAPGR	KLSSDENsNPDLSGD	1	14.8586	14.8074	15.3712	14.8142	14.6796	14.6704	15.4434	14.6088	14.986	14.8179	14.3381
O75530_S34	EED	O75530	LSSDENSNPDLsGDENDDAVSIESGTNTERPDTPTNTPNAPGR	ENSNPDLsGDENDDA	1	17.9239	17.7498	17.8048	18.1613	18.0738	17.7707	18.239	18.2524	17.7982	17.7647	17.825
O75530_S43	EED	O75530	LSSDENsNPDLsGDENDDAVsIESGTNTERPDTPTNTPNAPGR	DENDDAVsIESGTNT	1	14.8586	14.8074	15.3712	14.8142	14.6796	14.6704	15.4434	14.6088	14.986	14.8179	14.3381
O75533_S129	SF3B1	O75533	TMIIsPER	HRRTMIIsPERLDPF	0.9999	20.5412	20.4538	20.3864	20.4765	20.6752	20.5836	20.6448	20.5086	20.5483	20.6497	20.6355
O75533_S194	SF3B1	O75533	VVNGAAASQPPsK	AAASQPPsKRKRRWD	0.9381	13.8406	14.2364	13.8854	13.8131	14.085	13.9262	13.7226	13.6869	13.934	13.7561	13.9235
O75533_S251	SF3B1	O75533	GSEtPGAtPGsK	TPGATPGsKIWDPTP	0.991	16.8935	16.9024	17.1658	16.687	16.7844	16.7025	16.885	16.8207	16.906	17.2121	16.6962
O75533_S332	SF3B1	O75533	GGDSIGEtPtPGAsK	ETPTPGAsKRKSRWD	1	18.4578	18.3306	18.4056	18.3878	18.6256	18.5275	18.418	18.4448	18.4782	18.6464	18.4041
O75533_T142	SF3B1	O75533	LDPFADGGKtPDPK	PFADGGKtPDPKMNA	1	19.947	19.9447	19.9752	19.7941	20.1256	20.1526	19.9165	19.9041	19.9868	19.8716	19.879
O75533_T207	SF3B1	O75533	WDQTADQtPGAtPK	WDQTADQtPGATPKK	1	16.7315	16.8165	16.5821	16.6978	16.6889	16.6094	16.7348	16.9036	16.628	16.6941	16.8222
O75533_T211	SF3B1	O75533	WDQTADQTPGAtPK	ADQTPGAtPKKLSSW	1	14.4038	14.5985	14.8223	14.3677	14.0353	14.2061	14.1076	14.5818	14.599	14.2286	14.2343
O75533_T223	SF3B1	O75533	LSSWDQAEtPGHTPSLR	SSWDQAEtPGHTPSL	1	17.2528	17.1724	17.2173	17.3284	17.3426	17.2945	17.2675	17.4965	17.1496	17.2517	17.0219
O75533_T227	SF3B1	O75533	LSSWDQAEtPGHtPSLR	QAETPGHtPSLRWDE	1	17.3691	17.5387	16.8974	17.4777	17.8817	17.3104	17.3794	17.2437	17.1235	17.2563	17.2862
O75533_T244	SF3B1	O75533	GSEtPGATPGSK	GRAKGSEtPGATPGS	1	21.8919	21.9442	21.941	21.8898	21.9437	21.897	21.8179	21.9343	21.8353	22.0049	21.8519
O75533_T248	SF3B1	O75533	GSEtPGAtPGSK;GSEtPGAtPGsK	GSETPGAtPGSKIWD	1	20.5164	20.5177	20.5984	20.3505	20.4578	20.4349	20.5032	20.4355	20.4474	20.7494	20.4351
O75533_T273	SF3B1	O75533	GDtPGHAtPGHGGATSSAR	ATPGRGDtPGHATPG	0.9862	16.4237	16.4444	NA	16.5308	NA	NA	16.3996	NA	NA	NA	NA
O75533_T278	SF3B1	O75533	GDTPGHAtPGHGGATSSAR	GDTPGHAtPGHGGAT	1	17.1443	16.5856	16.9682	17.1843	16.7241	17.1005	17.2354	16.8186	17.0608	17.9252	16.9495
O75533_T326	SF3B1	O75533	GGDSIGEtPTPGASK	GGDSIGEtPTPGASK	1	23.7825	23.9384	23.8325	23.7842	23.8941	23.7932	23.8372	23.7928	23.7641	23.8884	23.5536
O75533_T328	SF3B1	O75533	GGDSIGETPtPGASK	DSIGETPtPGASKRK	1	16.3947	16.2585	16.446	16.4986	16.3919	16.3844	16.6304	16.3932	16.2533	16.4562	16.284
O75554_S262	WBP4	O75554	NSDGGsDPETQK	NKNSDGGsDPETQKE	1	17.502	17.3582	17.6783	17.6338	17.9431	17.6463	17.2393	17.33	17.4152	16.9523	17.4172
O75554_T266	WBP4	O75554	NSDGGSDPEtQK	DGGSDPEtQKEKSIQ	0.9948	15.9828	15.4954	16.012	16.2444	16.0392	16.1985	15.7214	15.9978	15.8225	15.9713	16.0414
O75569_S18	PRKRA	O75569	EDsGTFSLGK	PPLEREDsGTFSLGK	1	19.1365	19.0683	19.1936	18.9842	19.0252	18.916	19.1836	19.4144	19.1315	19.2756	19.4516
O75569_T20	PRKRA	O75569	EDSGtFSLGK	LEREDSGtFSLGKMI	1	18.1239	17.8588	17.8252	18.1439	17.7293	17.8277	18.2766	18.4873	18.2594	18.3029	18.5748
O75581_S1490	LRP6	O75581	GTYFPAILNPPPsPATER	AILNPPPsPATERSH	1	14.2048	13.135	14.5162	14.5775	14.5416	13.9409	14.4622	13.8934	13.5299	14.4958	14.0347
O75592_S178	MYCBP2	O75592	NSVQsGEsDsDEEEESKEPPIK	ASKNSVQsGESDSDE	1	16.702	16.5086	16.7546	17.1517	16.9954	16.6279	16.5878	16.4861	16.3469	16.5225	16.8654
O75592_S181	MYCBP2	O75592	NSVQsGEsDsDEEEESKEPPIK	NSVQSGEsDSDEEEE	1	16.702	16.5086	16.7546	17.1517	16.9954	16.6279	16.5878	16.4861	16.3469	16.5225	16.8654
O75592_S183	MYCBP2	O75592	NSVQsGEsDsDEEEESKEPPIK	VQSGESDsDEEEESK	1	16.702	16.5086	16.7546	17.1517	16.9954	16.6279	16.5878	16.4861	16.3469	16.5225	16.8654
O75592_S2839	MYCBP2	O75592	SSPSGASsPR	SSPSGASsPRSSSPH	1	20.3649	20.479	20.3452	20.3549	20.4621	20.2475	20.3679	20.2862	20.3765	20.3838	20.4418
O75592_S2911	MYCBP2	O75592	DSTDsPGSENR	VPKDSTDsPGSENRA	1	17.063	17.0695	17.0049	17.1321	17.3761	17.1245	17.0813	16.7294	16.9243	16.9537	16.4518
O75592_S3505	MYCBP2	O75592	VNsGDTEVGSSLLR	IPRRRVNsGDTEVGS	1	18.7441	18.7654	18.8018	18.883	18.6823	18.7664	18.852	18.7878	18.7598	18.4401	18.5384
O75643_S225	SNRNP200	O75643	EEAsDDDMEGDEAVVR	GEVREEAsDDDMEGD	1	22.9616	22.9013	22.9038	22.9557	22.9534	23.0582	23.0742	23.0035	23.1821	22.8309	22.9422
O75665_S663	OFD1	O75665	sPLAAK	VIKNSAKsPLAAKSP	0.9994	20.8864	20.9319	20.8395	20.8719	20.8149	20.6695	21.0919	20.9414	20.918	20.9745	20.8036
O75665_S686	OFD1	O75665	NITSSsPER	FKNITSSsPERHIFG	1	19.2006	19.3055	19.329	19.395	19.1582	19.1766	19.042	19.1915	19.3005	18.8466	19.037
O75665_S899	OFD1	O75665	RQsNLQEVLER	QREERRQsNLQEVLE	1	15.0403	14.9723	14.8461	15.0909	14.6145	15.0416	15.1752	14.7214	15.0846	15.5161	15.2216
O75674_S323	TOM1L1	O75674	EATNTTSEPSAPSQDLLDLSPsPR	DLLDLSPsPRMPRAT	1	19.7165	19.4661	19.6212	19.8449	19.9471	19.9101	19.7114	19.5094	19.7938	19.6565	19.5935
O75676_S745	RPS6KA4	O75676	RGsPAPANPGR	ATASRRGsPAPANPG	0.9982	13.7853	13.7505	13.5519	13.9497	13.9231	13.8509	14.0847	13.6525	13.9082	14.0659	13.5735
O75683_S138	SURF6	O75683	ELsPAALEK	QGSAKELsPAALEKR	1	21.1523	21.5131	21.5072	21.3761	21.2821	21.1395	20.8625	20.8735	20.9088	20.8924	20.9447
O75683_S206	SURF6	O75683	VEVsEDEPASK	IFNKVEVsEDEPASK	1	17.4045	17.7013	17.7042	17.4166	17.3423	17.4605	17.1499	17.2664	17.2848	17.2904	17.2442
O75683_T229	SURF6	O75683	GNLtPLTGR	QRVKGNLtPLTGRNY	1	17.7169	18.0374	18.0225	17.9502	17.8386	17.6471	17.7169	17.5384	17.7185	17.4331	17.2612
O75691_S1732	UTP20	O75691	sLsDNGQPGTPDPADSGGTSAK	EKEYTCKsLSDNGQP	1	14.9344	14.9114	15.1022	14.9346	15.0468	14.8373	14.6394	14.9735	14.5292	15.2414	14.9243
O75691_S1734	UTP20	O75691	sLsDNGQPGTPDPADSGGTSAK	EYTCKSLsDNGQPGT	1	14.9344	14.9114	15.1022	14.9346	15.0468	14.8373	14.6394	14.9735	14.5292	15.2414	14.9243
O75691_S2601	UTP20	O75691	AEsDGEEKEEVK	CADEKAEsDGEEKEE	1	22.2128	22.5364	22.433	22.3867	22.2812	22.193	21.8613	22.2137	22.2128	21.841	22.0501
O75691_S2637	UTP20	O75691	LEAAYsPR	AKLEAAYsPRNPLKR	1	15.3452	15.4678	15.3578	15.4926	15.5207	15.2938	15.2566	15.4358	15.2456	15.1763	15.4029
O75691_T1741	UTP20	O75691	SLSDNGQPGtPDPADSGGTSAK	SDNGQPGtPDPADSG	1	19.4249	19.6388	19.64	19.5768	19.3768	19.5315	19.5244	19.223	19.5273	19.2401	19.2303
O75694_S4	NUP155	O75694	PSsLLGAAMPASTSAAALQEALENAGR	____MPSsLLGAAMP	1	17.952	18.2115	17.2719	17.6017	17.6261	17.8468	18.4725	17.3448	18.1408	18.2153	18.0518
O75694_S992	NUP155	O75694	AAPQsPSVPK	QSKAAPQsPSVPKKP	1	20.5083	20.7232	20.5596	20.5466	20.5175	20.3293	20.6232	20.5954	20.5095	20.444	20.4583
O75717_S1041	WDHD1	O75717	SNILSDNPDFsDEADIIK	LSDNPDFsDEADIIK	1	15.1551	15.1308	15.0706	15.1609	15.4158	15.2411	15.012	15.3663	15.1177	15.1004	15.0417
O75717_S333	WDHD1	O75717	DYNDLFDGDDMsNAGDFLNDNAVEIPSFSK	LFDGDDMsNAGDFLN	1	19.3579	19.4345	19.2678	19.3255	19.4436	19.5065	19.4868	19.2792	19.4496	19.2712	19.4606
O75717_S348	WDHD1	O75717	DYNDLFDGDDMsNAGDFLNDNAVEIPsFSK	DNAVEIPsFSKGIIN	1	13.0254	13.671	12.5503	12.9414	13.1821	12.368	12.71	NA	13.2899	12.5165	13.3716
O75717_S383	WDHD1	O75717	SHILEDDENsVDISMLK	ILEDDENsVDISMLK	1	19.2156	19.1611	19.2098	19.2722	19.3615	19.3956	19.1587	19.1964	19.1335	19.1663	19.1456
O75717_S394	WDHD1	O75717	TGSsLLK	SMLKTGSsLLKEEEE	0.9857	16.7511	16.6538	16.7852	16.8069	17.0385	16.8151	16.4941	16.6869	16.844	16.5604	16.6628
O75717_S407	WDHD1	O75717	TGSSLLKEEEEDGQEGsIHNLPLVTSQR;EEEEDGQEGsIHNLPLVTSQR;EEEEDGQEGsIHNLPLVTSQRPFYDGPMPTPR	EEDGQEGsIHNLPLV	1	17.6569	17.5934	17.7179	17.6093	17.6776	17.6476	17.6106	17.7197	17.7392	17.6273	17.4158
O75717_S868	WDHD1	O75717	NQVEEDAEDsGEADDEEKPEIHK;NQVEEDAEDsGEADDEEKPEIHKPGQNSFSK	VEEDAEDsGEADDEE	1	17.3878	17.1879	17.2636	17.5253	17.3777	17.5348	17.4891	17.5487	17.376	17.2711	17.3349
O75781_S116	PALM	O75781	ENAAAPsPVR	KENAAAPsPVRAPAP	1	18.8733	18.971	18.6867	18.7178	19.0426	18.9214	19.0486	18.9197	18.8458	19.1016	19.0114
O75781_S124	PALM	O75781	APAPsPAK	PVRAPAPsPAKEERK	0.9991	19.3759	19.3307	19.2431	19.0531	19.1751	19.2526	19.465	19.627	19.48	19.5834	19.5068
O75781_T145	PALM	O75781	KTEVVMNSQQTPVGtPK	SQQTPVGtPKDKRVS	0.9982	15.489	14.3477	15.4985	15.2567	15.3989	15.5449	15.4955	15.6711	16.0261	15.5189	15.7586
O75792_S277	RNASEH2A	O75792	ITSYFLNEGsQARPR	SYFLNEGsQARPRSS	0.9995	14.5942	14.3518	13.9243	14.5506	14.5719	14.6253	14.2949	15.0934	14.6822	14.6591	14.9997
O75792_S298	RNASEH2A	O75792	GLESATsL	RGLESATsL______	0.9993	16.5913	16.9388	16.6709	16.7314	16.441	16.5153	16.6018	16.4552	16.6716	16.3716	16.3993
O75794_S60	CDC123	O75794	DDPPTHSQPDsDDEAEEIQWSDDENTATLTAPEFPEFATK	PTHSQPDsDDEAEEI	1	14.1804	14.6086	13.7577	14.1212	NA	14.1301	13.9417	13.8201	14.8618	14.4218	13.623
O75794_T77	CDC123	O75794	DDPPTHSQPDsDDEAEEIQWSDDENTAtLTAPEFPEFATK	SDDENTAtLTAPEFP	1	19.0978	19.3979	19.3385	19.4003	18.9438	19.042	18.831	18.8117	19.041	18.8284	18.694
O75807_S143	PPP1R15A	O75807	APLsPSLLIR	DGQRAPLsPSLLIRT	0.9997	14.1125	13.7099	14.1772	13.5187	14.0201	13.6237	14.1358	14.3795	14.3623	14.5587	14.1822
O75821_S42	EIF3G	O75821	GIPLATGDTsPEPELLPGAPLPPPK	PLATGDTsPEPELLP	1	23.3985	23.5476	23.5988	23.4439	23.3187	23.3886	23.4176	23.3165	23.2583	23.4167	23.2062
O75821_T41	EIF3G	O75821	GIPLATGDtsPEPELLPGAPLPPPK	IPLATGDtSPEPELL	1	16.7842	16.6206	16.8433	16.9946	16.8251	16.8168	16.3963	16.8828	16.8153	16.3841	16.9246
O75822_S127	EIF3J	O75822	KLQEEsDLELAK	LKKLQEEsDLELAKE	1	16.6555	16.7407	16.5704	16.7011	16.4195	16.9428	16.6744	16.4593	16.5484	16.6201	16.7198
O75822_T109	EIF3J	O75822	VLtPEEQLADK	PEEPKVLtPEEQLAD	1	18.5089	18.7735	18.587	18.6717	18.7946	18.7264	18.2126	18.3923	18.4345	18.1054	18.2796
O75864_S50	PPP1R37	O75864	VTFPsDEDIVSGAVEPK	AKRVTFPsDEDIVSG	1	13.8674	13.5571	13.3024	14.2348	13.6621	13.8524	13.547	14.1086	13.7181	14.6641	13.418
O75864_S561	PPP1R37	O75864	ISVSsPGR	EQRISVSsPGRGHKV	0.9995	17.3256	17.15	17.248	17.3051	17.4871	17.2518	17.3549	17.304	17.2858	17.3977	17.3872
O75909_S328	CCNK	O75909	KPSPQPssPR	KKPSPQPsSPRQVKR	0.9982	20.4822	20.6642	20.4791	20.3427	20.4248	20.6117	20.5979	20.4394	20.4062	20.7428	20.4358
O75909_S329	CCNK	O75909	KPSPQPSsPR	KPSPQPSsPRQVKRA	0.9966	15.9755	15.8556	15.9262	15.8706	16.1606	15.884	16.1126	15.7453	15.9127	16.3752	15.8511
O75909_S340	CCNK	O75909	AVVVsPKEENK	VKRAVVVsPKEENKA	1	21.8098	21.785	21.8745	21.7318	21.9047	21.9029	21.6699	21.7593	21.5899	21.8018	21.9243
O75925_S466	PIAS1	O75925	KVEVIDLTIDsssDEEEEEPSAK	VIDLTIDsSSDEEEE	1	16.219	16.1786	16.0028	16.1145	16.1291	16.0385	16.3625	16.0588	16.3831	16.5959	16.3433
O75925_S467	PIAS1	O75925	KVEVIDLTIDsssDEEEEEPSAK	IDLTIDSsSDEEEEE	1	16.219	16.1786	16.0028	16.1145	16.1291	16.0385	16.3625	16.0588	16.3831	16.5959	16.3433
O75925_S468	PIAS1	O75925	KVEVIDLTIDsssDEEEEEPSAK	DLTIDSSsDEEEEEP	1	16.219	16.1786	16.0028	16.1145	16.1291	16.0385	16.3625	16.0588	16.3831	16.5959	16.3433
O75925_S503	PIAS1	O75925	GILSLPHQAsPVSR	LSLPHQAsPVSRTPS	1	18.5874	18.6148	18.4933	18.639	18.365	18.346	18.7963	18.608	18.7671	18.8371	18.7099
O75928_S476	PIAS2	O75928	VDVIDLTIEsssDEEEDPPAK	VIDLTIEsSSDEEED	0.9988	12.9058	11.9237	12.7434	12.5356	13.1614	12.9241	13.4563	NA	12.9521	13.3618	12.9181
O75928_S477	PIAS2	O75928	VDVIDLTIEsssDEEEDPPAK	IDLTIESsSDEEEDP	0.9988	12.9058	11.9237	12.7434	12.5356	13.1614	12.9241	13.4563	NA	12.9521	13.3618	12.9181
O75928_S478	PIAS2	O75928	VDVIDLTIEsssDEEEDPPAK	DLTIESSsDEEEDPP	0.9988	12.9058	11.9237	12.7434	12.5356	13.1614	12.9241	13.4563	NA	12.9521	13.3618	12.9181
O75937_S35	DNAJC8	O75937	RDsVLTSK	KQIEKRDsVLTSKNQ	0.9996	15.1697	14.415	14.7153	14.9564	14.7927	15.1277	15.3321	15.272	15.4618	15.5483	15.885
O75940_S201	SMNDC1	O75940	SIFAsPESVTGK	VKRSIFAsPESVTGK	1	16.8988	17.2355	17.048	16.803	16.9622	16.8667	16.8845	16.9226	16.5669	17.0029	16.6184
O75970_S230	MPDZ	O75970	GSLPQLVsPIVSR	GSLPQLVsPIVSRSP	1	14.8245	15.0941	14.9945	14.9136	14.6498	14.4316	14.86	14.6689	14.626	15.0335	14.8261
O75970_S483	MPDZ	O75970	DADLsPVNASIIK	VTKDADLsPVNASII	1	14.611	14.9688	14.6702	14.7876	14.4774	14.3421	14.5732	14.4843	14.6106	14.4833	14.4572
O75971_S96	SNAPC5	O75971	SHVTEEEEEEEEEEsDS	EEEEEEEsDS_____	1	17.9708	18.1887	NA	NA	NA	NA	18.0348	18.2413	17.419	17.866	17.889
O75976_T1368	CPD	O75976	SLLSHEFQDEtDtEEETLYSSK	SHEFQDEtDTEEETL	1	17.6603	17.4641	17.4147	17.6157	17.5386	17.5862	17.6046	17.826	17.772	17.891	17.7433
O75976_T1370	CPD	O75976	SLLSHEFQDEtDtEEETLYSSK	EFQDETDtEEETLYS	1	17.6603	17.4641	17.4147	17.6157	17.5386	17.5862	17.6046	17.826	17.772	17.891	17.7433
O76021_S361	RSL1D1	O76021	ATNEsEDEIPQLVPIGK	QVKATNEsEDEIPQL	1	22.7235	22.9992	22.9478	22.8779	22.7365	22.8244	22.6917	22.7137	22.5917	22.5036	22.4088
O76021_S392	RSL1D1	O76021	sPAKSPNPstPR	KHATGKKsPAKSPNP	0.9038	17.9485	18.0951	17.9998	18.0582	18.1753	18.0459	17.8403	18.0667	17.7486	17.8299	17.8145
O76021_S396	RSL1D1	O76021	sPNPSTPR	GKKSPAKsPNPSTPR	1	19.5348	20.0141	19.8519	19.7427	19.5094	19.634	19.3863	19.3907	19.4255	19.1927	19.0827
O76021_S400	RSL1D1	O76021	sPAKSPNPstPR	PAKSPNPsTPRGKKR	0.9038	17.9485	18.0951	17.9998	18.0582	18.1753	18.0459	17.8403	18.0667	17.7486	17.8299	17.8145
O76021_S421	RSL1D1	O76021	AAEsEtPGKSPEK	ETPKAAEsETPGKSP	0.971	13.7423	13.8452	13.9351	14.2945	13.7552	13.735	13.9293	13.8374	13.9371	13.009	12.5403
O76021_S427	RSL1D1	O76021	AAESETPGKsPEK	ESETPGKsPEKKPKI	1	20.5383	20.7178	20.6735	20.8615	20.5829	20.6503	20.5242	20.3979	20.5474	20.0604	20.1213
O76021_S443	RSL1D1	O76021	EKsPSLGK	EEAVKEKsPSLGKKD	0.9989	20.8055	21.4064	21.1701	20.974	20.783	20.6552	20.6019	20.7439	20.7347	20.5387	20.3461
O76021_S445	RSL1D1	O76021	EKSPsLGK	AVKEKSPsLGKKDAR	0.9301	15.9491	16.1174	16.203	16.1691	15.9721	16.0218	15.9842	15.9347	15.5034	15.5962	15.926
O76021_T340	RSL1D1	O76021	KEQtPEHGKK	PESKKEQtPEHGKKK	1	19.7965	19.9772	20.1417	20.0519	19.7873	19.8968	19.7094	19.6325	19.7352	19.5203	19.5431
O76021_T401	RSL1D1	O76021	sPAKSPNPstPR	AKSPNPStPRGKKRK	0.9038	17.9485	18.0951	17.9998	18.0582	18.1753	18.0459	17.8403	18.0667	17.7486	17.8299	17.8145
O76021_T415	RSL1D1	O76021	ALPASEtPK	KALPASEtPKAAESE	1	19.6425	19.9911	20.2435	19.9768	19.3734	19.6993	19.4926	19.3855	19.5683	19.4628	19.3203
O76021_T423	RSL1D1	O76021	AAESEtPGKsPEK;AAEsEtPGKSPEK	PKAAESEtPGKSPEK	1	18.1274	18.2551	18.3494	18.5291	18.1412	18.1462	18.2376	18.0922	18.2179	17.5303	17.3821
O76021_T464	RSL1D1	O76021	FFtTPSK	KPEAKFFtTPSKSVR	0.9969	19.8247	20.1879	20.1253	20.05	20.0185	19.866	19.648	19.7101	19.6329	19.5366	19.3513
O76021_T465	RSL1D1	O76021	FFTtPSK	PEAKFFTtPSKSVRK	0.99	14.7213	14.4636	15.1956	14.5218	14.7649	14.3445	14.6783	15.3394	15.0789	14.1937	14.1797
O76021_T476	RSL1D1	O76021	ASHtPK	SVRKASHtPKKWPKK	1	20.1889	20.4439	20.5039	20.4275	20.1831	20.2354	20.147	20.0552	20.2269	19.9099	19.8447
O76070_S124	SNCG	O76070	EKEEVAEEAQsGGD	EVAEEAQsGGD____	1	18.5605	18.4106	18.3951	18.2695	18.3141	18.1771	18.9558	18.6632	18.6883	18.8874	18.9748
O76087_S33	GAGE7	O76087	YVQPPEMIGPMRPEQFsDEVEPATPEEGEPATQR	PMRPEQFsDEVEPAT	1	16.7627	16.4462	16.5443	16.9785	16.6766	16.5901	16.7264	16.8964	16.8316	17.2092	16.9599
O76087_T40	GAGE7	O76087	YVQPPEMIGPMRPEQFSDEVEPAtPEEGEPATQR	SDEVEPAtPEEGEPA	1	17.2266	16.8398	17.5614	17.2061	17.2304	17.4692	16.8118	17.296	17.2276	16.6231	17.1313
O76094_S621	SRP72	O76094	TVSsPPTSPR	DASKTVSsPPTSPRP	1	19.2378	19.2652	19.3648	19.4371	19.334	19.3765	18.9282	18.934	18.9272	19.2267	19.2751
O76094_T571	SRP72	O76094	NYDPKVtPDPER;VtPDPER	KNYDPKVtPDPERWL	0.9997	17.6442	17.3545	17.657	17.7165	17.8301	17.7005	17.7149	17.688	17.5756	17.6678	17.6196
O94761_S251	RECQL4	O94761	VGsPQPSSSGGEK	EVSIRVGsPQPSSSG	1	17.4834	17.3692	17.5696	17.6337	17.8808	17.7272	17.3121	17.4118	17.1883	17.2317	17.3061
O94761_S323	RECQL4	O94761	YHGLsPSSQAR	NPRYHGLsPSSQARA	1	15.9203	16.1068	16.087	16.1492	15.8311	15.8634	16.2532	15.6541	15.7749	15.9362	15.6009
O94762_S488	RECQL5	O94762	YDEGsGGsGDEGRDEAHK	FSRYDEGsGGSGDEG	1	18.3438	18.3927	18.5097	18.3665	18.3322	18.2556	18.2547	18.4195	18.442	18.378	18.305
O94762_S491	RECQL5	O94762	YDEGsGGsGDEGRDEAHK	YDEGSGGsGDEGRDE	1	18.3438	18.3927	18.5097	18.3665	18.3322	18.2556	18.2547	18.4195	18.442	18.378	18.305
O94762_S727	RECQL5	O94762	GEVPGGSAHYGGPsPEK	SAHYGGPsPEKKAKS	1	17.8405	17.7777	17.9447	17.8871	17.6437	17.8216	18.0354	17.9918	17.9852	17.8457	17.7854
O94762_S815	RECQL5	O94762	YTGEEDGAGGHsPAPPQTEECLR	EDGAGGHsPAPPQTE	1	15.4933	15.4212	15.5723	15.9675	15.2169	15.3483	15.2557	14.7905	14.8896	15.5453	16.264
O94762_S858	RECQL5	O94762	sQQENPESQPQK	WKGKRPRsQQENPES	1	15.3997	15.9372	15.7895	15.5021	15.4136	15.236	15.3131	14.8202	15.5047	15.1855	15.2346
O94762_Y723	RECQL5	O94762	GEVPGGSAHyGGPSPEKK	VPGGSAHyGGPSPEK	1	16.8632	16.8285	16.977	16.975	16.7814	16.831	17.1534	16.7424	16.789	16.8258	16.9639
O94776_S435	MTA2	O94776	GHLSRPEAQSLsPYTTSANR;PEAQSLsPYTTSANR	RPEAQSLsPYTTSAN	1	17.1625	17.1974	16.9934	17.2479	17.1194	17.1373	17.1893	17.1437	17.1247	17.4915	17.0672
O94776_T534	MTA2	O94776	DLVAQAPLKPKtPR	QAPLKPKtPRGTKTP	0.9523	12.9687	12.8014	11.8009	12.709	12.7702	13.2535	13.3627	12.9365	13.0562	13.5525	13.3136
O94782_S313	USP1	O94782	ATSDTLEsPPK	ATSDTLEsPPKIIPK	1	19.1945	19.3928	19.1498	19.3364	19.1422	19.1912	19.2526	19.2253	19.2717	19.0702	19.0624
O94782_S327	USP1	O94782	YISENEsPRPSQK	KYISENEsPRPSQKK	1	17.3123	17.2453	17.1656	17.5935	17.2915	17.0494	17.3965	17.5125	17.5202	17.192	16.9557
O94782_S42	USP1	O94782	ALDFTDsQENEEK	RALDFTDsQENEEKA	1	14.8219	14.6959	14.5015	14.0041	14.3031	14.8324	15.1887	15.0944	15.112	15.1331	15.0461
O94782_S475	USP1	O94782	VEESSEIsPEPK	VEESSEIsPEPKTEM	1	20.0121	20.1313	19.9991	20.2258	19.9362	19.9473	19.9951	20.0695	20.0225	19.7382	19.8428
O94804_S438	STK10	O94804	QVAEQGGDLsPAANR	AEQGGDLsPAANRSQ	1	19.2302	19.4125	19.3039	19.3943	19.5816	19.5189	18.9899	18.8367	18.9288	19.1593	18.8159
O94819_S310	KBTBD11	O94819	AGsRPQSPsGDADAR	PAGERAGsRPQSPSG	0.9911	16.8895	16.7081	16.9865	16.7366	17.094	16.9448	16.8853	17.0109	16.7839	17.0614	16.9389
O94819_S316	KBTBD11	O94819	AGsRPQSPsGDADAR	GSRPQSPsGDADARG	0.9911	16.8895	16.7081	16.9865	16.7366	17.094	16.9448	16.8853	17.0109	16.7839	17.0614	16.9389
O94826_S279	TOMM70	O94826	GEKsDEDK	PMLKGEKsDEDKDKE	0.94	14.1321	13.7768	14.1488	13.9755	14.2614	14.2751	13.9314	14.014	14.3891	14.3643	14.2111
O94826_T85	TOMM70	O94826	KtPEGR	KRNSERKtPEGRASP	0.9882	18.2163	18.1103	18.0706	18.2773	18.2708	18.3155	18.0862	18.1863	18.3122	18.185	18.2218
O94827_S846	PLEKHG5	O94827	APEsPR	LVPRAPEsPRVPSPP	0.9878	21.2697	21.2641	21.3595	21.3256	21.2234	21.252	21.2862	21.1874	21.2287	21.3204	21.1299
O94842_S178	TOX4	O94842	LSTTPsPTSSLHEDGVEDFR	DRLSTTPsPTSSLHE	1	17.561	17.7829	17.7021	17.3687	17.416	17.5458	17.668	17.3528	17.5864	17.8683	17.6105
O94842_T180	TOX4	O94842	LSTTPsPtSSLHEDGVEDFR	LSTTPSPtSSLHEDG	1	16.3165	16.3	16.3938	16.2899	16.0991	15.8478	16.4733	16.5287	16.2925	16.8369	16.4047
O94851_S515	MICAL2	O94851	KEsDIRPSK	VNLSRKEsDIRPSKL	0.9835	16.9783	16.6885	16.7275	16.7582	16.9778	16.9162	17.112	17.124	16.8919	17.1808	17.3591
O94868_S681	FCHSD2	O94868	sPSANEK	SSLYFPRsPSANEKS	0.9982	17.7416	17.7699	17.7242	17.6981	17.8479	17.7609	17.8077	17.6753	17.7313	17.7019	17.8408
O94874_S431	UFL1	O94874	ATEGSGsMR	KATEGSGsMRGGGGG	1	15.7237	15.3852	15.2537	15.5877	15.9222	15.7606	16.0126	15.7582	15.6905	16.0244	15.9184
O94874_T792	UFL1	O94874	KSSVtEE	KSRKSSVtEE_____	0.9686	23.0234	22.9751	23.0309	23.0684	22.798	22.8614	23.1937	23.2866	23.0891	23.1699	23.0076
O94876_S382	TMCC1	O94876	FGsADNIPNLK	LIRNKFGsADNIPNL	1	15.288	15.024	15.445	14.8782	15.5783	15.073	15.2417	15.312	15.3735	15.0921	15.4814
O94880_S290	PHF14	O94880	NSADDEELTNDsLTLSQSK	DEELTNDsLTLSQSK	1	18.1086	18.0643	18.0713	18.0153	18.2178	18.1251	18.0613	18.1647	18.1028	18.0221	18.2411
O94880_S294	PHF14	O94880	NSADDEELTNDSLTLsQSK	TNDSLTLsQSKSNED	1	15.6089	15.6215	16.0218	15.874	15.5507	15.3439	15.9083	15.8685	15.4618	15.2996	15.2472
O94880_S298	PHF14	O94880	sNEDsLILEK	LTLSQSKsNEDSLIL	0.9992	16.4411	16.5751	16.4598	16.6863	16.5906	16.3074	15.9732	16.226	16.5308	16.5384	16.2542
O94880_S302	PHF14	O94880	SNEDsLILEK	QSKSNEDsLILEKSQ	1	17.4574	17.4072	17.6064	17.6931	17.6344	17.4657	17.469	17.4941	17.4751	17.2559	17.2136
O94880_S835	PHF14	O94880	sFVPEEEK	RTRGRKRsFVPEEEK	1	17.2177	17.1758	17.5158	17.3905	17.1633	16.7257	17.2483	17.392	17.4538	17.0501	16.8748
O94880_T287	PHF14	O94880	NSADDEELtNDsLTLSQSK	SADDEELtNDSLTLS	1	19.1547	19.2706	19.4471	19.4363	19.3818	19.5247	18.9022	18.8023	19.0259	18.5688	18.9426
O94886_S739	TMEM63A	O94886	TEEPASDKGsEAEAHMPPPFTPYVPR	EPASDKGsEAEAHMP	1	15.3771	15.4447	15.294	15.7666	15.9201	15.0048	14.8628	15.2781	15.6632	14.5626	15.1865
O94887_S439	FARP2	O94887	sPAAER	PQVSYVKsPAAERRS	0.9868	20.9327	21.1601	21.1231	21.0181	21.1469	20.9776	20.8919	20.81	20.778	20.9421	20.8676
O94888_S106	UBXN7	O94888	sIFDGFR	KRRRPARsIFDGFRD	0.9943	14.5717	14.6969	14.8748	14.2879	14.2629	14.9214	14.5246	14.4763	13.9885	14.4887	14.8791
O94888_S280	UBXN7	O94888	SEsLIDAsEDsQLEAAIR	KKCARSEsLIDASED	1	13.5841	13.6547	12.9002	13.6537	13.4622	13.3166	13.4727	13.2166	14.5008	13.7125	13.836
O94888_S285	UBXN7	O94888	SEsLIDAsEDsQLEAAIR	SESLIDAsEDSQLEA	1	13.5841	13.6547	12.9002	13.6537	13.4622	13.3166	13.4727	13.2166	14.5008	13.7125	13.836
O94888_S288	UBXN7	O94888	SESLIDASEDsQLEAAIR	LIDASEDsQLEAAIR	1	21.154	20.9364	21.1551	21.0499	21.2299	21.4004	20.828	21.1393	21.2551	21.2965	21.2671
O94903_T257	PLPBP	O94903	KPtPDK	RDYSKKPtPDKCAAD	0.9887	15.6062	15.3566	15.7622	15.6186	15.5669	15.5325	15.486	15.8228	15.8257	15.3621	15.5466
O94913_S1554	PCF11	O94913	TENDTVEsV	TENDTVEsV______	0.9998	16.0099	16.6265	NA	15.9332	15.7388	NA	16.166	16.2624	NA	15.7007	15.3427
O94913_S494	PCF11	O94913	SPIIHsPK	SRSPIIHsPKRRDRR	0.9988	18.3514	18.301	18.3531	18.1552	17.9562	18.3911	18.5417	18.4368	18.0792	18.5915	18.3953
O94913_S509	PCF11	O94913	sMsPTSTPK	SPKRRQRsMSPTSTP	0.9998	17.4615	17.4196	17.3032	17.3155	17.2128	17.4266	17.5511	17.6493	17.61	17.5837	17.7284
O94913_S511	PCF11	O94913	SMsPTSTPK	KRRQRSMsPTSTPKA	0.9997	17.7656	17.7662	17.6047	17.5277	18.0963	17.7275	17.6899	17.9381	17.477	17.8797	18.0316
O94913_S633	PCF11	O94913	GILsPR	SSTKGILsPRAPKQQ	0.9591	19.2535	19.4818	19.3344	19.3712	19.3233	19.2479	19.2622	19.2938	19.0927	19.2012	19.0434
O94913_S705	PCF11	O94913	EEQRsPFNDRFPLK	GVREEQRsPFNDRFP	1	18.5846	18.7181	18.3726	18.6227	18.7265	18.4091	18.6865	18.6309	18.6398	18.6565	18.5433
O94913_S728	PCF11	O94913	YEDSDKPFVDsPASR	SDKPFVDsPASRFAG	1	16.5643	16.6353	16.8083	16.6644	16.6004	16.2864	16.6366	16.5573	16.3297	16.5697	16.645
O94913_T1530	PCF11	O94913	IDtPPACTEESIATPSEIK	VKEERIDtPPACTEE	1	14.6021	14.1334	14.8469	14.314	14.8155	14.0985	14.7084	14.6183	14.2669	14.7064	15.1237
O94915_S1914	FRYL	O94915	sTGQLNLSTSPINSSSYLGYNSNAR	KYAANRKsTGQLNLS	1	15.8155	15.9989	15.9774	15.5033	15.7983	15.4936	15.8582	15.8231	15.6585	15.4477	16.5619
O94915_S2272	FRYL	O94915	TYGGDTGsPEISFTK	TYGGDTGsPEISFTK	1	16.7564	16.687	16.8955	16.6231	16.9961	16.9441	16.6556	16.7357	16.3741	16.7879	16.6422
O94915_S844	FRYL	O94915	LQLLSPQVDINsPINAK	SPQVDINsPINAKKV	1	14.3782	NA	14.3275	NA	NA	NA	14.3614	NA	NA	NA	NA
O94915_T1959	FRYL	O94915	SNtLDIMDGR	GDRRRSNtLDIMDGR	0.9067	15.9021	15.75	15.6134	15.8666	15.8786	16.0385	16.141	16.0232	15.5481	16.5039	15.5846
O94953_S566	KDM4B	O94953	EPVsPMELTGPEDGAASSGAGR	PTWKEPVsPMELTGP	1	15.7164	15.7462	16.1701	15.1615	15.5563	15.8099	15.622	15.981	15.6699	15.886	15.5542
O94953_S622	KDM4B	O94953	sPLSVVK	LGRPPTRsPLSVVKQ	0.9995	15.3379	15.4176	15.0434	15.3652	15.4791	15.4526	15.424	15.4415	15.2893	15.2015	15.3436
O94956_S320	SLCO2B1	O94956	VLAVTDsPAR	KVLAVTDsPARKGKD	1	16.8949	17.0225	16.9906	17.0174	17.2898	17.0946	16.2247	16.7277	16.4341	16.7938	16.8914
O94964_S1017	SOGA1	O94964	VYYsPPVAR	TGIRVYYsPPVARRL	1	18.6365	18.8011	18.7537	18.7812	18.6028	18.636	18.6165	18.3708	18.5161	18.9474	18.5661
O94966_S244	USP19	O94966	AVPPGNDPVsPAMVR	PPGNDPVsPAMVRSR	0.9997	14.419	14.339	14.7005	14.1175	14.9172	14.541	14.0804	14.5568	14.0989	14.3413	14.295
O94979_S1163	SEC31A	O94979	EQTLsPTITSGLHNIAR	KLREQTLsPTITSGL	1	15.5262	NA	15.1232	NA	NA	NA	15.5447	NA	15.638	NA	15.7861
O94979_S527	SEC31A	O94979	DSDQVAQsDGEESPAAEEQLLGEHIK	DSDQVAQsDGEESPA	1	19.2121	19.177	19.024	19.0989	18.9967	19.1539	19.3712	19.4447	19.3264	19.1183	19.4523
O94979_S532	SEC31A	O94979	DSDQVAQsDGEEsPAAEEQLLGEHIK	AQSDGEEsPAAEEQL	1	18.5793	18.1826	18.4557	18.5505	18.5083	18.5057	18.5404	18.5876	18.6398	18.7219	18.6332
O94979_S799	SEC31A	O94979	AQGEPVAGHEsPK;AQGEPVAGHEsPKIPYEK	EPVAGHEsPKIPYEK	1	21.6179	21.4715	21.5459	21.5109	21.4968	21.5008	21.6959	21.7526	21.6658	21.7171	21.8118
O94992_S237	HEXIM1	O94992	SDDtsDDDFMEEGGEEDGGsDGMGGDGSEFLQR	AAKSDDTsDDDFMEE	1	13.1595	NA	12.7962	12.9022	13.6294	12.2128	12.9666	13.6917	13.5522	12.3227	NA
O94992_S252	HEXIM1	O94992	SDDtsDDDFMEEGGEEDGGsDGMGGDGSEFLQR	GGEEDGGsDGMGGDG	1	13.1595	NA	12.7962	12.9022	13.6294	12.2128	12.9666	13.6917	13.5522	12.3227	NA
O94992_T236	HEXIM1	O94992	SDDtsDDDFMEEGGEEDGGsDGMGGDGSEFLQR	AAAKSDDtSDDDFME	1	13.1595	NA	12.7962	12.9022	13.6294	12.2128	12.9666	13.6917	13.5522	12.3227	NA
O95071_S1312	UBR5	O95071	TASPEDsDMPDHDLEPPR	KTASPEDsDMPDHDL	1	16.6743	16.7701	16.3938	16.501	16.2755	16.489	16.7541	16.8122	16.5802	17.2435	17.03
O95071_S1549	UBR5	O95071	RIsQSQPVR	NPQQRRIsQSQPVRG	1	19.2544	19.2941	18.8505	18.9267	19.0747	19.0455	19.3636	19.4351	19.5782	19.5342	19.4211
O95071_S1990	UBR5	O95071	ELLELGIDNEDsEHENDDDTNQSATLNDK	LGIDNEDsEHENDDD	1	15.4168	15.0482	15.671	15.3497	15.4284	15.4682	15.4932	15.5035	15.4335	15.2043	15.4185
O95071_S2001	UBR5	O95071	ELLELGIDNEDsEHENDDDtNQsATLNDK	NDDDTNQsATLNDKD	1	12.3118	11.8316	12.5922	12.5322	11.8249	12.1039	12.3786	12.2442	12.5609	12.3511	12.706
O95071_S2486	UBR5	O95071	sVVDMDLDDTDDGDDNAPLFYQPGK	KRHGSSRsVVDMDLD	1	18.992	18.8956	19.0261	18.8524	18.9654	18.8753	19.0888	18.9568	19.0894	19.1521	19.2942
O95071_T1998	UBR5	O95071	ELLELGIDNEDsEHENDDDtNQsATLNDK	EHENDDDtNQSATLN	1	12.3118	11.8316	12.5922	12.5322	11.8249	12.1039	12.3786	12.2442	12.5609	12.3511	12.706
O95104_S1037	SCAF4	O95104	sPDRDR	RREWGRRsPDRDRHR	0.9715	20.5508	20.5843	20.3525	20.561	20.4818	20.4447	20.6677	20.5223	20.3951	20.766	20.6701
O95104_S429	SCAF4	O95104	HMsDNR	QEVKRHMsDNRKSRS	0.9584	14.3373	14.4714	14.1211	14.1505	14.4359	14.1074	14.5756	14.8693	14.3474	14.0609	14.0027
O95104_S438	SCAF4	O95104	sAsRsPK	NRKSRSRsASRSPKR	0.9185	20.6872	20.2053	20.685	20.742	21.4095	20.9182	20.1692	20.5087	20.5649	20.0688	20.6099
O95104_S440	SCAF4	O95104	sAsRsPK	KSRSRSAsRSPKRRR	0.9185	20.6872	20.2053	20.685	20.742	21.4095	20.9182	20.1692	20.5087	20.5649	20.0688	20.6099
O95104_S442	SCAF4	O95104	sAsRsPK	RSRSASRsPKRRRSR	0.9185	20.6872	20.2053	20.685	20.742	21.4095	20.9182	20.1692	20.5087	20.5649	20.0688	20.6099
O95104_S656	SCAF4	O95104	KPENEVAQNGGAETSHTEPVsPIPK	TSHTEPVsPIPKPLP	1	19.0337	19.0533	19.1048	18.9448	18.8732	18.9034	19.1127	19.1574	18.877	18.9908	18.8056
O95104_T237	SCAF4	O95104	TtPTQPSEQK	ITAQLKTtPTQPSEQ	1	19.6556	19.608	19.8518	19.8349	19.9033	19.947	19.4179	19.5335	19.4303	19.5403	19.4572
O95163_S471	ELP1	O95163	LGAVGGsGFK	KLGAVGGsGFKVCLR	0.9986	13.002	13.4435	12.7825	13.2101	NA	12.6378	12.7335	13.5338	12.8121	13.0468	12.9156
O95197_S229	RTN3	O95197	VEGIYTYSLsPSK	GIYTYSLsPSKVSGD	1	16.3667	16.3754	16.2793	16.241	15.8642	16.3155	16.4046	16.9351	16.7014	16.0701	16.4568
O95197_S453	RTN3	O95197	QDDTLAELPGsPPEK	TLAELPGsPPEKCDS	1	14.7994	15.0963	14.8038	14.9079	14.9468	14.3526	15.0861	14.5927	14.9787	14.8107	14.299
O95201_S292	ZNF205	O95201	GAPEsGEEGLAPDSEVGR	EEKGAPEsGEEGLAP	1	15.8465	16.0074	16.3793	15.8905	15.5863	15.9935	16.2469	15.1001	15.5467	15.9897	15.6918
O95218_S120	ZRANB2	O95218	ENVEYIEREEsDGEYDEFGR;EEsDGEYDEFGR	EYIEREEsDGEYDEF	1	22.3917	22.4503	22.492	22.3558	22.479	22.3641	22.3771	22.3273	22.2807	22.451	22.396
O95218_S153	ZRANB2	O95218	EVEDKEsEGEEEDEDEDLSK	KEVEDKEsEGEEEDE	1	23.9221	23.9086	24.0299	23.9337	24.0497	24.0393	23.6999	23.9258	23.9174	23.7583	23.9985
O95218_S165	ZRANB2	O95218	EVEDKEsEGEEEDEDEDLsK	EDEDEDLsKYKLDED	1	18.193	18.0913	17.995	18.1262	18.2412	18.2917	18.1729	18.2078	18.4125	18.022	18.3816
O95218_S181	ZRANB2	O95218	YKLDEDEDEDDADLsK;LDEDEDEDDADLsK	DEDDADLsKYNLDAS	1	20.1459	20.1682	20.2801	20.1074	20.0581	20.1592	20.114	20.2772	20.3722	20.023	19.9256
O95218_S188	ZRANB2	O95218	YNLDAsEEEDSNKK	SKYNLDAsEEEDSNK	1	23.4721	23.529	23.5646	23.4968	23.4681	23.5002	23.3853	23.4506	23.4609	23.3824	23.5122
O95218_S193	ZRANB2	O95218	YNLDAsEEEDsNK	DASEEEDsNKKKSNR	1	16.606	16.5913	16.4967	16.4206	16.6772	16.6	16.5012	16.694	16.6539	16.6394	16.449
O95218_S219	ZRANB2	O95218	SSsPSSSR	RSSSRSSsPSSSRSR	0.9978	15.5582	15.0122	14.912	14.9169	15.3842	15.3333	15.7985	15.8222	15.7213	15.9621	16.2263
O95218_S266	ZRANB2	O95218	SHRGsssPR	SSRSHRGsSSPRKRS	0.9768	17.979	17.4918	18.2411	18.4083	18.4319	17.9316	17.7585	17.9783	17.2902	17.7423	18.0242
O95218_S268	ZRANB2	O95218	SHRGSssPR;SHRGsssPR	RSHRGSSsPRKRSYS	0.9768	17.7628	17.445	17.9146	17.9334	18.1257	17.8808	17.8003	17.7576	17.2852	17.6322	17.8228
O95218_S280	ZRANB2	O95218	SYSSSSSsPER	SYSSSSSsPERNRKR	1	19.9267	19.2377	19.508	19.3434	19.975	20.2376	19.9626	19.6616	19.6877	20.3871	20.6364
O95218_S295	ZRANB2	O95218	SSSsGDRK	SRSRSSSsGDRKKRR	0.9906	15.8122	15.932	15.8716	16.0068	15.8602	15.9799	15.8189	15.5487	15.658	15.5578	15.9012
O95218_S305	ZRANB2	O95218	tRsRsPER;sRsPER	RKKRRTRsRSPERRH	0.9732	21.5137	21.3581	21.6398	21.5634	21.6325	21.592	21.3143	21.4114	21.2596	21.5041	21.701
O95218_S307	ZRANB2	O95218	tRsRsPER;sRsPER	KRRTRSRsPERRHRS	0.9732	21.5137	21.3581	21.6398	21.5634	21.6325	21.592	21.3143	21.4114	21.2596	21.5041	21.701
O95218_S318	ZRANB2	O95218	SSSGsSHSGSR	RHRSSSGsSHSGSRS	1	15.6727	15.353	15.6411	15.9954	16.0379	15.7612	15.6751	15.2329	15.522	15.49	15.8355
O95218_S319	ZRANB2	O95218	SSSGssHSGSR	HRSSSGSsHSGSRSS	1	16.3147	16.4355	16.412	16.4048	16.0599	16.2585	16.493	16.2867	16.3349	16.2813	16.313
O95218_T303	ZRANB2	O95218	tRsRsPER	GDRKKRRtRSRSPER	0.9732	21.7743	21.4645	21.9963	21.9613	22.0076	21.9117	21.4707	21.4788	21.1451	21.8085	22.0789
O95219_S22	SNX4	O95219	QLQPAPLEPLGsPDAGLGAAVGK	APLEPLGsPDAGLGA	1	14.5922	14.7442	14.5711	14.6519	14.3027	14.7137	14.4745	14.6591	14.7804	14.3542	14.4188
O95232_S400	LUC7L3	O95232	EKQsEDTNTESK	SGSREKQsEDTNTES	0.9988	15.5555	15.5729	15.5249	15.6731	15.2929	15.541	15.7196	15.3204	15.3463	15.838	15.9471
O95232_S431	LUC7L3	O95232	NEVNGTSEDIKSEGDtQsN	KSEGDTQsN______	1	19.4815	19.2823	19.438	19.4679	19.8714	19.7667	19.2173	19.2784	19.5223	19.2399	19.4945
O95232_T429	LUC7L3	O95232	NEVNGTSEDIKSEGDtQsN	DIKSEGDtQSN____	1	19.4815	19.2823	19.438	19.4679	19.8714	19.7667	19.2173	19.2784	19.5223	19.2399	19.4945
O95235_S532	KIF20A	O95235	EHSLQVsPSLEK	KEHSLQVsPSLEKGA	1	18.2532	18.0809	18.1834	18.1951	18.3394	18.4796	18.514	18.3555	18.1814	18.3289	18.1666
O95235_S883	KIF20A	O95235	sGPFGK	RRSPLLKsGPFGKKY	0.9862	15.3804	15.2617	15.2415	15.2745	15.7259	15.3995	15.2241	15.3239	15.4331	15.4452	15.5483
O95239_S1038	KIF4A	O95239	FLEQsMDIEDLK	KEKFLEQsMDIEDLK	1	13.9824	13.8258	14.2973	13.6166	13.2831	NA	14.6183	14.0745	13.8503	14.5498	13.2517
O95239_S1186	KIF4A	O95239	KTPPAPsPFDLPELK	KKTPPAPsPFDLPEL	1	12.9561	13.209	12.6057	12.7103	12.6758	12.5185	13.5021	13.5014	13.0302	12.8475	13.0251
O95239_S815	KIF4A	O95239	GQVSESEDsITK	QVSESEDsITKQIES	1	16.1076	15.8628	16.0576	16.273	16.1852	16.2811	15.9109	16.4113	16.0099	16.1339	16.1141
O95239_T1181	KIF4A	O95239	tPPAPSPFDLPELK	EQVLSKKtPPAPSPF	1	16.5908	16.2908	16.5467	16.285	16.3293	16.3567	16.714	16.3966	16.1616	16.5673	16.4862
O95243_S428	MBD4	O95243	EALsPPR	KYNKEALsPPRRKAF	0.9959	17.4035	17.3848	17.3774	17.4597	17.3125	17.2641	17.4787	17.3108	17.4687	17.6345	17.237
O95251_S100	KAT7	O95251	QTRssGsETEQVVDFSDR	PLRQTRSsGSETEQV	1	15.6988	15.5414	16.226	15.5977	16.0728	15.4619	15.3406	15.2989	15.6642	15.2293	15.9019
O95251_S102	KAT7	O95251	SSGsETEQVVDFSDR	RQTRSSGsETEQVVD	1	17.9846	18.0771	17.9576	18.2208	17.9183	17.6899	17.8117	18.2376	18.1962	17.9677	17.9147
O95251_S124	KAT7	O95251	NTADHDEsPPR	NTADHDEsPPRTPTG	1	16.837	17.0173	16.8002	16.5731	16.9404	16.3952	16.6821	16.8961	17.002	16.9249	16.5122
O95251_S162	KAT7	O95251	DMSLKDsGSDLSHRPK	KDMSLKDsGSDLSHR	1	13.9183	13.8388	13.6255	14.2715	13.9565	13.9536	14.0587	14.0181	13.9062	13.7348	14.0545
O95251_S56	KAT7	O95251	LSQSSQDssPVR	LSQSSQDsSPVRNLQ	1	17.6298	17.9056	17.5359	17.8398	17.7383	17.8149	17.3808	17.6638	17.4816	17.5497	17.3629
O95251_S57	KAT7	O95251	LSQSSQDSsPVR	SQSSQDSsPVRNLQS	1	18.4366	18.7568	18.4343	18.3841	18.9124	18.7337	18.1277	18.0469	17.9932	18.2005	18.3747
O95251_S99	KAT7	O95251	QTRssGsETEQVVDFSDR	YPLRQTRsSGSETEQ	1	15.6988	15.5414	16.226	15.5977	16.0728	15.4619	15.3406	15.2989	15.6642	15.2293	15.9019
O95251_T88	KAT7	O95251	SQQQPTPVtPK	QQQPTPVtPKKYPLR	1	20.7122	20.8253	20.9251	20.8164	20.7435	20.7375	20.603	20.7542	20.7263	20.6345	20.4875
O95292_S160	VAPB	O95292	SLSSsLDDTEVK	VSKSLSSsLDDTEVK	1	15.9571	15.9438	15.8034	15.6492	15.642	16.1686	16.0173	15.8839	15.4592	16.6009	16.4129
O95292_T150	VAPB	O95292	TEtPIVSK	TTASKTEtPIVSKSL	0.9985	15.3878	14.8218	15.3436	15.5019	15.3968	15.455	15.6674	15.7408	15.2748	14.9512	15.3528
O95297_S221	MPZL1	O95297	SPsDTEGLVK	QAPRKSPsDTEGLVK	0.9999	17.4518	17.8474	17.3808	17.4441	17.2755	17.3543	17.4832	17.5277	17.5434	17.4727	17.4416
O95365_S337	ZBTB7A	O95365	AGAAAGDsDEESRADDK	AGAAAGDsDEESRAD	1	21.8179	21.9037	21.7388	21.795	21.8377	21.6409	21.8482	21.845	21.8504	21.9547	21.8941
O95365_S341	ZBTB7A	O95365	AGAAAGDsDEEsRADDK	AGDSDEEsRADDKGV	1	18.8277	18.671	18.6528	18.7295	18.7916	19.0337	18.7235	18.8865	18.9529	18.9372	18.8436
O95365_S549	ZBTB7A	O95365	HFKDEDEDEDVAsPDGLGR	DEDEDVAsPDGLGRL	1	18.5586	18.3927	18.3995	18.5597	18.5536	18.4845	18.5346	18.6461	18.5456	18.6148	18.6988
O95391_S215	SLU7	O95391	LVEQANsPK	KLVEQANsPKHQWGE	1	20.8311	21.0807	21.0022	20.8478	20.9053	20.939	20.6519	20.7764	20.7659	20.7134	20.7845
O95391_S235	SLU7	O95391	DHNsEDEDEDK;DHNsEDEDEDKYADDIDMPGQNFDSK	QMEKDHNsEDEDEDK	1	20.2186	20.1326	20.276	20.2545	20.355	20.2963	20.1839	20.1522	20.1155	19.9913	20.4232
O95391_S512	SLU7	O95391	KSssDsDDEEK	KKKHRKSsSDSDDEE	1	14.9337	15.1196	14.914	14.6413	15.1711	15.0823	14.7911	14.8056	14.8766	14.5485	15.0184
O95391_S513	SLU7	O95391	SSsDsDDEEK;KSssDsDDEEK	KKHRKSSsDSDDEEK	1	16.6856	16.7322	16.5853	16.5167	16.9049	16.9496	16.3538	16.6674	16.544	16.4479	16.9516
O95391_S515	SLU7	O95391	SSSDsDDEEK	HRKSSSDsDDEEKKH	1	18.9489	19.0603	19.0087	18.941	19.2343	19.1783	18.4605	18.8949	18.8792	18.7136	19.1236
O95394_S64	PGM3	O95394	STIGVMVTAsHNPEEDNGVK	IGVMVTAsHNPEEDN	1	18.2497	17.5199	17.8209	17.8363	18.2343	18.3558	18.1841	18.1981	18.6003	18.5861	18.808
O95400_S195	CD2BP2	O95400	KGPGQPSsPQR	KGPGQPSsPQRLDRL	1	20.194	19.841	20.347	20.3667	20.5659	20.482	20.2757	20.0317	19.5852	20.0581	20.2877
O95400_S49	CD2BP2	O95400	HSLDsDEEEDDDDGGSSK	KGKHSLDsDEEEDDD	1	22.6572	22.5701	22.8059	22.6376	22.7298	22.6878	22.5788	22.7296	22.7036	22.6263	22.772
O95402_S299	MED26	O95402	GSVPsPSPR	APKGSVPsPSPRPQA	0.9995	12.635	12.9759	12.9492	13.257	12.5871	11.9412	12.7563	12.3051	12.0526	12.8296	12.6397
O95402_S301	MED26	O95402	GSVPSPsPR	KGSVPSPsPRPQALD	0.9875	15.7638	15.8878	15.8611	15.6501	15.7987	15.7325	15.8373	15.7219	15.6819	15.8734	15.7835
O95402_S314	MED26	O95402	PQALDATQVPsPLPLAQPSTPPVR	LDATQVPsPLPLAQP	1	13.2359	13.1837	12.4326	13.1577	13.6804	13.3326	13.1631	13.2524	13.0278	13.3591	13.3129
O95402_S373	MED26	O95402	AGFsPDSSK	LLSRAGFsPDSSKAD	0.9997	15.4188	15.4142	15.4625	15.3062	15.2564	15.4427	15.1694	15.6206	15.7489	15.4397	15.2967
O95402_S381	MED26	O95402	ADsDAASSGGSDSK	PDSSKADsDAASSGG	1	15.7234	15.9515	15.9816	15.9069	15.7049	15.6049	15.6117	15.6711	15.8074	15.5639	15.6423
O95402_S535	MED26	O95402	QLHVLVPQsPPTDLPGLTR	LHVLVPQsPPTDLPG	1	14.4138	14.1465	14.293	14.6048	14.6713	14.464	14.8107	13.7039	14.3337	14.1173	14.8427
O95429_S179	BAG4	O95429	SSGNsPTPVSR	TYRSSGNsPTPVSRW	1	20.8346	21.0732	20.8298	20.7324	20.8371	20.7687	20.7263	20.8178	20.7797	21.0299	20.7201
O95453_S163	PARN	O95453	SQANGAGALSYVsPNTSK	AGALSYVsPNTSKCP	0.9893	14.601	14.5134	14.6155	14.3303	14.3974	14.1594	14.9693	14.6326	14.7914	14.6044	14.8073
O95453_S619	PARN	O95453	ELsPAGSISK	KRMKKELsPAGSISK	1	21.2799	21.4999	21.2937	21.2788	21.3851	21.3797	21.184	21.3081	21.2334	21.1534	21.2384
O95453_S623	PARN	O95453	ELsPAGsISK	KELSPAGsISKNSPA	0.9331	17.4118	17.4767	17.4107	17.5284	17.4965	17.4009	17.3949	17.368	17.5956	17.0789	17.5845
O95456_T18	PSMG1	O95456	AGtEDEEEEEEGRR	KAPCRAGtEDEEEEE	1	21.0905	21.3516	21.0645	21.1763	21.2016	20.9848	21.0401	20.8625	21.1459	21.2305	21.2005
O95466_S1031	FMNL1	O95466	GEPPAPKsPPK	GEPPAPKsPPKARRP	0.9998	17.0156	17.1358	16.9036	17.1775	16.998	17.2917	16.9811	16.9106	16.833	17.1196	17.1791
O95466_S184	FMNL1	O95466	NKPLEQsVEDLSK	KNKPLEQsVEDLSKG	1	16.5981	16.328	16.651	16.461	16.9028	16.8022	16.6735	16.6593	16.5638	16.406	16.713
O95466_S624	FMNL1	O95466	RDsELGPGVK	DALGRRDsELGPGVK	1	20.162	20.1952	20.0599	20.0653	20.1886	20.1456	20.3404	20.2333	20.2327	20.2734	20.3673
O95466_T1020	FMNL1	O95466	EAAAQEAGADtPGKGEPPAPK	AQEAGADtPGKGEPP	1	15.1996	14.9453	14.9563	15.4092	15.3827	15.4491	14.8971	15.2628	15.2429	15.0644	15.1298
O95487_S311	SEC24B	O95487	SsPVVSTVLSGSSGSSSTR	NVQPPKSsPVVSTVL	1	16.1541	16.2054	16.1581	16.2911	16.7036	16.3186	16.1354	15.6563	16.1687	15.7116	15.8704
O95487_T329	SEC24B	O95487	tPPTANHPVEPVTSVTQPSELLQQK	SGSSSTRtPPTANHP	1	16.0789	15.7102	16.2977	16.2645	15.8335	15.8558	16.1872	15.8723	16.4312	16.2964	16.0397
O95544_S50	NADK	O95544	SLSAsPALGSTK	KSRSLSAsPALGSTK	1	14.2886	14.5079	14.3993	14.1543	14.0636	14.552	13.9728	14.5107	14.5948	14.2099	14.0905
O95602_S1429	POLR1A	O95602	EKQEEEVDYEsEEEEEREGEENDDEDMQEER	EEEVDYEsEEEEERE	1	19.7024	19.6857	19.6408	19.7456	20.0233	19.634	19.6859	19.2466	19.6158	19.7397	19.5416
O95602_T1194	POLR1A	O95602	SELSLDRLRtLLQLK	LSLDRLRtLLQLKWQ	0.9069	12.9842	13.1289	13.5196	12.1102	12.9256	13.1464	12.8185	12.4985	12.8691	13.7564	12.7406
O95602_T357	POLR1A	O95602	LPEEVAtPttDEEK	KLPEEVAtPTTDEEK	0.9997	13.486	13.8567	12.7594	13.4338	13.2708	NA	13.5855	13.1686	13.0506	NA	13.8402
O95602_T359	POLR1A	O95602	LPEEVAtPttDEEK	PEEVATPtTDEEKDS	0.9997	13.486	13.8567	12.7594	13.4338	13.2708	NA	13.5855	13.1686	13.0506	NA	13.8402
O95602_T360	POLR1A	O95602	LPEEVAtPttDEEK	EEVATPTtDEEKDSL	0.9997	13.486	13.8567	12.7594	13.4338	13.2708	NA	13.5855	13.1686	13.0506	NA	13.8402
O95613_S2352	PCNT	O95613	LsPGSGGPEAQTAGPVTPASISGR	SGFGARLsPGSGGPE	1	14.7506	NA	14.7601	13.8595	15.4325	14.9439	14.1987	14.644	14.1685	15.0572	15.076
O95625_S1050	ZBTB11	O95625	VEVAHIsGGE	KVEVAHIsGGE____	0.9996	16.2333	16.1735	16.2181	16.3078	16.163	16.4349	16.5033	16.1734	16.2079	15.999	16.1633
O95628_S324	CNOT4	O95628	sPFEGAVTESQSLFSDNFR	SSNHSARsPFEGAVT	1	17.9552	17.9212	18.0809	18.0405	17.8985	18.0653	17.4167	17.9949	17.8905	18.0693	17.9978
O95639_S61	CPSF4	O95639	HIsGEK	MCPFRHIsGEKTVVC	0.9317	15.6317	15.5083	15.7228	16.0711	15.6664	15.3525	16.0519	15.7196	15.7324	14.8382	15.3754
O95644_S151	NFATC1	O95644	sPSTATLSLPSLEAYR	VLPSSKRsPSTATLS	0.9999	16.5086	16.7007	15.8299	16.5529	16.6654	16.0881	NA	16.1436	16.9292	NA	16.5422
O95644_S233	NFATC1	O95644	GLGACTLLGsPR	GACTLLGsPRHSPST	1	14.3548	13.2455	14.4363	14.321	13.7939	14.2162	14.8654	14.0983	14.2496	13.6821	15.1875
O95644_S241	NFATC1	O95644	HSPStsPR	PRHSPSTsPRASVTE	0.999	18.5094	18.5973	18.3796	18.3251	18.5876	18.5368	18.4899	18.5066	18.5108	18.5355	18.6923
O95644_S359	NFATC1	O95644	VEPVGEDLGsPPPPADFAPEDYSSFQHIR	PVGEDLGsPPPPADF	1	14.0016	13.4395	14.4684	14.1128	13.6469	14.3064	13.907	13.8673	13.5735	13.8393	14.404
O95644_S765	NFATC1	O95644	STLMPAAPGVsPK	MPAAPGVsPKLHDLS	0.9837	12.7652	12.813	12.5147	12.9322	13.2495	12.567	12.8992	12.4407	12.665	12.2525	12.8972
O95644_S772	NFATC1	O95644	LHDLsPAAYTK	SPKLHDLsPAAYTKG	0.9999	13.0307	12.7766	13.2264	13.1955	13.1563	13.0839	12.6498	13.023	13.16	12.9487	13.1094
O95644_S903	NFATC1	O95644	LLPEVHEDGsPNLAPIPVTVK	PEVHEDGsPNLAPIP	1	14.5292	14.8348	14.6839	14.841	14.4399	14.3558	NA	14.1134	14.5714	13.5913	13.9983
O95644_T240	NFATC1	O95644	HSPStsPR	SPRHSPStSPRASVT	0.999	18.5094	18.5973	18.3796	18.3251	18.5876	18.5368	18.4899	18.5066	18.5108	18.5355	18.6923
O95671_S21	ASMTL	O95671	VVLASAsPR	RVVLASAsPRRQEIL	1	17.2497	17.4056	17.2841	17.2119	17.0773	17.2285	17.2455	17.4161	17.2271	17.3661	17.3285
O95671_S239	ASMTL	O95671	HDSIPAADTFEDLsDVEGGGSEPTQR	ADTFEDLsDVEGGGS	1	19.0046	18.8728	19.2196	19.0565	18.8826	19.0375	18.8345	18.9916	19.074	19.0362	18.9496
O95674_S21	CDS2	O95674	VAHEPVAPPEDKEsESEAK	APPEDKEsESEAKVD	1	18.8629	18.7334	18.6495	18.7833	19.0297	18.8898	18.9671	18.9079	18.9554	18.8269	19.0227
O95674_S33	CDS2	O95674	VDGETAsDSESR	KVDGETAsDSESRAE	1	22.1283	22.1525	22.1014	22.0109	22.2367	22.1239	22.0956	22.1489	22.2733	22.2009	22.2121
O95674_T31	CDS2	O95674	VDGEtAsDSESR	EAKVDGEtASDSESR	0.9999	17.4627	17.457	17.8504	17.3316	16.9917	18.1033	17.2332	17.1776	17.2191	17.807	17.3707
O95684_S152	CEP43	O95684	GPTTGEGALDLsDVHsPPKsPEGK	GEGALDLsDVHSPPK	1	16.3092	16.0794	16.4992	16.437	16.3582	16.4114	16.1434	16.3351	16.3873	16.1349	16.408
O95684_S156	CEP43	O95684	GPTTGEGALDLSDVHsPPK	LDLSDVHsPPKSPEG	1	17.3889	17.318	16.923	17.4364	17.4723	17.5044	17.2387	17.4668	17.7175	17.292	17.2497
O95684_S160	CEP43	O95684	GPTTGEGALDLSDVHsPPKsPEGK;GPTTGEGALDLsDVHsPPKsPEGK	DVHSPPKsPEGKTSA	1	16.3092	16.1842	16.4992	16.3483	16.115	16.4114	16.1434	16.4582	16.3533	16.1349	16.408
O95684_S166	CEP43	O95684	TsAQtTPSK	KSPEGKTsAQTTPSK	0.9999	18.0281	18.0514	18.2716	17.9049	17.89	18.2305	17.5558	18.1885	18.1929	17.6584	18.1026
O95684_T169	CEP43	O95684	TsAQtTPSK	EGKTSAQtTPSKIPR	0.9999	18.0281	18.0514	18.2716	17.9049	17.89	18.2305	17.5558	18.1885	18.1929	17.6584	18.1026
O95684_T170	CEP43	O95684	TSAQTtPSK	GKTSAQTtPSKIPRY	1	17.0836	17.2781	17.0177	17.32	16.8843	16.7784	16.9544	17.2961	17.1549	16.8903	17.3291
O95696_S1052	BRD1	O95696	VHGEPTsDLsDID	RVHGEPTsDLSDID_	1	18.2562	18.3055	18.253	18.26	18.4179	18.318	18.142	18.0086	18.1946	18.2911	18.3887
O95696_S1055	BRD1	O95696	VHGEPTsDLsDID	GEPTSDLsDID____	1	18.2562	18.3055	18.253	18.26	18.4179	18.318	18.142	18.0086	18.1946	18.2911	18.3887
O95696_S128	BRD1	O95696	IVEYsPPSAPR	KVRIVEYsPPSAPRR	1	16.43	16.3394	16.7183	16.2778	16.4839	16.3966	16.6077	16.3684	16.4325	16.1138	16.5292
O95707_S10	POP4	O95707	SVIYHALsQK	SVIYHALsQKEANDS	0.9949	13.0829	12.4923	12.6469	13.0893	13.1168	12.5116	13.0436	13.4251	13.2319	13.5113	13.4304
O95707_S43	POP4	O95707	MsPQAR	KRSTPRMsPQAREDQ	0.9852	17.9839	18.0031	17.9863	17.9066	18.2379	18.1188	17.8691	17.9306	17.8084	17.8212	18.1284
O95714_S1948	HERC2	O95714	LAELPAAAQPSAEDSDTEDDsEAEQTER	DSDTEDDsEAEQTER	1	17.0093	17.0555	16.6197	17.0864	16.9661	16.8021	16.8047	17.2961	17.0377	17.0957	17.1371
O95714_S2928	HERC2	O95714	AEEEDLAAVPFLAsDNEEEEDEK	AAVPFLAsDNEEEED	1	18.5437	18.6354	18.5507	18.6107	18.5923	18.6013	18.3907	18.3889	18.5938	18.4362	18.627
O95721_S114	SNAP29	O95721	sVFGGLVNYFK	KHINSIKsVFGGLVN	1	15.1994	16.0806	15.55	15.8044	15.0374	15.1048	15.1685	14.5307	14.8055	13.7927	13.7816
O95721_S163	SNAP29	O95721	YQAsHPNLR	QEAKYQAsHPNLRKL	0.993	15.7729	15.8965	15.5236	15.9359	15.8326	15.9384	16.2614	15.5162	15.6629	15.4066	15.7277
O95721_S77	SNAP29	O95721	VGVAsSEELAR	SEKVGVAsSEELARQ	0.9994	16.2526	16.4848	16.2891	16.2913	16.3101	16.4148	16.0778	15.8048	16.2193	16.5853	16.0017
O95747_S325	OXSR1	O95747	VPGSsGR	VRRVPGSsGRLHKTE	0.9995	19.8688	19.6391	19.4885	19.1502	20.1195	19.9616	19.9128	19.8944	19.9005	20.3229	20.1735
O95747_S339	OXSR1	O95747	TEDGGWEWsDDEFDEESEEGK	EDGGWEWsDDEFDEE	1	17.9902	17.8502	18.0361	17.9997	18.0702	17.9559	18.0067	17.8319	17.8176	17.6516	18.3125
O95747_S359	OXSR1	O95747	AAISQLRsPR	AAISQLRsPRVKESI	1	15.739	15.7991	15.4098	15.8892	15.3054	15.6628	15.9745	15.8632	15.9926	15.891	15.6246
O95747_S427	OXSR1	O95747	TAQALSSGSGsQETK	ALSSGSGsQETKIPI	1	17.4264	16.9804	16.9727	16.7002	17.2573	16.9739	17.4644	17.7347	17.8302	17.9242	18.0844
O95758_S454	PTBP3	O95758	DFSNsPLHR	LTKDFSNsPLHRFKK	0.9999	15.8296	15.3206	15.3722	15.6511	15.8451	15.6854	15.7486	15.76	16.1221	15.9123	16.1561
O95772_S193	STARD3NL	O95772	LLIVQDAsER	LLIVQDAsERAALIP	1	16.9769	16.9645	16.746	17.0774	17.113	17.0923	16.8727	16.7631	17.062	17.0302	17.0289
O95772_S210	STARD3NL	O95772	AALIPGGLSDGQFysPPESEAGSEEAEEK;AALIPGGLSDGQFysPPEsEAGSEEAEEK	LSDGQFYsPPESEAG	1	17.5504	17.6207	17.4197	17.6239	17.5621	17.3999	17.5476	17.6449	17.3495	17.6577	17.6677
O95772_S214	STARD3NL	O95772	AALIPGGLSDGQFysPPEsEAGSEEAEEK	QFYSPPEsEAGSEEA	1	15.4795	15.3535	14.9781	15.4812	15.5645	14.9607	15.2969	15.762	16.1538	15.6658	15.7944
O95772_Y209	STARD3NL	O95772	AALIPGGLSDGQFysPPESEAGSEEAEEK;AALIPGGLSDGQFysPPEsEAGSEEAEEK	GLSDGQFySPPESEA	1	17.5504	17.6207	17.4197	17.6239	17.5621	17.3999	17.5476	17.6449	17.3495	17.6577	17.6677
O95785_S1012	WIZ	O95785	SPQLSLsPR	KSPQLSLsPRPASPK	0.9999	18.1414	18.2726	18.3117	18.2357	18.0717	18.247	18.1136	17.932	18.1667	18.0181	18.0308
O95785_S1134	WIZ	O95785	SPSDLHIsPLAK	SPSDLHIsPLAKKLP	1	16.2593	16.3824	16.3574	16.4001	15.8576	15.9402	16.5414	16.4916	16.3528	16.3223	16.0878
O95785_S1146	WIZ	O95785	KLPPPPGsPLGHSPTASPPPTAR	KLPPPPGsPLGHSPT	1	16.1883	16.277	15.9246	15.9557	15.8531	16.4119	16.4832	15.9041	16.2439	16.432	16.3834
O95785_S1517	WIZ	O95785	AADGGERPLAAsPPGTVK	GERPLAAsPPGTVKA	1	17.2217	17.5079	17.2598	17.1297	16.8933	17.2418	17.259	17.2625	16.9619	17.1949	17.2087
O95785_S996	WIZ	O95785	TPLALAGsPTPK	TPLALAGsPTPKNPE	1	17.8329	17.9451	17.8338	17.9951	18.0562	17.8105	17.5874	17.9032	17.6542	17.8716	17.1353
O95785_T1337	WIZ	O95785	ELSLtPITGAK	VPRELSLtPITGAKP	1	14.9328	15.1334	14.962	15.5125	14.9183	14.9547	14.9887	14.6795	14.9807	14.9045	14.1039
O95789_S378	ZMYM6	O95789	GTNSSAVPLSQGQVVVsPPSSR	SQGQVVVsPPSSRSA	1	13.2758	13.3708	13.233	13.0306	13.1761	13.5594	13.3525	13.429	12.9237	13.3722	13.3812
O95789_S730	ZMYM6	O95789	NDAELDsPPSK	KNDAELDsPPSKKKR	1	15.7228	15.6533	15.784	15.9232	15.6086	15.7226	15.6823	15.934	15.6665	15.7535	15.7334
O95793_S176	STAU1	O95793	LEVNGREsEEENLNK	LEVNGREsEEENLNK	0.9998	15.8279	16.0157	15.9423	15.7112	15.5428	15.9511	15.874	15.5897	15.7309	15.8681	15.7076
O95793_S390	STAU1	O95793	VTFFEPGsGDENGTSNKEDEFR	VTFFEPGsGDENGTS	1	17.1612	17.148	17.1806	17.1217	17.294	17.2785	16.8956	16.6829	17.2835	17.337	17.1406
O95793_T372	STAU1	O95793	SEEKtPIK	ALKSEEKtPIKKPGD	0.9931	16.7127	16.4434	16.6261	16.7327	16.9326	16.7495	16.8858	16.6448	16.4921	16.8979	16.6794
O95801_S267	TTC4	O95801	LsLDGQGR	NPHGARLsLDGQGRL	0.9999	15.4479	15.6121	15.2732	15.3402	15.0706	15.3322	15.6329	15.6056	15.427	15.7196	15.5442
O95810_S203	CAVIN2	O95810	SLEETLHTVDLssDDDLPHDEEALEDSAEEK;SLEETLHTVDLssDDDLPHDEEALEDsAEEK;SLEETLHTVDLssDDDLPHDEEALEDsAEEKVEESR	TLHTVDLsSDDDLPH	1	18.5121	18.3674	18.254	18.5803	18.6845	18.7183	18.5231	18.48	18.5078	18.5752	18.5064
O95810_S204	CAVIN2	O95810	SLEETLHTVDLssDDDLPHDEEALEDSAEEK;SLEETLHTVDLssDDDLPHDEEALEDsAEEK;SLEETLHTVDLssDDDLPHDEEALEDsAEEKVEESR	LHTVDLSsDDDLPHD	1	18.5121	18.3674	18.254	18.5803	18.6845	18.7183	18.5231	18.48	18.5078	18.5752	18.5064
O95810_S218	CAVIN2	O95810	SLEETLHTVDLssDDDLPHDEEALEDsAEEK;SLEETLHTVDLssDDDLPHDEEALEDsAEEKVEESR	DEEALEDsAEEKVEE	1	18.8779	18.5312	18.6095	18.9888	18.9552	19.0893	18.9253	18.8277	18.7855	18.8782	18.9675
O95810_S241	CAVIN2	O95810	KVDsLKK	SSLKKVDsLKKAFSR	0.9933	16.3755	16.0285	15.6786	15.8752	16.4583	16.2804	16.438	16.5471	16.5789	16.6725	16.7149
O95810_S27	CAVIN2	O95810	PSSPsPMPSSTPSPSLNLGNTEEAIR	QEKPSSPsPMPSSTP	1	18.408	18.6167	18.3456	18.3566	18.2141	18.5774	18.5749	18.1769	18.5469	18.5955	18.3178
O95810_S288	CAVIN2	O95810	SsPFKVsPLTFGR	KISSGKSsPFKVSPL	1	16.952	16.719	16.6884	16.6021	16.9237	17.0529	16.5884	17.0414	16.9592	17.1308	17.2074
O95810_S293	CAVIN2	O95810	SsPFKVsPLTFGR	KSSPFKVsPLTFGRK	1	16.952	16.719	16.6884	16.6021	16.9237	17.0529	16.5884	17.0414	16.9592	17.1308	17.2074
O95810_S364	CAVIN2	O95810	GsNSGMDSNIDLTIVEDEEEESVALEQAQK	EKATSRGsNSGMDSN	1	17.6628	17.4461	17.1831	17.369	17.265	17.247	18.1554	17.8583	17.4986	17.9574	17.9561
O95810_S366	CAVIN2	O95810	GSNsGMDSNIDLTIVEDEEEESVALEQAQK	ATSRGSNsGMDSNID	1	17.3994	17.4151	17.1098	16.7989	17.1136	17.2191	17.7108	17.6554	17.2396	17.6367	17.3325
O95816_S20	BAG2	O95816	SSsMADR	GRFCRSSsMADRSSR	0.9991	21.8654	22.134	21.9536	21.9693	21.8742	21.9174	21.8082	21.8212	21.91	21.6263	21.6362
O95817_S173	BAG3	O95817	SQsPAASDCSSSSSSASLPSSGR	HGPERSQsPAASDCS	1	16.547	15.9302	16.7528	16.6268	16.6294	16.5347	16.7184	16.124	16.9007	16.3619	16.554
O95817_S264	BAG3	O95817	AAsPFR	PRPLRAAsPFRSSVQ	0.9928	21.3171	21.5663	21.3352	21.2985	21.3682	21.2519	21.3673	21.2722	21.2516	21.2552	21.1396
O95817_S275	BAG3	O95817	SSVQGASsR	SSVQGASsREGSPAR	1	22.2966	22.3091	22.3913	22.3221	22.3906	22.3334	22.1465	22.3381	22.2952	22.2622	22.269
O95817_S279	BAG3	O95817	EGsPAR	GASSREGsPARSSTP	0.996	21.8902	22.008	21.9262	21.7195	22.019	21.8334	21.7813	22.0039	22.0176	22.0002	21.7648
O95817_S289	BAG3	O95817	SSTPLHsPSPIR	RSSTPLHsPSPIRVH	1	16.7583	16.8333	16.6216	16.9512	16.6988	16.7001	16.6699	16.794	16.5399	16.8338	16.8067
O95817_S291	BAG3	O95817	SStPLHsPsPIR	STPLHSPsPIRVHTV	0.9836	17.0291	16.9534	16.9948	16.8466	17.2305	17.032	17.1152	17.0997	17.2211	16.7777	16.9163
O95817_T285	BAG3	O95817	SStPLHsPSPIR;SStPLHsPsPIR	GSPARSStPLHSPSP	1	17.2273	17.0133	17.263	17.1497	17.4259	17.1467	17.2532	17.3688	17.3136	17.0867	17.2569
O95817_T406	BAG3	O95817	AAPSTAPAEAtPPKPGEAEAPPK	STAPAEAtPPKPGEA	1	17.0064	17.1009	17.2179	17.2184	17.2725	16.8673	16.9334	17.031	16.8625	16.7865	16.5521
O95819_S324	MAP4K4	O95819	DETEYEYsGsEEEEEEVPEQEGEPSSIVNVPGESTLR	DETEYEYsGSEEEEE	1	17.5394	17.5004	17.6391	17.4477	16.9286	17.6861	17.9144	17.4257	17.44	17.6418	17.7911
O95819_S326	MAP4K4	O95819	DETEYEYsGsEEEEEEVPEQEGEPSSIVNVPGESTLR	TEYEYSGsEEEEEEV	1	17.5394	17.5004	17.6391	17.4477	16.9286	17.6861	17.9144	17.4257	17.44	17.6418	17.7911
O95819_S550	MAP4K4	O95819	SKPsFHAPEPK	QQERSKPsFHAPEPK	0.976	14.5448	14.6504	13.7633	14.2532	15.023	14.8239	14.5608	14.7889	15.0169	14.4943	14.0246
O95819_S580	MAP4K4	O95819	TNHSsPEAQSK	FRKTNHSsPEAQSKQ	1	17.4423	17.5081	17.5673	17.6123	17.6015	17.4529	17.3257	17.5981	17.2981	17.3036	17.4628
[truncated: 10,016 more rows]
